# Supplementary material for: Moderate drought causes dramatic floral transcriptomic reprogramming to ensure successful reproductive development in Arabidopsis
Source: BMC Plant Biol. 2014 Jun 13;14:164. doi: 10.1186/1471-2229-14-164 (PMC4067085; doi:10.1186/1471-2229-14-164)
Supplement: Additional file 2 — The list of genes that were differentially expressed in any of the four time points, Day 3, 4, 5 and 10 under moderate condition compared with control group C0. [file 1471-2229-14-164-S2.xlsx]

## Sheet: Additional file 1
	Additional File 1. The list of genes that were differentially expressed in any of the four time points, Day 3, 4, 5 and 10 under moderate condition compared with control group C0.
Locus Identifier	C0	C3	M3	M4	M5	M10	S3	S4	S5	S10	M3/C0	q-value	M4/C0	q-value	M5/C0	q-value	M10/C0	q-value	All Gene Symbols	Gene Model Description
AT5G38120	7.70062	7.77633	8.34641	9.16023	8.50227	8.08865	8.00259	7.65207	7.14309	6.20762	0.645782	0.0121278	1.45961	1.02861e-05	0.80165	0.00173838	0.38803	0.0855231	(4CL8)	AMP-dependent synthetase and ligase family protein; FUNCTIONS IN: 4-coumarate-CoA ligase activity; INVOLVED IN: metabolic process; EXPRESSED IN: 17 plant structures; EXPRESSED DURING: 9 growth stages; CONTAINS InterPro DOMAIN/s: AMP-binding, conserved site (InterPro:IPR020845), AMP-dependent synthetase/ligase (InterPro:IPR000873); BEST Arabidopsis thaliana protein match is: AMP-dependent syntheta…
AT1G29910	12.3996	13.4456	12.5648	13.2208	13.4138	11.8574	13.6394	12.5315	12.1033	12.3373	0.165163	0.216795	0.821209	0.000225521	1.01421	1.73462e-05	-0.54221	0.00771083	(AB180);CELLULOSE SYNTHASE LIKE B3 (CSLB3);LIGHT HARVESTING CHLOROPHYLL A/B BINDING PROTEIN 1.2 (LHCB1.2);CHLOROPHYLL A/B BINDING PROTEIN 3 (CAB3)	member of Chlorophyll a/b-binding protein family
AT3G57510	6.55474	6.95115	7.70648	7.70887	7.71995	8.60573	7.04012	8.23893	9.27658	8.55835	1.15174	0.00476395	1.15413	0.00356957	1.16521	0.00240003	2.05099	4.16544e-05	(ADPG1)	Encodes ADPG1, a polygalacturonase protein involved in silique and anther dihiscence. Loss of function mutations have reduced seed set, indehiscent fruit and reduced pollen shedding.
AT5G42080	9.12077	9.92669	10.394	10.1608	10.1536	10.1204	9.88069	10.5939	10.6228	10.2543	1.27321	1.83989e-08	1.04003	1.26367e-07	1.0328	7.53447e-08	0.999668	4.18562e-07	(AG68);DYNAMIN-RELATED PROTEIN 1A (DRP1A); (ADL1A);DYNAMIN-LIKE PROTEIN (DL1);DYNAMIN-LIKE PROTEIN (ADL1);RADIAL SWELLING 9 (RSW9)	Encodes a dynamin-like protein related to phragmoplastin. Mutations in this gene, in combination with mutation in ADL1E, result in defects in embryogenesis, cell plate formation and trichome branching. Also controls vascular patterning in combination with VAN3 and GNOM. DRP2B and DRP1A participate together in clathrin-coated vesicle formation during endocytosis.
AT5G19140	9.66385	10.333	10.2813	10.6991	10.9296	9.75313	10.1675	9.79161	10.2592	10.254	0.617403	0.000224562	1.03522	5.23467e-07	1.26571	2.26902e-08	0.0892838	0.275966	(AILP1); (AtAILP1)	AILP1; FUNCTIONS IN: molecular_function unknown; INVOLVED IN: response to auxin stimulus, response to aluminum ion; LOCATED IN: plasma membrane; EXPRESSED IN: 23 plant structures; EXPRESSED DURING: 13 growth stages; BEST Arabidopsis thaliana protein match is: Aluminium induced protein with YGL and LRDR motifs (TAIR:AT5G43830.1); Has 1807 Blast hits to 1807 proteins in 277 species: Archae - 0; Bac…
AT2G25600	5.38819	6.67184	6.0617	6.31793	6.3914	6.05875	5.78437	6.2509	7.32744	6.55845	0.673509	0.0309249	0.929738	0.0047718	1.00321	0.00205112	0.670557	0.0334797	(AKT6);SHAKER POLLEN INWARD K+ CHANNEL (SPIK)	Encodes SPIK, a member of the Shaker family potassium ion (K+) channel. This family includes five groups based on phylogenetic analysis (FEBS Letters (2007) 581: 2357): I (inward rectifying channel): AKT1 (AT2G26650), AKT5 (AT4G32500) and SPIK (also known as AKT6, AT2G25600); II (inward rectifying channel): KAT1 (AT5G46240) and KAT2 (AT4G18290); III (weakly inward rectifying channel): AKT2 (AT4G2…
AT4G39210	7.42762	7.46056	8.49972	8.2646	8.39919	8.01388	7.80915	8.18343	8.1688	8.0796	1.0721	2.81254e-07	0.836981	2.73623e-06	0.971575	2.79561e-07	0.586263	0.000201665	(APL3)	Encodes the large subunit of ADP-Glucose Pyrophosphorylase which catalyzes the first, rate limiting step in starch biosynthesis. The large subunit plays a regulatory role whereas the small subunit (ApS) is the catalytic isoform. Four isoforms (ApL1-4) have been identified. ApL3 is the major large subunit isoform present in inflorescences, fruits and roots.
AT2G21590	7.81216	7.77058	8.86725	9.1227	9.38129	8.80324	8.54625	8.98601	9.07661	9.27279	1.05509	2.24902e-05	1.31054	1.07503e-06	1.56913	6.79976e-08	0.991087	4.31966e-05	(APL4)	Encodes the large subunit of ADP-glucose pyrophosphorylase, the enzyme which catalyzes the first and limiting step in starch biosynthesis. The large subunit plays a regulatory role whereas the small subunit (ApS) is the catalytic isoform. Four isoforms of the large subunit (ApL1-4) have been described.
AT4G24640	6.52198	8.89002	7.85094	7.958	8.46984	7.6709	7.45997	8.23641	9.58422	8.8624	1.32896	0.000720304	1.43602	0.000247378	1.94786	6.922e-06	1.14891	0.0023595	(APPB1)	Encodes AppB protein (AppB1).
AT5G02810	5.79232	7.90287	8.17862	8.72432	8.86665	6.98278	8.51202	7.27796	7.29236	7.29162	2.38629	1.80184e-10	2.932	3.60447e-12	3.07432	9.13405e-13	1.19046	1.56528e-06	(APRR7);PSEUDO-RESPONSE REGULATOR 7 (PRR7)	PRR7 and PRR9 are partially redundant essential components of a temperature-sensitive circadian system. CCA1 and LHY had a positive effect on PRR7 expression levels. Acts as transcriptional repressor of CCA1 and LHY.
AT5G43780	6.93205	7.15319	7.92928	8.04435	8.20053	7.65692	7.25962	7.85178	9.25295	8.95625	0.997233	0.000102807	1.1123	2.04536e-05	1.26849	2.93098e-06	0.724877	0.00171407	(APS4)	sulfate adenylyltransferase, ATP sulfurylase
AT1G28670	9.04784	8.74907	8.093	7.67947	7.84116	8.05715	8.14567	7.66594	6.60568	6.16862	-0.954836	7.0182e-06	-1.36837	5.30827e-08	-1.20668	1.36919e-07	-0.990685	4.56914e-06	(ARAB-1)	Arabidopsis thaliana lipase
AT5G51810	6.46558	6.76004	7.41326	7.52255	7.4176	7.12602	6.70737	7.25592	7.52825	6.66548	0.947682	9.20174e-05	1.05696	1.80671e-05	0.952021	3.40342e-05	0.660439	0.00212687	(AT2353);GIBBERELLIN 20 OXIDASE 2 (GA20OX2); (ATGA20OX2)	Encodes gibberellin 20-oxidase. Involved in gibberellin biosynthesis. Up-regulated by far red light in elongating petioles. Not regulated by a circadian clock.
AT1G14420	5.50054	8.20288	6.88186	7.11935	7.529	6.02033	6.39549	7.05586	8.87466	7.59049	1.38133	0.00722211	1.61881	0.00189326	2.02847	0.000203963	0.519796	0.171278	(AT59)	AT59; FUNCTIONS IN: lyase activity, pectate lyase activity; INVOLVED IN: plant-type cell wall organization; LOCATED IN: endomembrane system; EXPRESSED IN: 9 plant structures; EXPRESSED DURING: L mature pollen stage, M germinated pollen stage, 4 anthesis, C globular stage, petal differentiation and expansion stage; CONTAINS InterPro DOMAIN/s: Pectin lyase fold/virulence factor (InterPro:IPR011050)…
AT3G21180	6.92263	8.12014	8.02069	8.53418	8.49978	8.52461	7.45901	8.49271	9.14304	8.3973	1.09806	7.69616e-05	1.61155	6.42559e-07	1.57715	4.99212e-07	1.60198	1.41879e-06	(ATACA9);AUTOINHIBITED CA(2+)-ATPASE 9 (ACA9)	one of the type IIB calcium pump isoforms. encodes an autoinhibited Ca(2+)-ATPase that contains an N-terminal calmodulin binding autoinhibitory domain.
AT3G17790	8.20029	8.70774	8.96197	9.17637	9.49443	9.05567	8.80642	9.28336	10.004	9.80188	0.761675	1.27138e-05	0.976074	4.00247e-07	1.29414	5.63825e-09	0.855372	3.54402e-06	(ATACP5);PURPLE ACID PHOSPHATASE 17 (PAP17); (ATPAP17)	purple acid phosphatase 17 (PAP17); CONTAINS InterPro DOMAIN/s: Metallophosphoesterase (InterPro:IPR004843); BEST Arabidopsis thaliana protein match is: purple acid phosphatase 3 (TAIR:AT1G14700.1); Has 1229 Blast hits to 1218 proteins in 312 species: Archae - 4; Bacteria - 345; Metazoa - 336; Fungi - 8; Plants - 191; Viruses - 0; Other Eukaryotes - 345 (source: NCBI BLink).
AT2G22470	6.39536	6.15904	6.65664	7.10962	7.41638	7.19928	6.84665	7.1546	7.99108	7.6352	0.261276	0.115393	0.714253	0.000914945	1.02102	2.11171e-05	0.803916	0.000566918	(ATAGP2);ARABINOGALACTAN PROTEIN 2 (AGP2)	Encodes arabinogalactan-protein (AGP2).
AT2G39190	5.05014	5.66464	6.33897	6.17859	6.10142	5.93314	5.95616	7.85995	8.01656	7.74248	1.28883	1.21093e-07	1.12845	3.54825e-07	1.05128	4.79332e-07	0.882997	1.11703e-05	(ATATH8)	member of ATH subfamily
AT1G04020	9.36936	8.88509	8.92587	8.54957	8.3411	8.59023	9.18075	8.75284	7.76622	7.20183	-0.443497	0.00912916	-0.819794	4.86232e-05	-1.02826	2.58183e-06	-0.779134	0.000142826	(ATBARD1); (ROW1);BREAST CANCER ASSOCIATED RING 1 (BARD1)	Encodes a protein containing two tandem BRCA1 C-Terminal (BRCT) domains, which function in phosphorylation-dependent protein?protein interactions.Loss of function mutations cause defects in meristem organization due to failure to repress WUS. BARD1 binds to WUS promoter and over expression of BARD reduces the extent of WUS expression.
AT2G46830	4.72441	9.06067	5.19286	6.30702	9.2278	5.32807	9.18117	5.61051	6.09642	6.47856	0.468449	0.0139021	1.58261	1.28937e-07	4.50339	3.92781e-14	0.60366	0.00335604	(AtCCA1);CIRCADIAN CLOCK ASSOCIATED 1 (CCA1)	Encodes a transcriptional repressor that performs overlapping functions with LHY in a regulatory feedback loop that is closely associated with the circadian oscillator of Arabidopsis. Binds to the evening element in the promoter of TOC1 and represses TOC1 transcription. CCA1 and LHY colocalize in the nucleus and form heterodimers in vivo. CCA1 and LHY function synergistically in regulating circad…
AT5G15850	7.25006	8.87133	6.41427	6.77081	8.28347	7.24463	8.5405	7.1438	8.37799	9.13721	-0.835786	9.04482e-06	-0.479248	0.00106297	1.03341	2.40419e-07	-0.00542299	0.441824	(ATCOL1);CONSTANS-LIKE 1 (COL1)	Homologous to the flowering-time gene CONSTANS.
AT5G57660	6.05799	9.38412	7.26585	7.77933	8.92696	6.43845	9.1072	7.55964	8.54318	8.42122	1.20786	0.000610068	1.72134	1.26001e-05	2.86897	1.51352e-08	0.380456	0.131078	(ATCOL5);CONSTANS-LIKE 5 (COL5)	CONSTANS-like 5 (COL5); FUNCTIONS IN: sequence-specific DNA binding transcription factor activity, zinc ion binding; INVOLVED IN: regulation of transcription; LOCATED IN: intracellular; EXPRESSED IN: 23 plant structures; EXPRESSED DURING: 13 growth stages; CONTAINS InterPro DOMAIN/s: CCT domain (InterPro:IPR010402), Zinc finger, B-box (InterPro:IPR000315); BEST Arabidopsis thaliana protein match …
AT1G20440	9.12096	10.5033	10.7171	11.1188	10.9032	9.98688	9.96831	10.8491	12.2688	11.3918	1.59617	3.63525e-05	1.99786	1.76279e-06	1.7822	3.85184e-06	0.865917	0.00607461	(AtCOR47);COLD-REGULATED 47 (COR47); (RD17)	Belongs to the dehydrin protein family, which contains highly conserved stretches of 7-17 residues that are repetitively scattered in their sequences, the K-, S-, Y- and lysine rich segments. Cold regulated gene, amino acid sequence homology with Group II LEA (late embryogenesis abundant) proteins. Also responds to osmotic stress, ABA, dehydration and inhibits e.coli growth while overexpressed. C…
AT3G16920	8.53052	8.87847	8.62871	9.13887	9.42508	9.53226	8.69018	9.21202	9.12129	8.1146	0.0981934	0.292173	0.608353	0.00102231	0.894559	1.81553e-05	1.00174	1.58641e-05	(ATCTL2);CHITINASE-LIKE PROTEIN 2 (CTL2)	Encodes a chitinase-like protein expressed predominantly in stems. Mutants accumulate ligning in etiolated hypocotyls.
AT5G25090	9.38815	8.89742	8.94418	8.40962	8.11898	8.92986	8.99899	8.41135	7.0626	6.58608	-0.443976	0.00439085	-0.978535	1.93911e-06	-1.26917	4.64742e-08	-0.458291	0.00390198	(AtENODL13);EARLY NODULIN-LIKE PROTEIN 13 (ENODL13)	early nodulin-like protein 13 (ENODL13); FUNCTIONS IN: electron carrier activity, copper ion binding; LOCATED IN: anchored to plasma membrane, plasma membrane, anchored to membrane; EXPRESSED IN: 18 plant structures; EXPRESSED DURING: 10 growth stages; CONTAINS InterPro DOMAIN/s: Plastocyanin-like (InterPro:IPR003245), Cupredoxin (InterPro:IPR008972); BEST Arabidopsis thaliana protein match is: e…
AT4G31840	11.9519	11.3824	11.4244	11.1211	10.9302	11.5254	11.5322	11.2101	9.89568	9.13755	-0.52753	0.00409083	-0.830857	6.52544e-05	-1.02174	4.41368e-06	-0.426543	0.0150479	(AtENODL15);EARLY NODULIN-LIKE PROTEIN 15 (ENODL15)	early nodulin-like protein 15 (ENODL15); FUNCTIONS IN: electron carrier activity, copper ion binding; LOCATED IN: plasma membrane, anchored to membrane; EXPRESSED IN: 22 plant structures; EXPRESSED DURING: 13 growth stages; CONTAINS InterPro DOMAIN/s: Plastocyanin-like (InterPro:IPR003245), Cupredoxin (InterPro:IPR008972); BEST Arabidopsis thaliana protein match is: early nodulin-like protein 14 …
AT1G79800	7.53859	7.72443	7.93229	8.25403	8.55246	8.08326	7.98298	7.99027	7.52943	7.34932	0.393692	0.0173554	0.715433	0.000197289	1.01386	3.17783e-06	0.54467	0.00279962	(AtENODL7);EARLY NODULIN-LIKE PROTEIN 7 (ENODL7)	early nodulin-like protein 7 (ENODL7); FUNCTIONS IN: electron carrier activity, copper ion binding; LOCATED IN: anchored to membrane; EXPRESSED IN: 6 plant structures; EXPRESSED DURING: 4 anthesis, petal differentiation and expansion stage; CONTAINS InterPro DOMAIN/s: Plastocyanin-like (InterPro:IPR003245), Cupredoxin (InterPro:IPR008972); BEST Arabidopsis thaliana protein match is: early nodulin…
AT1G20190	7.17111	8.68649	9.22106	9.22292	9.2905	8.22529	8.36008	8.3816	9.96776	9.29555	2.04995	3.50179e-05	2.05181	2.02526e-05	2.11939	8.71205e-06	1.05418	0.00814454	(ATEXP11);EXPANSIN 11 (EXP11);EXPANSIN 11 (ATEXPA11); (ATHEXP ALPHA 1.14);EXPANSIN 11 (EXPA11)	member of Alpha-Expansin Gene Family. Naming convention from the Expansin Working Group (Kende et al, 2004. Plant Mol Bio)
AT2G40610	9.0534	9.90852	9.96932	10.1207	10.0013	10.651	9.21874	9.94066	10.5015	9.53481	0.915914	0.0019419	1.06729	0.000395962	0.947928	0.000741042	1.59758	1.31117e-05	(ATEXP8); (ATHEXP ALPHA 1.11);EXPANSIN A8 (EXPA8);EXPANSIN A8 (ATEXPA8); (EXP8)	member of Alpha-Expansin Gene Family. Naming convention from the Expansin Working Group (Kende et al, 2004. Plant Mol Bio). Involved in the formation of nematode-induced syncytia in roots of Arabidopsis thaliana.
AT5G08030	9.20542	9.03064	8.07658	8.6995	8.62916	8.82955	8.67229	8.71737	8.15077	7.90459	-1.12885	0.00017891	-0.505925	0.0275093	-0.576261	0.0116119	-0.375878	0.0870785	(AtGDPD6);GLYCEROPHOSPHODIESTER PHOSPHODIESTERASE 6 (GDPD6)	PLC-like phosphodiesterases superfamily protein; FUNCTIONS IN: phosphoric diester hydrolase activity, glycerophosphodiester phosphodiesterase activity; INVOLVED IN: glycerol metabolic process, lipid metabolic process; LOCATED IN: endomembrane system; EXPRESSED IN: leaf whorl, sepal, flower; EXPRESSED DURING: petal differentiation and expansion stage; CONTAINS InterPro DOMAIN/s: PLC-like phosphodi…
AT4G10310	5.02681	5.92701	6.34741	6.4144	6.68471	6.146	5.25188	6.22039	7.57902	5.74423	1.3206	0.000229952	1.38759	9.10561e-05	1.6579	8.76829e-06	1.11919	0.00101969	(ATHKT1);HIGH-AFFINITY K+ TRANSPORTER 1 (HKT1)	encodes a sodium transporter (HKT1) expressed in xylem parenchyma cells. Mutants over-accumulate sodium in shoot tissue and have increased sodium in the xylem sap and reduced sodium in phloem sap and roots.
AT2G43100	6.78307	7.97068	5.4881	5.84735	5.63194	6.57549	8.27427	5.93383	4.81226	5.66545	-1.29497	0.00023978	-0.93572	0.00227878	-1.15113	0.000300698	-0.207581	0.258022	(ATLEUD1);ISOPROPYLMALATE ISOMERASE 2 (IPMI2)	isopropylmalate isomerase 2 (IPMI2); FUNCTIONS IN: hydro-lyase activity, 3-isopropylmalate dehydratase activity; INVOLVED IN: leucine biosynthetic process, metabolic process; LOCATED IN: plastid; EXPRESSED IN: 20 plant structures; EXPRESSED DURING: 10 growth stages; CONTAINS InterPro DOMAIN/s: 3-isopropylmalate dehydratase, small subunit-like (InterPro:IPR012305), Aconitase A/isopropylmalate dehy…
AT2G28305	7.33881	7.63011	7.41079	8.23307	8.85356	8.18275	7.9326	8.57653	9.69547	9.60222	0.0719811	0.320505	0.894262	7.90806e-06	1.51475	6.76787e-09	0.843947	2.58866e-05	(ATLOG1);LONELY GUY 1 (LOG1)	LONELY GUY 1 (LOG1); CONTAINS InterPro DOMAIN/s: Conserved hypothetical protein CHP00730 (InterPro:IPR005269); BEST Arabidopsis thaliana protein match is: lysine decarboxylase family protein (TAIR:AT2G37210.1); Has 5303 Blast hits to 5301 proteins in 1556 species: Archae - 26; Bacteria - 3660; Metazoa - 10; Fungi - 132; Plants - 396; Viruses - 0; Other Eukaryotes - 1079 (source: NCBI BLink).
AT1G18250	11.5197	11.1638	11.155	10.6947	10.3289	10.9477	11.2285	10.4398	9.134	8.60229	-0.364645	0.0237284	-0.824923	4.40753e-05	-1.19076	4.43926e-07	-0.571942	0.00188848	(ATLP-1)	encodes a thaumatin-like protein
AT5G66460	8.28265	8.82518	9.51867	9.8511	10.0592	9.27383	9.35813	9.70362	10.335	10.7284	1.23602	5.24756e-08	1.56845	1.34538e-09	1.77654	1.15166e-10	0.991184	9.30604e-07	(AtMAN7);ENDO-BETA-MANNASE 7 (MAN7)	Glycosyl hydrolase superfamily protein; FUNCTIONS IN: cation binding, hydrolase activity, hydrolyzing O-glycosyl compounds, catalytic activity; INVOLVED IN: carbohydrate metabolic process; LOCATED IN: endomembrane system; EXPRESSED IN: 17 plant structures; EXPRESSED DURING: 4 anthesis, C globular stage, 4 leaf senescence stage, petal differentiation and expansion stage, E expanded cotyledon stage…
AT3G24500	8.56039	8.38842	7.20277	7.52353	7.44791	8.93924	7.81189	7.50225	8.40731	8.75813	-1.35762	1.15225e-06	-1.03686	1.2646e-05	-1.11248	3.4532e-06	0.378853	0.0336972	(ATMBF1C);MULTIPROTEIN BRIDGING FACTOR 1C (MBF1C)	One of three genes in A. thaliana encoding multiprotein bridging factor 1, a highly conserved transcriptional coactivator. May serve as a bridging factor between a bZIP factor and TBP. Its expression is specifically elevated in response to pathogen infection, salinity, drought, heat, hydrogen peroxide, and application of abscisic acid or salicylic acid. Constitutive expression enhances the tolera…
AT2G29410	4.49371	5.19245	4.82066	5.43903	5.59988	5.36071	5.03017	5.55337	5.9585	5.62252	0.326953	0.0848066	0.945319	0.000172928	1.10617	2.26737e-05	0.867001	0.000619497	(ATMTPB1);METAL TOLERANCE PROTEIN B1 (MTPB1)	member of Zinc transporter (ZAT) family
AT1G66390	5.1298	4.52425	6.27211	4.19869	4.42809	4.21994	4.49423	3.98469	3.88263	4.26409	1.14232	2.01456e-05	-0.931101	9.37026e-05	-0.701704	0.000791564	-0.909852	0.000199269	(ATMYB90);MYB DOMAIN PROTEIN 90 (MYB90);PRODUCTION OF ANTHOCYANIN PIGMENT 2 (PAP2)	production of anthocyanin pigment 2 protein (PAP2)
AT5G67300	9.66012	8.93922	8.31572	8.55578	9.61642	9.15149	9.02788	10.7496	9.65093	9.00225	-1.34439	2.93656e-09	-1.10434	2.02228e-08	-0.0436953	0.280527	-0.508626	0.000235745	(ATMYBR1); (MYB44);MYB DOMAIN PROTEIN R1 (MYBR1);ARABIDOPSIS THALIANA MYB DOMAIN PROTEIN 44 (ATMYB44)	Member of the R2R3 factor MYB gene family involved in mediating plant responses to a variety of abiotic stimiuli.
AT4G16160	7.67592	8.05267	8.00824	8.66776	8.72831	8.3687	7.89198	8.78386	8.94467	8.16915	0.33232	0.0328774	0.991839	5.44287e-06	1.05238	1.65202e-06	0.692773	0.000359848	(ATOEP16-S); (ATOEP16-2)	Homologous to pea OEP16 and barley pPORA (OEP16), a member of Arabidopsis OEP16 family. Two OEP16 genes are closely related to each other and are conserved in all land plants, OEP16-2, also named OEP16-S, and OEP16-1 (renamed OEP16-L) are result of the gene duplication event that occurred prior to divergence of bryophytes and seed plants. Predominantly expressed in seed and is not inducible by co…
AT2G19810	8.62489	8.72024	9.18507	9.53332	9.78483	8.83958	9.05408	10.0304	10.9392	11.7163	0.560182	0.0034086	0.908436	3.66315e-05	1.15994	1.55739e-06	0.214691	0.13942	(AtOZF1);OXIDATION-RELATED ZINC FINGER 1 (OZF1)	Encodes Oxidation-related Zinc Finger 1 (OZF1), a plasma membrane protein involved in oxidative stress.
ATCG00130	7.72047	6.48583	7.37555	8.56438	7.19729	6.16929	6.84187	10.1737	9.97886	9.2368	-0.344927	0.262443	0.84391	0.0576579	-0.523188	0.132214	-1.55118	0.00452611	(ATPF)	ATPase F subunit.
ATCG00140	9.69995	8.76243	9.28308	10.0114	8.78897	7.93764	9.18991	10.1055	10.0829	10.5567	-0.416868	0.204589	0.311441	0.24737	-0.910983	0.0251637	-1.76231	0.000931458	(ATPH)	ATPase III subunit
ATCG00150	6.94572	6.38267	5.93224	7.1085	5.81115	5.59732	6.79448	6.06523	5.66038	5.69072	-1.01348	0.0171923	0.162774	0.327785	-1.13457	0.00557333	-1.3484	0.00361454	(ATPI)	Encodes a subunit of ATPase complex CF0, which is a proton channel that supplies the proton motive force to drive ATP synthesis by CF1 portion of the complex.
AT2G07040	6.33612	8.11783	7.64647	7.84562	8.09472	8.17838	7.01565	8.12716	9.08754	8.52984	1.31036	2.72673e-05	1.50951	3.29063e-06	1.75861	3.24564e-07	1.84226	6.53832e-07	(ATPRK2A); (PRK2A)	Pollen receptor kinase. Coexpression of AtPRK2a with AtRopGEF12 resulted in isotropic pollen tube growth.
AT1G60190	5.8328	5.69979	5.90287	6.53047	6.87888	6.43149	6.43347	6.88668	8.34259	8.70534	0.0700731	0.373275	0.697671	0.00563285	1.04608	0.00016909	0.598693	0.0176134	(AtPUB19);PLANT U-BOX 19 (PUB19)	Encodes PUB19, a plant U-box armadillo repeat protein. Involved in salt inhibition of germination together with PUB18.
AT3G09910	5.81207	5.59774	6.27119	6.71435	6.93376	6.81644	5.89562	7.06946	8.24646	7.68568	0.459112	0.00464191	0.902276	7.94443e-06	1.12169	3.80861e-07	1.00437	4.26035e-06	(ATRAB18C);RAB GTPASE HOMOLOG C2B (RABC2b);RAB GTPASE HOMOLOG C2B (ATRABC2B)	RAB GTPase homolog C2B (RABC2b); FUNCTIONS IN: GTP binding, transcription factor binding, ATP binding; INVOLVED IN: protein transport, small GTPase mediated signal transduction, regulation of transcription, DNA-dependent; LOCATED IN: endomembrane system, intracellular; EXPRESSED IN: sepal, root, carpel; EXPRESSED DURING: 4 anthesis, petal differentiation and expansion stage; CONTAINS InterPro DOM…
AT4G04330	8.43142	6.66384	8.49704	9.23867	6.44004	8.24227	5.40599	8.11678	7.77604	8.08576	0.0656153	0.388413	0.807251	0.00610841	-1.99138	9.25072e-07	-0.189153	0.27551	(AtRbcX1);HOMOLOGUE OF CYANOBACTERIAL RBCX 1 (RbcX1)	Encodes a chloroplast thylakoid localized RbcX protein that acts as a chaperone in the folding of Rubisco.
AT5G25610	11.0108	11.3987	11.921	11.9119	12.382	11.8527	11.6759	12.0326	12.6089	12.8888	0.910196	5.62304e-07	0.901125	3.14625e-07	1.37121	6.36995e-10	0.841937	1.38158e-06	(ATRD22);RESPONSIVE TO DESSICATION 22 (RD22)	responsive to dehydration 22 (RD22) mediated by ABA
AT1G52240	5.01447	6.88724	6.03039	6.49736	6.70337	6.04706	5.53184	6.09117	7.243	6.44385	1.01592	0.00220799	1.4829	5.55476e-05	1.68891	8.78999e-06	1.03259	0.00213464	(ATROPGEF11);RHO GUANYL-NUCLEOTIDE EXCHANGE FACTOR 11 (ROPGEF11);PHYTOCHROME INTERACTING ROPGEF 1 (PIRF1)	Encodes a member of KPP-like gene family, homolog of KPP (kinase partner protein) gene in tomato. Also a member of the RopGEF (guanine nucleotide exchange factor) family, containing the novel PRONE domain (plant-specific Rop nucleotide exchanger), which is exclusively active towards members of the Rop subfamily .
AT1G13890	4.90189	6.412	6.07029	6.29817	6.5202	6.11611	5.54121	6.15972	6.91236	6.49019	1.1684	0.000574	1.39628	7.24938e-05	1.61831	9.58835e-06	1.21422	0.000460445	(ATSNAP30);SOLUBLE N-ETHYLMALEIMIDE-SENSITIVE FACTOR ADAPTOR PROTEIN 30 (SNAP30)	Encodes a member of a gene family homologous to mammalian SNAP25, a type of SNARE proteins with two chains. There are three members in Arabidopsis: SNAP30, SNAP29, and SNAP33.
AT4G02280	4.79333	4.98787	5.5454	5.73034	6.627	5.70382	5.5801	7.19031	9.25333	8.99828	0.752078	0.000298302	0.937012	2.16536e-05	1.83368	3.40937e-09	0.910495	5.14043e-05	(ATSUS3);SUCROSE SYNTHASE 3 (SUS3)	Encodes a protein with sucrose synthase activity (SUS3). It appears to be important for sucrose metabolism in developing seeds, especially during the late maturation phase, about 18 days after flowering.
AT4G14790	5.53173	6.22242	6.42242	6.43087	6.59356	6.12899	6.19292	6.76759	6.85524	6.3301	0.890696	1.97943e-05	0.899141	1.00532e-05	1.06183	8.93285e-07	0.59726	0.000883423	(ATSUV3);EMBRYO SAC DEVELOPMENT ARREST 15 (EDA15)	encodes a nuclear-encoded DExH box RNA helicase, which is localized to mitochondria and whose in vitro ATPase activity is stimulated with mitochondrial RNA.
AT5G50800	6.96047	9.11973	8.30636	8.68886	9.5254	8.50078	8.68711	8.99622	10.4225	10.5181	1.34589	0.00103196	1.72839	7.22814e-05	2.56493	5.6847e-07	1.54031	0.000365385	(AtSWEET13); (SWEET13)	Nodulin MtN3 family protein; LOCATED IN: endomembrane system, integral to membrane, membrane; EXPRESSED IN: 14 plant structures; EXPRESSED DURING: 9 growth stages; CONTAINS InterPro DOMAIN/s: MtN3/saliva-related transmembrane protein, conserved region (InterPro:IPR018169), RAG1-activating protein 1 homologue (InterPro:IPR018179), RAG1-activating protein-1-related (InterPro:IPR004316); BEST Arabid…
AT4G25010	7.79071	9.6416	9.56362	9.53243	10.0117	8.48206	8.76041	8.94379	10.1054	8.92889	1.77291	0.00027598	1.74172	0.000212052	2.22099	1.12346e-05	0.69135	0.0651426	(AtSWEET14); (SWEET14)	Nodulin MtN3 family protein; LOCATED IN: endomembrane system, integral to membrane, membrane; EXPRESSED IN: 6 plant structures; EXPRESSED DURING: 4 anthesis, petal differentiation and expansion stage; CONTAINS InterPro DOMAIN/s: MtN3/saliva-related transmembrane protein, conserved region (InterPro:IPR018169), RAG1-activating protein 1 homologue (InterPro:IPR018179), RAG1-activating protein-1-rela…
AT3G28007	8.04926	8.5609	9.9872	10.5155	10.5025	9.83337	9.03613	10.3911	11.5178	11.2685	1.93795	3.96529e-08	2.46626	9.07669e-10	2.45329	4.63786e-10	1.78412	1.49758e-07	(AtSWEET4); (SWEET4)	Nodulin MtN3 family protein; LOCATED IN: endomembrane system, integral to membrane, membrane; EXPRESSED IN: 15 plant structures; EXPRESSED DURING: 8 growth stages; CONTAINS InterPro DOMAIN/s: MtN3/saliva-related transmembrane protein, conserved region (InterPro:IPR018169), RAG1-activating protein 1 homologue (InterPro:IPR018179), RAG1-activating protein-1-related (InterPro:IPR004316); BEST Arabid…
AT1G61290	5.0619	6.71214	6.05543	6.26981	6.5833	5.48151	5.77001	5.68952	6.58443	5.84404	0.993529	0.00474299	1.20791	0.000836347	1.5214	7.03499e-05	0.419608	0.12844	(ATSYP124);SYNTAXIN OF PLANTS 124 (SYP124)	member of SYP12 Gene Family
AT1G11250	5.59663	6.49287	6.17029	6.55147	6.81608	6.67483	5.82817	6.55097	7.34918	6.84091	0.573658	0.0119868	0.954837	0.000221862	1.21945	1.17044e-05	1.0782	0.000119096	(ATSYP125);SYNTAXIN OF PLANTS 125 (SYP125)	member of SYP12 Gene Family
AT3G03800	5.47643	7.22765	6.30635	6.49847	6.80314	6.46019	5.96897	6.32744	7.4727	6.95398	0.829919	0.00348966	1.02204	0.000517785	1.32671	2.79696e-05	0.983767	0.00113265	(ATSYP131);SYNTAXIN OF PLANTS 131 (SYP131)	member of SYP13 Gene Family
AT5G08330	8.92691	8.46585	7.83932	7.86877	8.21445	8.37766	8.54443	8.47203	6.61179	6.50989	-1.08759	3.25925e-06	-1.05814	2.39929e-06	-0.712459	0.000101535	-0.549248	0.00216543	(AtTCP11);TCP DOMAIN PROTEIN 11 (TCP11)	TCP family transcription factor ; CONTAINS InterPro DOMAIN/s: Transcription factor, TCP (InterPro:IPR005333), Transcription factor TCP subgroup (InterPro:IPR017887); BEST Arabidopsis thaliana protein match is: TCP family transcription factor (TAIR:AT5G23280.1); Has 954 Blast hits to 946 proteins in 163 species: Archae - 0; Bacteria - 6; Metazoa - 29; Fungi - 0; Plants - 913; Viruses - 0; Other Eu…
AT5G23960	5.57273	6.55088	7.54201	7.6962	8.17844	6.2745	6.20213	6.28794	7.96386	6.483	1.96927	0.000127026	2.12347	3.6659e-05	2.6057	2.43779e-06	0.701771	0.0661762	(ATTPS21);TERPENE SYNTHASE 21 (TPS21)	Encodes a sesquiterpene synthase involved in generating all of the group A sesquiterpenes found in the Arabidopsis floral volatile blend. Strongly expressed in the stigma.
AT1G70290	7.58854	7.57402	6.52655	7.30675	7.72688	7.53596	7.01388	8.85489	9.94806	9.73948	-1.06198	1.77851e-06	-0.281788	0.0380771	0.138343	0.153253	-0.0525749	0.359828	(ATTPS8); (ATTPSC);TREHALOSE-6-PHOSPHATASE SYNTHASE S8 (TPS8)	Encodes an enzyme putatively involved in trehalose biosynthesis. Though the protein has both trehalose-6-phosphate synthase (TPS)-like and trehalose-6-phosphate phosphatase (TPP)-like domains, neither activity has been detected in enzymatic assays nor has the protein been able to complement yeast TPS or TPP mutants.
AT2G30290	6.05438	7.02701	7.04428	7.41435	7.5694	7.52344	6.51269	7.36881	7.64882	7.20316	0.989899	2.46529e-06	1.35997	2.66891e-08	1.51503	3.14607e-09	1.46907	2.66784e-08	(AtVSR2);VACUOLAR SORTING RECEPTOR 2 (VSR2)	VACUOLAR SORTING RECEPTOR 2 (VSR2); FUNCTIONS IN: calcium ion binding; INVOLVED IN: protein targeting to vacuole; LOCATED IN: integral to plasma membrane, Golgi transport complex; EXPRESSED IN: petal, leaf whorl, male gametophyte, flower, pollen tube; EXPRESSED DURING: L mature pollen stage, M germinated pollen stage, 4 anthesis, petal differentiation and expansion stage; CONTAINS InterPro DOMAIN…
AT1G04600	4.59973	5.30294	5.0527	5.65623	5.38142	5.43495	4.90448	5.33903	5.48899	5.01007	0.452971	0.0222589	1.0565	2.78246e-05	0.781695	0.000337143	0.835224	0.000465671	(ATXIA);MYOSIN XI A (XIA)	member of Myosin-like proteins
AT2G13820	8.67856	8.35728	8.18339	7.57375	7.58825	8.4095	8.64302	7.6706	6.31332	5.99098	-0.495179	0.011273	-1.10481	1.01576e-05	-1.09032	7.00285e-06	-0.269067	0.1043	(AtXYP2);XYLOGEN PROTEIN 2 (XYP2)	Bifunctional inhibitor/lipid-transfer protein/seed storage 2S albumin superfamily protein; FUNCTIONS IN: lipid binding; INVOLVED IN: lipid transport; LOCATED IN: anchored to plasma membrane, plasma membrane; EXPRESSED IN: 20 plant structures; EXPRESSED DURING: 13 growth stages; CONTAINS InterPro DOMAIN/s: Bifunctional inhibitor/plant lipid transfer protein/seed storage (InterPro:IPR016140), Plant…
AT2G46650	8.55979	8.94086	7.59957	7.53376	7.4197	7.96231	9.37297	7.40129	6.03065	6.6178	-0.960216	4.65698e-05	-1.02603	1.38615e-05	-1.14009	2.5682e-06	-0.597476	0.00291199	(B5 #1);CYTOCHROME B5 ISOFORM C (CB5-C);ARABIDOPSIS CYTOCHROME B5 ISOFORM C (ATCB5-C)	member of Cytochromes b5
AT5G04340	5.37341	5.64298	6.06199	6.26655	6.58474	5.89389	5.33243	7.55693	9.69293	9.14693	0.688581	0.0145588	0.893139	0.00229696	1.21133	0.000122829	0.520479	0.0491968	(C2H2);ZINC FINGER OF ARABIDOPSIS THALIANA 6 (ZAT6);COLD INDUCED ZINC FINGER PROTEIN 2 (CZF2)	putative c2h2 zinc finger transcription factor mRNA,
AT3G47470	11.9576	13.1869	12.0535	12.8113	13.0826	11.7649	13.0864	11.9373	11.8671	11.9341	0.09594	0.206776	0.853717	2.53369e-07	1.125	3.62502e-09	-0.192653	0.0552667	(CAB4);LIGHT-HARVESTING CHLOROPHYLL-PROTEIN COMPLEX I SUBUNIT A4 (LHCA4)	Encodes a chlorophyll a/b-binding protein that is more similar to the PSI Cab proteins than the PSII cab proteins. The predicted protein is about 20 amino acids shorter than most known Cab proteins.
AT2G42540	11.6184	11.7023	13.5496	13.9042	13.2774	12.7977	12.4349	12.9728	12.8077	12.8243	1.93119	3.1701e-10	2.28587	1.12722e-11	1.65901	5.84967e-10	1.17931	2.42357e-07	(COR15);COLD-REGULATED 15A (COR15A)	A cold-regulated gene whose product is targeted to the chloroplast. Cor15am protects stromal proteins from aggregation under various stress conditions. Constitutive expression increases freezing tolerance in protoplasts in vitro and chloroplasts in vivo. NMR and x-ray diffraction studies suggest that COR15a alters the intrinsic curvature of the inner membrane of chloroplast envelope. Late Embryog…
AT1G64720	10.7341	11.356	9.25558	10.3417	10.975	10.4909	10.8388	10.5483	11.1997	11.0882	-1.47855	2.99458e-09	-0.39244	0.00269088	0.240865	0.0279364	-0.243196	0.0427789	(CP5)	membrane related protein CP5
AT2G04030	10.7857	10.7644	10.4831	10.1361	9.77086	10.4395	10.5037	10.1239	9.25766	9.68454	-0.302636	0.0172667	-0.649569	3.71127e-05	-1.01486	1.3645e-07	-0.34626	0.00921497	(CR88);EMBRYO DEFECTIVE 1956 (emb1956);HEAT SHOCK PROTEIN 90.5 (HSP90.5);HEAT SHOCK PROTEIN 88.1 (Hsp88.1);HEAT SHOCK PROTEIN 90.5 (AtHsp90.5)	Encodes a chloroplast-targeted 90-kDa heat shock protein located in the stroma involved in red-light mediated deetiolation response. Mutants are resistant to chlorate, have elongated hypocotyls in light, and affect the expression of NR2, CAB, and RBCS but NOT NR1 and NiR.
AT1G31580	12.3238	11.1648	11.38	10.1933	11.0223	9.82654	11.7262	9.80016	8.84744	9.11714	-0.943813	0.000101707	-2.13049	4.59416e-09	-1.30154	1.14654e-06	-2.49727	1.64371e-09	(CXC750); (ECS1)	Encodes cell wall protein. ECS1 is not a Xcc750 resistance gene, but the genetic data indicate that ECS1 is linked to a locus influencing resistance to Xcc750.
AT4G34160	10.3265	9.82918	9.11396	8.92859	8.89909	9.46318	9.79361	9.19819	8.26202	8.27491	-1.21257	2.5918e-06	-1.39794	2.59431e-07	-1.42744	1.11836e-07	-0.863353	9.85519e-05	(CYCD3);CYCLIN D3;1 (CYCD3;1)	encodes a cyclin D-type protein involved in the switch from cell proliferation to the final stages of differentiation. The gene is transcriptionally regulated by cytokinin and brassinosteroid. Protein interacts with cyclin-dependent kinase inhibitor ICK1.
AT1G64900	6.53283	7.40353	6.62281	7.0341	7.72202	6.5876	7.90038	6.35361	6.99806	7.61325	0.089978	0.303346	0.501269	0.00371665	1.18919	5.82589e-07	0.0547683	0.36675	(CYP89);"CYTOCHROME P450, FAMILY 89, SUBFAMILY A, POLYPEPTIDE 2" (CYP89A2)	Encodes cytochrome P450 (CYP89A2).
AT3G22840	9.34681	10.7347	11.3213	10.0088	12.1428	10.4905	11.5532	10.0061	10.1163	10.0629	1.97448	4.79019e-08	0.661975	0.00230942	2.79595	1.19667e-10	1.14364	2.95276e-05	(ELIP);EARLY LIGHT-INDUCABLE PROTEIN (ELIP1)	Encodes an early light-inducible protein.
AT4G27030	7.5323	7.92023	6.24531	6.18647	7.51845	7.0539	7.77784	6.89561	6.62954	6.5839	-1.28699	8.84296e-07	-1.34583	2.61639e-07	-0.0138503	0.354216	-0.478394	0.00749693	(FAD4);FATTY ACID DESATURASE A (FADA);FATTY ACID DESATURASE 4 (FAD4)	Encodes an unusual palmitate desaturase that is highly substrate specific. It introduces a delta-3 trans double bond at palmitate at the sn-2 position of phosphatidylglycerol.
AT4G35900	5.17166	4.51215	4.55041	4.5227	4.0652	4.22365	4.36442	4.11503	4.00809	4.11796	-0.621254	0.00075157	-0.648964	0.000350138	-1.10646	7.94385e-07	-0.948015	1.438e-05	(FD); (FD-1); (atbzip14)	bZIP protein required for positive regulation of flowering. Mutants are late flowering. FD interacts with FT to promote flowering.Expressed in the shoot apex in floral anlagen, then declines in floral primordia.
AT1G06430	8.0213	9.07515	8.79789	9.18748	9.72375	9.02493	9.21058	9.29655	10.2339	10.2309	0.776589	2.74394e-05	1.16618	1.42193e-07	1.70245	4.84986e-10	1.00363	1.7118e-06	(FTSH8);FTSH PROTEASE 8 (ftsh8)	encodes a FtsH protease that is localized to the chloroplast
AT4G01470	8.99248	9.81526	10.0527	10.44	10.4936	10.1805	9.56393	10.4778	10.5866	9.84712	1.06025	1.15759e-05	1.44753	1.6537e-07	1.5011	5.70356e-08	1.18804	3.24984e-06	(GAMMA-TIP3); (ATTIP1.3);TONOPLAST INTRINSIC PROTEIN 1;3 (TIP1;3)	Encodes AtTIP1;3, functions as water and urea channels in pollen.
AT4G32940	9.39029	9.68801	10.5572	10.5705	10.9098	10.3511	9.53202	10.5248	11.6877	11.1965	1.16695	3.31671e-05	1.18024	1.7073e-05	1.51948	5.84722e-07	0.960833	0.000235609	(GAMMAVPE);GAMMA VACUOLAR PROCESSING ENZYME (GAMMA-VPE)	Encodes a vacuolar processing enzyme belonging to a novel group of cysteine proteinases that is expressed in vegetative organs and is upregulated in association with various types of cell death and under stressed conditions. They are essential in processing seed storage proteins and for mediating the susceptible response of toxin-induced cell death.
AT1G26480	8.0611	8.81289	8.81848	9.33657	9.35187	9.15799	8.35894	9.46291	9.63219	8.75845	0.75738	0.000882302	1.27547	3.24273e-06	1.29077	1.68381e-06	1.09689	3.0698e-05	(GF14 IOTA);GENERAL REGULATORY FACTOR 12 (GRF12)	14-3-3 protein GF14iota (grf12)
AT1G72830	6.15011	6.62881	8.00822	7.87009	8.21533	7.41098	6.78694	7.09844	7.84567	7.55094	1.85811	4.6374e-09	1.71998	7.60971e-09	2.06522	3.00313e-10	1.26087	7.37281e-07	(HAP2C);"NUCLEAR FACTOR Y, SUBUNIT A3" (NF-YA3); (ATHAP2C)	Encodes a subunit of CCAAT-binding complex, binds to CCAAT box motif present in some plant promoter sequences. One of three members of this class (HAP2A, HAP2B, HAP2C), it is expressed in vegetative and reproductive tissues.
AT4G36740	4.06095	4.71216	4.48793	5.31857	6.06305	5.55113	4.77557	7.45014	9.7096	9.84664	0.426981	0.0806631	1.25762	0.000118857	2.0021	4.43348e-07	1.49018	3.74186e-05	(HB-5);HOMEOBOX PROTEIN 40 (HB40);HOMEOBOX PROTEIN 40 (ATHB40)	Encodes a homeodomain leucine zipper class I (HD-Zip I) protein.
AT1G62990	6.86768	6.96481	7.77101	7.91547	8.03666	7.82816	6.90999	7.72197	7.77114	6.96355	0.903332	7.52578e-05	1.04778	9.5916e-06	1.16897	1.65202e-06	0.960481	4.2246e-05	(IXR11);KNOTTED-LIKE HOMEOBOX OF ARABIDOPSIS THALIANA 7 (KNAT7)	Encodes a homeodomain transcription factor of the Knotted family. May be involved in secondary cell wall biosynthesis. Mutants have moderately irregular xylem development. Expression of this gene is upregulated by SND1 and MYB46.
AT1G80920	9.17951	9.98204	8.77017	9.77676	10.3966	9.15027	9.00311	10.8083	11.8891	11.3595	-0.409342	0.011603	0.597251	0.00065665	1.21706	2.34763e-07	-0.0292338	0.405504	(J8); (AtJ8);TRANSLOCON AT THE OUTER ENVELOPE MEMBRANE OF CHLOROPLASTS 12 (AtToc12);TRANSLOCON AT THE OUTER ENVELOPE MEMBRANE OF CHLOROPLASTS 12 (Toc12)	A nuclear encoded soluble protein found in the chloroplast stroma.
AT4G19960	6.6761	7.41587	7.4041	8.03279	7.86117	8.0726	7.10042	7.89165	8.29328	8.04002	0.727996	0.00393231	1.35668	1.07269e-05	1.18506	2.79696e-05	1.39649	1.43146e-05	(KT9);K+ UPTAKE PERMEASE 9 (KUP9); (HAK9); (ATKUP9)	Encodes a potassium ion transmembrane transporter. Also mediates cesium uptake when expressed in E. coli.
AT4G02130	9.10701	9.03192	8.1132	7.86472	7.73402	8.32435	8.25681	8.0342	7.63045	7.17566	-0.993804	3.77289e-06	-1.24228	1.42193e-07	-1.37299	2.13162e-08	-0.782654	4.99956e-05	(LGT10);GALACTURONOSYLTRANSFERASE 6 (GATL6)	Encodes a protein with putative galacturonosyltransferase activity.
AT1G24170	9.76452	9.15837	8.86701	8.49631	8.8352	9.32356	8.79284	9.33945	8.30821	7.9175	-0.897515	3.11537e-06	-1.26821	2.4401e-08	-0.92932	6.41828e-07	-0.440957	0.00254285	(LGT9);GALACTURONOSYLTRANSFERASE-LIKE 8 (GATL8)	Encodes a protein with putative galacturonosyltransferase activity.
AT5G54270	11.0914	13.2445	11.8242	12.6885	13.1914	10.9986	13.3106	11.2493	9.90409	10.0167	0.732803	1.85012e-05	1.59715	6.39697e-10	2.1	5.34514e-12	-0.0928215	0.252483	(LHCB3*1);LIGHT-HARVESTING CHLOROPHYLL B-BINDING PROTEIN 3 (LHCB3)	Lhcb3 protein is a component of the main light harvesting chlorophyll a/b-protein complex of Photosystem II (LHC II).
AT5G23020	4.68864	4.68991	5.55603	5.81095	5.74864	6.20924	4.93428	6.27792	6.8521	6.01876	0.867393	0.013711	1.12231	0.00214895	1.06	0.00232064	1.5206	0.000293318	(MAM3);2-ISOPROPYLMALATE SYNTHASE 2 (IMS2);METHYLTHIOALKYMALATE SYNTHASE-LIKE (MAM-L)	methylthioalkymalate synthase-like. Also known as 2-isopropylmalate synthase (IMS2). encodes a methylthioalkylmalate synthase involved in the biosynthesis of aliphatic glucosinolates which accepts all the omega-methylthio-2-oxoalkanoic acids needed to form the known C3 to C8 glucosinolates in Arabidopsis.
AT5G26340	6.37455	6.48542	8.13379	8.53673	7.50132	7.91474	6.17653	7.91298	8.78819	8.4642	1.75924	1.84469e-06	2.16218	8.37571e-08	1.12677	7.89966e-05	1.5402	8.36225e-06	(MSS1);SUGAR TRANSPORT PROTEIN 13 (ATSTP13);SUGAR TRANSPORT PROTEIN 13 (STP13)	Encodes a protein with high affinity, hexose-specific/H+ symporter activity. The activity of the transporter appears to be negatively regulated by phosphorylation. Importantly, microarray analysis, as well as the study of the expression of this gene in mutants involved in programmed cell death (PCD) demonstrated a tight correlation between this gene's expression and PCD.
AT4G00480	7.94661	7.11475	6.90654	6.25586	6.22476	6.51651	7.18693	6.19567	5.44386	6.0021	-1.04007	2.34122e-05	-1.69075	4.38693e-08	-1.72185	1.77954e-08	-1.4301	7.10351e-07	(myc1); (ATMYC1)	MYC-related protein with a basic helix-loop-helix motif at the C-terminus and a region similar to the maize B/R family at the N-terminus
ATCG01050	9.66411	8.27016	8.18761	8.92659	8.24207	7.12978	8.24374	10.9572	10.9117	11.5317	-1.4765	1.03721e-05	-0.737521	0.00327801	-1.42205	5.11068e-06	-2.53434	2.24512e-08	(NDHD)	Represents a plastid-encoded subunit of a NAD(P)H dehydrogenase complex. Its mRNA is edited at four positions. Translation data is not available for this gene.
ATCG01070	6.55225	6.61938	5.91728	7.90702	6.54555	5.43856	7.12269	7.03585	7.10601	7.91002	-0.634967	0.134578	1.35477	0.00884913	-0.00669499	0.369685	-1.11369	0.0301053	(NDHE)	NADH dehydrogenase ND4L
ATCG01080	6.17706	7.15434	6.02026	7.75807	6.97564	6.39847	7.67403	6.10819	5.92651	6.36994	-0.156799	0.341926	1.58101	0.000388202	0.798575	0.0228179	0.221407	0.300659	(NDHG)	NADH dehydrogenase ND6
AT1G74930	5.20238	5.47032	5.20886	5.31969	5.40492	6.79711	5.3971	6.74914	6.10536	5.60262	0.00647707	0.441274	0.11731	0.344034	0.202537	0.238198	1.59473	0.00027559	(ORA47)	encodes a member of the DREB subfamily A-5 of ERF/AP2 transcription factor family. The protein contains one AP2 domain. There are 15 members in this subfamily including RAP2.1, RAP2.9 and RAP2.10.
ATMG01330	6.22483	4.14994	4.50197	4.45899	4.25214	4.75095	4.54882	4.08291	4.2109	4.67042	-1.72286	0.000380808	-1.76583	0.000202711	-1.97268	4.39057e-05	-1.47388	0.00149462	(ORF107H)	hypothetical protein
ATMG01000	7.96599	6.90835	6.28116	8.11443	6.77962	7.01703	7.45241	7.53364	6.60583	7.32503	-1.68483	0.00106267	0.148446	0.343063	-1.18636	0.00626462	-0.948954	0.0324383	(ORF114)	hypothetical protein
ATMG00660	8.91487	7.47409	7.50462	8.27593	7.65623	6.92052	7.25003	6.81422	6.12861	7.28832	-1.41024	0.000132906	-0.638938	0.0230827	-1.25864	0.000162985	-1.99434	3.73835e-06	(ORF149)	hypothetical protein
ATCG00590	7.3629	5.15963	5.91414	7.26145	6.41057	4.7151	6.83938	8.90268	8.60369	10.1453	-1.44875	0.00281875	-0.101446	0.370469	-0.952327	0.0180446	-2.6478	1.40299e-05	(ORF31)	hypothetical protein
AT3G52780	4.95347	5.01001	5.5981	6.11256	6.44013	6.23766	5.46096	6.0597	7.32423	6.06688	0.644633	0.00536284	1.1591	2.59756e-05	1.48666	9.73704e-07	1.2842	1.58169e-05	(PAP20); (ATPAP20)	PAP20; FUNCTIONS IN: protein serine/threonine phosphatase activity, acid phosphatase activity; INVOLVED IN: biological_process unknown; LOCATED IN: endomembrane system; EXPRESSED IN: 10 plant structures; EXPRESSED DURING: 4 anthesis, petal differentiation and expansion stage; CONTAINS InterPro DOMAIN/s: Metallophosphoesterase (InterPro:IPR004843), Purple acid phosphatase-like, N-terminal (InterPr…
AT3G22640	4.11434	4.1517	3.95642	4.13196	5.19722	4.01129	4.04343	6.56954	9.6735	7.89985	-0.157917	0.277317	0.0176166	0.409754	1.08288	0.000130394	-0.103047	0.343316	(PAP85)	PAP85; FUNCTIONS IN: nutrient reservoir activity; INVOLVED IN: biological_process unknown; LOCATED IN: plant-type cell wall; EXPRESSED IN: stem, seed; EXPRESSED DURING: seedling growth, seed development stages; CONTAINS InterPro DOMAIN/s: Cupin, RmlC-type (InterPro:IPR011051), Cupin 1 (InterPro:IPR006045), RmlC-like jelly roll fold (InterPro:IPR014710); BEST Arabidopsis thaliana protein match is:…
AT2G02140	7.49218	9.63373	8.77187	9.25229	9.36141	8.98483	8.18442	9.0246	10.1144	9.33975	1.2797	0.00021363	1.76011	4.89419e-06	1.86923	1.48797e-06	1.49265	5.09618e-05	(PDF2.6);LOW-MOLECULAR-WEIGHT CYSTEINE-RICH 72 (LCR72)	Predicted to encode a PR (pathogenesis-related) protein. Belongs to the plant defensin (PDF) family with the following members: At1g75830/PDF1.1, At5g44420/PDF1.2a, At2g26020/PDF1.2b, At5g44430/PDF1.2c, At2g26010/PDF1.3, At1g19610/PDF1.4, At1g55010/PDF1.5, At2g02120/PDF2.1, At2g02100/PDF2.2, At2g02130/PDF2.3, At1g61070/PDF2.4, At5g63660/PDF2.5, At2g02140/PDF2.6, At5g38330/PDF3.1 and At4g30070/PDF…
AT1G01460	4.97815	6.58167	5.57202	5.9205	6.08507	5.29919	5.33835	5.36097	6.69593	5.72411	0.593871	0.0630335	0.942348	0.00722959	1.10692	0.00181854	0.321044	0.204181	(PIPK11); (ATPIPK11)	Type I phosphatidylinositol-4-phosphate 5-kinase, subfamily A.
AT1G75040	6.01834	6.46394	7.17466	7.00227	6.71422	7.01582	6.82762	6.15647	6.12091	5.74962	1.15632	0.00491105	0.983927	0.00993135	0.69588	0.0357945	0.997473	0.0124853	(PR-5);PATHOGENESIS-RELATED GENE 5 (PR5)	Thaumatin-like protein involved in response to pathogens. mRNA level of the PR-5 gene (At1g75040)is significantly changed after cutting the inflorescence stem indicating the existence of a network of signal transducing pathways as other stress-regulated genes (At5g01410, At3g17800, At1g29930)do not response to the treatment.
AT1G21250	8.06504	7.16226	8.56163	7.00793	7.11426	6.26764	8.04207	6.59751	5.80284	5.5494	0.496594	0.0487413	-1.0571	0.000478788	-0.950779	0.000792656	-1.7974	3.85795e-06	(PRO25);CELL WALL-ASSOCIATED KINASE (WAK1)	cell wall-associated kinase, may function as a signaling receptor of extracellular matrix component such as oligogalacturonides.
ATCG00350	7.04789	5.55055	6.73036	7.74807	6.50652	5.4311	6.23456	9.91041	9.84101	9.61397	-0.31753	0.270253	0.700181	0.0851539	-0.541371	0.117431	-1.6168	0.00258472	(PSAA)	Encodes psaA protein comprising the reaction center for photosystem I along with psaB protein; hydrophobic protein encoded by the chloroplast genome.
ATCG00340	13.0435	11.7079	12.3434	12.9301	12.2244	11.302	12.3486	12.1587	12.0882	12.5983	-0.700071	0.0313957	-0.113392	0.340699	-0.819091	0.00950568	-1.74143	5.97515e-05	(PSAB)	Encodes the D1 subunit of photosystem I and II reaction centers.
ATCG01060	5.48945	6.48566	5.48011	6.95092	5.80007	5.40672	7.24332	8.09816	8.27692	9.07199	-0.00933377	0.439918	1.46147	0.000738609	0.310627	0.183925	-0.0827276	0.398473	(PSAC)	Encodes the PsaC subunit of photosystem I.
AT2G25930	8.49097	7.73052	8.34902	8.28009	7.43485	8.49254	7.14982	8.59985	9.07987	9.50102	-0.141948	0.181399	-0.210882	0.0785159	-1.05612	3.22268e-07	0.0015665	0.448544	(PYK20);EARLY FLOWERING 3 (ELF3)	Encodes a novel nuclear protein that is expressed rhythmically and interacts with phytochrome B to control plant development and flowering through a signal transduction pathway. Required component of the core circadian clock regardless of light conditions.
ATCG00490	10.9666	9.88606	9.65045	10.4865	9.28894	9.20393	10.334	9.10284	9.30247	9.78441	-1.31619	0.00365584	-0.480159	0.135954	-1.6777	0.000274027	-1.7627	0.000438589	(RBCL)	large subunit of RUBISCO. Protein is tyrosine-phosphorylated and its phosphorylation state is modulated in response to ABA in Arabidopsis thaliana seeds.
AT3G02000	6.91457	6.43259	6.17457	5.89592	5.70676	6.12438	6.58499	5.65031	5.48785	5.66336	-0.739999	0.00192959	-1.01864	8.32812e-05	-1.2078	8.71205e-06	-0.790182	0.00129543	(ROXY1)	Roxy1 encodes a glutaredoxin belonging to a subgroup specific to higher plants. It is required for proper petal initiation and organogenesis. It is likely to function in the temporal and spatial expression regulation of AGAMOUS in the first and second whorl. It's function is dependent on the Cysteine 49 residue and its nuclear localization. ROXY1 interacts in vitro and in vivo with members of the…
ATCG00180	10.453	7.94705	8.24067	8.47768	7.8041	7.21895	7.78966	9.48187	8.84133	10.0948	-2.21236	0.000177248	-1.97535	0.000320005	-2.64893	1.07727e-05	-3.23408	3.62892e-06	(RPOC1)	RNA polymerase beta' subunit-1
ATCG00170	10.25	7.96984	7.83833	8.30247	7.2695	8.14515	8.47547	8.7441	7.95381	8.68258	-2.41164	5.79729e-05	-1.9475	0.000275142	-2.98047	2.06116e-06	-2.10482	0.00022641	(RPOC2)	RNA polymerase beta' subunit-2
AT5G59810	7.52608	8.24802	8.08214	8.64634	8.3938	8.29509	7.98814	8.40116	8.18527	8.08062	0.556063	0.00136266	1.12026	7.45349e-07	0.867728	8.4382e-06	0.76901	8.5417e-05	(SBT5.4); (ATSBT5.4)	SBT5.4; FUNCTIONS IN: identical protein binding, serine-type endopeptidase activity; INVOLVED IN: proteolysis, negative regulation of catalytic activity; EXPRESSED IN: 12 plant structures; EXPRESSED DURING: 4 anthesis, C globular stage, petal differentiation and expansion stage; CONTAINS InterPro DOMAIN/s: Protease-associated PA (InterPro:IPR003137), Proteinase inhibitor, propeptide (InterPro:IPR…
AT5G27350	6.19727	6.25953	5.18914	5.38376	5.45292	5.89594	5.76099	5.48934	6.12212	4.91462	-1.00813	2.78813e-05	-0.813508	0.000144698	-0.744348	0.00021744	-0.30133	0.0704448	(SFP1)	Encodes a sugar-porter family protein that is induced during leaf senescence. The increase in its gene expression during leaf senescence is paralleled by an accumulation of monosaccharides.
AT3G21700	8.19372	9.68396	9.02963	9.40469	9.41997	9.56406	8.58921	8.65803	9.6057	8.90478	0.835916	0.000411909	1.21097	6.41479e-06	1.22625	3.25676e-06	1.37034	2.96179e-06	(SGP2)	Monomeric G protein. Expressed in root epidermal cells that are destined to become atrichoblasts. Also expressed during pollen development and in the pollen tube tip.
AT2G37970	8.25208	8.9044	7.76526	8.20285	9.65012	8.25391	9.16827	8.88771	10.2574	10.4391	-0.486816	0.00326312	-0.0492262	0.344628	1.39804	2.37515e-08	0.00183326	0.448462	(SOUL-1)	SOUL-1; FUNCTIONS IN: binding; INVOLVED IN: N-terminal protein myristoylation, red or far-red light signaling pathway; LOCATED IN: plasma membrane, vacuole; EXPRESSED IN: 25 plant structures; EXPRESSED DURING: 15 growth stages; CONTAINS InterPro DOMAIN/s: SOUL haem-binding protein (InterPro:IPR006917); BEST Arabidopsis thaliana protein match is: SOUL heme-binding family protein (TAIR:AT3G10130.1)…
AT5G62850	8.9978	10.39	10.1644	10.8653	10.4904	10.8092	9.42943	10.8059	11.2056	10.5588	1.16657	0.000271897	1.86747	1.15435e-06	1.49259	8.76309e-06	1.81141	3.16158e-06	(SWEET5);VEGETATIVE CELL EXPRESSED1 (AtVEX1); (AtSWEET5)	Encodes a protein that is expressed in vegetative cells of pollen.
AT2G39060	6.54057	7.5305	6.89425	6.83829	7.74342	5.6552	6.09793	6.4453	8.16298	6.15254	0.35368	0.249239	0.297724	0.263027	1.20286	0.00829734	-0.885367	0.05182	(SWEET9); (AtSWEET9)	Nodulin MtN3 family protein; INVOLVED IN: biological_process unknown; LOCATED IN: endomembrane system, integral to membrane, membrane; EXPRESSED IN: 11 plant structures; EXPRESSED DURING: 7 growth stages; CONTAINS InterPro DOMAIN/s: MtN3/saliva-related transmembrane protein, conserved region (InterPro:IPR018169), RAG1-activating protein 1 homologue (InterPro:IPR018179), RAG1-activating protein-1-…
AT1G19180	8.37758	8.6358	9.52696	9.56466	9.12114	9.72556	8.3005	10.0799	9.99563	8.43881	1.14938	1.51801e-06	1.18709	5.48125e-07	0.743567	5.93667e-05	1.34798	2.57922e-07	(TIFY10A);JASMONATE-ZIM-DOMAIN PROTEIN 1 (JAZ1)	JAZ1 is a nuclear-localized protein involved in jasmonate signaling. JAZ1 transcript levels rise in response to a jasmonate stimulus. JAZ1 can interact with the COI1 F-box subunit of an SCF E3 ubiquitin ligase in a yeast-two-hybrid assay only in the presence of jasmonate-isoleucine (JA-ILE) or coronatine. Application of jasmonate methyl ester to Arabidopsis roots reduces the levels of a JAZ1:GUS …
AT4G15490	7.4768	7.93798	7.8843	8.23368	8.63825	8.22348	8.10678	7.87209	8.1887	7.96129	0.407499	0.0106934	0.756885	6.1624e-05	1.16146	3.20525e-07	0.746681	0.00012379	(UGT84A3)	Encodes a protein that might have sinapic acid:UDP-glucose glucosyltransferase activity.
AT1G22400	6.82013	7.92897	7.34311	7.52405	7.98731	7.0988	7.1889	6.80198	7.80093	6.92642	0.52298	0.0553646	0.703916	0.0141829	1.16717	0.000300214	0.27867	0.197718	(UGT85A1);ARABIDOPSIS THALIANA UDP-GLUCOSYL TRANSFERASE 85A1 (ATUGT85A1)	UGT85A1; FUNCTIONS IN: in 6 functions; INVOLVED IN: metabolic process; LOCATED IN: cellular_component unknown; EXPRESSED IN: 22 plant structures; EXPRESSED DURING: 10 growth stages; CONTAINS InterPro DOMAIN/s: UDP-glucuronosyl/UDP-glucosyltransferase (InterPro:IPR002213); BEST Arabidopsis thaliana protein match is: UDP-glucosyl transferase 85A3 (TAIR:AT1G22380.1); Has 7940 Blast hits to 7832 prot…
AT4G27260	7.6986	8.5827	7.55867	8.42714	8.93082	8.36021	8.20611	9.44523	10.8682	10.6908	-0.139932	0.156269	0.728534	1.01544e-05	1.23222	9.47213e-09	0.661606	4.97037e-05	(WES1); (GH3.5)	encodes an IAA-amido synthase that conjugates Asp and other amino acids to auxin in vitro. Lines carrying insertions in this gene are hypersensitive to auxin.
AT3G50970	4.81296	4.74971	9.3217	10.4286	9.95243	6.77763	5.99445	9.61807	11.6499	11.6909	4.50874	6.05168e-09	5.61567	1.70923e-10	5.13947	3.00313e-10	1.96467	0.000114233	(XERO2);LOW TEMPERATURE-INDUCED 30 (LTI30)	Belongs to the dehydrin protein family, which contains highly conserved stretches of 7-17 residues that are repetitively scattered in their sequences, the K-, S-, Y- and lysine rich segments. LTI29 and LTI30 double overexpressors confer freeze tolerance. Located in membranes. mRNA upregulated by water deprivation and abscisic acid.
AT3G58160	5.2825	6.00517	6.29814	6.55364	6.47274	6.45736	5.85145	6.1638	6.28124	6.24877	1.01563	0.000125524	1.27114	7.50178e-06	1.19023	9.15831e-06	1.17485	3.11325e-05	(XIJ);MYOSIN XI J (ATXIJ);MYOSIN XI-16 (XI-16);MYOSIN A3 (MYA3); (ATMYOS3)	Class XI myosin gene expressed in flowers from 4-6 week old plants and leaves from 3 week old plants
ATCG01000	11.9959	11.0198	11.3014	11.2699	11.2043	10.3358	11.0559	10.973	10.0184	10.408	-0.694495	0.00214939	-0.726058	0.00108575	-0.79163	0.000369018	-1.66007	4.29334e-07	(YCF1.1)	hypothetical protein
ATCG00530	8.86657	7.57572	8.10433	9.92364	8.32341	7.28534	8.55565	11.0981	10.8811	10.4126	-0.762241	0.0730197	1.05706	0.0194439	-0.543158	0.112282	-1.58123	0.00256985	(YCF10)	hypothetical protein
ATCG00360	10.3788	9.01663	9.03526	9.83655	9.14461	8.37537	10.0451	7.09588	6.84585	7.93757	-1.3435	0.000205156	-0.542215	0.0432357	-1.23415	0.000191778	-2.00339	3.49501e-06	(YCF3)	Encodes a protein required for photosystem I assembly and stability. In Chlamydomonas reinhardtii, this protein seems to act as a PSI specific chaperone facilitating the assembly of the complex by interacting with PsaA and PsaD. A loss of function mutation in tobacco leads to a loss of photosystem I.
ATCG00520	8.05269	6.67455	7.37159	8.95396	7.48612	6.05904	7.45702	10.4484	10.2826	9.41459	-0.681101	0.141693	0.901263	0.0694068	-0.56657	0.14225	-1.99365	0.00199863	(YCF4)	Encodes a protein required for photosystem I assembly and stability. In cyanobacteria, loss of function mutation in this gene increases PSII/PSI ratio without any influence on photoautotrophic growth.
ATCG01040	11.9129	10.7896	10.989	11.3417	10.7265	10.2887	11.0102	11.5324	11.3014	11.8812	-0.923949	0.0047288	-0.571248	0.0403369	-1.18641	0.000363721	-1.62423	4.73352e-05	(YCF5)	hypothetical protein
AT1G59640	8.93555	8.99541	10.1151	10.0566	9.93246	10.0766	8.79337	9.94441	10.2107	9.07704	1.17956	3.86691e-05	1.121	3.81782e-05	0.996904	8.13966e-05	1.14108	5.65711e-05	(ZCW32);BIG PETAL P (BPEP);BIG PETAL (BPE)	A basic helix-loop-helix encoding gene (BIGPETAL, BPE) involved in the control of petal size. BPE is expressed via two mRNAs derived from an alternative splicing event. The BPEub (AT1G59640.1)transcript is expressed ubiquitously, whereas the BPEp (AT1G59640.2) transcript is preferentially expressed in petals. Plants that lack the petal-expressed variant BPEp have larger petals as a result of incr…
AT1G58270	5.20648	4.82186	5.23582	6.14778	7.18519	4.67773	5.1027	7.99812	9.91712	9.44572	0.0293372	0.415577	0.941296	0.00047522	1.9787	9.46747e-08	-0.528747	0.0263232	(ZW9)	ZW9 mRNA, complete cds
AT2G26260	6.87768	7.73841	7.79658	7.87781	7.77051	7.39925	7.48363	7.41164	7.04664	6.85338	0.918901	1.44727e-05	1.00013	3.10251e-06	0.892828	6.56622e-06	0.521571	0.00244422	3BETA-HYDROXYSTEROID-DEHYDROGENASE/DECARBOXYLASE ISOFORM 2 (3BETAHSD/D2);3BETA-HYDROXYSTEROID-DEHYDROGENASE/DECARBOXYLASE ISOFORM 2 (AT3BETAHSD/D2)	Encodes an enzyme with 3&#946;-hydroxysteroid dehydrogenase/C4-decarboxylase activity <i>in vitro</i>. The activity of the enzyme was determined using microsomal extracts of yeast overexpressing the <i>Arabidopsis</i> gene. Cytosolic fractions failed to be associated to the activity, leading to the speculation that the enzyme is membrane-bound.
AT4G34510	6.78403	7.53102	8.10628	8.55054	8.38533	8.67017	7.60481	8.8809	9.75334	8.24114	1.32225	0.00150375	1.76651	7.92264e-05	1.6013	0.000134016	1.88615	7.1846e-05	3-KETOACYL-COA SYNTHASE 17 (KCS17)	Encodes KCS17, a member of the 3-ketoacyl-CoA synthase family involved in the biosynthesis of VLCFA (very long chain fatty acids).
AT5G04530	8.38192	7.91178	7.42338	7.12811	7.31882	7.79951	7.61687	7.96597	7.39768	6.64782	-0.958533	4.6684e-07	-1.25381	7.73778e-09	-1.0631	3.29915e-08	-0.58241	0.000104647	3-KETOACYL-COA SYNTHASE 19 (KCS19)	Encodes KCS19, a member of the 3-ketoacyl-CoA synthase family involved in the biosynthesis of VLCFA (very long chain fatty acids).
AT4G11080	8.60581	7.92565	8.38966	8.18083	7.68449	7.57109	7.97652	7.43006	6.60331	6.71119	-0.216153	0.120049	-0.42498	0.00989822	-0.921321	1.02331e-05	-1.03472	8.63459e-06	3XHIGH MOBILITY GROUP-BOX1 (3xHMG-box1)	Encodes a protein containing three copies of the HMG (high mobility group)-box domain. The two Arabidopsis 3xHMG-box proteins are: AT4G11080 (3xHMG-box1) and AT4G23800 (3xHMG-box2). Interacts with mitotic and meiotic chromosomes.
AT4G23800	10.9613	10.482	10.5446	10.2244	9.77784	10.3898	10.54	10.3837	9.19362	8.47066	-0.416715	0.0367245	-0.736899	0.00110466	-1.1835	7.70295e-06	-0.571554	0.00905554	3XHIGH MOBILITY GROUP-BOX2 (3xHMG-box2)	Encodes a protein containing three copies of the HMG (high mobility group)-box domain. The two Arabidopsis 3xHMG-box proteins are: AT4G11080 (3xHMG-box1) and AT4G23800 (3xHMG-box2). Interacts with mitotic and meiotic chromosomes.
AT1G06570	7.31307	8.73576	8.13298	8.32985	9.41875	8.15341	8.87136	8.60176	10.2425	10.3269	0.819916	5.09135e-05	1.01678	2.95011e-06	2.10569	1.32516e-10	0.840338	4.16446e-05	4-HYDROXYPHENYLPYRUVATE DIOXYGENASE (HPD);PHYTOENE DESATURATION 1 (PDS1)	Mutation of the PDS1 locus disrupts the activity of p-hydroxyphenylpyruvate dioxygenase (HPPDase), the first committed step in the synthesis of both plastoquinone and tocopherols in plants.
AT1G04620	8.1866	6.79617	8.61935	8.31543	6.29412	8.17611	5.48908	8.06792	7.96411	7.90375	0.432751	0.038571	0.128824	0.271789	-1.89249	5.32667e-08	-0.0104928	0.439888	7-HYDROXYMETHYL CHLOROPHYLL A (HMCHL) REDUCTASE (HCAR)	Encodes a 7-hydroxymethyl chlorophyll a reductase, an enzyme of the chlorophyll cycle that converts 7-hydroxymethyl chlorophyll a to chlorophyll a.
AT2G25900	8.18943	9.52919	7.82879	8.8494	9.39843	8.07399	9.01446	9.99408	10.8638	11.14	-0.360639	0.0237669	0.659967	0.000341758	1.209	3.2959e-07	-0.115441	0.258027	A. THALIANA TANDEM ZINC FINGER PROTEIN 1 (ATTZF1); (ATCTH)	putative Cys3His zinc finger protein (ATCTH) mRNA, complete
AT5G57050	7.28031	6.93385	7.76153	8.23985	8.50108	7.82635	7.66397	8.96847	10.615	10.6761	0.481222	0.0110352	0.959543	3.19485e-05	1.22077	1.3771e-06	0.546039	0.00569786	ABA INSENSITIVE 2 (ABI2); (AtABI2)	Encodes a protein phosphatase 2C and is involved in ABA signal transduction. Binds fibrillin preprotein in vitro and in vivo.
AT2G36270	7.5269	7.18375	8.28729	8.53524	8.0868	7.96386	7.35126	8.36741	9.24447	9.17313	0.760388	0.000195504	1.00834	6.67123e-06	0.559897	0.00118972	0.436957	0.0117686	ABA INSENSITIVE 5 (ABI5);GROWTH-INSENSITIVITY TO ABA 1 (GIA1)	Encodes a member of the basic leucine zipper transcription factor family, involved in ABA signalling during seed maturation and germination. The Arabidopsis abscisic acid (ABA)-insensitive abi5 mutants have pleiotropic defects in ABA response, including decreased sensitivity to ABA inhibition of germination and altered expression of some ABA-regulated genes. Comparison of seed and ABA-inducible v…
AT2G32460	6.38934	7.43958	6.72748	7.21021	7.17033	7.4216	6.82038	7.41764	8.24677	8.55481	0.338139	0.0233018	0.82087	2.04306e-05	0.780988	2.15411e-05	1.03226	3.06596e-06	ABC TRANSPORTER OF THE MITOCHONDRION 1 (ATM1);ARABIDOPSIS THALIANA MYB 1 (ATM1); (ATMYB101);MYB DOMAIN PROTEIN 101 (MYB101)	Member of the R2R3 factor gene family.
AT1G69260	5.95803	5.91573	6.60042	7.15371	8.17683	7.20463	7.43497	8.54766	10.2204	10.6021	0.642387	0.000826436	1.19568	9.14936e-07	2.2188	1.5911e-10	1.2466	1.14002e-06	ABI FIVE BINDING PROTEIN (AFP1)	ABI five binding protein (AFP1); CONTAINS InterPro DOMAIN/s: Protein of unknown function DUF1675 (InterPro:IPR012463); BEST Arabidopsis thaliana protein match is: ABI five binding protein 2 (TAIR:AT1G13740.1); Has 267 Blast hits to 267 proteins in 42 species: Archae - 0; Bacteria - 6; Metazoa - 29; Fungi - 9; Plants - 184; Viruses - 0; Other Eukaryotes - 39 (source: NCBI BLink).
AT3G29575	8.13686	8.04223	8.57581	9.18571	9.39624	9.31557	8.72547	9.83399	10.8711	10.9141	0.438947	0.00064875	1.04885	3.02439e-08	1.25938	1.30288e-09	1.17871	2.01664e-08	ABI FIVE BINDING PROTEIN 3 (AFP3)	ABI five binding protein 3 (AFP3); CONTAINS InterPro DOMAIN/s: Protein of unknown function DUF1675 (InterPro:IPR012463); BEST Arabidopsis thaliana protein match is: ABI five binding protein (TAIR:AT1G69260.1); Has 196 Blast hits to 190 proteins in 23 species: Archae - 0; Bacteria - 0; Metazoa - 2; Fungi - 4; Plants - 184; Viruses - 0; Other Eukaryotes - 6 (source: NCBI BLink).
AT4G34000	6.26235	7.19505	6.92234	7.71955	8.70158	7.46417	7.93401	8.14639	9.5132	10.0591	0.659983	0.00102999	1.45719	1.66564e-07	2.43923	8.89584e-11	1.20182	3.15582e-06	ABSCISIC ACID RESPONSIVE ELEMENTS-BINDING FACTOR 3 (ABF3);DC3 PROMOTER-BINDING FACTOR 5 (DPBF5)	Encodes an ABA-responsive element-binding protein with similarity to transcription factors that is expressed in response to stress and abscisic acid.
AT4G14400	5.6341	4.01884	5.04266	4.05336	4.25591	3.86914	4.3197	3.83311	3.73366	3.78473	-0.591437	0.00115715	-1.58074	1.76166e-08	-1.37818	5.62083e-08	-1.76495	1.36489e-08	ACCELERATED CELL DEATH 6 (ACD6)	encodes a novel protein with putative ankyrin and transmembrane regions. It is a member of one of the largest uncharacterized gene families in higher plants. The gene is involved in resistance to Pseudomonas syringae.
AT2G26400	9.03622	7.75171	8.19063	7.26521	7.16519	7.01469	8.04953	7.14916	6.52198	6.33275	-0.845589	0.0033376	-1.77101	2.17146e-06	-1.87103	6.68982e-07	-2.02153	9.30604e-07	ACIREDUCTONE DIOXYGENASE 3 (ATARD3);ACIREDUCTONE DIOXYGENASE (ARD);ACIREDUCTONE DIOXYGENASE 3 (ARD3)	Encodes a protein predicted to belong to the acireductone dioxygenase (ARD/ARD?)family.
AT5G65890	7.68011	8.65295	8.21711	8.41265	8.92266	8.18294	8.7344	7.9897	7.86496	7.9159	0.536997	0.000931283	0.732534	3.43121e-05	1.24255	4.25754e-08	0.50283	0.00168007	ACT DOMAIN REPEAT 1 (ACR1)	Member of ACT domain containing protein family. ACT domains are amino acid binding domains. Shows strongest expression in flowers and siliques.
AT5G59370	7.88993	9.01749	8.86466	9.35876	9.47971	9.23798	8.40505	9.51259	9.68065	9.12601	0.974729	0.000200463	1.46883	1.58711e-06	1.58978	3.69354e-07	1.34805	7.82377e-06	ACTIN 4 (ACT4)	Encodes one of eight Arabidopsis actins. ACT4 belongs to the reproductive actin subclass which is predominantly expressed in developing and reproductive tissues, such as pollen, pollen tubes, ovules, and developing seeds. Expression of the ACT4/GUS fusion was restricted to young vascular tissues, tapetum, and developing and mature pollen.
AT5G52360	8.2733	9.09181	8.69952	9.2431	9.34554	9.28311	8.69646	9.7394	9.94858	9.33781	0.426223	0.0261886	0.969804	5.24866e-05	1.07224	1.13891e-05	1.00982	6.22519e-05	ACTIN DEPOLYMERIZING FACTOR 10 (ADF10)	actin depolymerizing factor 10 (ADF10); FUNCTIONS IN: actin binding; INVOLVED IN: biological_process unknown; LOCATED IN: intracellular; EXPRESSED IN: 7 plant structures; EXPRESSED DURING: L mature pollen stage, M germinated pollen stage, 4 anthesis, petal differentiation and expansion stage; CONTAINS InterPro DOMAIN/s: Actin-binding, cofilin/tropomyosin type (InterPro:IPR002108); BEST Arabidopsi…
AT4G25590	7.88957	9.00488	8.66107	9.27429	9.23157	9.06985	8.67475	9.33273	9.60593	8.75585	0.771505	0.000284461	1.38472	3.22712e-07	1.34201	2.71317e-07	1.18028	3.84606e-06	ACTIN DEPOLYMERIZING FACTOR 7 (ADF7)	actin depolymerizing factor 7 (ADF7); FUNCTIONS IN: actin binding; INVOLVED IN: biological_process unknown; LOCATED IN: intracellular; EXPRESSED IN: 8 plant structures; EXPRESSED DURING: L mature pollen stage, M germinated pollen stage, 4 anthesis, C globular stage, petal differentiation and expansion stage; CONTAINS InterPro DOMAIN/s: Actin-binding, cofilin/tropomyosin type (InterPro:IPR002108);…
AT4G34970	5.17472	5.71474	5.1432	5.71012	6.62062	5.51164	5.04532	6.18116	8.21383	7.36948	-0.0315173	0.405431	0.535399	0.00639985	1.4459	3.53244e-07	0.336918	0.062525	ACTIN DEPOLYMERIZING FACTOR 9 (ADF9)	A member of actin polymerizing factors (ADFs)family, ADF9 primarily functions as an actin bundling protein.
AT3G46520	7.2386	8.40945	8.28705	8.87108	8.83433	8.59636	8.05655	8.85391	9.04239	8.28072	1.04845	6.67517e-05	1.63248	2.77001e-07	1.59573	2.07612e-07	1.35776	4.32574e-06	ACTIN-12 (ACT12)	Member of actin subclass composed of ACT12 and ACT4. RNA is expressed at very low levels in vegetative organs, low levels in flowers and very high levels in pollen. Expression of an ACT12/GUS fusion was found in vascular tissues, tapetum, developing and mature pollen, the root cap and in a ring of pericycle tissues during lateral root initiation and early development.
AT1G80050	9.69273	9.61369	8.82268	8.44676	8.71628	9.88916	9.64373	8.84882	8.82296	9.37341	-0.870055	1.68292e-05	-1.24597	1.42193e-07	-0.976446	1.57142e-06	0.196426	0.120451	ADENINE PHOSPHORIBOSYL TRANSFERASE 2 (APT2); (PHT1.1); (ATAPT2)	Encodes an adenosine phosphoribosyl transferase(E.C:2.4.2.7), a constitutively expressed enzyme involved in the one-step salvage of adenine to AMP. This isozyme has high affinity for cytokinins and is likely to be localized to the cytosol.
AT5G11160	9.40931	9.13115	8.46989	7.97138	8.22328	8.57255	9.18783	7.92198	6.5884	6.32325	-0.93942	3.26435e-05	-1.43792	1.42193e-07	-1.18603	8.3419e-07	-0.836764	0.00011073	ADENINE PHOSPHORIBOSYLTRANSFERASE 5 (APT5)	adenine phosphoribosyltransferase 5 (APT5); FUNCTIONS IN: adenine phosphoribosyltransferase activity; INVOLVED IN: nucleoside metabolic process, adenine salvage, anaerobic respiration, nucleotide metabolic process; LOCATED IN: cytoplasm; EXPRESSED IN: 23 plant structures; EXPRESSED DURING: 13 growth stages; CONTAINS InterPro DOMAIN/s: Adenine phosphoribosyl transferase (InterPro:IPR005764), Phosp…
AT1G22130	6.52547	7.50416	7.16582	7.69247	7.76923	7.85823	7.04597	7.48582	7.80986	7.29477	0.640347	0.000526923	1.16699	6.12214e-07	1.24376	1.67693e-07	1.33276	2.77165e-07	AGAMOUS-LIKE 104 (AGL104)	Encodes a member of the MIKC (MADS box, Keratin binding domain, and C terminal domain containing )family of transcriptional regulators. AGL104 is expressed in pollen.It forms heterodimers with other MICK family members (AGL65 and AGL30). Involved in late stages of pollen development and pollen tube growth.
AT2G45660	7.0926	7.11551	7.65545	7.9741	8.26535	7.53051	7.59905	7.44754	7.87278	7.47548	0.562849	0.00357162	0.881497	5.57692e-05	1.17275	1.57142e-06	0.437909	0.0164294	AGAMOUS-LIKE 20 (AGL20);SUPPRESSOR OF OVEREXPRESSION OF CO 1 (ATSOC1);SUPPRESSOR OF OVEREXPRESSION OF CO 1 (SOC1)	Controls flowering and is required for CO to promote flowering. It acts downstream of FT. Overexpression of (SOC1) AGL20 suppresses not only the late flowering of plants that have functional FRI and FLC alleles but also the delayed phase transitions during the vegetative stages of development. AGL20/SOC1 acts with AGL24 to promote flowering and inflorescence meristem identity.AGL20 upregulates ex…
AT1G77980	5.9642	6.89568	6.57452	6.9028	6.98827	6.86321	6.42994	6.7245	7.25346	6.72102	0.610321	0.00814359	0.938598	0.000242606	1.02406	6.87753e-05	0.899004	0.000586824	AGAMOUS-LIKE 66 (AGL66)	Encodes a member of the MIKC (MADS box, Keratin binding domain, and C terminal domain containing )family of transcriptional regulators. AGL66 is expressed in pollen.It forms heterodimers with other MICK family members (AGL104). Involved in late stages of pollen development and pollen tube growth.
AT1G79250	5.42447	6.77662	6.62487	6.9327	7.05847	7.04557	6.18282	6.90362	7.23377	6.81445	1.2004	1.32203e-06	1.50822	4.2598e-08	1.634	7.5389e-09	1.6211	4.25497e-08	AGC KINASE 1.7 (AGC1.7)	AGC kinase 1.7 (AGC1.7); CONTAINS InterPro DOMAIN/s: Protein kinase, catalytic domain (InterPro:IPR000719), Serine/threonine-protein kinase domain (InterPro:IPR002290), Serine/threonine-protein kinase-like domain (InterPro:IPR017442), Protein kinase-like domain (InterPro:IPR011009), Serine/threonine-protein kinase, active site (InterPro:IPR008271); BEST Arabidopsis thaliana protein match is: root…
AT1G79450	5.76968	6.50028	6.84855	7.11347	7.19917	7.03949	6.04656	6.89194	7.14552	6.56106	1.07886	4.74368e-06	1.34378	1.96946e-07	1.42949	4.89176e-08	1.26981	7.87027e-07	ALA-INTERACTING SUBUNIT 5 (ALIS5)	ALA-interacting subunit 5 (ALIS5); INVOLVED IN: biological_process unknown; LOCATED IN: chloroplast thylakoid lumen, plasma membrane, membrane; EXPRESSED IN: 12 plant structures; EXPRESSED DURING: L mature pollen stage, M germinated pollen stage, 4 anthesis, petal differentiation and expansion stage; CONTAINS InterPro DOMAIN/s: Protein of unknown function DUF284, transmembrane eukaryotic (InterPr…
AT1G17290	9.15084	9.75439	10.2704	10.3116	10.1511	9.67839	9.58098	10.3565	10.6729	9.92897	1.11956	1.58813e-05	1.16077	6.00484e-06	1.00031	1.8346e-05	0.527552	0.00859286	ALANINE AMINOTRANSFERAS (AlaAT1)	Encodes for alanine aminotransferase (ALAAT1), involved in alanine catabolism during plants recovery from hypoxia
AT2G38400	8.43696	9.18483	10.0205	10.189	10.0491	9.81251	9.04575	9.95221	10.6134	10.2505	1.58358	8.12108e-07	1.75208	1.20853e-07	1.61213	1.9124e-07	1.37555	3.8924e-06	ALANINE:GLYOXYLATE AMINOTRANSFERASE 3 (AGT3)	alanine:glyoxylate aminotransferase 2 homolog (AGT3) mRNA,
AT1G77120	7.78022	6.78634	9.07323	9.00363	7.82466	7.3592	7.23559	7.98262	9.56017	9.85923	1.29302	1.37037e-06	1.22341	1.35186e-06	0.0444412	0.314153	-0.421012	0.0185894	ALCOHOL DEHYDROGENASE 1 (ADH1);ALCOHOL DEHYDROGENASE (ADH);ARABIDOPSIS THALIANA ALCOHOL DEHYDROGENASE (ATADH); (ATADH1)	Catalyzes the reduction of acetaldehyde using NADH as reductant. Requires zinc for activity. Dimer. Anaerobic response polypeptide (ANP). Fermentation. The protein undergoes thiolation following treatment with the oxidant tert-butylhydroperoxide.
AT1G23800	8.29797	9.15976	9.48098	9.81314	9.69143	9.79536	8.84593	9.87986	9.96353	9.0953	1.18301	7.06629e-07	1.51517	1.56806e-08	1.39346	2.42346e-08	1.49739	4.69063e-08	ALDEHYDE DEHYDROGENASE 2B (ALDH2B);ALDEHYDE DEHYDROGENASE 2B7 (ALDH2B7)	Encodes a mitochondrial aldehyde dehydrogenase; nuclear gene for mitochondrial product.
AT2G37770	7.29914	7.70918	8.49494	8.59803	8.95704	8.35882	7.99138	8.59317	8.84157	8.0034	1.1958	7.64521e-07	1.29889	1.42193e-07	1.6579	3.04183e-09	1.05968	3.08337e-06	ALDO-KETO REDUCTASE FAMILY 4 MEMBER C9 (AKR4C9);CHLOROPLASTIC ALDO-KETO REDUCTASE (ChlAKR)	Encodes an NADPH-dependent aldo-keto reductase that can act on a wide variety of substrates in vitro including saturated and unsaturated aldehydes, steroids, and sugars. GFP-tagged AKR4C9 localizes to the chloroplast where it may play a role in detoxifying reactive carbonyl compounds that threaten to impair the photosynthetic process. Transcript levels for this gene are up-regulated in response t…
AT4G20070	5.7533	6.70067	6.9339	6.67823	7.45271	6.79082	6.78592	6.23569	6.72799	6.61538	1.1806	1.15225e-06	0.924931	9.67386e-06	1.69942	2.94042e-09	1.03752	4.77833e-06	ALLANTOATE AMIDOHYDROLASE (ATAAH);ALLANTOATE AMIDOHYDROLASE (AAH)	The gene encoding Arabidopsis thaliana Allantoate Amidohydrolase (AtAAH)which catalyzes the allantoate deiminase reaction (EC 3.5.3.9)is expressed in all parts of the plant being consistent with a function in purine turnover in Arabidopsis.
AT2G28210	5.29191	4.54512	4.20389	4.26609	4.06531	4.25032	4.4729	4.06775	4.13886	4.50429	-1.08802	0.000149154	-1.02582	0.000166243	-1.2266	1.71668e-05	-1.04159	0.000241821	ALPHA CARBONIC ANHYDRASE 2 (ACA2);ALPHA CARBONIC ANHYDRASE 2 (ATACA2)	alpha carbonic anhydrase 2 (ACA2); FUNCTIONS IN: carbonate dehydratase activity, zinc ion binding; INVOLVED IN: response to carbon dioxide, one-carbon metabolic process; LOCATED IN: cellular_component unknown; EXPRESSED IN: stem, root; CONTAINS InterPro DOMAIN/s: Carbonic anhydrase, alpha-class, catalytic domain (InterPro:IPR001148), Carbonic anhydrase, alpha-class, conserved site (InterPro:IPR01…
AT5G04180	8.24815	10.2241	9.09207	9.42044	9.67592	8.50217	8.64871	9.0288	10.6774	9.46148	0.843917	0.0304192	1.17229	0.00446664	1.42776	0.000754147	0.254013	0.280602	ALPHA CARBONIC ANHYDRASE 3 (ACA3);ALPHA CARBONIC ANHYDRASE 3 (ATACA3)	alpha carbonic anhydrase 3 (ACA3); FUNCTIONS IN: carbonate dehydratase activity, zinc ion binding; INVOLVED IN: response to carbon dioxide, one-carbon metabolic process; LOCATED IN: endomembrane system; EXPRESSED IN: 11 plant structures; EXPRESSED DURING: L mature pollen stage, M germinated pollen stage, 4 anthesis, C globular stage, petal differentiation and expansion stage; CONTAINS InterPro DO…
AT1G08065	6.56491	7.32886	7.79446	7.74752	7.53884	7.18893	7.63725	7.36588	7.17899	7.38452	1.22955	9.7911e-05	1.18261	8.87373e-05	0.973936	0.000356684	0.62402	0.0152356	ALPHA CARBONIC ANHYDRASE 5 (ACA5);ALPHA CARBONIC ANHYDRASE 5 (ATACA5)	alpha carbonic anhydrase 5 (ACA5); FUNCTIONS IN: carbonate dehydratase activity, zinc ion binding; INVOLVED IN: one-carbon metabolic process; LOCATED IN: endomembrane system; EXPRESSED IN: petal, leaf whorl, sepal, flower; EXPRESSED DURING: 4 anthesis, petal differentiation and expansion stage; CONTAINS InterPro DOMAIN/s: Carbonic anhydrase, alpha-class, catalytic domain (InterPro:IPR001148), Car…
AT1G06460	9.24129	8.06759	10.2525	10.3503	8.91641	9.12734	7.87918	9.32821	9.55308	9.59048	1.01116	9.99045e-05	1.10905	2.38527e-05	-0.324875	0.0554766	-0.113946	0.304191	ALPHA-CRYSTALLIN DOMAIN 31.2 (ACD31.2);ALPHA-CRYSTALLIN DOMAIN 32.1 (ACD32.1)	ACD32.1 encodes an alpha-crystallin domain containing protein with homology to small heat shock proteins.
AT3G10740	9.48072	9.70533	9.56055	10.213	10.504	10.0883	9.56104	10.5266	11.7871	11.0389	0.0798229	0.337972	0.732294	0.00063	1.02326	1.64677e-05	0.607533	0.00389786	ALPHA-L-ARABINOFURANOSIDASE 1 (ASD1);ARABIDOPSIS THALIANA ALPHA-L-ARABINOFURANOSIDASE 1 (ATASD1);ALPHA-L-ARABINOFURANOSIDASE (ARAF);ALPHA-L-ARABINOFURANOSIDASE 1 (ARAF1)	Encodes a bifunctional alpha-l-arabinofuranosidase/beta-d-xylosidase that belongs to family 51 of glycoside hydrolases. It may be involved in cell wall modification.
AT1G68560	11.2045	10.4599	10.8047	10.7493	10.146	10.9001	10.4729	11.2159	10.5799	9.86809	-0.39977	0.018305	-0.455148	0.00734647	-1.05852	2.64242e-06	-0.304411	0.0557551	ALPHA-XYLOSIDASE 1 (ATXYL1);ALPHA-XYLOSIDASE 1 (XYL1);ALTERED XYLOGLUCAN 3 (AXY3); (TRG1);THERMOINHIBITION RESISTANT GERMINATION 1 (TRG1)	Encodes a bifunctional alpha-l-arabinofuranosidase/beta-d-xylosidase that belongs to family 3 of glycoside hydrolases.
AT2G24100	6.08923	7.78059	6.49062	6.38501	7.62133	6.39377	7.60918	6.55826	6.94872	6.65901	0.401385	0.0349971	0.295774	0.0788491	1.5321	2.20127e-07	0.304534	0.0862225	ALTERED SEED GERMINATION 1 (ASG1)	unknown protein; BEST Arabidopsis thaliana protein match is: unknown protein (TAIR:AT4G30780.1); Has 101 Blast hits to 101 proteins in 16 species: Archae - 0; Bacteria - 0; Metazoa - 0; Fungi - 0; Plants - 95; Viruses - 0; Other Eukaryotes - 6 (source: NCBI BLink).
AT1G01520	4.4271	5.22753	4.2868	4.44787	6.16455	4.42449	5.73732	4.28415	5.37891	6.07789	-0.140306	0.240378	0.0207639	0.399241	1.73744	1.47384e-08	-0.00261074	0.447863	ALTERED SEED GERMINATION 4 (ASG4)	Homeodomain-like superfamily protein; CONTAINS InterPro DOMAIN/s: SANT, DNA-binding (InterPro:IPR001005), Homeodomain-like (InterPro:IPR009057), Myb, DNA-binding (InterPro:IPR014778), Myb-like DNA-binding domain, SHAQKYF class (InterPro:IPR006447), HTH transcriptional regulator, Myb-type, DNA-binding (InterPro:IPR017930); BEST Arabidopsis thaliana protein match is: Homeodomain-like superfamily pr…
AT1G07180	5.6758	7.92862	5.80867	6.67051	8.22498	5.69656	8.34951	5.8398	6.16653	6.66501	0.132875	0.283677	0.994708	0.000124838	2.54918	8.99427e-10	0.020761	0.428472	ALTERNATIVE NAD(P)H DEHYDROGENASE 1 (NDA1);ARABIDOPSIS THALIANA INTERNAL NON-PHOSPHORYLATING NAD ( P ) H DEHYDROGENASE (ATNDI1)	Internal NAD(P)H dehydrogenase in mitochondria. The predicted protein sequence has high homology with other designated NAD(P)H DHs from microorganisms; the capacity for matrix NAD(P)H oxidation via the rotenone-insensitive pathway is significantly reduced in the Atndi1 mutant plant line; the in vitro translation product of AtNDI1 is imported into isolated mitochondria and located on the inside of…
AT3G22370	7.14185	7.71964	7.8419	8.4164	8.72578	7.69448	7.90409	7.87031	8.07309	7.75558	0.700054	0.000199793	1.27455	1.66564e-07	1.58393	5.05359e-09	0.552635	0.00156623	ALTERNATIVE OXIDASE 1A (AOX1A); (AtHSR3);HYPER-SENSITIVITY-RELATED 3 (HSR3); (ATAOX1A)	Encodes AOX1a, an isoform of alternative oxidase that is expressed in rosettes, flowers, and root. The alternative oxidase of plant mitochondria transfers electrons from the ubiquinone pool to oxygen without energy conservations. It is regulated through transcriptional control and by pyruvate. Plays a role in shoot acclimation to low temperature. Also is capable of ameliorating reactive oxygen sp…
AT3G22360	6.63937	7.33195	7.5656	7.86508	8.02985	7.41037	7.27218	7.58343	7.55972	7.13134	0.926233	0.000101707	1.22571	3.10251e-06	1.39048	4.15178e-07	0.770998	0.00058602	ALTERNATIVE OXIDASE 1B (AOX1B)	encodes an alternative oxidase whose expression is limited to flowers and floral buds.
AT3G18440	7.50585	7.42087	8.52985	8.53434	8.29928	7.70017	7.96754	7.81451	7.89292	8.2742	1.024	9.22071e-07	1.02849	4.41846e-07	0.793428	5.23951e-06	0.194323	0.100104	ALUMINUM-ACTIVATED MALATE TRANSPORTER 9 (AtALMT9);ALUMINUM-ACTIVATED MALATE TRANSPORTER 9 (ALMT9)	Belongs to the aluminum-activated malate transporter family. Encodes a vacuolar malate channel. Expressed in all parts of plants. Almost exclusively expressed in mesophyll cells of leaves.
AT3G04690	4.96161	6.30126	5.75977	5.95761	6.12253	6.0131	5.36979	6.09209	6.78984	5.94399	0.798163	0.00232576	0.996004	0.000273524	1.16092	4.00511e-05	1.0515	0.000279201	ANXUR1 (ANX1)	Receptor-like kinase required for maintenance of pollen tube growth. Display polar localization at the plasma membrane of the pollen tube tip.
AT5G28680	5.06478	6.76997	6.10743	6.3775	6.74287	5.288	5.31693	6.03692	7.30136	6.1267	1.04265	0.0174188	1.31272	0.00367847	1.67809	0.000390692	0.223224	0.315314	ANXUR2 (ANX2)	Receptor-like kinase required for maintenance of pollen tube growth. Display polar localization at the plasma membrane of the pollen tube tip.
AT1G61800	7.12964	5.50615	10.0023	9.39475	9.60559	9.10079	8.01976	8.08591	8.19164	7.73347	2.87264	8.18004e-10	2.26511	1.15904e-08	2.47596	1.68696e-09	1.97115	1.57486e-07	ARABIDOPSIS GLUCOSE-6-PHOSPHATE/PHOSPHATE TRANSLOCATOR 2 (ATGPT2);GLUCOSE-6-PHOSPHATE/PHOSPHATE TRANSLOCATOR 2 (GPT2)	glucose6-Phosphate/phosphate transporter 2
AT1G71030	5.589	7.35769	5.26269	7.03021	8.06516	5.02081	7.13217	6.6692	7.55221	7.43064	-0.326309	0.0784345	1.44121	1.34205e-06	2.47616	6.64887e-10	-0.56819	0.00921497	ARABIDOPSIS MYB-LIKE 2 (ATMYBL2);MYB-LIKE 2 (MYBL2)	Encodes a putative myb family transcription factor. In contrast to most other myb-like proteins its myb domain consists of a single repeat. A proline-rich region potentially involved in transactivation is found in the C-terminal part of the protein. Its transcript accumulates mainly in leaves.
AT1G69490	5.7842	7.26359	6.12193	7.22488	8.2723	6.30664	6.97987	8.89086	10.5265	10.4849	0.337724	0.128948	1.44068	2.54853e-05	2.4881	2.26902e-08	0.522433	0.0440837	ARABIDOPSIS NAC DOMAIN CONTAINING PROTEIN 29 (ANAC029);NAC-LIKE, ACTIVATED BY AP3/PI (NAP);NAC-LIKE, ACTIVATED BY AP3/PI (ATNAP)	Encodes a member of the NAC transcription factor gene family. It is expressed in floral primordia and upregulated by AP3 and PI. Its expression is associated with leaf senescence.
AT1G70940	7.99088	8.52377	8.36422	8.41247	9.00008	8.82774	8.38869	8.82505	9.66797	8.83299	0.373347	0.0283438	0.421589	0.0133234	1.00921	6.32636e-06	0.836863	0.000130122	ARABIDOPSIS PIN-FORMED 3 (ATPIN3);PIN-FORMED 3 (PIN3)	A regulator of auxin efflux and involved in differential growth. PIN3 is expressed in gravity-sensing tissues, with PIN3 protein accumulating predominantly at the lateral cell surface. PIN3 localizes to the plasma membrane and to vesicles. In roots, PIN3 is expressed without pronounced polarity in tiers two and three of the columella cells, at the basal side of vascular cells, and to the lateral …
AT2G46790	4.04537	7.19469	4.4567	5.60518	8.34565	4.13645	7.96393	4.49708	5.7852	5.83949	0.411332	0.0386756	1.55982	5.54062e-07	4.30028	3.00914e-13	0.0910866	0.335834	ARABIDOPSIS PSEUDO-RESPONSE REGULATOR 9 (APRR9);TOC1-LIKE PROTEIN 1 (TL1);PSEUDO-RESPONSE REGULATOR 9 (PRR9)	Pseudo-response regulator PRR9. Involved in clock function. PRR7 and PRR9 are partially redundant essential components of a temperature-sensitive circadian system. CCA1 and LHY had a positive effect on PRR9. Interact with TOC1 in a yeast two-hybrid assay. Acts as transcriptional repressor of CCA1 and LHY.
AT4G28950	7.1295	7.05325	6.86993	6.32012	6.10243	6.55457	6.98569	6.16831	5.64361	5.44065	-0.259569	0.128415	-0.809383	0.000502215	-1.02707	3.4016e-05	-0.574932	0.00853947	ARABIDOPSIS RAC-LIKE 7 (ARAC7); (ATROP9);RHO-RELATED PROTEIN FROM PLANTS 9 (ROP9); (RAC7); (ATRAC7)	A member of ROP GTPase gene family.
AT5G64940	8.7275	10.0908	8.29846	8.8155	10.1049	8.69482	10.3549	8.88593	8.84517	9.14308	-0.429042	0.00455752	0.0879975	0.262233	1.37737	1.07364e-08	-0.0326856	0.392892	ARABIDOPSIS THALIANA ABC2 HOMOLOG 13 (ATATH13);ABC2 HOMOLOG 13 (ATH13);OXIDATIVE STRESS-RELATED ABC1-LIKE PROTEIN 1 (OSA1);A. THALIANA OXIDATIVE STRESS-RELATED ABC1-LIKE PROTEIN 1 (ATOSA1)	Encodes a member of ATH subfamily of ATP-binding cassette (ABC) proteins.
AT5G40730	10.3841	11.3106	11.0127	11.5	11.4677	11.2769	10.6683	11.6802	12.1578	11.7334	0.628524	0.000298302	1.11584	3.92629e-07	1.08362	3.24262e-07	0.892734	9.57642e-06	ARABIDOPSIS THALIANA ARABINOGALACTAN PROTEIN 24 (ATAGP24);ARABINOGALACTAN PROTEIN 24 (AGP24)	Encodes an arabinogalactan-protein (AGP24).
AT5G06530	8.39719	8.8006	7.44213	7.36893	8.77122	7.63742	8.63336	7.85909	8.98095	8.89246	-0.955053	1.59859e-07	-1.02826	3.45377e-08	0.374034	0.00104008	-0.75977	2.6159e-06	ARABIDOPSIS THALIANA ATP-BINDING CASSETTE G22 (AtABCG22);ATP-BINDING CASSETTE G22 (ABCG22)	Encodes ABCG22, an ABC transporter gene. Mutation results in increased water transpiration and drought susceptibility.
AT4G21070	7.38143	7.1669	6.88873	6.44421	6.16881	6.81309	7.06627	6.77833	5.96619	5.6081	-0.4927	0.00261544	-0.937226	4.38982e-06	-1.21262	1.19166e-07	-0.568345	0.000998116	ARABIDOPSIS THALIANA BREAST CANCER SUSCEPTIBILITY1 (ATBRCA1);BREAST CANCER SUSCEPTIBILITY1 (BRCA1)	Encodes AtBRCA1, an ortholog of the human breast cancer susceptibility gene 1. Contains one N-terminal RING finger, two C-terminal BRCT and the p300/CBP interacting domain. Strongly induced by gamma rays, consistent with a putative role in DNA repair and in cell cycle control.
AT2G41100	6.92642	6.16208	6.27364	5.19342	5.09468	6.44439	5.01135	9.3564	6.04716	4.81824	-0.652783	0.0262302	-1.733	1.0654e-05	-1.83174	3.40805e-06	-0.482032	0.0767344	ARABIDOPSIS THALIANA CALMODULIN LIKE 4 (ATCAL4);TOUCH 3 (TCH3)	encodes a calmodulin-like protein, with six potential calcium binding domains. Calcium binding shown by Ca(2+)-specific shift in electrophoretic mobility. Expression induced by touch and darkness. Expression may also be developmentally controlled. Expression in growing regions of roots, vascular tissue, root/shoot junctions, trichomes, branch points of the shoot, and regions of siliques and flowe…
AT4G24000	6.84046	6.88421	8.33635	8.30868	8.20918	7.51376	7.14122	8.80766	10.3422	8.9629	1.49588	5.51531e-07	1.46822	3.36479e-07	1.36872	4.43926e-07	0.673295	0.0015813	ARABIDOPSIS THALIANA CELLULOSE SYNTHASE LIKE G2 (ATCSLG2);CELLULOSE SYNTHASE LIKE G2 (CSLG2)	encodes a protein similar to cellulose synthase
AT4G38190	6.87627	7.78251	7.39362	7.56366	7.60744	7.88511	7.27249	7.47852	8.31786	8.03992	0.51735	0.0149267	0.687388	0.0019988	0.731172	0.000881131	1.00885	0.000126907	ARABIDOPSIS THALIANA CELLULOSE SYNTHASE-LIKE D4 (ATCSLD4);CELLULOSE SYNTHASE LIKE D4 (CSLD4)	encodes a gene similar to cellulose synthase
AT5G66400	6.4833	6.98851	6.9575	8.97936	10.6994	7.66356	7.846	12.236	14.0944	14.3034	0.474197	0.0381884	2.49606	8.63716e-09	4.21605	2.28669e-12	1.18026	9.85999e-05	ARABIDOPSIS THALIANA DROUGHT-INDUCED 8 (ATDI8);RESPONSIVE TO ABA 18 (RAB18)	Belongs to the dehydrin protein family, which contains highly conserved stretches of 7-17 residues that are repetitively scattered in their sequences, the K-, S-, Y- and lysine rich segments. ABA- and drought-induced glycine-rice dehydrin protein. The ABA-induced expression of RAB18 was reduced following ACC application, indicating that ethylene inhibits the ABA signaling pathway. RAB18 is also e…
AT3G61890	5.17981	6.72259	6.3377	7.21761	9.01765	6.08117	7.44691	8.84156	11.2459	11.3046	1.15789	3.66551e-05	2.0378	2.85187e-08	3.83784	1.7103e-12	0.901361	0.000430449	ARABIDOPSIS THALIANA HOMEOBOX 12 (ATHB12);HOMEOBOX 12 (HB-12);HOMEOBOX 12 (ATHB-12)	Encodes a homeodomain leucine zipper class I (HD-Zip I) protein. Loss of function mutant has abnormally shaped leaves and stems.
AT4G02380	8.12432	9.8902	9.11501	9.60812	9.62376	9.54314	8.36714	10.0136	11.6708	10.9765	0.990695	0.00134947	1.48381	2.12745e-05	1.49944	1.15713e-05	1.41883	6.01438e-05	ARABIDOPSIS THALIANA LATE EMBRYOGENENSIS ABUNDANT LIKE 5 (AtLEA5);SENESCENCE-ASSOCIATED GENE 21 (SAG21)	Encodes AtLEA5 (late embryogenesis abundant like protein). Also known as SENESCENCE-ASSOCIATED GENE 21 (SAG21). Has a role on oxidative stress tolerance. mRNA levels are elevated in response to various stresses.
AT1G72520	6.77251	6.41977	7.6101	7.85274	6.85028	7.73421	6.51296	7.71772	6.32244	5.9418	0.837593	0.00723316	1.08023	0.000908228	0.0777677	0.311794	0.961698	0.00328071	ARABIDOPSIS THALIANA LIPOXYGENASE 4 (ATLOX4);LIPOXYGENASE 4 (LOX4)	PLAT/LH2 domain-containing lipoxygenase family protein; FUNCTIONS IN: oxidoreductase activity, acting on single donors with incorporation of molecular oxygen, incorporation of two atoms of oxygen, lipoxygenase activity, iron ion binding, metal ion binding; INVOLVED IN: growth, jasmonic acid biosynthetic process, response to wounding, defense response; LOCATED IN: chloroplast; EXPRESSED IN: 17 pla…
AT5G07460	7.2896	7.63104	6.26849	5.69705	5.84578	6.50923	7.83433	5.94034	5.04599	5.71077	-1.02112	0.00026132	-1.59255	1.4882e-06	-1.44382	2.72476e-06	-0.780367	0.00242471	ARABIDOPSIS THALIANA METHIONINE SULFOXIDE REDUCTASE 2 (ATMSRA2);PEPTIDEMETHIONINE SULFOXIDE REDUCTASE 2 (PMSR2)	ubiquitous enzyme that repairs oxidatively damaged proteins. Methionine sulfoxide reductase activity. Mutant lacking reductase activity showed increased protein oxidation, nitration and glycation of specific amino acid residues during darkness.
AT5G61640	7.16253	7.73812	7.71366	7.83541	8.16596	8.07096	7.50465	8.05704	8.60177	8.24597	0.551127	0.00791681	0.67288	0.001565	1.00343	2.82774e-05	0.908431	0.000205115	ARABIDOPSIS THALIANA METHIONINE SULFOXIDE REDUCTASE A1 (ATMSRA1);PEPTIDEMETHIONINE SULFOXIDE REDUCTASE 1 (PMSR1)	ubiquitous enzyme that repairs oxidatively damaged proteins
AT5G55930	7.89503	9.66062	9.47624	9.44398	9.47358	9.26024	8.34176	9.53328	10.3288	9.62712	1.5812	9.39438e-06	1.54895	6.46965e-06	1.57855	3.07826e-06	1.36521	4.37062e-05	ARABIDOPSIS THALIANA OLIGOPEPTIDE TRANSPORTER 1 (ATOPT1);OLIGOPEPTIDE TRANSPORTER 1 (OPT1)	oligopeptide transporter
AT5G46050	5.71666	5.77689	6.91923	6.77627	6.76551	5.86245	6.00724	6.11161	6.61182	5.98512	1.20257	3.37948e-05	1.0596	7.26785e-05	1.04885	5.20076e-05	0.145791	0.272346	ARABIDOPSIS THALIANA PEPTIDE TRANSPORTER 3 (ATPTR3);PEPTIDE TRANSPORTER 3 (PTR3)	Encodes a di- and tri-peptide transporter involved in responses to wounding, virulent bacterial pathogens, and high NaCl concentrations. The protein is predicted to have 12 transmembrane helicies.
AT5G01180	5.42054	5.89834	6.3122	6.71218	6.76679	6.61189	5.88207	6.85147	7.00393	6.16504	0.891664	0.000347056	1.29164	5.1075e-06	1.34625	1.90635e-06	1.19135	2.21246e-05	ARABIDOPSIS THALIANA PEPTIDE TRANSPORTER 5 (ATPTR5);PEPTIDE TRANSPORTER 5 (PTR5)	Encodes a dipeptide transporter expressed in pollen and ovules during early seed development. GFP-tagged PTR5 localizes to the plasma membrane.
AT2G38940	7.35359	8.38351	8.47126	8.94048	8.76984	8.7622	7.83427	8.94265	9.37332	8.67646	1.11767	3.1996e-05	1.58689	3.43723e-07	1.41625	7.77938e-07	1.40861	2.68655e-06	ARABIDOPSIS THALIANA PHOSPHATE TRANSPORTER 2 (ATPT2);PHOSPHATE TRANSPORTER 1;4 (PHT1;4)	Encodes Pht1;4, a member of the Pht1 family of phosphate transporters which include: Pht1;1/At5g43350, Pht1;2/At5g43370, Pht1;3/At5g43360, Pht1;4/At2g38940, Pht1;5/At2g32830, Pht1;6/At5g43340, Pht1;7/At3g54700, Pht1;8/At1g20860, Pht1;9/At1g76430 (Plant Journal 2002, 31:341).
AT2G16120	6.1701	6.68953	6.91524	7.24416	7.3031	6.77847	6.64647	6.97252	7.17349	6.58148	0.745139	0.00499439	1.07406	0.000209989	1.133	8.20435e-05	0.608372	0.0166572	ARABIDOPSIS THALIANA POLYOL/MONOSACCHARIDE TRANSPORTER 1 (ATPMT1);POLYOL/MONOSACCHARIDE TRANSPORTER 1 (PMT1)	polyol/monosaccharide transporter 1 (PMT1); CONTAINS InterPro DOMAIN/s: Sugar transporter, conserved site (InterPro:IPR005829), Major facilitator superfamily (InterPro:IPR020846), General substrate transporter (InterPro:IPR005828), Sugar/inositol transporter (InterPro:IPR003663), Major facilitator superfamily, general substrate transporter (InterPro:IPR016196); BEST Arabidopsis thaliana protein m…
AT3G11410	8.77262	9.13132	9.79618	10.2302	10.4566	10.1704	9.65952	10.9108	12.2689	12.0767	1.02356	3.00173e-06	1.4576	2.11817e-08	1.68396	1.53357e-09	1.39775	8.69435e-08	ARABIDOPSIS THALIANA PROTEIN PHOSPHATASE 2CA (ATPP2CA);PROTEIN PHOSPHATASE 2CA (PP2CA); (AHG3)	Encodes protein phosphatase 2C. Negative regulator of ABA signalling. Expressed in seeds during germination. mRNA up-regulated by drought and ABA.
AT1G71880	9.42377	10.2593	10.3983	10.9097	10.5169	10.8979	9.69844	10.7484	11.2276	10.9566	0.974499	0.00035934	1.48593	3.0155e-06	1.09316	5.11241e-05	1.47413	6.12271e-06	ARABIDOPSIS THALIANA SUCROSE-PROTON SYMPORTER 1 (ATSUC1);SUCROSE-PROTON SYMPORTER 1 (SUC1)	Sucrose transporter gene induced in response to nematodes; member of Sucrose-proton symporter family.
AT3G56400	8.55807	7.22514	7.93656	6.63036	7.18155	7.04644	7.58631	10.5573	6.66624	5.93771	-0.621514	0.00185622	-1.92771	6.29664e-09	-1.37652	2.40419e-07	-1.51163	2.7775e-07	ARABIDOPSIS THALIANA WRKY DNA-BINDING PROTEIN 70 (ATWRKY70);WRKY DNA-BINDING PROTEIN 70 (WRKY70)	member of WRKY Transcription Factor; Group III. Function as activator of SA-dependent defense genes and a repressor of JA-regulated genes. WRKY70-controlled suppression of JA-signaling is partly executed by NPR1.
AT5G67030	8.77174	10.2271	9.14064	9.89344	11.0891	8.71016	10.7144	8.87608	9.55019	9.73995	0.368891	0.00941345	1.12169	1.94385e-07	2.31733	4.19638e-12	-0.0615822	0.332407	ARABIDOPSIS THALIANA ZEAXANTHIN EPOXIDASE (ATZEP);IMPAIRED IN BABA-INDUCED STERILITY 3 (IBS3);ZEAXANTHIN EPOXIDASE (ZEP);LOW EXPRESSION OF OSMOTIC STRESS-RESPONSIVE GENES 6 (LOS6);NON-PHOTOCHEMICAL QUENCHING 2 (NPQ2);ARABIDOPSIS THALIANA ABA DEFICIENT 1 (ATABA1);ABA DEFICIENT 1 (ABA1)	Encodes a single copy zeaxanthin epoxidase gene that functions in first step of the biosynthesis of the abiotic stress hormone abscisic acid (ABA). Mutants in this gene are unable to express female sterility in response to beta-aminobutyric acid, as wild type plants do.
AT3G01700	8.49801	10.9979	9.72945	10.4069	10.3363	10.5088	9.3656	10.6608	11.5553	11.2203	1.23144	0.000111286	1.90892	5.48125e-07	1.83832	5.00543e-07	2.01081	6.08264e-07	ARABINOGALACTAN PROTEIN 11 (AGP11);ARABINOGALACTAN PROTEIN 11 (AtAGP11)	Encodes an arabinogalactan protein that is expressed in pollen, pollen sac and pollen tube. Loss of AGP11 function results in decreased fertility due to defects in pollen tube growth.
AT2G23130	7.28178	7.70783	5.85394	6.20663	7.05331	6.72892	7.39313	5.8876	5.39526	5.19979	-1.42784	3.37438e-06	-1.07515	3.98728e-05	-0.228468	0.12384	-0.552865	0.0117165	ARABINOGALACTAN PROTEIN 17 (AGP17); (ATAGP17)	AGP17 is a lysine-rich arabinogalactan-protein (AGP) and part of a multi-gene family of glycoproteins with approx. 50 members. It falls into one subclass with AGP18 and AGP19, other lysine-rich AGPs. 84% of its proline residues are hydroxylated to hydroproline and its heavy glycosylation accounts for appr. 69% of the molecular weight. The main glycosyl residues are arabinose (30.1%) and galactose…
AT1G68725	7.33118	5.87717	6.30391	6.40333	5.95766	6.55165	6.18288	6.13749	6.26415	6.89808	-1.02727	0.00036837	-0.927854	0.000590896	-1.37352	7.98105e-06	-0.779534	0.0033858	ARABINOGALACTAN PROTEIN 19 (ATAGP19);ARABINOGALACTAN PROTEIN 19 (AGP19)	AGP19 is a lysine-rich arabinogalactan-protein (AGP) and part of a multi-gene family of glycoproteins with approx. 50 members. It falls into one subclass with AGP17 and AGP18, other lysine-rich AGPs. It is expressed in young leaves, shoots, roots and flowers. Non-consensus splice site at the intron:exon boundary (AT:exon)
AT1G55330	13.2096	12.8516	12.1881	12.2267	12.6718	12.9493	12.3083	13.1261	12.9295	12.0701	-1.02154	7.03819e-07	-0.982907	5.59455e-07	-0.537854	0.000223004	-0.260279	0.0404986	ARABINOGALACTAN PROTEIN 21 (AtAGP21);ARABINOGALACTAN PROTEIN 21 (AGP21)	Encodes a putative arabinogalactan-protein (AGP21).
AT5G10430	6.60038	7.37374	7.23606	7.49537	7.61305	7.35352	6.94617	8.2694	9.05304	8.44671	0.63568	0.01897	0.894989	0.00188558	1.01267	0.000499053	0.75314	0.00846872	ARABINOGALACTAN PROTEIN 4 (AGP4); (ATAGP4)	Encodes arabinogalactan-protein (AGP4).
AT5G14380	10.9999	12.4953	11.8909	12.5436	12.5105	12.5709	11.6765	12.64	13.1759	12.6442	0.890931	0.000207447	1.54369	3.22712e-07	1.5106	2.40419e-07	1.57099	5.21341e-07	ARABINOGALACTAN PROTEIN 6 (AGP6)	Encodes an arabinogalactan protein that is expressed in pollen, pollen sac and pollen tube. Loss of AGP6 function results in decreased fertility due to defects in pollen tube growth.
AT1G08680	4.54459	5.33724	5.93367	5.84987	5.89869	5.24909	5.32921	7.02022	7.63094	6.49857	1.38908	9.35983e-06	1.30529	1.01289e-05	1.3541	3.97054e-06	0.704504	0.00398369	ARF GAP-LIKE ZINC FINGER-CONTAINING PROTEIN ZIGA4 (ZIGA4)	A member of ARF GAP domain (AGD), A thaliana has 15 members, grouped into four classes. AGD14 belongs to the class 4, together with AGD15.
AT3G11900	7.56896	8.4844	8.07061	8.17006	8.78084	8.03444	8.33459	8.10077	8.45774	7.98091	0.501652	0.00164877	0.6011	0.000253266	1.21188	6.36462e-08	0.465479	0.00302807	AROMATIC AND NEUTRAL TRANSPORTER 1 (ANT1)	encodes an amino acid transporter that transports aromatic and neutral amino acids, IAA, and 2,4-D. Expressed in all tissues with highest abundance in flowers and cauline leaves. a member of a small gene family in Arabidopsis and represents a new class of amino acid transporters.
AT3G16150	8.56352	9.4226	9.0136	9.26293	10.715	9.55599	9.52809	8.87627	8.82949	7.99911	0.450078	0.00671196	0.699403	0.000163006	2.15149	1.15166e-10	0.992469	7.79187e-06	ASPARAGINASE B1 (ASPGB1)	N-terminal nucleophile aminohydrolases (Ntn hydrolases) superfamily protein; CONTAINS InterPro DOMAIN/s: Peptidase T2, asparaginase 2 (InterPro:IPR000246); BEST Arabidopsis thaliana protein match is: N-terminal nucleophile aminohydrolases (Ntn hydrolases) superfamily protein (TAIR:AT5G08100.1); Has 3285 Blast hits to 3219 proteins in 891 species: Archae - 113; Bacteria - 1512; Metazoa - 512; Fung…
AT3G05800	6.77982	5.91659	7.68056	7.54169	5.76697	7.10013	5.85138	7.34975	7.06358	6.48176	0.900747	0.00016559	0.76187	0.000484286	-1.01284	1.9913e-05	0.320309	0.0719052	ATBS1(ACTIVATION-TAGGED BRI1 SUPPRESSOR 1)-INTERACTING FACTOR 1 (AIF1)	AtBS1(activation-tagged BRI1 suppressor 1)-interacting factor 1 (AIF1); BEST Arabidopsis thaliana protein match is: basic helix-loop-helix (bHLH) DNA-binding superfamily protein (TAIR:AT1G09250.1); Has 150 Blast hits to 150 proteins in 12 species: Archae - 0; Bacteria - 0; Metazoa - 0; Fungi - 0; Plants - 150; Viruses - 0; Other Eukaryotes - 0 (source: NCBI BLink).
AT3G55560	6.89416	6.70341	5.89265	6.11948	5.84926	6.26944	6.68907	6.47025	6.47195	7.0777	-1.00151	2.9699e-05	-0.774679	0.00022556	-1.0449	6.56813e-06	-0.624717	0.00208273	AT-HOOK MOTIF NUCLEAR-LOCALIZED PROTEIN 15 (AHL15);AT-HOOK PROTEIN OF GA FEEDBACK 2 (AGF2)	AT-hook protein of GA feedback 2 (AGF2); INVOLVED IN: biological_process unknown; LOCATED IN: chloroplast; EXPRESSED IN: 19 plant structures; EXPRESSED DURING: 6 growth stages; CONTAINS InterPro DOMAIN/s: Protein of unknown function DUF296 (InterPro:IPR005175), Predicted AT-hook DNA-binding (InterPro:IPR014476); BEST Arabidopsis thaliana protein match is: AT-hook motif nuclear-localized protein 2…
AT1G58080	10.1423	10.0768	9.38611	9.07645	9.07802	9.54832	10.2391	9.09931	8.39506	8.25987	-0.756151	2.24902e-05	-1.06581	2.43921e-07	-1.06424	1.36919e-07	-0.593941	0.000249392	ATP PHOSPHORIBOSYL TRANSFERASE 1 (ATATP-PRT1); (HISN1A);ATP PHOSPHORIBOSYL TRANSFERASE 1 (ATP-PRT1)	ATP phosphoribosyl transferase, catalyses first step of histidine biosynthesis
ATCG00120	12.1372	10.9762	10.4991	11.7568	10.247	10.2096	10.4443	12.2109	12.0233	12.4089	-1.63808	0.000961003	-0.380364	0.195792	-1.8902	0.000122273	-1.9276	0.000261136	ATP SYNTHASE SUBUNIT ALPHA (ATPA)	Encodes the ATPase alpha subunit, which is a subunit of ATP synthase and part of the CF1 portion which catalyzes the conversion of ADP to ATP using the proton motive force. This complex is located in the thylakoid membrane of the chloroplast.
AT3G55100	6.50113	6.55556	6.9919	7.23654	7.40975	7.51311	6.62725	7.33006	6.83131	4.72881	0.490761	0.0136836	0.735405	0.000682641	0.908611	6.65265e-05	1.01198	6.15351e-05	ATP-BINDING CASSETTE G17 (ABCG17)	ABC-2 type transporter family protein; FUNCTIONS IN: ATPase activity, coupled to transmembrane movement of substances; LOCATED IN: membrane; EXPRESSED IN: petal, leaf whorl, flower; EXPRESSED DURING: 4 anthesis, petal differentiation and expansion stage; CONTAINS InterPro DOMAIN/s: ATPase, AAA+ type, core (InterPro:IPR003593), ABC transporter-like (InterPro:IPR003439), ABC-2 type transporter (Int…
AT3G53510	4.66198	6.03005	7.01451	7.06992	7.1318	6.2617	6.25721	6.57911	7.68206	6.44321	2.35253	6.79076e-05	2.40794	3.19339e-05	2.46982	1.50181e-05	1.59972	0.00202001	ATP-BINDING CASSETTE G20 (ABCG20)	ABC-2 type transporter family protein; FUNCTIONS IN: ATPase activity, coupled to transmembrane movement of substances; INVOLVED IN: transport; LOCATED IN: membrane; EXPRESSED IN: 8 plant structures; EXPRESSED DURING: 4 anthesis, C globular stage, petal differentiation and expansion stage; CONTAINS InterPro DOMAIN/s: ATPase, AAA+ type, core (InterPro:IPR003593), ABC transporter-like (InterPro:IPR0…
AT3G25620	5.99654	6.29841	7.07099	7.28578	7.72382	7.4693	6.49038	7.72551	8.69123	7.82452	1.07445	1.33511e-06	1.28924	7.78272e-08	1.72728	7.80327e-10	1.47277	3.70951e-08	ATP-BINDING CASSETTE G21 (ABCG21)	ABC-2 type transporter family protein; FUNCTIONS IN: ATPase activity, coupled to transmembrane movement of substances; LOCATED IN: chloroplast, membrane; EXPRESSED IN: 17 plant structures; EXPRESSED DURING: 9 growth stages; CONTAINS InterPro DOMAIN/s: ATPase, AAA+ type, core (InterPro:IPR003593), ABC transporter-like (InterPro:IPR003439), ABC transporter, conserved site (InterPro:IPR017871), ABC-…
AT5G13580	5.18468	5.93769	6.46973	6.66218	6.77889	5.4192	5.83509	6.16619	7.83077	6.87939	1.28505	0.0059605	1.4775	0.0017133	1.5942	0.000668202	0.23452	0.309726	ATP-BINDING CASSETTE G6 (ABCG6)	ABC-2 type transporter family protein; FUNCTIONS IN: ATPase activity, coupled to transmembrane movement of substances; INVOLVED IN: response to nematode; LOCATED IN: membrane; EXPRESSED IN: 10 plant structures; EXPRESSED DURING: 4 anthesis, C globular stage, petal differentiation and expansion stage; CONTAINS InterPro DOMAIN/s: ATPase, AAA+ type, core (InterPro:IPR003593), ABC transporter-like (I…
AT5G61440	8.16996	8.72858	8.1661	7.67636	6.94664	7.58545	7.20251	8.53889	7.09458	6.49394	-0.00385622	0.441398	-0.493596	0.0194439	-1.22331	1.013e-05	-0.584503	0.0110627	ATYPICAL CYS HIS RICH THIOREDOXIN 5 (ACHT5)	Encodes a member of the thioredoxin family protein. Located in the chloroplast.
AT5G57110	9.62687	8.29245	9.71015	9.84394	8.37459	9.59413	8.09824	9.72646	9.8065	9.98725	0.0832754	0.319163	0.217065	0.114944	-1.25228	4.58792e-07	-0.0327419	0.404066	AUTOINHIBITED CA2+ -ATPASE, ISOFORM 8 (ACA8);"AUTOINHIBITED CA2+ -ATPASE, ISOFORM 8" (AT-ACA8)	Arabidopsis-autoinhibited Ca2+ -ATPase, isoform 8, contains all of the characteristic motifs of Ca2+ -transporting P-type Ca2+ -ATPases and is localized to the plasma membrane.
AT3G62770	6.97507	7.85177	7.89726	8.01611	8.00798	7.67375	7.70392	7.95227	8.62823	8.73156	0.922187	9.45007e-06	1.04104	1.27124e-06	1.03291	8.25589e-07	0.698677	0.000165448	AUTOPHAGY 18A (ATG18a);AUTOPHAGY 18A (AtATG18a)	Required for autophagosome formation during nutrient deprivation and senescence.
AT2G04160	5.91654	6.01781	6.21738	6.72411	7.02773	7.31863	6.25824	7.4564	7.81083	6.56774	0.300841	0.0808261	0.807571	0.000282461	1.1112	6.99387e-06	1.4021	1.63426e-06	AUXIN-INDUCED IN ROOT CULTURES 3 (AIR3)	isolated from differential screening of a cDNA library from auxin-treated root culture. encodes a protein similar to subtilisin-like serine protease which is believed to be active outside the plant cell.
AT5G39860	6.00868	8.17048	6.71462	7.33765	8.01165	7.56433	8.20468	7.00571	5.71539	4.60205	0.705939	0.00694027	1.32896	2.53105e-05	2.00296	1.3305e-07	1.55564	8.30602e-06	BANQUO 1 (BNQ1);BASIC HELIX-LOOP-HELIX PROTEIN 136 (BHLH136);PACLOBUTRAZOL RESISTANCE1 (PRE1)	Encodes PRE1 (PACLOBUTRAZOL RESISTANCE1). PRE1 and IBH1 form a pair of antagonistic HLH/bHLH transcription factors that function downstream of BZR1 to mediate brassinosteroid regulation of cell elongation. BNQ1 is directly and negatively regulated by AP3 and PI in petals.Required for appropriate regulation of flowering time.
AT3G12500	3.89286	4.37551	4.27679	4.31657	4.47135	4.95096	4.33688	4.88469	6.19018	4.93854	0.383923	0.163735	0.423711	0.126438	0.578486	0.0497387	1.05809	0.00550908	BASIC CHITINASE (ATHCHIB);PATHOGENESIS-RELATED 3 (PR3);BASIC CHITINASE (HCHIB); (CHI-B); (B-CHI);PATHOGENESIS-RELATED 3 (PR-3)	encodes a basic chitinase involved in ethylene/jasmonic acid mediated signalling pathway during systemic acquired resistance based on expression analyses.
AT3G49760	3.46346	3.70122	4.05398	4.21379	3.9407	4.75598	3.73719	4.69759	5.26304	4.46356	0.590521	0.000638197	0.750329	4.36773e-05	0.477234	0.00164452	1.29251	1.93668e-07	BASIC LEUCINE-ZIPPER 5 (bZIP5);BASIC LEUCINE-ZIPPER 5 (AtbZIP5)	basic leucine-zipper 5 (bZIP5); FUNCTIONS IN: DNA binding, sequence-specific DNA binding transcription factor activity; INVOLVED IN: regulation of transcription, DNA-dependent; LOCATED IN: nucleus; EXPRESSED IN: root stele, pericycle, root, primary root elongation zone, primary root differentiation zone; CONTAINS InterPro DOMAIN/s: Basic-leucine zipper (bZIP) transcription factor (InterPro:IPR004…
AT1G06040	10.0182	11.2487	10.3791	10.8627	11.6017	10.3075	11.3605	10.0844	9.50587	9.32262	0.360905	0.0175913	0.844503	1.5674e-05	1.58349	4.08995e-09	0.289327	0.0460002	B-BOX DOMAIN PROTEIN 24 (BBX24);SALT TOLERANCE (STO)	Encodes salt tolerance protein (STO) which confers salt tolerance to yeast cells. Fully complements calcineurin deficient yeast but does not encode a phosphoprotein phosphatase. Sequence has similarities to CONSTANS. STO co-localizes with COP1 and plays a role in light signaling.
AT4G34610	6.84429	6.8113	5.74709	5.62028	6.24884	6.0097	6.86967	5.70328	5.61937	5.3865	-1.09719	1.19997e-05	-1.224	1.86496e-06	-0.595449	0.00140251	-0.834585	0.000191922	BEL1-LIKE HOMEODOMAIN 6 (BLH6)	BEL1-like homeodomain 6 (BLH6); FUNCTIONS IN: DNA binding, sequence-specific DNA binding transcription factor activity; INVOLVED IN: regulation of transcription, DNA-dependent, regulation of transcription; EXPRESSED IN: 21 plant structures; EXPRESSED DURING: 13 growth stages; CONTAINS InterPro DOMAIN/s: Homeobox (InterPro:IPR001356), Homeodomain-like (InterPro:IPR009057), POX (InterPro:IPR006563)…
AT4G27830	8.10466	7.99258	8.83636	9.02767	9.13744	8.54434	8.28634	8.52729	8.76112	8.14953	0.731692	0.00036837	0.923007	2.46922e-05	1.03277	4.35624e-06	0.439676	0.0135514	BETA GLUCOSIDASE 10 (BGLU10)	beta glucosidase 10 (BGLU10); FUNCTIONS IN: cation binding, hydrolase activity, hydrolyzing O-glycosyl compounds, catalytic activity; INVOLVED IN: carbohydrate metabolic process; LOCATED IN: vacuole; EXPRESSED IN: 22 plant structures; EXPRESSED DURING: 13 growth stages; CONTAINS InterPro DOMAIN/s: Glycoside hydrolase, family 1 (InterPro:IPR001360), Glycoside hydrolase, family 1, active site (Inte…
AT1G75940	11.8893	12.2497	12.7886	12.9178	12.9919	12.5913	12.4244	12.8358	12.2594	11.1816	0.899305	8.04247e-06	1.0285	9.15968e-07	1.10256	2.38705e-07	0.701985	0.000107214	BETA GLUCOSIDASE 20 (BGLU20); (ATA27)	encodes a protein similar to the BGL4 beta-glucosidase from Brassica napus. The ATA27 protein is predicted to have an ER retention signal and an acidic isoelectric point, suggesting that it may be localized to the ER lumen.
AT2G44460	7.06486	5.97942	7.53275	7.30625	8.12226	8.56913	5.38896	7.95282	9.00365	7.69163	0.467891	0.0551427	0.241386	0.186288	1.0574	0.000264554	1.50427	2.17317e-05	BETA GLUCOSIDASE 28 (BGLU28)	beta glucosidase 28 (BGLU28); FUNCTIONS IN: cation binding, hydrolase activity, hydrolyzing O-glycosyl compounds, catalytic activity; INVOLVED IN: response to karrikin; LOCATED IN: membrane; EXPRESSED IN: 10 plant structures; EXPRESSED DURING: 7 growth stages; CONTAINS InterPro DOMAIN/s: Glycoside hydrolase, family 1 (InterPro:IPR001360), Glycoside hydrolase, family 1, active site (InterPro:IPR01…
AT1G62710	6.18977	7.56486	8.0912	9.00887	9.91461	7.24012	8.88722	7.60361	8.91782	9.17129	1.90143	3.73712e-08	2.8191	1.0695e-10	3.72484	7.88594e-13	1.05035	3.9918e-05	BETA VACUOLAR PROCESSING ENZYME (BETA-VPE); (BETAVPE)	Encodes a vacuolar processing enzyme belonging to a novel group of cysteine proteases that is expressed specifically in seeds and is essential for the proper processing of storage proteins.
AT3G23920	8.49207	9.2638	9.0504	9.12893	9.95994	9.41449	9.36806	9.82193	10.8916	10.961	0.558323	0.00238449	0.636854	0.000613572	1.46787	4.25469e-08	0.922413	3.14246e-05	BETA-AMYLASE 1 (BAM1); (TR-BAMY);BETA-AMYLASE 7 (BMY7)	Encodes a chloroplast beta-amylase. Is necessary for leaf starch breakdown in the absence of BAM3.
AT4G35010	8.58057	10.4532	10.0412	10.6492	10.7402	10.5251	9.36799	10.9888	11.533	10.973	1.46067	6.33078e-07	2.06863	4.1192e-09	2.15961	9.88151e-10	1.94455	2.29499e-08	BETA-GALACTOSIDASE 11 (BGAL11)	putative beta-galactosidase (BGAL11 gene)
AT2G16730	6.8069	8.94966	8.21059	8.38571	8.61248	8.2876	7.74757	8.71862	9.70858	9.13588	1.40369	7.1397e-05	1.57881	1.24663e-05	1.80558	1.66073e-06	1.4807	4.32561e-05	BETA-GALACTOSIDASE 13 (BGAL13); (BGAL13)	putative beta-galactosidase (BGAL13 gene)
AT5G56870	7.95577	8.43404	8.67293	9.08527	9.22835	8.63289	8.1966	9.07866	10.0346	8.55068	0.717158	0.00168191	1.1295	1.6953e-05	1.27258	2.75083e-06	0.677115	0.00273635	BETA-GALACTOSIDASE 4 (BGAL4)	beta-galactosidase 4 (BGAL4); FUNCTIONS IN: beta-galactosidase activity; INVOLVED IN: lactose catabolic process, using glucoside 3-dehydrogenase, carbohydrate metabolic process, lactose catabolic process via UDP-galactose, lactose catabolic process; LOCATED IN: endomembrane system; EXPRESSED IN: 25 plant structures; EXPRESSED DURING: 12 growth stages; CONTAINS InterPro DOMAIN/s: Glycoside hydrola…
AT5G63800	6.73313	7.00899	7.1897	7.6335	7.74026	7.11138	7.00369	7.0524	8.48049	7.67012	0.456574	0.0489799	0.900376	0.000902488	1.00713	0.000238349	0.378257	0.0878214	BETA-GALACTOSIDASE 6 (BGAL6);MUCILAGE-MODIFIED 2 (MUM2)	Involved in mucilage formation. Mutants form columella and outer cell wall architecture of the mucilage cells resembles wild-type. However, mum2 seeds completely lack seed coat mucilage. This mutation appears to represent a later step in the development of this cell-type. Encodes a beta-galactosidase involved in seed coat mucilage biosynthesis. Member of Glycoside Hydrolase Family 35
AT5G20230	9.337	10.6501	10.4411	10.9626	10.8932	10.5822	9.98936	10.9688	11.4387	11.0517	1.10411	0.000350342	1.62559	4.34485e-06	1.55616	4.14786e-06	1.24518	0.000126907	BLUE COPPER BINDING PROTEIN (BCB);SENESCENCE ASSOCIATED GENE 14 (SAG14);BLUE-COPPER-BINDING PROTEIN (BCB);BLUE-COPPER-BINDING PROTEIN (ATBCB)	Al-stress-induced gene
AT1G10060	9.18121	9.84924	10.4307	10.6173	10.5711	9.73081	9.85291	9.83268	8.94503	8.06838	1.24952	3.23931e-08	1.43605	3.20867e-09	1.38988	2.10193e-09	0.549605	0.000324967	BRANCHED-CHAIN AMINO ACID TRANSAMINASE 1 (BCAT-1);BRANCHED-CHAIN AMINO ACID TRANSAMINASE 1 (ATBCAT-1)	encodes a mitochondrial branched-chain amino acid aminotransferase. Complements the yeast leu/iso-leu/val auxotrophy mutant.
AT1G10070	6.27865	7.19875	7.82777	8.34514	8.54559	7.38516	6.97879	7.95099	9.54204	9.13844	1.54912	5.6299e-07	2.06648	7.65729e-09	2.26693	9.85897e-10	1.10651	2.36112e-05	BRANCHED-CHAIN AMINO ACID TRANSAMINASE 2 (ATBCAT-2);BRANCHED-CHAIN AMINO ACID TRANSAMINASE 2 (BCAT-2)	Encodes a chloroplast branched-chain amino acid aminotransferase. Complements the yeast leu/iso-leu/val auxotrophy mutant.
AT3G20440	5.71494	6.39261	6.89057	6.46263	5.86995	5.7227	6.55712	5.79337	4.98211	5.34454	1.17563	3.00173e-06	0.747693	0.000194639	0.155011	0.159429	0.00776902	0.440523	BRANCHING ENZYME 1 (BE1);EMBRYO DEFECTIVE 2729 (EMB2729)	BE1 ia a putative glycoside hydrolase. It plays vital roles during embryogenesis and in carbohydrate metabolism. Mutation in BE1 has pleotrophic effect on the whole plant development.
AT5G60880	7.5084	6.74027	6.67014	6.33972	6.32165	6.63837	6.86997	6.00237	5.7794	6.19427	-0.838263	0.000114477	-1.16868	1.94543e-06	-1.18675	9.67439e-07	-0.870028	8.46445e-05	BREAKING OF ASYMMETRY IN THE STOMATAL LINEAGE (BASL)	Encodes BASL (BREAKING OF ASYMMETRY IN THE STOMATAL LINEAGE), a regulator of asymmetric divisions. In asymmetrically dividing stomatal-lineage cells, BASL accumulates in a polarized crescent at the cell periphery before division, and then localizes differentially to the nucleus and a peripheral crescent in self-renewing cells and their sisters after division.
AT3G18080	11.2137	10.5034	10.3929	10.5022	9.9868	10.341	10.7338	10.2453	8.61998	7.91226	-0.820828	0.000298576	-0.711553	0.000676267	-1.22694	1.7443e-06	-0.87272	0.000186872	B-S GLUCOSIDASE 44 (BGLU44)	B-S glucosidase 44 (BGLU44); FUNCTIONS IN: in 6 functions; INVOLVED IN: carbohydrate metabolic process; LOCATED IN: cytosolic ribosome, cell wall, plant-type cell wall; EXPRESSED IN: 22 plant structures; EXPRESSED DURING: 13 growth stages; CONTAINS InterPro DOMAIN/s: Glycoside hydrolase, family 1 (InterPro:IPR001360), Glycoside hydrolase, catalytic core (InterPro:IPR017853), Glycoside hydrolase, …
AT3G56170	8.00582	8.39063	9.08647	9.19485	9.43385	8.90562	8.59051	8.72571	8.99248	8.60119	1.08065	2.46529e-06	1.18903	4.2278e-07	1.42803	2.26902e-08	0.8998	1.85932e-05	CA-2+ DEPENDENT NUCLEASE (CAN)	Encodes a calcium-dependent nuclease with similarity to staphylococcal nuclease.
AT5G17860	8.1308	9.04045	9.4552	9.11009	9.53272	9.12828	8.89943	9.24161	9.4597	8.65939	1.32441	1.07712e-06	0.97929	1.67883e-05	1.40193	1.57835e-07	0.997481	2.46094e-05	CALCIUM EXCHANGER 7 (CAX7)	calcium exchanger 7 (CAX7); FUNCTIONS IN: cation:cation antiporter activity, calcium:sodium antiporter activity; INVOLVED IN: cation transport, transmembrane transport; LOCATED IN: endomembrane system, integral to membrane; EXPRESSED IN: 19 plant structures; EXPRESSED DURING: 10 growth stages; CONTAINS InterPro DOMAIN/s: Sodium/calcium exchanger membrane region (InterPro:IPR004837); BEST Arabidop…
AT2G17890	4.63424	6.1239	5.17725	5.67807	5.87595	5.32903	4.91722	5.58489	6.68845	5.68518	0.543007	0.0181269	1.04382	0.000125802	1.24171	1.31332e-05	0.694787	0.00498571	CALCIUM-DEPENDENT PROTEIN KINASE 16 (CPK16)	member of Calcium Dependent Protein Kinase
AT5G12180	4.50568	6.35338	5.59292	5.49847	5.98239	5.13286	4.98526	5.34817	6.86121	5.46832	1.08724	0.0022169	0.992785	0.00310507	1.47671	7.52587e-05	0.627184	0.0429049	CALCIUM-DEPENDENT PROTEIN KINASE 17 (CPK17)	member of Calcium Dependent Protein Kinase
AT2G31500	6.25859	8.70869	7.80079	8.15857	8.39434	7.36345	6.87534	7.71007	9.12786	8.2983	1.5422	0.000771624	1.89998	7.62891e-05	2.13575	1.41432e-05	1.10486	0.00839142	CALCIUM-DEPENDENT PROTEIN KINASE 24 (CPK24)	member of Calcium Dependent Protein Kinase
AT4G38230	5.80338	6.7046	6.54674	6.67778	6.89989	6.7392	5.76062	6.6259	7.13257	6.49518	0.743366	0.000233922	0.874401	2.94657e-05	1.09651	1.49299e-06	0.935823	2.54617e-05	CALCIUM-DEPENDENT PROTEIN KINASE 26 (CPK26)	member of Calcium Dependent Protein Kinase
AT5G19360	4.32674	5.79844	5.35968	5.49484	5.75271	5.11726	4.62591	5.58955	6.5336	5.73167	1.03294	0.000314666	1.1681	6.21759e-05	1.42597	4.56193e-06	0.790519	0.00281359	CALCIUM-DEPENDENT PROTEIN KINASE 34 (CPK34)	member of Calcium Dependent Protein Kinase
AT3G51920	7.2286	8.66248	6.78606	7.22524	8.58171	6.87	9.07579	6.93354	7.01208	7.84254	-0.442532	0.0195452	-0.0033525	0.421928	1.35311	5.79479e-07	-0.358597	0.0478871	CALMODULIN 9 (CAM9); (ATCML9);CALMODULIN LIKE PROTEIN 9 (CML9)	encodes a divergent member of calmodulin, which is an EF-hand family of Ca2+-binding proteins. This gene is expressed in leaves, flowers and siliques. The gene functionally complements yeast calmodulin 1 (CAM1) but only when selected against the plasmid harboring wild-type yeast sequences. Also the protein does not form formed a complex with a basic amphiphilic helical peptide in the presence of …
AT5G37770	9.32451	8.45695	8.21238	7.94231	8.52209	9.50798	8.38046	10.3797	8.5902	6.81025	-1.11213	0.000116589	-1.3822	7.46537e-06	-0.80242	0.000909378	0.183468	0.236595	CALMODULIN-LIKE 24 (CML24);TOUCH 2 (TCH2)	Encodes a protein with 40% similarity to calmodulin. Binds Ca(2+) and, as a consequence, undergoes conformational changes. CML24 expression occurs in all major organs, and transcript levels are increased from 2- to 15-fold in plants subjected to touch, darkness, heat, cold, hydrogen peroxide, abscisic acid (ABA), and indole-3-acetic acid. However, CML24 protein accumulation changes were not detec…
AT2G46410	5.83312	5.50745	4.9796	4.76398	4.90678	5.2784	5.47531	4.56497	4.57245	4.9211	-0.853524	0.000446502	-1.06914	3.32212e-05	-0.926334	9.08425e-05	-0.554717	0.0100632	CAPRICE (CPC)	Nuclear-localized R3-type MYB transcription factor. Positive regulator of hair-cell differentiation. Preferentially transcribed in hairless cells. Moves from atrichoblasts into trichoblast via plasmodesmata in a tissue-specific mode. N-terminus and part of the Myb domain are required for this movement, with W76 playing a crucial role. Capability to increase the size-exclusion limit of plasmodesma…
AT3G52720	6.41086	8.10348	5.25057	5.798	6.94886	6.83743	7.82777	6.21398	6.06479	5.62766	-1.16028	1.24636e-06	-0.612852	0.00049467	0.538007	0.000992154	0.426577	0.00945181	CARBONIC ANHYDRASE 1 (CAH1);ALPHA CARBONIC ANHYDRASE 1 (ACA1);A. THALIANA ALPHA CARBONIC ANHYDRASE 1 (ATACA1)	Encodes an alpha carbonic anhydrase (CAH1) located in the chloroplast stroma. Most chloroplast proteins are encoded by the nuclear genome and imported with the help of sorting signals that are intrinsic parts of the polypeptides. CAH1 takes an alternative route through the secretory pathway, and becomes N-glycosylated before entering the chloroplast. Glycosylation and intra-molecular disulfide br…
AT5G14740	10.1472	10.6807	8.27654	9.21225	10.1605	9.24733	10.5507	9.68917	10.249	10.2286	-1.87071	2.09124e-09	-0.934997	6.00848e-06	0.0132096	0.353211	-0.899923	1.64633e-05	CARBONIC ANHYDRASE 2 (CA2);BETA CARBONIC ANHYDRASE 2 (BETA CA2);CARBONIC ANHYDRASE 18 (CA18)	Encodes a beta carbonic anhydrase likely to be localized in the cytoplasm. Expression of its mRNA is seen in etiolated seedlings and points to a possible nonphotosynthetic role for this isoform.
AT4G19170	6.25206	8.27201	6.42543	7.38497	8.5215	6.73623	8.05551	7.40073	8.59978	8.1078	0.173373	0.222592	1.13291	1.91341e-05	2.26944	2.15283e-09	0.484173	0.0204554	CAROTENOID CLEAVAGE DIOXYGENASE 4 (CCD4);NINE-CIS-EPOXYCAROTENOID DIOXYGENASE 4 (NCED4)	chloroplast-targeted member of a family of enzymes similar to nine-cis-epoxycarotenoid dioxygenase
AT4G28860	6.92147	7.5786	7.98439	7.85984	8.09523	7.53048	7.45308	7.80459	8.13527	7.37861	1.06292	0.00059379	0.938365	0.00110862	1.17376	0.000106104	0.609007	0.0222394	CASEIN KINASE I-LIKE 4 (ckl4)	casein kinase I-like 4 (ckl4); FUNCTIONS IN: protein serine/threonine kinase activity, protein kinase activity, kinase activity, ATP binding; INVOLVED IN: protein amino acid phosphorylation; LOCATED IN: nucleus, cytoplasm; CONTAINS InterPro DOMAIN/s: Protein kinase, ATP binding site (InterPro:IPR017441), Protein kinase, catalytic domain (InterPro:IPR000719), Serine/threonine-protein kinase-like d…
AT4G35090	10.1448	11.6597	9.57262	10.4438	11.6026	10.1895	11.6815	10.2787	11.0459	10.9645	-0.572231	9.52534e-05	0.298904	0.00960218	1.45772	3.67956e-10	0.0446465	0.351548	CATALASE 2 (CAT2)	Encodes a peroxisomal catalase, highly expressed in bolts and leaves. mRNA expression patterns show circadian regulation with mRNA levels being high in the subjective early morning. Loss of function mutations have increased H2O2 levels and increased H2O2 sensitivity. Mutants accumulate more toxic ions yet show decreased sensitivity to Li+. This decreased sensitivity is most likely due to an insen…
AT3G17630	7.84377	8.52501	8.30114	9.03604	8.63607	8.82108	8.2886	9.03014	9.26424	8.77468	0.457375	0.0221922	1.19227	8.46391e-06	0.792297	0.000323954	0.977305	0.0001173	CATION/H+ EXCHANGER 19 (CHX19);CATION/H+ EXCHANGER 19 (ATCHX19)	member of Putative Na+/H+ antiporter family
AT1G79400	6.47259	7.12369	7.12037	7.57438	7.49094	7.40665	6.78198	7.22689	7.8167	7.19341	0.647782	0.00282667	1.10179	1.67479e-05	1.01835	2.39227e-05	0.934063	0.000158244	CATION/H+ EXCHANGER 2 (ATCHX2);CATION/H+ EXCHANGER 2 (CHX2)	member of Putative Na+/H+ antiporter family
AT2G13620	4.75547	5.40337	5.28368	5.48309	5.71712	5.77791	5.00018	5.78152	6.48224	6.033	0.528207	0.0522633	0.727617	0.0114331	0.96165	0.00138619	1.02244	0.00189953	CATION/HYDROGEN EXCHANGER 15 (ATCHX15);CATION/HYDROGEN EXCHANGER 15 (CHX15);CATION/H+ EXCHANGER 15 (CHX15)	member of Putative Na+/H+ antiporter family
AT4G21120	7.19061	7.83266	7.74773	8.32509	8.38743	7.91027	7.75905	8.12265	8.12426	7.85251	0.557119	0.00418503	1.13448	4.47483e-06	1.19682	1.45714e-06	0.719659	0.000707783	CATIONIC AMINO ACID TRANSPORTER 1 (CAT1);AMINO ACID TRANSPORTER 1 (AAT1)	Encodes a member of the cationic amino acid transporter (CAT) subfamily of amino acid polyamine choline transporters. Mediates efficient uptake of Lys, Arg and Glu in a yeast system.
AT2G30360	6.83983	7.06832	7.8149	7.47852	7.88068	6.7506	6.8572	7.68513	8.69942	8.17657	0.975068	4.46731e-05	0.638684	0.00126791	1.04084	8.01071e-06	-0.089229	0.322462	CBL-INTERACTING PROTEIN KINASE 11 (CIPK11);SNF1-RELATED PROTEIN KINASE 3.22 (SNRK3.22);SOS3-INTERACTING PROTEIN 4 (SIP4);PROTEIN KINASE SOS2-LIKE 5 (PKS5)	Encodes a SOS2-like protein kinase that is a member of the CBL-interacting protein kinase family.Loss of function mutants show a decrease in sensitivity to high pH.Phosphorylates AHA2, a plasma membrane H+ ATPase.This phosphorylation appears to regulate the activity of the proton transporter.
AT4G18700	7.36567	8.99388	8.38546	8.71987	8.97022	7.99007	8.29389	8.05704	9.21227	9.22046	1.01979	0.000772779	1.3542	3.54877e-05	1.60455	3.44438e-06	0.624398	0.018931	CBL-INTERACTING PROTEIN KINASE 12 (CIPK12);WPL4-LIKE 4 (WL4);WPL4-LIKE 4 (ATWL4);SNF1-RELATED PROTEIN KINASE 3.9 (SnRK3.9)	Encodes CBL-interacting protein kinase 12 (CIPK12).
AT5G45820	4.75412	6.13382	5.69204	5.83331	6.28408	5.68204	5.62812	5.90692	6.62186	6.1623	0.937921	7.7235e-05	1.07919	1.07269e-05	1.52996	1.04598e-07	0.927917	9.02035e-05	CBL-INTERACTING PROTEIN KINASE 20 (CIPK20);PROTEIN KINASE 18 (PKS18);SNF1-RELATED PROTEIN KINASE 3.6 (SnRK3.6)	Encodes a CBL-interacting serine/threonine protein kinase comprised of an N-terminal kinase catalytic domain similar to SNF1/AMPK and a unique C-terminal regulatory domain.
AT4G30960	8.82705	9.59064	10.4799	10.5356	10.8501	10.3203	9.76967	10.8024	11.9631	12.1424	1.65287	7.31656e-10	1.70856	2.37513e-10	2.02307	8.65465e-12	1.49329	4.64309e-09	CBL-INTERACTING PROTEIN KINASE 6 (CIPK6);CBL-INTERACTING PROTEIN KINASE 6 (ATCIPK6);SNF1-RELATED PROTEIN KINASE 3.14 (SNRK3.14);SOS3-INTERACTING PROTEIN 3 (SIP3)	Encodes CBL-interacting protein kinase 6 (CIPK6). Required for development and salt tolerance.
AT3G52600	6.52813	8.84132	8.06193	8.19671	8.63388	7.38401	7.34489	8.42151	9.40949	8.61522	1.5338	0.000275263	1.66858	7.84396e-05	2.10575	4.04468e-06	0.855876	0.0165	CELL WALL INVERTASE 2 (CWINV2);CELL WALL INVERTASE 2 (AtcwINV2)	cell wall invertase 2 (CWINV2); FUNCTIONS IN: hydrolase activity, hydrolyzing O-glycosyl compounds; INVOLVED IN: sucrose catabolic process, using beta-fructofuranosidase, carbohydrate metabolic process; LOCATED IN: endomembrane system; EXPRESSED IN: 9 plant structures; EXPRESSED DURING: L mature pollen stage, M germinated pollen stage, 4 anthesis, C globular stage, petal differentiation and expan…
AT2G36190	8.1933	9.31219	9.53725	9.77193	9.95284	9.35998	8.67149	9.69597	10.5	9.11777	1.34395	2.91654e-08	1.57863	1.88113e-09	1.75954	2.07893e-10	1.16668	2.04951e-07	CELL WALL INVERTASE 4 (cwINV4);CELL WALL INVERTASE 4 (AtcwINV4)	cwINV4 appears to function as a cell wall-localized invertase (that can catalyze the hydrolysis of sucrose into fructose and glucose) based on the phenotype of cwinv4 mutants. cwINV4 transcripts are expressed at high levels in lateral and median nectaries and this enzyme plays an important role in nectar production.
AT3G13784	4.19897	4.06373	4.6518	4.83283	5.37964	4.92548	4.69611	5.33516	6.74782	8.17926	0.452831	0.0369063	0.633863	0.00581916	1.18067	1.99727e-05	0.726507	0.00345653	CELL WALL INVERTASE 5 (CWINV5);CELL WALL INVERTASE 5 (AtcwINV5)	cell wall invertase 5 (CWINV5); FUNCTIONS IN: hydrolase activity, hydrolyzing O-glycosyl compounds; INVOLVED IN: sucrose catabolic process, using beta-fructofuranosidase, carbohydrate metabolic process; LOCATED IN: endomembrane system; EXPRESSED IN: 15 plant structures; EXPRESSED DURING: LP.04 four leaves visible, 4 anthesis, LP.10 ten leaves visible, petal differentiation and expansion stage; CO…
AT4G13410	5.5919	5.57178	4.94415	4.73323	4.44708	4.51704	5.52299	4.30029	3.99942	3.94109	-0.647743	0.000290624	-0.85867	1.09245e-05	-1.14482	2.34763e-07	-1.07486	1.66509e-06	CELLULOSE SYNTHASE LIKE A15 (CSLA15); (ATCSLA15)	encodes a gene similar to cellulose synthase
AT1G23480	6.29656	6.57756	5.64804	5.54616	5.26402	5.78331	6.07193	5.37327	4.42447	4.16407	-0.648522	0.00297258	-0.750397	0.000709223	-1.03254	2.28e-05	-0.513255	0.0132259	CELLULOSE SYNTHASE-LIKE A3 (ATCSLA03); (CSLA03);CELLULOSE SYNTHASE-LIKE A3 (CSLA03);CELLULOSE SYNTHASE-LIKE A3 (CSLA3); (ATCSLA3)	encodes a gene similar to cellulose synthase
AT1G02730	9.52719	9.0804	9.28616	8.76342	8.37736	9.01659	9.25693	9.10498	7.76211	7.03549	-0.241026	0.0568739	-0.763769	1.56891e-05	-1.14983	7.62529e-08	-0.510602	0.00117844	CELLULOSE SYNTHASE-LIKE D5 (ATCSLD5);CELLULOSE SYNTHASE-LIKE D5 (CSLD5);SALT OVERLY SENSITIVE 6 (SOS6);CELLULOSE SYNTHASE LIKE D5 (CSLD5)	Encodes a gene similar to cellulose synthase. Knock-out mutant has reduced growth, reduced xylan level and reduced xylan synthase activity in stems.
AT5G40890	8.76562	9.0259	7.55391	7.60545	7.73951	8.08323	8.50503	8.83374	9.2862	8.9783	-1.21171	3.60687e-06	-1.16017	3.21583e-06	-1.02611	7.57573e-06	-0.682389	0.00103395	CHLORIDE CHANNEL A (ATCLC-A);CHLORIDE CHANNEL-A (CLC-A);CHLORIDE CHANNEL A (CLC-A); (ATCLCA);CHLORIDE CHANNEL A (CLCA)	Encodes a member of the voltage-dependent chloride channel. Also functions as a NO3-/H+ exchanger that serves to accumulate nitrate nutrient in vacuoles. Mutants homozygous for the T-DNA insertion mutation have reduced nitrate uptake capacity in high nitrate environment and exhibit hypersensitivity to chlorate.
AT1G44446	7.54463	9.06524	7.55272	8.24831	8.97181	7.3104	9.21556	7.8585	8.16263	7.92162	0.00808916	0.434805	0.703683	0.000601534	1.42719	2.1584e-07	-0.234233	0.128871	CHLORINA 1 (CH1);ARABIDOPSIS THALIANA CHLOROPHYLL A OXYGENASE (ATCAO);CHLOROPHYLL A OXYGENASE (CAO)	Encodes chlorophyllide <i>a</i> oxygenase which converts chlorophyllide <i>a</i> to chlorophyllide <i>b</i> by catalyzing two successive hydroxylations at the 7-methyl group of chlorophyllide <i>a</i> . Mutants are deficient in pigments that associate with thylakoid membrane proteins, lacking chlorophyll <i>b</i> and light-harvesting proteins of photosystem II. The protein was shown through cross…
ATCG01120	8.85205	6.30258	7.55222	8.22946	6.75965	6.22333	6.98363	7.52114	7.25276	8.16404	-1.29983	0.00679642	-0.622596	0.0978387	-2.0924	7.67062e-05	-2.62873	2.03033e-05	CHLOROPLAST RIBOSOMAL PROTEIN S15 (RPS15)	encodes a chloroplast ribosomal protein S15, a constituent of the small subunit of the ribosomal complex
ATCG00380	13.4103	12.5745	12.0243	12.4941	11.9373	12.4695	12.4403	11.8333	11.8016	12.8118	-1.38597	1.40075e-05	-0.916195	0.000470264	-1.47293	2.36854e-06	-0.940804	0.000613683	CHLOROPLAST RIBOSOMAL PROTEIN S4 (RPS4)	Chloroplast encoded ribosomal protein S4
AT1G76080	10.8804	11.0935	9.54957	10.1144	10.3754	10.3058	10.8068	10.0498	9.13814	8.52017	-1.33079	1.29137e-08	-0.765979	6.00484e-06	-0.504921	0.000262671	-0.574584	0.000202469	CHLOROPLASTIC DROUGHT-INDUCED STRESS PROTEIN OF 32 KD (CDSP32);ARABIDOPSIS THALIANA CHLOROPLASTIC DROUGHT-INDUCED STRESS PROTEIN OF 32 KD (ATCDSP32)	Encodes a thioredoxin localized in chloroplast stroma. Known as CDSP32 (CHLOROPLASTIC DROUGHT-INDUCED STRESS PROTEIN OF 32 KD).
AT5G63950	7.66215	7.07097	7.11351	6.80155	6.54873	7.07666	7.27919	6.94479	6.41708	5.99229	-0.548641	0.0103833	-0.8606	0.000294789	-1.11342	1.45045e-05	-0.585495	0.00771749	CHROMATIN REMODELING 24 (CHR24)	chromatin remodeling 24 (CHR24); FUNCTIONS IN: helicase activity, DNA binding, nucleic acid binding, ATP binding; INVOLVED IN: response to cadmium ion; EXPRESSED IN: 22 plant structures; EXPRESSED DURING: 7 growth stages; CONTAINS InterPro DOMAIN/s: DEAD-like helicase, N-terminal (InterPro:IPR014001), DNA/RNA helicase, C-terminal (InterPro:IPR001650), Helicase, superfamily 1/2, ATP-binding domain…
AT3G42670	7.52766	6.53626	7.33547	6.79797	6.22823	7.21477	6.31963	6.73221	5.80763	6.21729	-0.192191	0.190859	-0.729688	0.000844211	-1.29943	1.65718e-06	-0.312895	0.0817498	CHROMATIN REMODELING 38 (CHR38);CLASSY 1 (CLSY1);CLASSY1 (CLSY)	Encodes a nuclear localized SNF domain containing protein involved in RNA silencing. Mutants were identified in a screen for defects in the spread of RNA silencing. CLSY1 may affect production of dsRNA from the locus to be silenced.
AT5G37260	8.65467	7.70153	7.10038	6.20118	6.57704	8.43913	6.00495	9.27474	10.8464	11.5737	-1.55428	3.21666e-07	-2.45348	4.38089e-10	-2.07762	1.85448e-09	-0.215539	0.152508	CIRCADIAN 1 (CIR1);REVEILLE 2 (RVE2)	Encodes a MYB family transcription factor Circadian 1 (CIR1). Involved in circadian regulation in Arabidopsis.
AT2G42790	7.9286	8.16362	8.59182	9.03004	9.11437	8.78811	8.27997	9.49715	11.061	11.0612	0.663217	0.000480455	1.10144	1.6232e-06	1.18577	4.03635e-07	0.859511	4.46665e-05	CITRATE SYNTHASE 3 (CSY3)	Encodes a peroxisomal citrate synthase that is expressed throughout seedling and shoot development.
AT3G60100	7.38054	7.86768	8.08821	8.43855	8.60789	8.01223	7.8366	8.37062	8.22685	7.81905	0.707673	0.000104711	1.05801	7.54491e-07	1.22736	7.12721e-08	0.631689	0.000324142	CITRATE SYNTHASE 5 (CSY5)	citrate synthase 5 (CSY5); FUNCTIONS IN: citrate (SI)-synthase activity, transferase activity, transferring acyl groups, acyl groups converted into alkyl on transfer; INVOLVED IN: cellular carbohydrate metabolic process, tricarboxylic acid cycle; LOCATED IN: mitochondrion; EXPRESSED IN: 8 plant structures; EXPRESSED DURING: M germinated pollen stage, 4 anthesis, 4 leaf senescence stage, petal dif…
AT4G13195	7.8462	6.89587	6.91728	6.87294	6.61199	6.86708	7.27934	6.40666	6.06721	6.64437	-0.928917	3.03214e-05	-0.973256	1.07541e-05	-1.23421	4.14981e-07	-0.979114	1.81805e-05	CLAVATA3/ESR-RELATED 44 (CLE44)	Belongs to a large gene family, called CLE for CLAVATA3/ESR-related, encoding small peptides with conserved carboxyl termini. The C-terminal 12 amino acid sequence of CLE44 is identical to that of a dodeca peptide (TDIF, tracheary element differentiation inhibitory factor) isolated from Arabidopsis and functions as a suppressor of plant stem cell differentiation. TDIF sequence is also identical t…
AT3G20580	4.84253	7.15218	6.2253	6.27508	6.47246	5.99585	5.48286	6.91121	8.39528	7.21126	1.38277	0.0035933	1.43255	0.00207706	1.62993	0.000530777	1.15332	0.0116494	COBRA-LIKE PROTEIN 10 PRECURSOR (COBL10)	COBRA-like protein 10 precursor (COBL10); CONTAINS InterPro DOMAIN/s: Glycosyl-phosphatidyl inositol-anchored, plant (InterPro:IPR006918); BEST Arabidopsis thaliana protein match is: COBRA-like protein 11 precursor (TAIR:AT4G27110.1); Has 377 Blast hits to 368 proteins in 29 species: Archae - 0; Bacteria - 0; Metazoa - 0; Fungi - 0; Plants - 377; Viruses - 0; Other Eukaryotes - 0 (source: NCBI BL…
AT4G27110	5.18812	6.29296	6.15226	5.86852	6.45559	6.19462	5.76935	6.42478	7.18354	6.54771	0.96414	0.00967477	0.680399	0.0385658	1.26747	0.000814547	1.0065	0.00817204	COBRA-LIKE PROTEIN 11 PRECURSOR (COBL11)	COBRA-like protein 11 precursor (COBL11); CONTAINS InterPro DOMAIN/s: Glycosyl-phosphatidyl inositol-anchored, plant (InterPro:IPR006918); BEST Arabidopsis thaliana protein match is: COBRA-like protein 10 precursor (TAIR:AT3G20580.1); Has 30201 Blast hits to 17322 proteins in 780 species: Archae - 12; Bacteria - 1396; Metazoa - 17338; Fungi - 3422; Plants - 5037; Viruses - 0; Other Eukaryotes - 2…
AT1G09790	7.34842	7.45235	7.87904	8.1727	8.41094	7.63383	7.37191	7.80549	7.52371	6.75782	0.530623	0.00256576	0.824281	3.7016e-05	1.06251	1.41341e-06	0.285407	0.0577372	COBRA-LIKE PROTEIN 6 PRECURSOR (COBL6)	COBRA-like protein 6 precursor (COBL6); CONTAINS InterPro DOMAIN/s: Glycosyl-phosphatidyl inositol-anchored, plant (InterPro:IPR006918), COBRA-like (InterPro:IPR017391); BEST Arabidopsis thaliana protein match is: COBRA-like protein 1 precursor (TAIR:AT3G02210.1); Has 376 Blast hits to 369 proteins in 30 species: Archae - 0; Bacteria - 0; Metazoa - 0; Fungi - 0; Plants - 376; Viruses - 0; Other E…
AT2G42530	10.0036	9.17422	12.7561	12.7796	10.6465	11.2381	9.54571	10.6288	9.19946	8.0038	2.75247	9.90768e-10	2.77597	4.96833e-10	0.642906	0.00278908	1.23449	2.12012e-05	COLD REGULATED 15B (COR15B)	cold regulated 15b (COR15B); INVOLVED IN: response to cold, defense response to fungus; LOCATED IN: chloroplast, chloroplast stroma, chloroplast envelope; EXPRESSED IN: 21 plant structures; EXPRESSED DURING: 13 growth stages; BEST Arabidopsis thaliana protein match is: cold-regulated 15a (TAIR:AT2G42540.2); Has 194 Blast hits to 148 proteins in 43 species: Archae - 0; Bacteria - 18; Metazoa - 5; …
AT2G15970	10.4129	9.62786	11.7511	12.0825	11.2989	10.7911	10.3189	11.0057	11.6472	11.3242	1.3382	2.23589e-08	1.66955	5.93555e-10	0.885973	1.1112e-06	0.378141	0.00680133	COLD REGULATED 413 PLASMA MEMBRANE 1 (COR413-PM1); (WCOR413);CYCLOPHILLIN 19 (ATCYP19);ARABIDOPSIS THALIANA COLD-REGULATED413 PLASMA MEMBRANE 1 (ATCOR413-PM1); (FL3-5A3); (WCOR413-LIKE)	encodes an alpha form of a protein similar to the cold acclimation protein WCOR413 in wheat. Expression is induced by short-term cold-treatment, water deprivation, and abscisic acid treatment.
AT1G29395	9.6434	8.83816	10.819	10.9045	10.1075	10.1049	8.90865	10.0253	10.1779	9.96052	1.17563	1.54777e-06	1.26109	3.59115e-07	0.464087	0.00373827	0.46147	0.00743949	COLD REGULATED 414 THYLAKOID MEMBRANE 1 (COR414-TM1);COLD REGULATED 314 THYLAKOID MEMBRANE 1 (COR413-TM1);COLD REGULATED 314 INNER MEMBRANE 1 (COR413IM1)	Integral membrane protein in the inner envelope of chloroplasts. Provide freezing tolerance. Expression is induced by short-term cold-treatment, water deprivation, and abscisic acid treatment.
AT5G52310	7.64609	7.32079	11.9431	13.0138	11.9441	9.32372	9.74039	10.8901	12.2557	12.755	4.29699	1.14544e-11	5.36768	1.88868e-13	4.29796	1.7103e-12	1.67762	2.30766e-06	COLD REGULATED 78 (COR78);LOW-TEMPERATURE-INDUCED 78 (LTI78); (LTI140);RESPONSIVE TO DESSICATION 29A (RD29A)	cold regulated gene, the 5' region of cor78 has cis-acting regulatory elements that can impart cold-regulated gene expression
AT5G42900	8.53516	6.97878	9.88187	9.73855	5.50468	9.25215	4.34457	9.88022	10.467	10.6382	1.34671	0.00014342	1.20339	0.000262755	-3.03048	3.40937e-09	0.716987	0.0147029	COLD REGULATED GENE 27 (COR27)	cold regulated gene 27 (COR27); BEST Arabidopsis thaliana protein match is: unknown protein (TAIR:AT4G33980.1); Has 74 Blast hits to 74 proteins in 12 species: Archae - 0; Bacteria - 0; Metazoa - 0; Fungi - 0; Plants - 74; Viruses - 0; Other Eukaryotes - 0 (source: NCBI BLink).
AT4G38680	10.6935	10.6196	10.3828	10.1224	9.83672	9.54509	10.3462	9.52255	9.14994	8.33865	-0.310654	0.128033	-0.571073	0.0168093	-0.856781	0.00093474	-1.14841	0.000179887	COLD SHOCK DOMAIN PROTEIN 2 (CSDP2);ARABIDOPSIS THALIANA COLD SHOCK PROTEIN 2 (ATCSP2);COLD SHOCK PROTEIN 2 (CSP2);GLYCINE RICH PROTEIN 2 (GRP2)	Encodes a glycine-rich protein that binds nucleic acids and promotes DNA melting. Its transcript and protein levels are up-regulated in response to cold treatment with protein levels peaking earlier in shoots (~10-14 days) than in roots (~21 days). It is normally expressed in meristematic regions and developing tissues where cell division occurs. RNAi and antisense lines with lower levels of CSP2…
AT4G39260	11.3655	11.4446	12.5667	12.7468	11.483	11.5868	11.3439	11.0046	11.5055	11.484	1.20123	1.29318e-08	1.38129	1.14948e-09	0.117562	0.132579	0.221326	0.0428488	COLD, CIRCADIAN RHYTHM, AND RNA BINDING 1 (CCR1); (GRP8);GLYCINE-RICH RNA-BINDING PROTEIN 8 (GR-RBP8);GLYCINE-RICH PROTEIN 8 (ATGRP8)	Encodes a glycine-rich protein with RNA binding domain at the N-terminus. Protein is structurally similar to proteins induced by stress in other plants. Gene expression is induced by cold. Transcript undergoes circadian oscillations that is depressed by overexpression of AtGRP7. A substrate of the type III effector HopU1 (mono-ADP-ribosyltransferase).
AT5G15840	6.36768	5.81968	6.18904	5.20419	4.91593	6.12354	4.92417	6.18855	6.87703	8.06822	-0.178639	0.204271	-1.16348	8.26538e-06	-1.45175	3.82224e-07	-0.244131	0.134299	CONSTANS (CO); (FG)	Encodes a protein showing similarities to zinc finger transcription factors, involved in regulation of flowering under long days. Acts upstream of FT and SOC1.
AT3G02380	5.26706	9.14512	4.98092	5.34501	8.19178	5.31196	8.56831	5.32326	5.43409	6.12257	-0.286134	0.068061	0.0779579	0.309385	2.92472	4.19638e-12	0.0449052	0.385812	CONSTANS-LIKE 2 (ATCOL2);CONSTANS-LIKE 2 (COL2)	homologous to the flowering-time gene CONSTANS (CO) encoding zinc-finger proteins
AT3G07650	7.02387	6.68036	7.75137	7.8484	5.93252	7.61685	5.62507	8.26121	9.00519	8.95787	0.7275	0.000435574	0.824528	8.91059e-05	-1.09135	2.73969e-06	0.592976	0.00234347	CONSTANS-LIKE 9 (COL9)	This gene belongs to the CO (CONSTANS) gene family. This gene family is divided in three subgroups: groups III, to which COL9 belongs, is characterised by one B-box (supposed to regulate protein-protein interactions) and a second diverged zinc finger. COL9 downregulates expression of CO (CONSTANS) as well as FT and SOC1 which are known regulatory targets of CO.
AT3G56240	11.4178	11.3504	10.3243	10.7347	10.6585	11.9104	11.3182	11.5019	12.2734	11.5629	-1.09345	4.89223e-06	-0.683022	0.000340569	-0.759249	8.35313e-05	0.492605	0.00597709	COPPER CHAPERONE (CCH)	CCH protein belongs to a family of eukaryotic proteins that participate in intracellular copper homeostasis by delivering this metal to the secretory pathway; mainly located along the vascular bundles of senescing leaves and petioles as well as in stem sieve elements; hypothesized to have a role in copper mobilization from decaying organs towards reproductive structures, as a result of metallopro…
AT3G46900	6.41165	5.6818	5.02779	5.59811	5.58376	6.47743	6.25361	5.5188	5.97826	5.62477	-1.38386	5.57141e-06	-0.813544	0.000629853	-0.827894	0.000371929	0.0657832	0.372445	COPPER TRANSPORTER 2 (COPT2)	encodes a member of copper transporter family and functionally complements a high affinity copper transporter mutant in yeast
AT1G76560	6.87218	6.73207	6.19574	5.86297	6.12868	6.40557	6.53393	6.51817	7.09559	7.51437	-0.676433	8.53902e-05	-1.0092	6.09667e-07	-0.743501	1.18959e-05	-0.466605	0.0021646	CP12 DOMAIN-CONTAINING PROTEIN 3 (CP12-3)	CP12 domain-containing protein 3 (CP12-3); FUNCTIONS IN: molecular_function unknown; INVOLVED IN: negative regulation of reductive pentose-phosphate cycle; LOCATED IN: chloroplast; EXPRESSED IN: 20 plant structures; EXPRESSED DURING: 13 growth stages; CONTAINS InterPro DOMAIN/s: Protein of unknown function CP12 (InterPro:IPR003823); BEST Arabidopsis thaliana protein match is: CP12 domain-containi…
AT4G30140	6.85643	8.88726	7.90929	7.58273	8.20987	7.44885	6.93097	7.51507	9.48922	8.5153	1.05287	0.00330291	0.726299	0.0210405	1.35345	0.000221878	0.592424	0.0563788	CUTICLE DESTRUCTING FACTOR 1 (CDEF1)	Member of the GDSL lipase/esterase family of proteins that functions as cutinase. Expressed in pollen and at the zone of lateral root emergence.
AT1G19780	4.5654	5.42154	5.6088	5.83251	5.91646	5.87345	5.14884	5.91493	6.09311	5.33384	1.04341	0.000109661	1.26711	8.96412e-06	1.35107	2.57488e-06	1.30806	1.14432e-05	CYCLIC NUCLEOTIDE GATED CHANNEL 8 (ATCNGC8);CYCLIC NUCLEOTIDE GATED CHANNEL 8 (CNGC8); (CNGC8)	member of Cyclic nucleotide gated channel family
AT2G46450	7.02642	8.05526	6.20947	6.06979	7.37222	5.64815	7.82239	5.46489	5.26249	5.95494	-0.816957	8.90803e-05	-0.956632	1.04647e-05	0.345797	0.0199935	-1.37827	3.02301e-07	CYCLIC NUCLEOTIDE-GATED CHANNEL 12 (ATCNGC12);CYCLIC NUCLEOTIDE-GATED CHANNEL 12 (CNGC12)	Member of Cyclic nucleotide gated channel family.Positive regulator of resistance against avirulent fungal pathogen.Suppresses the phenotype conferred by cpr22 in a dosage-dependent manner.
AT3G48010	3.78517	4.07936	4.36829	4.49188	4.79739	4.4867	4.09719	4.388	4.53445	4.2348	0.583114	0.000876639	0.706709	0.000105407	1.01222	1.36683e-06	0.701524	0.000191979	CYCLIC NUCLEOTIDE-GATED CHANNEL 16 (CNGC16);CYCLIC NUCLEOTIDE-GATED CHANNEL 16 (ATCNGC16)	member of Cyclic nucleotide gated channel family
AT5G14870	4.94301	5.88186	5.87662	6.29117	6.12065	6.07039	5.44226	6.17269	6.31541	5.81607	0.933613	0.00124581	1.34815	2.79325e-05	1.17764	7.1144e-05	1.12737	0.00027992	CYCLIC NUCLEOTIDE-GATED CHANNEL 18 (CNGC18);CYCLIC NUCLEOTIDE-GATED CHANNEL 18 (ATCNGC18)	Encodes a member of the cyclic nucleotide gated channel family that is asymmetrically localized to the plasma membrane at the growing tip of the pollen tube and is involved in pollen tube growth. It likely directly transduces a cNMP signal into an ion flux that can produce a localized signal capable of regulating the pollen tip-growth machinery.
AT2G46440	5.63652	4.59544	5.38214	4.20156	4.53755	4.01519	4.76544	4.19315	4.27612	4.4572	-0.254377	0.170323	-1.43495	8.05101e-06	-1.09897	8.2125e-05	-1.62133	3.73835e-06	CYCLIC NUCLEOTIDE-GATED CHANNELS (ATCNGC11);CYCLIC NUCLEOTIDE-GATED CHANNELS (CNGC11);CYCLIC NUCLEOTIDE-GATED CHANNEL 11 (CNGC11)	Member of Cyclic nucleotide gated channel family. Positive regulator of resistance against avirulent fungal pathogen.
AT2G38620	8.37898	8.07693	8.12466	7.64397	7.15882	7.91235	8.09219	7.79806	7.05064	6.93857	-0.254321	0.0398165	-0.735006	1.36249e-05	-1.22015	1.75552e-08	-0.466626	0.00155775	CYCLIN-DEPENDENT KINASE B1;2 (CDKB1;2)	Encodes a member of a plant specific family of cyclin dependent kinases.
AT5G62430	5.4945	6.69135	6.11306	6.29843	7.25858	6.17418	6.65045	6.01015	5.92788	5.95953	0.618553	0.00183564	0.803925	0.000137035	1.76407	8.57138e-09	0.679674	0.000972397	CYCLING DOF FACTOR 1 (CDF1)	Dof-type zinc finger domain-containing protein, similar to H-protein promoter binding factor-2a GI:3386546 from (Arabidopsis thaliana). Represses expression of Constans (CO), a circadian regulator of flowering time. Interacts with LKP2 and FKF1. Expression oscillates under constant light conditions. Mainly expressed in the vasculature of cotyledons, leaves and hypocotyls, but also in stomata. Loc…
AT5G39660	5.56813	7.42159	5.68642	5.89519	7.2009	6.14539	7.01588	6.48694	7.40827	7.85128	0.118288	0.259235	0.327057	0.035705	1.63277	1.22521e-08	0.577252	0.00226567	CYCLING DOF FACTOR 2 (CDF2)	Dof-type zinc finger domain-containing protein, identical to H-protein promoter binding factor-2a GI:3386546 from (Arabidopsis thaliana). Interacts with LKP2 and FKF1, but its overexpression does not change flowering time under short or long day conditions.
AT3G47500	6.4604	8.9934	7.73115	8.4726	9.67414	6.89597	9.64379	6.90855	7.08639	6.74415	1.27075	8.33877e-07	2.0122	1.17319e-09	3.21374	6.59356e-13	0.435573	0.0115622	CYCLING DOF FACTOR 3 (CDF3)	Dof-type zinc finger domain-containing protein, identical to H-protein promoter binding factor-2a GI:3386546 from (Arabidopsis thaliana). Interacts with LKP2 and FKF1, but its overexpression does not change flowering time under short or long day conditions.
AT2G15790	7.16235	5.70704	5.24339	5.40431	4.98994	4.84355	5.62416	4.75363	4.38303	4.71656	-1.91897	3.69373e-08	-1.75805	6.2725e-08	-2.17241	1.87503e-09	-2.3188	4.78327e-09	CYCLOPHILIN 40 (CYP40);SQUINT (SQN)	SQN encodes the Arabidopsis homolog of cyclophilin 40 (CyP40). It is specifically required for the vegetative but not the reproductive maturation of the shoot. Belongs to one of the 36 carboxylate clamp (CC)-tetratricopeptide repeat (TPR) proteins (Prasad 2010, Pubmed ID: 20856808) with potential to interact with Hsp90/Hsp70 as co-chaperones.
ATMG01360	8.49984	7.11558	7.89709	8.07985	7.46624	7.0336	7.08809	7.89096	7.92619	9.08784	-0.602743	0.0190437	-0.419985	0.0618723	-1.0336	0.000263524	-1.46624	2.22118e-05	CYTOCHROME OXIDASE (COX1)	cytochrome c oxidase subunit 1
AT1G28430	8.39934	8.72271	8.82728	9.20031	9.58452	9.27649	8.3881	9.48243	9.16337	7.63399	0.427937	0.00550322	0.800965	1.76557e-05	1.18518	1.11564e-07	0.877149	1.23319e-05	CYTOCHROME P450, FAMILY 705, SUBFAMILY A, POLYPEPTIDE 24 (CYP705A24)	member of CYP705A
AT2G46950	6.04672	6.59311	7.08017	6.98459	7.2089	7.10902	6.34173	7.03439	8.15831	7.48806	1.03345	0.000136745	0.937873	0.000217996	1.16218	1.59782e-05	1.0623	0.000114199	CYTOCHROME P450, FAMILY 709, SUBFAMILY B, POLYPEPTIDE 2 (CYP709B2)	member of CYP709B
AT1G13080	7.07702	8.16163	6.18707	6.82341	8.21164	6.61448	8.33165	6.75729	7.25583	7.45303	-0.889949	0.000322659	-0.253612	0.120773	1.13462	1.13801e-05	-0.462533	0.0249358	CYTOCHROME P450, FAMILY 71, SUBFAMILY B, POLYPEPTIDE 2 (CYP71B2)	cytochrome P450 monooxygenase
AT3G26200	7.28161	7.7082	6.37012	6.06639	6.25314	5.80708	6.32745	6.28256	6.96434	6.94992	-0.911487	0.000752665	-1.21522	3.318e-05	-1.02847	0.000113572	-1.47453	7.57123e-06	CYTOCHROME P450, FAMILY 71, SUBFAMILY B, POLYPEPTIDE 22 (CYP71B22)	putative cytochrome P450
AT3G26290	9.1116	9.54275	9.44176	10.5885	10.5956	8.70915	10.3273	8.47722	7.26992	7.74147	0.330163	0.00755911	1.47686	7.61526e-10	1.48404	3.62251e-10	-0.40245	0.00226763	CYTOCHROME P450, FAMILY 71, SUBFAMILY B, POLYPEPTIDE 26 (CYP71B26)	putative cytochrome P450
AT3G53300	3.9896	4.40612	4.1985	5.78281	6.60654	4.16536	4.37227	7.65325	10.642	8.91324	0.20891	0.368153	1.79322	0.0087883	2.61695	0.000425813	0.175768	0.386934	CYTOCHROME P450, FAMILY 71, SUBFAMILY B, POLYPEPTIDE 31 (CYP71B31)	putative cytochrome P450
AT5G52400	5.21148	5.33105	6.04845	6.04625	6.63775	6.08159	5.70217	6.04424	6.72221	6.30865	0.836966	0.00392809	0.834762	0.0030297	1.42627	1.70651e-05	0.870103	0.00332134	CYTOCHROME P450, FAMILY 715, SUBFAMILY A, POLYPEPTIDE 1 (CYP715A1)	member of CYP715A
AT3G14690	7.8737	8.06828	7.88659	8.4255	8.9277	7.72972	8.59407	7.89807	8.90756	9.51317	0.0128892	0.423086	0.551799	0.000405415	1.054	2.52507e-07	-0.143977	0.174752	CYTOCHROME P450, FAMILY 72, SUBFAMILY A, POLYPEPTIDE 15 (CYP72A15)	putative cytochrome P450
AT2G45560	6.06536	6.90564	7.35345	7.68711	7.84354	6.5114	6.85634	7.00464	7.95185	6.33854	1.2881	0.000198036	1.62175	1.19017e-05	1.77819	2.5516e-06	0.446042	0.0811409	CYTOCHROME P450, FAMILY 76, SUBFAMILY C, POLYPEPTIDE 1 (CYP76C1)	cytochrome P450 monooxygenase
AT2G45580	6.98449	8.07514	7.90876	8.08755	8.3361	6.78839	7.04453	7.93229	9.8276	8.39125	0.924273	0.0563768	1.10306	0.0252238	1.35162	0.00697846	-0.196091	0.354131	CYTOCHROME P450, FAMILY 76, SUBFAMILY C, POLYPEPTIDE 3 (CYP76C3)	member of CYP76C
AT4G37320	7.22649	7.21502	8.1414	8.2373	7.59181	7.56774	7.34635	7.25202	7.44802	7.40781	0.914915	2.50664e-06	1.01081	4.1061e-07	0.365324	0.0044831	0.341253	0.012335	CYTOCHROME P450, FAMILY 81, SUBFAMILY D, POLYPEPTIDE 5 (CYP81D5)	member of CYP81D
AT1G01600	10.1057	10.2735	11.2202	10.8333	10.9115	10.6339	10.5293	10.5764	9.36603	7.76677	1.11455	3.92284e-06	0.72764	0.000191205	0.80581	4.49441e-05	0.528179	0.00379417	CYTOCHROME P450, FAMILY 86, SUBFAMILY A, POLYPEPTIDE 4 (CYP86A4)	Encodes a member of the CYP86A subfamily of cytochrome p450 genes. Expressed significantly at highest level in mature stems and flowers.
AT3G03470	7.98139	8.23211	8.69787	9.26487	9.71518	9.03289	8.44867	8.79864	9.81766	9.39157	0.716479	0.000585317	1.28347	8.78419e-07	1.73378	1.11417e-08	1.0515	1.58273e-05	CYTOCHROME P450, FAMILY 87, SUBFAMILY A, POLYPEPTIDE 9 (CYP89A9)	member of CYP89A
AT4G39480	7.57875	8.66802	8.47905	8.61176	9.05699	8.47612	8.30379	8.47403	8.97744	8.09921	0.9003	0.000254451	1.03301	4.14895e-05	1.47825	4.59731e-07	0.897374	0.000282653	CYTOCHROME P450, FAMILY 96, SUBFAMILY A, POLYPEPTIDE 9 (CYP96A9)	member of CYP96A
AT1G74550	9.27231	9.6341	10.2889	10.4571	10.3418	9.86055	9.89364	10.0611	9.0302	7.91388	1.01662	4.08753e-05	1.18479	4.63584e-06	1.06949	8.53708e-06	0.588241	0.00430539	CYTOCHROME P450, FAMILY 98, SUBFAMILY A, POLYPEPTIDE 9 (CYP98A9)	Encodes a tricoumaroylspermidine meta-hydroxylase that participates in the formation of N<sup>1</sup>,N<sup>5</sup>-di(hydroxyferuloyol)- N<sup>10</sup>-sinapoylspermidine, an important constituent of pollen. This gene appears to be expressed in young flower buds and inflorescence tips with notably high levels of expression in the tapetum and pollen. It is also expressed in root tips.
AT3G61630	5.86715	6.58526	6.69907	6.75813	7.18731	6.5658	6.75636	7.53988	8.81774	8.77317	0.831916	5.44426e-05	0.890981	1.56706e-05	1.32015	9.46747e-08	0.698646	0.000307138	CYTOKININ RESPONSE FACTOR 6 (CRF6)	CRF6 encodes one of the six cytokinin response factors. CRF5 belongs to the AP2/ERF superfamily of the transcriptional factors. CRF proteins rapidly relocalize to the nucleus in response to cytokinin. Analysis of loos-of-function mutants revealed that the CRFs function redundantly to regulate the development of embryos, cotyledons and leaves.
AT2G36120	6.85555	5.396	5.93864	5.73604	5.59973	5.84657	5.36251	5.15242	5.3744	5.47337	-0.916913	0.00337828	-1.11952	0.000533524	-1.25583	0.000125775	-1.00898	0.00190987	DEFECTIVELY ORGANIZED TRIBUTARIES 1 (DOT1)	Encodes a glycine rich protein that is involved in leaf vascular patterning. dot1 mutants have an aberrant open-class venation pattern in leaves and cotyledons, as well as several other leaf development defects.
AT4G25480	5.22013	5.60745	6.7123	8.8707	7.54454	6.27375	6.66959	5.89629	5.98793	7.15491	1.49218	6.50157e-08	3.65057	1.88868e-13	2.32441	4.64296e-11	1.05362	4.67928e-06	DEHYDRATION RESPONSE ELEMENT B1A (DREB1A); (ATCBF3);C-REPEAT BINDING FACTOR 3 (CBF3)	encodes a member of the DREB subfamily A-1 of ERF/AP2 transcription factor family (CBF3). The protein contains one AP2 domain. There are six members in this subfamily, including CBF1, CBF2, and CBF3. This gene is involved in response to low temperature and abscisic acid.
AT1G21910	6.11705	4.95894	5.06963	4.97018	5.48675	6.23515	4.98331	7.47299	4.83014	5.14328	-1.04742	9.99045e-05	-1.14686	2.42595e-05	-0.630298	0.00306974	0.118101	0.304073	DEHYDRATION RESPONSE ELEMENT-BINDING PROTEIN 26 (DREB26)	encodes a member of the DREB subfamily A-5 of ERF/AP2 transcription factor family. The protein contains one AP2 domain. There are 15 members in this subfamily including RAP2.1, RAP2.9 and RAP2.10.
AT2G21490	8.55911	9.14532	9.25301	9.71976	9.74863	9.49183	8.8917	9.71535	10.4082	9.96519	0.693897	0.00250171	1.16064	1.65856e-05	1.18952	7.68283e-06	0.932718	0.000255616	DEHYDRIN LEA (LEA)	dehydrin LEA (LEA); FUNCTIONS IN: molecular_function unknown; INVOLVED IN: response to water, response to stress; LOCATED IN: cellular_component unknown; EXPRESSED IN: petal, leaf whorl, sepal, flower; EXPRESSED DURING: 4 anthesis, petal differentiation and expansion stage; CONTAINS InterPro DOMAIN/s: Dehydrin (InterPro:IPR000167); BEST Arabidopsis thaliana protein match is: Dehydrin family prote…
AT3G55610	9.03819	9.53344	10.5829	11.5454	11.7968	10.9021	10.2084	12.0527	13.232	13.2178	1.5447	3.90164e-09	2.50723	2.0374e-12	2.75861	3.00914e-13	1.86388	6.93625e-10	DELTA 1-PYRROLINE-5-CARBOXYLATE SYNTHASE 2 (P5CS2)	encodes delta 1-pyrroline-5-carboxylate synthetase B. Gene expression is induced by dehydration, high salt and ABA. Knock-out mutations in P5CS2 are embryo-lethal. P5CS2 appears to be present in different cells and/or different subcellular locations from P5CS1 in a tissue-dependent manner.
AT4G24570	7.22115	6.64596	6.67982	6.71673	6.82836	8.55974	6.96576	9.61951	7.27481	6.90496	-0.541326	0.0352061	-0.504414	0.0388224	-0.392788	0.0666563	1.33859	8.45737e-05	DICARBOXYLATE CARRIER 2 (DIC2)	Encodes one of the mitochondrial dicarboxylate carriers (DIC): DIC1 (AT2G22500), DIC2 (AT4G24570), DIC3 (AT5G09470).
AT5G42800	5.68149	4.81906	4.75591	4.47988	4.44468	4.63598	4.73643	4.20279	4.36854	4.23661	-0.925579	0.000822112	-1.20161	4.80511e-05	-1.23682	2.26243e-05	-1.04552	0.000318624	DIHYDROFLAVONOL 4-REDUCTASE (DFR); (TT3); (M318)	dihydroflavonol reductase. Catalyzes the conversion of dihydroquercetin to leucocyanidin in the biosynthesis of anthocyanins.
AT5G04110	5.08089	5.83986	6.3813	6.21912	6.21176	5.70326	5.80084	7.05424	7.01467	6.52748	1.30041	6.13831e-06	1.13824	1.45591e-05	1.13087	9.50615e-06	0.62237	0.00457982	DNA GYRASE B3 (GYRB3)	DNA GYRASE B3 (GYRB3); FUNCTIONS IN: DNA topoisomerase activity, DNA topoisomerase (ATP-hydrolyzing) activity, DNA binding, ATP binding; INVOLVED IN: DNA topological change, DNA metabolic process; LOCATED IN: chromosome; EXPRESSED IN: 24 plant structures; EXPRESSED DURING: 13 growth stages; CONTAINS InterPro DOMAIN/s: SANT, DNA-binding (InterPro:IPR001005), Ribosomal protein S5 domain 2-type fold…
AT4G36040	8.00732	10.2301	8.90334	10.072	11.1738	8.98278	9.96018	10.7267	11.8373	11.6319	0.896018	0.00011195	2.06473	4.03516e-09	3.16653	3.7402e-12	0.975463	5.12542e-05	DNAJ11 (J11)	Chaperone DnaJ-domain superfamily protein; FUNCTIONS IN: heat shock protein binding; INVOLVED IN: protein folding, response to stress; LOCATED IN: nucleus; EXPRESSED IN: 24 plant structures; EXPRESSED DURING: 14 growth stages; CONTAINS InterPro DOMAIN/s: Molecular chaperone, heat shock protein, Hsp40, DnaJ (InterPro:IPR015609), Heat shock protein DnaJ, N-terminal (InterPro:IPR001623); BEST Arabid…
AT1G28330	9.1329	8.36942	9.25928	10.1533	9.81421	9.71575	6.55064	11.665	13.1292	13.3695	0.126388	0.221733	1.02043	1.74456e-06	0.681312	8.46653e-05	0.582858	0.000862591	DORMANCY-ASSOCIATED PROTEIN-LIKE 1 (DYL1)	dormancy-associated protein (DRM1)
AT5G24530	7.78318	7.1048	7.09942	7.27661	7.95037	6.27545	7.82621	6.7366	7.36849	6.89933	-0.683757	0.00879674	-0.506567	0.0300971	0.167194	0.212957	-1.50773	1.31117e-05	DOWNY MILDEW RESISTANT 6 (DMR6)	Encodes a putative 2OG-Fe(II) oxygenase that is defense-associated but required for susceptibility to downy mildew.
AT1G64110	4.25259	4.32643	4.88695	5.66627	6.31643	5.04452	4.46042	7.54224	10.1479	10.1085	0.634364	0.0127505	1.41367	1.32448e-05	2.06384	9.28099e-08	0.791928	0.00368729	DUO1-ACTIVATED ATPASE 1 (DAA1)	Target promoter of the male germline-specific transcription factor DUO1.
AT3G62230	8.11033	10.1678	9.13898	9.82565	9.59092	9.81432	8.45094	9.7435	10.9172	10.0996	1.02865	0.000808213	1.71532	3.19794e-06	1.4806	9.85808e-06	1.70399	6.40759e-06	DUO1-ACTIVATED F-BOX 1 (DAF1)	Target promoter of the male germline-specific transcription factor DUO1.
AT5G39650	5.79073	6.22146	6.43584	6.82838	6.93708	6.57892	6.20083	6.91335	7.13169	6.65584	0.64511	0.00856483	1.03765	0.000172928	1.14635	4.14232e-05	0.788191	0.00258453	DUO1-ACTIVATED UNKNOWN 2 (DAU2)	Target promoter of the male germline-specific transcription factor DUO1.
AT4G35700	6.23049	7.94679	7.63002	7.76576	7.76081	7.59627	6.78257	7.66722	8.44227	8.26345	1.39953	1.70057e-06	1.53527	3.14625e-07	1.53033	1.81458e-07	1.36579	2.31301e-06	DUO1-ACTIVATED ZINC FINGER 3 (DAZ3)	Target promoter of the male germline-specific transcription factor DUO1.
AT3G61760	6.84345	7.32328	7.57428	7.73136	7.9926	7.77811	7.1708	7.63956	7.48927	6.87484	0.730829	0.000309222	0.887908	2.9462e-05	1.14915	1.01445e-06	0.93466	3.0698e-05	DYNAMIN-LIKE 1B (DL1B);DYNAMIN-LIKE 1B (ADL1B)	DYNAMIN-like 1B (DL1B); FUNCTIONS IN: GTP binding, GTPase activity; EXPRESSED IN: 10 plant structures; EXPRESSED DURING: 6 growth stages; CONTAINS InterPro DOMAIN/s: Dynamin GTPase effector (InterPro:IPR003130), Dynamin, GTPase domain (InterPro:IPR001401), Dynamin, GTPase region, conserved site (InterPro:IPR019762), GTPase effector domain, GED (InterPro:IPR020850), Dynamin central region (InterPr…
AT2G40080	9.37729	7.39602	9.81646	9.57639	6.10549	9.61556	5.32753	9.59655	9.65458	9.57521	0.439173	0.0683427	0.1991	0.22845	-3.27179	4.61197e-10	0.238277	0.209984	EARLY FLOWERING 4 (ELF4)	Encodes a novel nuclear 111 amino-acid phytochrome-regulated component of a negative feedback loop involving the circadian clock central oscillator components CCA1 and LHY. ELF4 is necessary for light-induced expression of both CCA1 and LHY, and conversely, CCA1 and LHY act negatively on light-induced ELF4 expression. ELF4 promotes clock accuracy and is required for sustained rhythms in the absen…
AT4G14690	7.69447	9.70517	9.5145	8.3772	10.7781	8.89146	10.6295	8.39697	8.75202	8.19283	1.82002	3.27276e-06	0.682722	0.0100853	3.08365	1.10944e-09	1.19699	0.000253906	EARLY LIGHT-INDUCIBLE PROTEIN 2 (ELIP2)	Encodes an early light-induced protein. ELIPs are thought not to be directly involved in the synthesis and assembly of specific photosynthetic complexes, but rather affect the biogenesis of all chlorophyll-binding complexes. A study (PMID 17553115) has shown that the chlorophyll synthesis pathway was downregulated as a result of constitutive ELIP2 expression, leading to decreased chlorophyll avai…
AT4G27520	9.38458	10.0442	10.0055	10.5017	10.5808	9.84786	10.7073	10.3717	10.7802	11.0951	0.620905	4.2148e-05	1.11716	2.55448e-08	1.19621	5.05359e-09	0.463288	0.000692287	EARLY NODULIN-LIKE PROTEIN 2 (ENODL2); (AtENODL2)	early nodulin-like protein 2 (ENODL2); FUNCTIONS IN: electron carrier activity, copper ion binding; LOCATED IN: in 6 components; EXPRESSED IN: 24 plant structures; EXPRESSED DURING: 13 growth stages; CONTAINS InterPro DOMAIN/s: Plastocyanin-like (InterPro:IPR003245), Cupredoxin (InterPro:IPR008972); BEST Arabidopsis thaliana protein match is: early nodulin-like protein 1 (TAIR:AT5G53870.1); Has 1…
AT1G76180	10.0793	10.3483	10.8706	11.0658	11.1944	10.925	10.6041	11.1485	11.8147	11.0012	0.791351	7.69616e-05	0.986492	4.40422e-06	1.11514	6.14527e-07	0.845741	4.10544e-05	EARLY RESPONSE TO DEHYDRATION 14 (ERD14)	Encodes a dehydrin protein whose expression is induced early on in response to dehydration stress. This gene's expression to cold occurs in two waves, with early induction occurring within 1 h and secondary induction occurring 5 h after the beginning of cold stress. Expression is also induced in response to ABA but not in response to 2,4-D, BA, and GA3. ERD14 protein is capable of binding Ca2+, e…
AT1G08930	6.42814	6.18906	5.88075	5.02219	4.76454	4.89134	4.93163	6.32319	4.59871	4.56962	-0.547386	0.0675594	-1.40594	0.000233407	-1.66359	2.85435e-05	-1.53679	0.000173878	EARLY RESPONSE TO DEHYDRATION 6 (ERD6)	encodes a putative sucrose transporter whose gene expression is induced by dehydration and cold.
AT1G18330	6.74709	8.03583	6.43518	7.27976	8.55564	6.62138	7.8863	6.26608	6.4597	7.3614	-0.311911	0.0553175	0.532668	0.00348575	1.80855	5.05359e-09	-0.125711	0.257656	EARLY-PHYTOCHROME-RESPONSIVE1 (EPR1);REVEILLE 7 (RVE7)	EARLY-PHYTOCHROME-RESPONSIVE1
AT3G25760	6.89652	6.55264	6.3547	6.48447	6.22494	5.46003	6.3744	5.55628	4.38468	3.96237	-0.541818	0.0555745	-0.412051	0.100192	-0.671581	0.0160901	-1.43649	0.000158269	EARLY-RESPONSIVE TO DEHYDRATION 12 (ERD12);ALLENE OXIDE CYCLASE 1 (AOC1)	encodes allene oxide cyclase. One of four genes in Arabidopsis that encode this enzyme, which catalyzes an essential step in jasmonic acid biosynthesis. Gene expression is induced during senescence, a process that involves jasmonic acid signalling pathway.
AT2G17840	8.24902	7.50859	9.4463	9.77428	8.85034	8.86885	7.77813	9.20952	9.97052	10.1711	1.19728	5.37053e-07	1.52526	1.18753e-08	0.601322	0.000266468	0.619834	0.000505697	EARLY-RESPONSIVE TO DEHYDRATION 7 (ERD7)	Identified as drought-inducible gene by differential hybridization. Upregulated by high light, drought, cold and salt stress determined by microarray analysis.
AT5G20480	5.10913	5.65208	6.26319	5.98343	5.99631	5.47693	5.90172	5.48884	5.49971	5.63834	1.15406	4.83984e-06	0.874293	5.28023e-05	0.887174	2.9001e-05	0.367801	0.0333174	EF-TU RECEPTOR (EFR)	Encodes a predicted leucine-rich repeat receptor kinase (LRR-RLK). Functions as the receptor for bacterial PAMP (pathogen associated molecular patterns) EF-Tu.
AT3G63060	4.06382	4.42427	4.40468	4.67515	5.28547	4.33583	4.71853	4.83877	5.97118	5.16927	0.340852	0.0436898	0.611324	0.00144279	1.22165	9.61854e-07	0.272005	0.0886097	EID1-LIKE 3 (EDL3)	EDL3 is an F-box protein involved that mediated the regulation of abscisic acid signalling.
AT1G17455	7.01665	6.41317	7.11433	6.33008	5.84384	5.29983	6.44997	6.31911	6.34869	6.06854	0.097684	0.31711	-0.68657	0.00132873	-1.17281	5.10467e-06	-1.71682	2.11807e-07	ELF4-LIKE 4 (ELF4-L4)	ELF4-like 4 (ELF4-L4); CONTAINS InterPro DOMAIN/s: Protein of unknown function DUF1313 (InterPro:IPR009741); BEST Arabidopsis thaliana protein match is: ELF4-like 2 (TAIR:AT1G72630.1); Has 149 Blast hits to 148 proteins in 34 species: Archae - 0; Bacteria - 0; Metazoa - 0; Fungi - 0; Plants - 148; Viruses - 0; Other Eukaryotes - 1 (source: NCBI BLink).
AT4G37990	6.7709	7.5238	7.58287	7.88934	7.89253	7.79133	7.09638	7.99612	8.24603	7.50763	0.811977	0.0002455	1.11845	5.76373e-06	1.12163	3.28755e-06	1.02044	2.76914e-05	ELICITOR-ACTIVATED GENE 3-2 (ELI3-2);CINNAMYL-ALCOHOL DEHYDROGENASE B2 (CAD-B2);ARABIDOPSIS THALIANA CINNAMYL-ALCOHOL DEHYDROGENASE 8 (ATCAD8);ELICITOR-ACTIVATED GENE 3 (ELI3)	Encodes an aromatic alcohol:NADP+ oxidoreductase whose mRNA levels are increased in response to treatment with a variety of phytopathogenic bacteria. Though similar to mannitol dehydrogenases, this enzyme does not have mannitol dehydrogenase activity.
AT5G11260	7.68793	7.35016	7.05609	6.22819	6.91145	6.91312	7.11027	6.68672	6.40675	6.29207	-0.631838	0.0105932	-1.45974	6.11824e-06	-0.776474	0.00155553	-0.774803	0.00329022	ELONGATED HYPOCOTYL 5 (HY5);REVERSAL OF THE DET PHENOTYPE 5 (TED 5)	Basic leucine zipper (bZIP) transcription factor. Nuclear localization. Involved in light-regulated transcriptional activation of G-box-containing promoters. Negatively regulated by Cop1. Although cytokinins do not appear to affect the gene's promoter activity, they appear to stabilize the protein. HY5 plays a role in anthocyanin accumulation in far-red light and blue light, but not in red light …
AT5G02190	7.97324	8.09565	8.48439	9.00685	8.92227	8.68322	8.45232	8.74261	8.67248	8.41015	0.511149	0.00676833	1.03361	1.12473e-05	0.94903	1.71909e-05	0.709984	0.000733851	EMBRYO DEFECTIVE 24 (EMB24);PROMOTION OF CELL SURVIVAL 1 (PCS1);ARABIDOPSIS THALIANA ASPARTIC PROTEASE 38 (ATASP38);PHYTOCHELATIN SYNTHASE 1 (PCS1)	encodes an aspartic protease, has an important role in determining cell fate during embryonic development and in reproduction processes. The loss-of-function mutation of PCS1 causes degeneration of both male and female gametophytes and excessive cell death of developing embryos during torpedo stage.
AT5G67570	5.13141	5.76014	6.1516	6.06506	6.13334	5.56228	5.66255	6.27595	6.96034	7.35047	1.02019	5.07286e-06	0.933646	7.80312e-06	1.00193	2.08406e-06	0.430865	0.00897846	EMBRYO DEFECTIVE 246 (EMB246);EMBRYO DEFECTIVE 1408 (EMB1408);DELAYED GREENING 1 (DG1)	Encodes a pentratricopeptide repeat containing protein that is targeted to the chloroplast. Mutants have pale young leave and reduced accumulation of plastid encoded transcripts suggesting a role for DG1 in regulation of plastid gene expression.
AT5G40160	8.6905	8.00674	8.51688	8.04292	7.60357	8.1401	8.10111	8.18973	7.59928	7.62848	-0.173624	0.0899946	-0.647582	1.68302e-05	-1.08693	1.99608e-08	-0.550404	0.000156422	EMBRYO DEFECTIVE 506 (EMB506);EMBRYO DEFECTIVE 139 (EMB139)	Encodes ankyrin repeat protein EMB506. Mutations in this locus result in embryo lethality.
AT2G18080	4.98674	5.75418	5.8324	5.86636	6.06766	5.5775	5.48471	5.42607	6.05972	5.5712	0.845663	0.000161461	0.879622	6.87637e-05	1.08093	4.69566e-06	0.590765	0.00317932	EMBRYO SAC DEVELOPMENT ARREST 2 (EDA2)	embryo sac development arrest 2 (EDA2); FUNCTIONS IN: serine-type peptidase activity; INVOLVED IN: proteolysis, megagametogenesis; LOCATED IN: endomembrane system; EXPRESSED IN: male gametophyte, flower, pollen tube; EXPRESSED DURING: L mature pollen stage, M germinated pollen stage, 4 anthesis; CONTAINS InterPro DOMAIN/s: Peptidase S28 (InterPro:IPR008758); BEST Arabidopsis thaliana protein matc…
AT1G70540	5.34446	7.25668	6.45966	6.91474	7.32428	6.74031	6.11231	6.9266	7.88638	7.25045	1.1152	0.00115722	1.57028	3.2915e-05	1.97982	1.5769e-06	1.39585	0.000185611	EMBRYO SAC DEVELOPMENT ARREST 24 (EDA24)	embryo sac development arrest 24 (EDA24); FUNCTIONS IN: enzyme inhibitor activity, pectinesterase inhibitor activity, pectinesterase activity; INVOLVED IN: polar nucleus fusion; LOCATED IN: endomembrane system; EXPRESSED IN: sepal, male gametophyte, flower, pollen tube; EXPRESSED DURING: L mature pollen stage, M germinated pollen stage, 4 anthesis; CONTAINS InterPro DOMAIN/s: Pectinesterase inhib…
AT2G34790	5.92931	6.8713	7.3222	7.436	7.55865	7.32212	6.7014	7.20856	7.87247	6.92693	1.39289	1.44925e-06	1.50669	3.07216e-07	1.62934	6.24919e-08	1.3928	1.50284e-06	EMBRYO SAC DEVELOPMENT ARREST 28 (EDA28);MATERNAL EFFECT EMBRYO ARREST 23 (MEE23)	MATERNAL EFFECT EMBRYO ARREST 23 (MEE23); FUNCTIONS IN: electron carrier activity, oxidoreductase activity, FAD binding, catalytic activity; INVOLVED IN: polar nucleus fusion, embryo development ending in seed dormancy; LOCATED IN: cell wall; EXPRESSED IN: 13 plant structures; EXPRESSED DURING: 4 anthesis, petal differentiation and expansion stage; CONTAINS InterPro DOMAIN/s: FAD-binding, type 2 …
AT4G33050	6.09534	5.54848	5.80531	4.91872	5.38338	5.37165	5.50899	5.94538	5.4694	5.66992	-0.290029	0.0853368	-1.17662	5.34268e-06	-0.711953	0.000509066	-0.723688	0.00103078	EMBRYO SAC DEVELOPMENT ARREST 39 (EDA39)	embryo sac development arrest 39 (EDA39); CONTAINS InterPro DOMAIN/s: IQ calmodulin-binding region (InterPro:IPR000048); BEST Arabidopsis thaliana protein match is: calmodulin-binding family protein (TAIR:AT2G26190.1); Has 35333 Blast hits to 34131 proteins in 2444 species: Archae - 798; Bacteria - 22429; Metazoa - 974; Fungi - 991; Plants - 531; Viruses - 0; Other Eukaryotes - 9610 (source: NCBI…
AT1G11190	8.38526	8.48968	8.81956	9.37097	9.25118	9.39635	7.93001	9.36164	10.077	7.98678	0.434306	0.00933343	0.985717	5.80946e-06	0.865923	1.43815e-05	1.01109	7.95387e-06	ENDONUCLEASE 1 (ENDO1);BIFUNCTIONAL NUCLEASE I (BFN1)	Encodes a bifunctional nuclease that acts on both RNA and DNA involved in nucleic acid degradation to facilitate nucleotide and phosphate recovery during senescence. It has mismatch-specific endonuclease activity with wide recognition of single base mismatches as well as the ability to cleave indel types of mismatches (heteroduplexes with loops).
AT1G68290	6.271	6.32689	8.1763	7.8292	7.10352	7.27287	6.04478	6.80066	6.20754	5.35666	1.9053	1.30754e-05	1.5582	5.97894e-05	0.832519	0.00640249	1.00187	0.00389403	ENDONUCLEASE 2 (ENDO 2)	Encodes a putative endonuclease but no demonstrable endonuclease activity, either towards single stranded DNA or mismatches, has been seen in vitro.
AT2G06850	11.3616	11.6904	10.3206	10.3678	10.5219	10.8553	10.8604	11.5011	12.1316	10.9957	-1.04103	0.00104746	-0.993793	0.00103738	-0.839714	0.0025916	-0.506297	0.0539201	ENDOXYLOGLUCAN TRANSFERASE A1 (EXGT-A1);XYLOGLUCAN ENDOTRANSGLUCOSYLASE/HYDROLASE 4 (XTH4);ENDOXYLOGLUCAN TRANSFERASE (EXT)	endoxyloglucan transferase (EXGT-A1) gene
AT2G01850	9.46698	9.53688	8.40029	8.63576	9.2839	9.15665	9.00569	9.29403	9.50718	9.13392	-1.06669	3.16267e-06	-0.831227	2.66353e-05	-0.183083	0.109069	-0.310335	0.0404986	ENDOXYLOGLUCAN TRANSFERASE A3 (EXGT-A3); (ATXTH27);XYLOGLUCAN ENDOTRANSGLUCOSYLASE/HYDROLASE 27 (XTH27)	EXGT-A3 has homology to xyloglucan endotransglucosylases/hydrolases (XTHs). Mutants in this gene show a lesion mimic phenotype associated with leaf maturation and a reduction in the number of tertiary veins. Individual tracheary elements in the mutants are shorter, but phloem transport activity is not severely affected. EXGT-A3 plays a role in xyloglucan degradation in the differentiating trachea…
AT5G61600	6.61918	4.55319	4.81911	4.70106	4.66148	5.88202	4.54262	9.34333	6.31525	5.78232	-1.80007	0.000112232	-1.91813	3.62375e-05	-1.9577	1.83839e-05	-0.737159	0.0406676	ETHYLENE RESPONSE FACTOR 104 (ERF104)	encodes a member of the ERF (ethylene response factor) subfamily B-3 of ERF/AP2 transcription factor family. The protein contains one AP2 domain. There are 18 members in this subfamily including ATERF-1, ATERF-2, AND ATERF-5.
AT1G13950	6.36157	7.25435	6.9415	7.44156	7.46808	7.47493	6.88887	7.2876	7.38576	7.03728	0.579933	0.0020406	1.07999	3.62982e-06	1.10651	1.65202e-06	1.11336	4.67136e-06	EUKARYOTIC ELONGATION FACTOR 5A (EIF5A);EUKARYOTIC ELONGATION FACTOR 5A-1 (ATELF5A-1);EUKARYOTIC ELONGATION FACTOR 5A-1 (ELF5A-1); (EIF-5A)	Encodes eukaryotic translation initiation factor 5A (EIF-5A).In mammalian cells it functions as a shuttle protein that translocates mRNA from the nucleus to cytoplasmic ribosomes. Overexpression results in an increase in both primary and secondary xylem formation. In RNAi suppressed lines, xylem formation is reduced.
AT5G47880	8.28148	8.85705	9.22484	9.41441	9.60213	9.05572	9.33541	9.33283	10.1457	10.4405	0.943366	2.5918e-06	1.13293	1.54939e-07	1.32066	1.13842e-08	0.774239	2.28234e-05	EUKARYOTIC RELEASE FACTOR 1-1 (ERF1-1)	Encodes a eukaryotic release factor 1 homolog. Cosuppression of the gene's expression results affects cell elongation of the inflorescence stem, specifically the internodes, and radial cell division. Expression of the protein is primarily observed in the vascular system and in actively growing and elongating zones.
AT1G79270	5.34345	6.98914	5.97789	6.12414	7.84677	6.80675	7.2002	7.3337	9.5824	9.45396	0.634439	0.0088508	0.780695	0.00169842	2.50332	2.94042e-09	1.46331	7.94236e-06	EVOLUTIONARILY CONSERVED C-TERMINAL REGION 8 (ECT8)	evolutionarily conserved C-terminal region 8 (ECT8); CONTAINS InterPro DOMAIN/s: YTH domain (InterPro:IPR007275); BEST Arabidopsis thaliana protein match is: evolutionarily conserved C-terminal region 6 (TAIR:AT3G17330.1); Has 30201 Blast hits to 17322 proteins in 780 species: Archae - 12; Bacteria - 1396; Metazoa - 17338; Fungi - 3422; Plants - 5037; Viruses - 0; Other Eukaryotes - 2996 (source:…
AT5G13150	5.43368	6.19914	6.22438	6.51433	6.40962	6.50966	5.66569	6.40966	7.00419	6.77467	0.790697	0.00366442	1.08064	0.000221118	0.975935	0.000366875	1.07597	0.000381486	EXOCYST SUBUNIT EXO70 FAMILY PROTEIN C1 (ATEXO70C1);EXOCYST SUBUNIT EXO70 FAMILY PROTEIN C1 (EXO70C1)	A member of EXO70 gene family, putative exocyst subunits, conserved in land plants. Arabidopsis thaliana contains 23 putative EXO70 genes, which can be classified into eight clusters on the phylogenetic tree.
AT5G13990	5.82303	7.54192	7.48704	8.04273	7.85891	7.77497	7.21525	7.92488	8.30583	7.9702	1.664	5.51531e-07	2.2197	7.46521e-09	2.03587	1.07364e-08	1.95194	8.69435e-08	EXOCYST SUBUNIT EXO70 FAMILY PROTEIN C2 (ATEXO70C2);EXOCYST SUBUNIT EXO70 FAMILY PROTEIN C2 (EXO70C2)	A member of EXO70 gene family, putative exocyst subunits, conserved in land plants. Arabidopsis thaliana contains 23 putative EXO70 genes, which can be classified into eight clusters on the phylogenetic tree.
AT3G09530	6.2849	8.15245	7.17365	7.63919	7.69887	7.3909	6.76818	7.55832	8.84872	8.05245	0.888746	0.0154965	1.35429	0.000727454	1.41397	0.00034822	1.106	0.004825	EXOCYST SUBUNIT EXO70 FAMILY PROTEIN H3 (EXO70H3);EXOCYST SUBUNIT EXO70 FAMILY PROTEIN H3 (ATEXO70H3)	A member of EXO70 gene family, putative exocyst subunits, conserved in land plants. Arabidopsis thaliana contains 23 putative EXO70 genes, which can be classified into eight clusters on the phylogenetic tree.
AT4G08950	11.2022	10.5387	9.42197	9.13395	10.2851	10.9137	10.0306	12.3085	9.96186	9.07206	-1.78019	5.27863e-08	-2.06821	4.6104e-09	-0.917031	4.06472e-05	-0.288406	0.0870022	EXORDIUM (EXO)	EXORDIUM (EXO); FUNCTIONS IN: molecular_function unknown; INVOLVED IN: response to brassinosteroid stimulus; LOCATED IN: cell wall, plant-type cell wall; EXPRESSED IN: 21 plant structures; EXPRESSED DURING: 13 growth stages; CONTAINS InterPro DOMAIN/s: Phosphate-induced protein 1 (InterPro:IPR006766); BEST Arabidopsis thaliana protein match is: Phosphate-responsive 1 family protein (TAIR:AT1G3514…
AT5G64260	9.31075	9.62566	9.40246	10.1012	10.6959	9.58122	9.57424	11.4632	12.8795	12.7334	0.091706	0.264219	0.790498	9.69374e-06	1.38515	5.47455e-09	0.270465	0.0392762	EXORDIUM LIKE 2 (EXL2)	EXORDIUM like 2 (EXL2); FUNCTIONS IN: molecular_function unknown; INVOLVED IN: biological_process unknown; LOCATED IN: cell wall, plant-type cell wall; EXPRESSED IN: 23 plant structures; EXPRESSED DURING: 13 growth stages; CONTAINS InterPro DOMAIN/s: Phosphate-induced protein 1 (InterPro:IPR006766); BEST Arabidopsis thaliana protein match is: EXORDIUM like 4 (TAIR:AT5G09440.1); Has 1807 Blast hit…
AT5G51550	11.4677	11.106	11.2805	11.2322	10.2695	10.9407	10.6875	11.3089	10.3137	10.3166	-0.187199	0.139877	-0.235512	0.0775341	-1.19823	2.50673e-07	-0.526936	0.00247331	EXORDIUM LIKE 3 (EXL3)	EXORDIUM like 3 (EXL3); CONTAINS InterPro DOMAIN/s: Phosphate-induced protein 1 (InterPro:IPR006766); BEST Arabidopsis thaliana protein match is: EXORDIUM like 5 (TAIR:AT2G17230.1); Has 398 Blast hits to 397 proteins in 23 species: Archae - 0; Bacteria - 2; Metazoa - 0; Fungi - 0; Plants - 396; Viruses - 0; Other Eukaryotes - 0 (source: NCBI BLink).
AT3G02970	5.46147	7.89816	6.6819	7.00247	7.33171	6.51014	6.18658	7.08175	8.81222	7.58605	1.22043	0.00585849	1.541	0.000808791	1.87024	9.72089e-05	1.04867	0.0147065	EXORDIUM LIKE 6 (EXL6)	EXORDIUM like 6 (EXL6); FUNCTIONS IN: molecular_function unknown; INVOLVED IN: biological_process unknown; LOCATED IN: endomembrane system; EXPRESSED IN: 12 plant structures; EXPRESSED DURING: 6 growth stages; CONTAINS InterPro DOMAIN/s: Phosphate-induced protein 1 (InterPro:IPR006766); BEST Arabidopsis thaliana protein match is: Phosphate-responsive 1 family protein (TAIR:AT1G35140.1); Has 398 B…
AT1G69530	9.84422	10.8646	10.7602	11.2237	11.1994	11.1986	10.8076	10.6993	11.5388	10.566	0.916004	0.000174088	1.37947	1.33443e-06	1.35517	9.7171e-07	1.35434	3.16158e-06	EXPANSIN A1 (ATEXPA1);EXPANSIN 1 (EXP1);EXPANSIN A1 (EXPA1); (ATEXP1); (ATHEXP ALPHA 1.2); (AT-EXP1)	Member of Alpha-Expansin Gene Family. Naming convention from the Expansin Working Group (Kende et al, Plant Mol Bio). Involved in the formation of nematode-induced syncytia in roots of Arabidopsis thaliana.
AT4G38210	8.7575	8.12378	8.51891	7.65368	7.72719	8.54332	8.19185	8.21096	7.6592	8.31286	-0.23859	0.0933512	-1.10382	1.81518e-06	-1.03031	2.41882e-06	-0.214178	0.121687	EXPANSIN A20 (ATEXPA20);EXPANSIN 20 (EXP20);EXPANSIN A20 (EXPA20); (ATHEXP ALPHA 1.23); (ATEXP20)	expansin -like protein. Naming convention from the Expansin Working Group (Kende et al, 2004. Plant Mol Bio). Involved in the formation of nematode-induced syncytia in roots of Arabidopsis thaliana.
AT5G39310	5.76825	7.91156	7.02309	7.30238	7.88994	6.8952	7.13458	7.87631	8.85559	8.12724	1.25485	0.00553544	1.53413	0.000978186	2.12169	3.2648e-05	1.12695	0.0112045	EXPANSIN A24 (ATEXPA24);EXPANSIN 24 (EXP24);EXPANSIN A24 (EXPA24); (ATHEXP ALPHA 1.19); (ATEXP24)	member of Alpha-Expansin Gene Family. Naming convention from the Expansin Working Group (Kende et al, 2004. Plant Mol Bio)
AT4G28250	9.80176	10.3703	11.151	10.5807	10.6246	10.5493	10.573	10.1896	8.95902	8.09669	1.34928	2.81254e-07	0.778935	6.9265e-05	0.822862	2.48956e-05	0.747495	0.00018026	EXPANSIN B3 (ATEXPB3); (ATHEXP BETA 1.6);EXPANSIN B3 (EXPB3)	putative beta-expansin/allergen protein. Naming convention from the Expansin Working Group (Kende et al, 2004. Plant Mol Bio). Involved in the formation of nematode-induced syncytia in roots of Arabidopsis thaliana.
AT3G60570	5.51012	7.13252	6.1453	6.37297	6.87371	5.91512	6.21573	6.26972	7.49417	7.06003	0.635181	0.0269697	0.86285	0.00424209	1.36359	6.56434e-05	0.405004	0.109927	EXPANSIN B5 (ATEXPB5); (ATHEXP BETA 1.3);EXPANSIN B5 (EXPB5)	member of BETA-EXPANSINS. Naming convention from the Expansin Working Group (Kende et al, 2004. Plant Mol Bio)
AT3G45970	8.55837	7.9238	6.96498	7.545	7.49892	8.1641	6.51463	9.00301	9.25973	8.69064	-1.59339	1.25727e-06	-1.01337	9.17209e-05	-1.05945	3.72508e-05	-0.394276	0.0529548	EXPANSIN-LIKE A1 (ATEXLA1);EXPANSIN L1 (EXPL1);EXPANSIN-LIKE A1 (EXLA1); (ATHEXP BETA 2.1); (ATEXPL1)	member of EXPANSIN-LIKE. Naming convention from the Expansin Working Group (Kende et al, 2004. Plant Mol Bio)
AT1G21310	6.02803	6.1031	5.09359	4.80558	4.9972	6.45147	6.04861	5.62116	4.90735	5.94137	-0.934438	0.0150365	-1.22244	0.00226508	-1.03083	0.00514072	0.423439	0.158896	EXTENSIN 3 (ATEXT3);EXTENSIN 3 (EXT3);ROOT-SHOOT-HYPOCOTYL DEFECTIVE (RSH)	Encodes extensin 3.
AT5G44130	8.71698	9.34297	7.20147	6.51251	7.04599	6.88735	7.77096	7.51636	5.72426	5.28812	-1.51551	7.11664e-07	-2.20447	3.35309e-09	-1.67099	6.03153e-08	-1.82962	8.69435e-08	FASCICLIN-LIKE ARABINOGALACTAN PROTEIN 13 PRECURSOR (FLA13)	FASCICLIN-like arabinogalactan protein 13 precursor (FLA13); FUNCTIONS IN: molecular_function unknown; LOCATED IN: anchored to plasma membrane, plasma membrane, anchored to membrane, plant-type cell wall; EXPRESSED IN: 23 plant structures; EXPRESSED DURING: 14 growth stages; CONTAINS InterPro DOMAIN/s: FAS1 domain (InterPro:IPR000782); BEST Arabidopsis thaliana protein match is: FASCICLIN-like ar…
AT3G12660	6.43464	7.1809	7.69802	8.3091	7.78645	7.6654	6.43252	7.81522	8.04889	7.38754	1.26338	0.000233608	1.87445	2.29708e-06	1.3518	4.94847e-05	1.23076	0.000318624	FASCICLIN-LIKE ARABINOGALACTAN PROTEIN 14 PRECURSOR (FLA14)	fasciclin-like arabinogalactan-protein, family (FLA14)
AT2G24450	7.05122	9.31441	7.85712	8.42135	8.43548	8.05038	7.39596	8.28374	9.7474	8.81909	0.805898	0.0261589	1.37013	0.000761415	1.38426	0.000486457	0.999155	0.00985646	FASCICLIN-LIKE ARABINOGALACTAN PROTEIN 3 PRECURSOR (FLA3)	FASCICLIN-like arabinogalactan protein 3 precursor (FLA3); FUNCTIONS IN: molecular_function unknown; INVOLVED IN: N-terminal protein myristoylation; LOCATED IN: anchored to membrane; EXPRESSED IN: 9 plant structures; EXPRESSED DURING: L mature pollen stage, M germinated pollen stage, 4 anthesis, C globular stage, petal differentiation and expansion stage; CONTAINS InterPro DOMAIN/s: FAS1 domain (…
AT1G03870	8.58752	9.47273	6.6569	6.59794	7.8591	8.07327	8.02809	8.62281	7.35145	6.06129	-1.93062	3.26969e-10	-1.98958	1.20062e-10	-0.728419	1.84735e-05	-0.514245	0.00122656	FASCICLIN-LIKE ARABINOOGALACTAN 9 (FLA9)	fasciclin-like arabinogalactan-protein 9 (Fla9)
AT5G22420	4.18361	4.10683	5.37047	4.84253	5.7029	5.05927	4.4721	4.26537	4.16756	4.37075	1.18686	9.48715e-05	0.65892	0.00671522	1.51928	2.48448e-06	0.875654	0.00144001	FATTY ACID REDUCTASE 7 (FAR7)	fatty acid reductase 7 (FAR7); FUNCTIONS IN: oxidoreductase activity, acting on the CH-CH group of donors, binding, catalytic activity; INVOLVED IN: microsporogenesis, metabolic process; LOCATED IN: cellular_component unknown; EXPRESSED IN: petal, embryo, sepal, flower, stamen; EXPRESSED DURING: 4 anthesis, C globular stage, petal differentiation and expansion stage; CONTAINS InterPro DOMAIN/s: M…
AT4G25100	10.4506	9.7973	4.33458	4.56338	4.44625	10.0721	9.99756	7.66662	8.29474	7.86898	-6.11597	1.10163e-11	-5.88717	3.60447e-12	-6.00431	1.53465e-12	-0.378485	0.152979	FE SUPEROXIDE DISMUTASE 1 (FSD1)	Fe-superoxide dismutase
AT1G10960	12.3656	12.2932	11.3384	11.0554	11.2796	12.1378	12.1133	11.6696	10.6377	10.4195	-1.02721	3.25322e-06	-1.31019	9.69537e-08	-1.08601	5.37168e-07	-0.22779	0.0905965	FERREDOXIN 1 (FD1);FERREDOXIN 1 (ATFD1)	ferredoxin 1 (FD1); FUNCTIONS IN: electron carrier activity, iron-sulfur cluster binding, 2 iron, 2 sulfur cluster binding; INVOLVED IN: response to karrikin; LOCATED IN: chloroplast stroma, chloroplast; EXPRESSED IN: 22 plant structures; EXPRESSED DURING: 13 growth stages; CONTAINS InterPro DOMAIN/s: 2Fe-2S ferredoxin, iron-sulphur binding site (InterPro:IPR006058), Ferredoxin (InterPro:IPR00104…
AT5G01600	10.6228	12.2081	12.09	11.9755	12.1314	12.1643	11.9591	11.3795	12.1279	12.2235	1.46719	7.68954e-08	1.35268	1.25684e-07	1.50852	1.60365e-08	1.54148	5.91313e-08	FERRETIN 1 (FER1);ARABIDOPSIS THALIANA FERRETIN 1 (ATFER1)	Encodes a ferretin protein that is targeted to the chloroplast. Member of a Ferritin gene family. Gene expression is induced in response to iron overload and by nitric oxide. Expression of the gene is downregulated in the presence of paraquat, an inducer of photoxidative stress.
AT3G08040	6.60241	6.54104	7.63866	8.24344	8.05799	7.81771	7.2231	7.47229	8.3999	7.76744	1.03625	0.00539236	1.64103	9.54334e-05	1.45558	0.000196806	1.2153	0.00201587	FERRIC REDUCTASE DEFECTIVE 3 (FRD3); (ATFRD3);MANGANESE ACCUMULATOR 1 (MAN1)	Encodes a member of the MATE (multidrug and toxin efflux family), expressed in roots but not shoots. Mutants accumulate excess iron, manganese and zinc, and express root Fe(III) chelatase activity even under iron sufficiency conditions. FRD3 is likely to function in root xylem loading of an iron chelator or other factor necessary for efficient iron uptake out of the xylem or apoplastic space and …
AT5G49730	9.07129	10.3154	8.40593	9.45738	10.7237	9.5508	9.94586	9.39194	9.89775	10.0478	-0.665365	0.000104534	0.386086	0.00551393	1.65238	5.64382e-10	0.47951	0.00185799	FERRIC REDUCTION OXIDASE 6 (ATFRO6);FERRIC REDUCTION OXIDASE 6 (FRO6); (FRO6)	Encodes a plasma membrane-located ferric chelate reductase. Its mRNA is expressed in green aerial tissues (shoot, flower and cotyledon) in a light- and cell differentiation-specific manner.
AT4G04020	10.8277	11.3456	11.7897	11.8796	12.277	11.6906	11.3131	11.8263	12.2812	11.4428	0.962038	3.68977e-07	1.05191	6.0826e-08	1.44938	4.32601e-10	0.86293	1.34886e-06	FIBRILLIN (FIB)	Fibrillin precursor protein. The fibrillin preprotein, but not the mature protein interacts with ABI2. Regulated by abscisic acid response regulators. Involved in abscisic acid-mediated photoprotection.
AT1G12200	6.93059	7.08233	7.95966	7.73305	7.94873	7.59107	7.18971	8.20652	9.08373	8.95386	1.02907	1.94958e-05	0.802466	0.000140328	1.01815	7.33102e-06	0.660486	0.00122997	FLAVIN MONOOXYGENASE (FMO)	Putative flavin monooxygenase.
AT1G68050	9.48502	8.68345	9.61491	9.76316	8.35669	9.70192	8.17327	9.78015	9.97246	10.027	0.12989	0.238666	0.27814	0.0588938	-1.12833	1.1406e-06	0.216902	0.124633	FLAVIN-BINDING, KELCH REPEAT, F BOX 1 (FKF1); (ADO3)	Encodes FKF1, a flavin-binding kelch repeat F box protein, is clock-controlled, regulates transition to flowering. Forms a complex with GI on the CO promoter to regulate CO expression.
AT1G62540	8.22137	8.33594	8.09561	8.9039	9.14219	9.51688	8.81261	9.24693	9.59989	9.45563	-0.125756	0.175293	0.68253	1.50159e-05	0.92082	2.92841e-07	1.29551	2.04176e-08	FLAVIN-MONOOXYGENASE GLUCOSINOLATE S-OXYGENASE 2 (FMO GS-OX2)	belongs to the flavin-monooxygenase (FMO) family, encodes a glucosinolate S-oxygenase that catalyzes the conversion of methylthioalkyl glucosinolates to methylsulfinylalkyl glucosinolates
AT1G62570	7.77587	7.99216	8.26695	8.87606	8.37642	8.42023	8.25668	9.00874	9.3251	8.57573	0.491079	0.00988298	1.10019	7.50362e-06	0.600549	0.00147051	0.644364	0.00188576	FLAVIN-MONOOXYGENASE GLUCOSINOLATE S-OXYGENASE 4 (FMO GS-OX4)	belongs to the flavin-monooxygenase (FMO) family, encodes a glucosinolate S-oxygenase that catalyzes the conversion of methylthioalkyl glucosinolates to methylsulfinylalkyl glucosinolates
AT5G63580	6.14436	6.42847	6.58604	6.82115	7.33589	6.80844	6.44757	6.88541	7.44742	6.86107	0.441681	0.0712041	0.676792	0.0112752	1.19152	0.000114604	0.664074	0.0164826	FLAVONOL SYNTHASE 2 (FLS2); (ATFLS2)	encodes a protein whose sequence is similar to flavonol synthase
AT1G65480	7.46942	6.37517	6.21852	7.39004	7.72167	7.51353	5.93633	8.2184	8.76217	6.78039	-1.2509	3.62648e-08	-0.0793862	0.26243	0.252248	0.0255726	0.0441047	0.36228	FLOWERING LOCUS T (FT)	FT, together with LFY, promotes flowering and is antagonistic with its homologous gene, TERMINAL FLOWER1 (TFL1). FT is expressed in leaves and is induced by long day treatment. Either the FT mRNA or protein is translocated to the shoot apex where it induces its own expression. Recent data suggests that FT protein acts as a long-range signal. FT is a target of CO and acts upstream of SOC1.
AT5G24860	5.42736	5.93872	6.14896	6.66074	6.79361	6.08348	6.32433	6.17785	7.01877	5.54707	0.721609	0.00111325	1.23339	3.80987e-06	1.36626	6.85586e-07	0.656122	0.00242471	FLOWERING PROMOTING FACTOR 1 (FPF1);ARABIDOPSIS FLOWERING PROMOTING FACTOR 1 (ATFPF1)	encodes a small protein of 12.6 kDa that regulates flowering and is involved in gibberellin signalling pathway. It is expressed in apical meristems immediately after the photoperiodic induction of flowering. Genetic interactions with flowering time and floral organ identity genes suggest that this gene may be involved in modulating the competence to flower. There are two other genes similar to FP…
AT1G63930	6.5466	7.30398	7.53509	7.67624	7.69478	7.55683	7.15411	7.25038	7.6854	7.36062	0.988489	8.44877e-05	1.12965	1.28253e-05	1.14818	6.41682e-06	1.01023	7.25094e-05	FROM THE CZECH 'ROH' MEANING 'CORNER' (ROH1)	from the Czech 'roh' meaning 'corner' (ROH1); CONTAINS InterPro DOMAIN/s: Protein BYPASS related (InterPro:IPR008511); BEST Arabidopsis thaliana protein match is: Protein of unknown function (DUF793) (TAIR:AT4G23530.1); Has 150 Blast hits to 147 proteins in 21 species: Archae - 0; Bacteria - 0; Metazoa - 3; Fungi - 1; Plants - 145; Viruses - 0; Other Eukaryotes - 1 (source: NCBI BLink).
AT2G47180	5.43347	8.79025	6.20103	7.59625	8.2009	5.88311	8.58092	5.61189	5.86469	6.0997	0.767561	0.00613121	2.16278	2.01169e-07	2.76743	4.18523e-09	0.449645	0.0665778	GALACTINOL SYNTHASE 1 (GolS1);GALACTINOL SYNTHASE 1 (AtGolS1)	GolS1 is a galactinol synthase that catalyzes the formation of galactinol from UDP-galactose and myo-inositol. GolS1 transcript levels rise in response to methyl viologen, an oxidative damage-inducing agent. Plants over-expressing GolS1 have increased tolerance to salt, chilling, and high-light stress.
AT1G09350	5.24981	5.06805	5.60868	6.66151	5.32907	5.09381	5.1897	4.86499	5.03537	5.53806	0.358874	0.079364	1.4117	5.40645e-06	0.0792638	0.290757	-0.155996	0.267272	GALACTINOL SYNTHASE 3 (GolS3);GALACTINOL SYNTHASE 3 (AtGolS3)	Predicted to encode a galactinol synthase
AT3G06260	6.06452	8.2294	7.01689	7.14098	7.51266	6.27729	6.56843	6.95928	8.34208	7.48955	0.952378	0.0263563	1.07646	0.0121341	1.44815	0.00132003	0.212772	0.322328	GALACTINOL SYNTHASE 9 (GolS9);GALACTURONOSYLTRANSFERASE-LIKE 4 (GATL4)	Encodes a protein with putative galacturonosyltransferase activity.
AT5G15470	6.55	7.54021	7.44445	7.61868	7.5304	7.37307	7.3647	7.75147	7.79539	7.36442	0.894449	2.06667e-05	1.06869	1.56962e-06	0.980401	2.52194e-06	0.823068	4.96242e-05	GALACTURONOSYLTRANSFERASE 14 (GAUT14)	Encodes a protein with putative galacturonosyltransferase activity.
AT3G50760	5.24833	5.10558	6.23974	6.53637	6.36231	5.7119	6.08037	5.77005	6.69828	6.69082	0.991411	3.2833e-05	1.28805	1.01469e-06	1.11399	3.20806e-06	0.463578	0.0132259	GALACTURONOSYLTRANSFERASE-LIKE 2 (GATL2)	Encodes a protein with putative galacturonosyltransferase activity.
AT1G70090	8.59667	8.13622	7.72235	7.36445	8.08794	8.22353	7.82124	8.94403	7.67918	7.40796	-0.874321	0.000866655	-1.23222	2.22618e-05	-0.508727	0.0150536	-0.373136	0.0736626	GALACTURONOSYLTRANSFERASE-LIKE 9 (GATL9);GLUCOSYL TRANSFERASE FAMILY 8 (LGT8)	Encodes a protein with putative galacturonosyltransferase activity.
AT1G64970	9.75085	10.2818	10.0928	10.3381	10.8605	10.1442	10.641	10.2189	10.0423	10.3936	0.341941	0.00295642	0.587268	1.62927e-05	1.1096	3.84851e-09	0.393382	0.00118974	GAMMA-TOCOPHEROL METHYLTRANSFERASE (G-TMT);VITAMIN E DEFICIENT 4 (VTE4); (TMT1)	gamma-tocopherol methyltransferase (g-TMT) mRNA, nuclear; mutant has Deficient in alpha and beta tocopherol; Accumulates gamma tocopherol in leaves
AT1G75750	9.94295	10.2125	8.79794	8.60073	8.53809	9.44788	8.87541	8.95156	9.23842	8.06696	-1.14502	1.19709e-05	-1.34222	1.04015e-06	-1.40486	3.60519e-07	-0.495076	0.0118086	GAST1 PROTEIN HOMOLOG 1 (GASA1)	GA-responsive GAST1 protein homolog regulated by BR and GA antagonistically. Possibly involved in cell elongation based on expression data
AT3G16870	8.33133	8.15564	7.77908	7.525	7.29949	8.04984	8.09642	7.39924	6.7523	6.90547	-0.552254	0.0026666	-0.80633	7.39783e-05	-1.03184	3.24443e-06	-0.281488	0.0688404	GATA TRANSCRIPTION FACTOR 17 (GATA17)	Encodes a member of the GATA factor family of zinc finger transcription factors.
AT2G45050	5.28659	5.80784	6.0049	6.3738	6.10969	5.45579	5.65954	6.05337	6.86007	6.85882	0.718307	0.0170989	1.08722	0.000910787	0.823103	0.0047903	0.169201	0.30012	GATA TRANSCRIPTION FACTOR 2 (GATA2)	Encodes a member of the GATA factor family of zinc finger transcription factors. A positive regulator of photomorphogenesis.
AT4G32890	5.89898	6.84596	6.57737	6.90615	6.78988	6.87093	6.42144	6.66797	6.73897	6.57194	0.678382	0.00160028	1.00717	2.94732e-05	0.890895	6.57649e-05	0.971943	7.41649e-05	GATA TRANSCRIPTION FACTOR 9 (GATA9)	Encodes a member of the GATA factor family of zinc finger transcription factors.
AT5G37500	6.62722	6.06397	7.89854	7.69387	6.94647	7.49006	6.1177	7.11764	7.44679	7.28281	1.27131	1.20342e-05	1.06665	4.19889e-05	0.319252	0.0610722	0.862841	0.000543671	GATED OUTWARDLY-RECTIFYING K+ CHANNEL (GORK)	Encodes a guard cell outward potassium channel. Belongs to the Shaker family K+ channel. This family includes five groups based on phylogenetic analysis (FEBS Letters (2007) 581: 2357): I (inward rectifying channel): AKT1 (AT2G26650), AKT5 (AT4G32500) and SPIK (also known as AKT6, AT2G25600); II (inward rectifying channel): KAT1 (AT5G46240) and KAT2 (AT4G18290); III (weakly inward rectifying chan…
AT2G46270	8.01795	8.2277	8.23374	8.67023	9.02379	8.94366	8.39452	9.24468	10.4885	10.8344	0.215797	0.105259	0.652286	0.000272287	1.00584	1.85999e-06	0.925717	1.44362e-05	G-BOX BINDING FACTOR 3 (GBF3)	encodes a bZIP G-box binding protein whose expression is induced by ABA. It has been shown to bind to Adh that contains the G-box and is induced by cold and water deprivation. GBF3 has been shown to be expressed mostly in the root and dark-grown leaves. GBF3 can act as homodimers and as heterodimers with GFB1, GBF2 and GBF4. In addition, GBF3!?s DNA binding activity is enhanced by GIP1, GPRI1 and…
AT1G53920	6.99756	6.17313	6.102	5.82269	5.74658	5.93862	6.60866	5.68651	4.52798	4.60688	-0.895557	0.000134404	-1.17487	4.8304e-06	-1.25098	1.41345e-06	-1.05894	2.6484e-05	GDSL-MOTIF LIPASE 5 (GLIP5)	Contains lipase signature motif and GDSL domain.
AT5G64840	8.95187	9.66049	8.59924	9.13893	10.3367	8.72836	9.91864	8.49274	8.8024	8.92232	-0.352627	0.0157008	0.187067	0.109051	1.38484	1.32275e-08	-0.223502	0.0850182	GENERAL CONTROL NON-REPRESSIBLE 5 (GCN5);ATP-BINDING CASSETTE F5 (ABCF5);GENERAL CONTROL NON-REPRESSIBLE 5 (ATGCN5)	member of GCN subfamily
AT3G59400	9.82465	10.7953	8.72183	9.295	10.32	8.98298	10.9559	8.91319	8.44081	8.64171	-1.10282	3.98684e-05	-0.529658	0.00937913	0.495338	0.0101221	-0.841675	0.000548895	GENOMES UNCOUPLED 4 (GUN4)	GUN, genomes uncoupled, is necessary for coupling the expression of some nuclear genes to the functional state of the chloroplast. Binds to the magnesium chelatase complex and promotes formation of the substrate,a tetrapyrrole signaling molecule. Porphyrin-binding protein that enhances the activity of Mg-chelatase. Although required for chlorophyll accumulation under normal growth conditions, GUN…
AT2G23800	9.22939	9.36169	9.87959	10.2046	10.3822	10.0828	9.48108	10.1165	9.98481	8.95747	0.650198	0.000123187	0.975229	8.96087e-07	1.15282	6.61482e-08	0.853385	7.82377e-06	GERANYLGERANYL PYROPHOSPHATE SYNTHASE 5 (GGPS5);GERANYLGERANYL PYROPHOSPHATE SYNTHASE 2 (GGPS2)	encodes an endoplasmic reticulum-targeted geranylgeranyl pyrophosphate synthase
AT5G20630	13.2141	12.4979	12.801	12.5008	11.4262	12.9002	11.927	12.7509	11.6633	9.92502	-0.413086	0.0115943	-0.713292	0.000149209	-1.78784	1.58223e-09	-0.313884	0.0414433	GERMIN-LIKE PROTEIN 3 (GLP3); (GLP3A);GERMIN 3 (GER3);ARABIDOPSIS THALIANA GERMIN 3 (ATGER3); (GLP3B)	Encodes a germin-like protein. Its transcripts are more abundant in RNA from leaves collected in the evening, suggesting some kind of circadian regulation.
AT3G05930	7.63154	9.59636	8.69033	8.98597	9.14094	8.5278	8.12453	8.94668	9.93542	9.13843	1.05879	0.00584748	1.35443	0.000726454	1.5094	0.00019373	0.896264	0.0158096	GERMIN-LIKE PROTEIN 8 (GLP8)	germin-like protein (GLP8)
AT1G30040	8.88553	8.483	8.20499	8.12024	7.75016	8.96735	7.7829	9.12255	8.7091	7.57086	-0.680532	0.000219458	-0.765286	4.30747e-05	-1.13537	3.15855e-07	0.0818228	0.307169	GIBBERELLIN 2-OXIDASE (ATGA2OX2);GIBBERELLIN 2-OXIDASE (GA2OX2);GIBBERELLIN 2-OXIDASE 2 (GA2OX2)	Encodes a gibberellin 2-oxidase that acts on C-19 gibberellins. AtGA2OX2 expression is responsive to cytokinin and KNOX activities.
AT1G78440	7.40433	7.34969	8.02086	8.46876	8.2595	7.21446	8.07162	6.66008	5.73496	5.80326	0.616528	0.00358064	1.06443	2.06806e-05	0.855163	0.000121547	-0.189877	0.192196	GIBBERELLIN 2-OXIDASE 1 (GA2OX1);ARABIDOPSIS THALIANA GIBBERELLIN 2-OXIDASE 1 (ATGA2OX1)	Encodes a gibberellin 2-oxidase that acts on C19 gibberellins.
AT1G22770	7.32892	7.56985	9.45355	9.62128	8.54362	8.55754	7.99954	8.87864	8.36866	8.44143	2.12463	1.14544e-11	2.29236	2.0374e-12	1.2147	5.74959e-09	1.22862	2.72849e-08	GIGANTEA (GI); (FB)	Together with CONSTANTS (CO) and FLOWERING LOCUS T (FT), GIGANTEA promotes flowering under long days in a circadian clock-controlled flowering pathway. GI acts earlier than CO and FT in the pathway by increasing CO and FT mRNA abundance. Located in the nucleus. Regulates several developmental processes, including photoperiod-mediated flowering, phytochrome B signaling, circadian clock, carbohydra…
AT3G18660	6.82532	7.17975	7.30749	7.51866	7.48633	8.04944	7.11004	7.77117	7.67014	7.12336	0.482169	0.0166383	0.693344	0.00129059	0.66101	0.00133232	1.22412	1.0405e-05	GLUCURONIC ACID SUBSTITUTION OF XYLAN 1 (GUX1);PLANT GLYCOGENIN-LIKE STARCH INITIATION PROTEIN 1 (PGSIP1)	Plants expressing an RNAi construct specifically targeting PGSIP1 was shown to have a dramatically reduced amount of starch. Mutants have significantly lower contents of GlcA compared to wild type and show only 50% of GlcA transferase activity compared to wild type.
AT4G33330	5.81581	6.10265	6.39472	6.47256	6.81936	6.72513	6.19689	6.29634	5.94838	5.92925	0.578903	0.00105466	0.656745	0.000244757	1.00355	1.80058e-06	0.909319	1.64633e-05	GLUCURONIC ACID SUBSTITUTION OF XYLAN 2 (GUX2);PLANT GLYCOGENIN-LIKE STARCH INITIATION PROTEIN 3 (PGSIP3)	plant glycogenin-like starch initiation protein 3 (PGSIP3); FUNCTIONS IN: transferase activity, transferring glycosyl groups; INVOLVED IN: biosynthetic process; LOCATED IN: endomembrane system; EXPRESSED IN: inflorescence meristem, sperm cell, root, flower; EXPRESSED DURING: petal differentiation and expansion stage; CONTAINS InterPro DOMAIN/s: Glycosyl transferase, family 8 (InterPro:IPR002495);…
AT5G04140	10.3979	10.3441	9.4403	9.22107	9.80974	9.98853	10.3333	9.58171	8.90082	8.83772	-0.957581	1.0736e-06	-1.17681	4.36244e-08	-0.588139	7.2261e-05	-0.409345	0.00346228	GLUTAMATE SYNTHASE 1 (GLU1);FERREDOXIN-DEPENDENT GLUTAMATE SYNTHASE (FD-GOGAT); (GLUS);FERREDOXIN-DEPENDENT GLUTAMATE SYNTHASE 1 (GLS1)	Encodes a gene whose sequence is similar to ferredoxin dependent glutamate synthase (Fd-GOGAT). Expression in leaves is induced by light and sucrose. Proposed to be involved in photorespiration and nitrogen assimilation.
AT1G70580	7.98268	8.45816	8.19121	8.82954	9.53614	8.42873	9.02955	8.58924	8.85533	8.86285	0.208539	0.0699826	0.846866	2.20378e-06	1.55347	4.91982e-10	0.446054	0.00187397	GLUTAMATE:GLYOXYLATE AMINOTRANSFERASE 2 (GGT2);ALANINE-2-OXOGLUTARATE AMINOTRANSFERASE 2 (AOAT2)	Encodes a protein with glyoxylate aminotransferase activity. It can act on a number of different small substrates and amino acids in vitro.
AT3G47340	7.45783	9.20425	9.10593	9.5317	9.83094	8.87899	8.58811	9.9136	11.643	10.0036	1.6481	0.000791601	2.07387	6.32293e-05	2.37311	9.54674e-06	1.42116	0.00260172	GLUTAMINE-DEPENDENT ASPARAGINE SYNTHASE 1 (ASN1);DARK INDUCIBLE 6 (DIN6);ARABIDOPSIS THALIANA GLUTAMINE-DEPENDENT ASPARAGINE SYNTHASE 1 (AT-ASN1)	encodes a glutamine-dependent asparagine synthetase, the predicted ASN1 peptide contains a purF-type glutamine-binding domain, and is expressed predominantly in shoot tissues, where light has a negative effect on its mRNA accumulation. Expression is induced within 3 hours of dark treatment, in senescing leaves and treatment with exogenous photosynthesis inhibitor. Induction of gene expression was…
AT2G48150	4.52551	6.0437	5.5025	5.50961	5.84707	5.36794	5.17581	5.5844	6.39795	5.96775	0.976988	0.00213838	0.984103	0.001432	1.32156	7.4191e-05	0.842436	0.00619724	GLUTATHIONE PEROXIDASE 4 (GPX4);GLUTATHIONE PEROXIDASE 4 (ATGPX4)	Encodes glutathione peroxidase.
AT4G31870	4.81746	6.23122	5.08119	5.11179	6.36322	4.82723	6.45888	4.67684	4.86487	4.78994	0.263729	0.228038	0.294332	0.187627	1.54577	4.87909e-05	0.00976972	0.444255	GLUTATHIONE PEROXIDASE 7 (ATGPX7);GLUTATHIONE PEROXIDASE 7 (GPX7)	Encodes glutathione peroxidase.
AT1G02930	7.22215	7.31762	5.98452	4.94384	4.97403	5.57385	7.65093	4.66963	4.51105	4.47295	-1.23763	2.78279e-06	-2.27831	6.25457e-10	-2.24812	3.76919e-10	-1.6483	1.11291e-07	GLUTATHIONE S-TRANSFERASE (ATGSTF6);GLUTATHIONE S-TRANSFERASE 1 (GST1);ARABIDOPSIS GLUTATHIONE S-TRANSFERASE 1 (ATGST1);ARABIDOPSIS THALIANA GLUATIONE S-TRANSFERASE F3 (ATGSTF3);GLUTATHIONE S-TRANSFERASE 6 (GSTF6);EARLY RESPONSIVE TO DEHYDRATION 11 (ERD11)	Encodes glutathione transferase belonging to the phi class of GSTs. Naming convention according to Wagner et al. (2002).
AT2G29450	9.63873	9.42817	8.4852	8.54283	8.76694	9.13597	8.90164	8.86199	9.30302	9.03396	-1.15353	1.25511e-06	-1.0959	1.17196e-06	-0.871786	9.34785e-06	-0.502753	0.00335155	GLUTATHIONE S-TRANSFERASE TAU 5 (GSTU5);GLUTATHIONE S-TRANSFERASE TAU 5 (ATGSTU5);ARABIDOPSIS THALIANA GLUTATHIONE S-TRANSFERASE TAU 1 (ATGSTU1); (AT103-1A)	Encodes a member of the TAU glutathione S-transferase gene family. Gene expression is induced by exposure to auxin, pathogen and herbicides. Naming convention according to Wagner et al. (2002)
AT1G17170	5.12511	5.26816	6.19826	5.71173	6.33201	5.78389	6.01882	5.53989	5.47338	5.05319	1.07315	4.62224e-05	0.586622	0.0047378	1.20689	4.63338e-06	0.658783	0.0031773	GLUTATHIONE S-TRANSFERASE TAU 24 (ATGSTU24);GLUTATHIONE S-TRANSFERASE TAU 24 (GSTU24);ARABIDOPSIS THALIANA GLUTATHIONE S-TRANSFERASE (CLASS TAU) 24 (GST)	Encodes glutathione transferase belonging to the tau class of GSTs. Naming convention according to Wagner et al. (2002).
AT1G17180	3.80936	4.05779	4.85652	4.7872	4.76472	4.93622	4.07474	4.52145	4.53193	3.90006	1.04716	2.87895e-05	0.977837	3.43121e-05	0.955354	2.76292e-05	1.12686	1.39594e-05	GLUTATHIONE S-TRANSFERASE TAU 25 (GSTU25);GLUTATHIONE S-TRANSFERASE TAU 25 (ATGSTU25)	Encodes glutathione transferase belonging to the tau class of GSTs. Naming convention according to Wagner et al. (2002).
AT3G24170	9.58793	10.279	9.8487	9.98038	10.778	9.62892	10.5929	9.65626	9.96601	9.85277	0.260766	0.0285329	0.392448	0.00229599	1.19004	1.06795e-08	0.0409915	0.364829	GLUTATHIONE-DISULFIDE REDUCTASE (GR1);GLUTATHIONE-DISULFIDE REDUCTASE (ATGR1)	Encodes a cytosolic glutathione reductase.
AT1G02390	4.85566	5.07056	5.26386	5.57153	6.36487	5.77929	5.4193	6.37662	7.78052	7.88056	0.4082	0.0686665	0.715872	0.00474106	1.50921	3.51842e-06	0.923631	0.00116807	GLYCEROL-3-PHOSPHATE ACYLTRANSFERASE 2 (GPAT2);ARABIDOPSIS THALIANA GLYCEROL-3-PHOSPHATE ACYLTRANSFERASE 2 (ATGPAT2)	Encodes a member of a family of proteins with glycerol-3-phosphate acyltransferase activity.
AT3G11430	5.99418	8.76263	8.14584	8.25202	8.63538	7.2026	7.44795	8.09661	9.72433	8.20172	2.15166	0.00056467	2.25784	0.00024871	2.6412	3.45892e-05	1.20842	0.0236431	GLYCEROL-3-PHOSPHATE ACYLTRANSFERASE 5 (GPAT5);GLYCEROL-3-PHOSPHATE ACYLTRANSFERASE 5 (ATGPAT5)	Encodes a protein with glycerol-3-phosphate acyltransferase activity, involved in the biosynthesis of suberin polyester.
AT2G38110	9.50345	9.96425	10.8532	10.6537	10.5894	10.4792	10.1827	10.4202	10.1868	9.04908	1.34971	6.26424e-09	1.15028	3.0803e-08	1.08595	3.34592e-08	0.975756	4.82663e-07	GLYCEROL-3-PHOSPHATE ACYLTRANSFERASE 6 (ATGPAT6);GLYCEROL-3-PHOSPHATE ACYLTRANSFERASE 6 (GPAT6)	Encodes a protein with glycerol-3-phosphate acyltransferase activity.
AT3G47420	7.73918	8.87602	8.46474	8.48941	9.13774	9.03372	9.15972	8.92421	9.23658	9.52479	0.725561	0.000138012	0.750237	6.1594e-05	1.39857	2.57943e-08	1.29454	2.7775e-07	GLYCEROL-3-PHOSPHATE PERMEASE 1 (G3Pp1);GLYCEROL-3-PHOSPHATE PERMEASE 1 (AtG3Pp1);PHOSPHATE STARVATION-INDUCED GENE 3 (PS3);PHOSPHATE STARVATION-INDUCED GENE 3 (ATPS3)	Encodes a Pi starvation-responsive protein AtPS3. A member of the phosphate starvation-induced glycerol-3-phosphate permease gene family: AT3G47420(G3Pp1), AT4G25220(G3Pp2), AT1G30560(G3Pp3), AT4G17550(G3Pp4) and AT2G13100(G3Pp5).
AT4G17550	7.05169	7.66558	7.83014	8.11775	8.46401	7.81888	7.94367	8.21652	9.08708	9.16146	0.778449	9.40961e-06	1.06606	1.2599e-07	1.41232	1.57496e-09	0.767192	1.09695e-05	GLYCEROL-3-PHOSPHATE PERMEASE 4 (AtG3Pp4);GLYCEROL-3-PHOSPHATE PERMEASE 4 (G3Pp4)	Encodes a member of the phosphate starvation-induced glycerol-3-phosphate permease gene family: AT3G47420(G3Pp1), AT4G25220(G3Pp2), AT1G30560(G3Pp3), AT4G17550(G3Pp4) and AT2G13100(G3Pp5).
AT2G21660	13.5667	12.6632	14.2975	14.2285	12.1391	13.6994	11.5158	13.3279	13.1516	13.3072	0.730859	0.000520462	0.661861	0.000796495	-1.42752	1.51439e-07	0.132792	0.250899	GLYCINE RICH PROTEIN 7 (ATGRP7);"COLD, CIRCADIAN RHYTHM, AND RNA BINDING 2" (CCR2);GLYCINE-RICH RNA-BINDING PROTEIN 7 (GRP7);GLYCINE-RICH RNA-BINDING PROTEIN 7 (GR-RBP7)	Encodes a small glycine-rich RNA binding protein that is part of a negative-feedback loop through which AtGRP7 regulates the circadian oscillations of its own transcript. Gene expression is induced by cold. GRP7 appears to promote stomatal opening and reduce tolerance under salt and dehydration stress conditions, but, promotes stomatal closing and thereby increases stress tolerance under conditio…
AT2G32690	12.0641	9.89392	9.1635	9.54157	9.04058	9.60506	9.85328	7.24972	6.68637	6.30437	-2.90055	2.25444e-07	-2.52249	6.20756e-07	-3.02347	3.718e-08	-2.45899	1.68975e-06	GLYCINE-RICH PROTEIN 23 (GRP23);GLYCINE-RICH PROTEIN 23 (ATGRP23)	Glycine-rich protein similar in structure to GRP5. The expression of GRP23 is induced by HPA (cutin monomer, salicylic acid, and abscisic acid.
AT2G21060	10.4513	9.73808	9.67919	9.86798	9.27138	9.77276	9.72203	9.51897	9.29779	8.57037	-0.772145	0.000432538	-0.583362	0.00270554	-1.17996	2.22024e-06	-0.678576	0.00135593	GLYCINE-RICH PROTEIN 2B (ATGRP2B);GLYCINE-RICH PROTEIN 2B (GRP2B);COLD SHOCK DOMAIN PROTEIN 4 (ATCSP4)	Glycine-rich protein (AtGRP2b). Also named as CSP4 (cold shock domain protein 4) containing a well conserved cold shock domain (CSD) and glycine-rich motifs interspersed by two retroviral-like CCHC zinc fingers. AtCSP4 is expressed in all tissues but accumulates in reproductive tissues and those undergoing cell divisions. Overexpression of AtCSP4 reduces silique length and induces embryo lethalit…
AT2G05520	12.0142	10.4309	10.6864	10.5563	10.1241	10.5579	10.531	10.9799	12.4531	12.419	-1.32773	1.05796e-06	-1.45789	1.73451e-07	-1.89006	3.04183e-09	-1.45622	3.53976e-07	GLYCINE-RICH PROTEIN 3 (GRP-3);ARABIDOPSIS GLYCINE RICH PROTEIN 3 (ATGRP3);GLYCINE-RICH PROTEIN 3 (GRP3);GLYCINE-RICH PROTEIN 3 (ATGRP-3)	Encodes a glycine-rich protein that is expressed mainly in stems and leaves. mRNA levels are upregulated in response to ABA, salicylic acid and ethylene but downregulated in response to dessication.
AT2G05380	10.0463	8.61401	8.61675	8.91695	9.53824	7.51611	9.03619	8.81774	10.2792	11.1109	-1.42951	3.52539e-06	-1.12931	2.57944e-05	-0.508017	0.0104972	-2.53015	4.49528e-09	GLYCINE-RICH PROTEIN 3 SHORT ISOFORM (GRP3S)	glycine-rich protein 3 short isoform (GRP3S) mRNA, complete
AT3G20470	10.5136	9.77838	9.48232	9.31966	9.13354	9.69294	9.95336	7.63076	6.81562	5.70775	-1.0313	1.32203e-06	-1.19396	1.18442e-07	-1.38008	9.38891e-09	-0.820683	1.70145e-05	GLYCINE-RICH PROTEIN 5 (GRP-5); (ATGRP5);GLYCINE-RICH PROTEIN 5 (GRP5); (ATGRP-5)	encodes a glycine-rich protein that is expressed more abundantly in immature seed pods than in stems and leaves. Expression is not detected in roots or flowers.
AT3G43860	6.21957	8.62643	7.71261	7.99089	8.48419	7.3981	7.27756	7.95759	9.40671	8.66502	1.49303	0.000964975	1.77132	0.000145948	2.26462	7.05013e-06	1.17853	0.00551889	GLYCOSYL HYDROLASE 9A4 (GH9A4);GLYCOSYL HYDROLASE 9A4 (AtGH9A4)	glycosyl hydrolase 9A4 (GH9A4); FUNCTIONS IN: hydrolase activity, hydrolyzing O-glycosyl compounds, catalytic activity; INVOLVED IN: carbohydrate metabolic process; LOCATED IN: endomembrane system; EXPRESSED IN: 9 plant structures; EXPRESSED DURING: L mature pollen stage, M germinated pollen stage, 4 anthesis, C globular stage, petal differentiation and expansion stage; CONTAINS InterPro DOMAIN/s…
AT2G44560	5.07907	6.83902	6.04567	5.91284	6.31379	4.33644	5.19267	5.93483	7.81105	6.99144	0.966597	0.0287496	0.833766	0.0423974	1.23472	0.00505561	-0.742629	0.0732464	GLYCOSYL HYDROLASE 9B11 (GH9B11);GLYCOSYL HYDROLASE 9B11 (AtGH9B11)	glycosyl hydrolase 9B11 (GH9B11); FUNCTIONS IN: hydrolase activity, hydrolyzing O-glycosyl compounds, catalytic activity; INVOLVED IN: carbohydrate metabolic process; LOCATED IN: endomembrane system; EXPRESSED IN: 8 plant structures; EXPRESSED DURING: L mature pollen stage, M germinated pollen stage, 4 anthesis, C globular stage, petal differentiation and expansion stage; CONTAINS InterPro DOMAIN…
AT1G19940	5.21026	5.62357	5.88641	5.97022	6.3392	5.64417	5.68001	5.60132	5.59273	4.84076	0.67615	0.00430516	0.759962	0.0013656	1.12894	2.45144e-05	0.433913	0.0416883	GLYCOSYL HYDROLASE 9B5 (GH9B5);GLYCOSYL HYDROLASE 9B5 (AtGH9B5)	glycosyl hydrolase 9B5 (GH9B5); FUNCTIONS IN: hydrolase activity, hydrolyzing O-glycosyl compounds, catalytic activity; INVOLVED IN: carbohydrate metabolic process; LOCATED IN: endomembrane system; EXPRESSED IN: 18 plant structures; EXPRESSED DURING: 11 growth stages; CONTAINS InterPro DOMAIN/s: Six-hairpin glycosidase (InterPro:IPR012341), Glycoside hydrolase, family 9, active site (InterPro:IPR…
AT2G32990	7.56117	8.29362	8.90548	8.66847	8.78365	8.2541	8.72814	7.35488	6.81488	6.97786	1.34431	3.94858e-07	1.10729	1.93685e-06	1.22247	3.6001e-07	0.692929	0.00043312	GLYCOSYL HYDROLASE 9B8 (AtGH9B8);GLYCOSYL HYDROLASE 9B8 (GH9B8)	glycosyl hydrolase 9B8 (GH9B8); FUNCTIONS IN: hydrolase activity, hydrolyzing O-glycosyl compounds, catalytic activity; INVOLVED IN: carbohydrate metabolic process; LOCATED IN: endomembrane system; EXPRESSED IN: 17 plant structures; EXPRESSED DURING: 11 growth stages; CONTAINS InterPro DOMAIN/s: Six-hairpin glycosidase (InterPro:IPR012341), Glycoside hydrolase, family 9, active site (InterPro:IPR…
AT1G64390	9.59646	9.88734	10.8875	10.7247	10.4308	10.5538	10.2223	10.2531	10.3078	9.39026	1.29106	2.09124e-09	1.1282	7.35694e-09	0.834344	1.77084e-07	0.957385	1.36114e-07	GLYCOSYL HYDROLASE 9C2 (GH9C2);GLYCOSYL HYDROLASE 9C2 (AtGH9C2)	glycosyl hydrolase 9C2 (GH9C2); FUNCTIONS IN: carbohydrate binding, hydrolase activity, hydrolyzing O-glycosyl compounds, catalytic activity; INVOLVED IN: carbohydrate metabolic process; LOCATED IN: endomembrane system, extracellular region; EXPRESSED IN: 23 plant structures; EXPRESSED DURING: 13 growth stages; CONTAINS InterPro DOMAIN/s: Six-hairpin glycosidase (InterPro:IPR012341), Carbohydrate…
AT1G67290	7.4523	9.403	8.81775	8.85588	9.22834	8.62964	8.26886	9.11905	9.8732	9.42711	1.36545	0.000223737	1.40359	0.00010988	1.77605	5.69892e-06	1.17735	0.000871395	GLYOXAL OXIDASE 1 (GLOX1)	glyoxal oxidase-related protein; FUNCTIONS IN: molecular_function unknown; INVOLVED IN: biological_process unknown; LOCATED IN: endomembrane system; EXPRESSED IN: 10 plant structures; EXPRESSED DURING: L mature pollen stage, M germinated pollen stage, 4 anthesis, C globular stage, petal differentiation and expansion stage; CONTAINS InterPro DOMAIN/s: Galactose oxidase/kelch, beta-propeller (Inter…
AT1G80160	6.74379	7.32824	8.00834	8.29181	8.29503	8.18274	7.27171	8.68456	10.0832	8.87427	1.26456	1.30754e-05	1.54802	6.82919e-07	1.55124	4.03635e-07	1.43895	3.16158e-06	GLYOXYLASE I 7 (GLYI7)	Lactoylglutathione lyase / glyoxalase I family protein; CONTAINS InterPro DOMAIN/s: Glyoxalase/bleomycin resistance protein/dioxygenase (InterPro:IPR004360); BEST Arabidopsis thaliana protein match is: Lactoylglutathione lyase / glyoxalase I family protein (TAIR:AT1G15380.2); Has 30201 Blast hits to 17322 proteins in 780 species: Archae - 12; Bacteria - 1396; Metazoa - 17338; Fungi - 3422; Plants…
AT5G19610	4.95797	6.4313	6.4104	6.72037	6.68109	6.89728	5.86067	6.82767	7.21979	7.03989	1.45244	7.9574e-06	1.76241	4.53392e-07	1.72313	3.50514e-07	1.93931	2.98622e-07	GNOM-LIKE 2 (GNL2)	GNOM-like 2 (GNL2); FUNCTIONS IN: ARF guanyl-nucleotide exchange factor activity; INVOLVED IN: pollen germination; LOCATED IN: intracellular; EXPRESSED IN: petal, leaf whorl, male gametophyte, flower, pollen tube; EXPRESSED DURING: L mature pollen stage, M germinated pollen stage, 4 anthesis, petal differentiation and expansion stage; CONTAINS InterPro DOMAIN/s: SEC7-like (InterPro:IPR000904); BE…
AT1G32900	8.48516	10.4843	9.66515	10.1476	11.0225	9.13772	11.1149	8.7013	8.67487	10.0576	1.17999	2.01034e-06	1.66245	1.54716e-08	2.53735	2.07803e-11	0.652564	0.000792881	GRANULE BOUND STARCH SYNTHASE 1 (GBSS1)	UDP-Glycosyltransferase superfamily protein; FUNCTIONS IN: protein binding, transferase activity, transferring glycosyl groups; INVOLVED IN: biosynthetic process, glucan biosynthetic process; LOCATED IN: chloroplast; EXPRESSED IN: 21 plant structures; EXPRESSED DURING: 13 growth stages; CONTAINS InterPro DOMAIN/s: Glycogen/starch synthases, ADP-glucose type (InterPro:IPR011835), Starch synthase, …
AT4G37740	8.22206	7.90091	7.30133	7.23893	7.2441	7.12933	8.07496	7.08164	6.04165	6.38227	-0.920738	0.000186467	-0.98313	6.10979e-05	-0.977967	4.12771e-05	-1.09274	3.67212e-05	GROWTH-REGULATING FACTOR 2 (GRF2);GROWTH-REGULATING FACTOR 2 (AtGRF2)	Growth regulating factor encoding transcription activator. One of the nine members of a GRF gene family, containing nuclear targeting domain. Mutants result in smaller leaves indicating the role of the gene in leaf development. Expressed in root, shoot and flower
AT5G57350	9.92996	9.97045	10.0472	10.5084	11.0223	10.6229	10.0522	11.0249	12.0365	11.8142	0.117209	0.220261	0.578424	0.000278569	1.09238	1.72e-07	0.692973	8.4853e-05	H(+)-ATPASE 3 (AHA3);H(+)-ATPASE 3 (HA3);ARABIDOPSIS THALIANA ARABIDOPSIS H(+)-ATPASE (ATAHA3)	member of Plasma membrane H+-ATPase family
AT3G42640	8.96577	10.36	9.9897	10.3222	10.3179	10.1979	9.43153	10.3334	11.1756	10.6557	1.02394	2.64201e-05	1.35638	6.13528e-07	1.35218	3.82999e-07	1.23209	3.62892e-06	H(+)-ATPASE 8 (AHA8);H(+)-ATPASE 8 (HA8)	H(+)-ATPase 8 (HA8); FUNCTIONS IN: ATPase activity; INVOLVED IN: cation transport, metabolic process, ATP biosynthetic process; LOCATED IN: plasma membrane, membrane; EXPRESSED IN: 23 plant structures; EXPRESSED DURING: 12 growth stages; CONTAINS InterPro DOMAIN/s: ATPase, P-type, ATPase-associated domain (InterPro:IPR008250), ATPase, P-type cation-transporter, N-terminal (InterPro:IPR004014), Ha…
AT1G80660	10.004	11.0792	10.8552	11.5833	11.3407	11.7195	10.4244	11.4161	11.9511	11.398	0.851194	0.00116178	1.57932	1.58711e-06	1.33673	6.21608e-06	1.71546	1.19218e-06	H(+)-ATPASE 9 (HA9);H(+)-ATPASE 9 (AHA9)	H(+)-ATPase 9 (HA9); FUNCTIONS IN: hydrogen-exporting ATPase activity, phosphorylative mechanism; INVOLVED IN: proton transport; LOCATED IN: plasma membrane; EXPRESSED IN: 12 plant structures; EXPRESSED DURING: L mature pollen stage, M germinated pollen stage, 4 anthesis, petal differentiation and expansion stage; CONTAINS InterPro DOMAIN/s: ATPase, P-type, ATPase-associated domain (InterPro:IPR0…
AT3G10520	8.67524	7.54021	7.81086	7.63257	6.85144	7.41582	7.35977	7.19557	6.3368	6.61717	-0.864382	1.26333e-05	-1.04267	7.80565e-07	-1.8238	3.0926e-10	-1.25942	1.8042e-07	HAEMOGLOBIN 2 (AHB2);HEMOGLOBIN 2 (GLB2);HAEMOGLOBIN 2 (HB2);NON-SYMBIOTIC HAEMOGLOBIN 2 (NSHB2);ARABIDOPSIS HEMOGLOBIN 2 (ATGLB2); (ARATH GLB2)	Encodes a class 2 non-symbiotic hemoglobin. Over-expression of AHb2 in seeds led to a 40% increase in the total fatty acid content of developing and mature seeds in three subsequent generations. This was mainly due to an increase in the poly-unsaturated C18:2 (omega-6) linoleic and C18:3 (omega-3) alpha-linolenic acids.
AT3G12580	8.15716	9.4463	6.74882	7.17592	7.40872	8.98407	7.72985	8.5036	8.31172	8.64123	-1.40834	8.31129e-06	-0.981244	0.000192862	-0.748445	0.00128999	0.826908	0.00132557	HEAT SHOCK PROTEIN 70 (HSP70);ARABIDOPSIS HEAT SHOCK PROTEIN 70 (ATHSP70)	heat shock protein 70 (HSP70); FUNCTIONS IN: ATP binding; INVOLVED IN: in 9 processes; LOCATED IN: cytosol, mitochondrion, cell wall, plasma membrane; EXPRESSED IN: 23 plant structures; EXPRESSED DURING: 11 growth stages; CONTAINS InterPro DOMAIN/s: Heat shock protein 70, conserved site (InterPro:IPR018181), Heat shock protein Hsp70 (InterPro:IPR001023), Heat shock protein 70 (InterPro:IPR013126)…
AT5G52640	7.71681	7.9926	6.16577	6.35907	6.42105	7.92216	7.00852	7.44094	7.13597	6.85546	-1.55103	8.89868e-08	-1.35773	2.78688e-07	-1.29575	2.80314e-07	0.205357	0.142017	HEAT SHOCK PROTEIN 81-1 (HSP81-1); (ATHS83); (HSP81.1);HEAT SHOCK PROTEIN 90.1 (HSP90.1);HEAT SHOCK PROTEIN 90.1 (ATHSP90.1);HEAT SHOCK PROTEIN 90-1 (AtHsp90-1);HEAT SHOCK PROTEIN 83 (HSP83)	Encodes a cytosolic heat shock protein AtHSP90.1. AtHSP90.1 interacts with disease resistance signaling components SGT1b and RAR1 and is required for RPS2-mediated resistance.
AT3G24520	5.2076	5.39589	5.908	6.49092	6.63912	6.29633	6.01526	7.97796	9.61235	10.4916	0.700401	0.00886743	1.28333	5.04206e-05	1.43152	9.8982e-06	1.08873	0.00041648	HEAT SHOCK TRANSCRIPTION FACTOR C1 (HSFC1); (AT-HSFC1)	member of Heat Stress Transcription Factor (Hsf) family
AT3G02990	5.14958	5.42197	6.16505	5.92382	6.13049	5.56666	5.73331	5.83885	6.93905	7.62958	1.01547	9.01958e-07	0.774247	1.02266e-05	0.980913	4.01054e-07	0.417082	0.0040539	HEAT SHOCK TRANSCRIPTION FACTOR A1E (ATHSFA1E);HEAT SHOCK TRANSCRIPTION FACTOR A1E (HSFA1E)	member of Heat Stress Transcription Factor (Hsf) family
AT2G26150	4.93376	4.49426	3.8678	3.94652	3.94795	4.9664	4.03914	3.54239	3.72756	3.93526	-1.06597	0.00351679	-0.987246	0.00442277	-0.985814	0.00324666	0.0326379	0.428137	HEAT SHOCK TRANSCRIPTION FACTOR A2 (ATHSFA2);HEAT SHOCK TRANSCRIPTION FACTOR A2 (HSFA2)	member of Heat Stress Transcription Factor (Hsf) family. Involved in response to misfolded protein accumulation in the cytosol. Regulated by alternative splicing and non-sense-mediated decay.
AT5G03720	6.12175	5.60516	5.85503	5.66815	5.11816	6.17484	5.3062	5.69314	5.09386	5.3382	-0.266719	0.0842632	-0.453604	0.00901419	-1.00359	6.86583e-06	0.0530845	0.373378	HEAT SHOCK TRANSCRIPTION FACTOR A3 (HSFA3);ARABIDOPSIS THALIANA HEAT SHOCK TRANSCRIPTION FACTOR A3 (AT-HSFA3)	Member of Heat Stress Transcription Factor (Hsf) family. Expression is regulated by DREB2A and in turn HSFA3 regulates the expression of hsps Hsp18.1-CI and Hsp26.5-MII35S. Involved in establishing thermotolerence.
AT4G35060	6.37785	7.99902	6.82731	7.08549	7.71354	6.72106	7.09867	6.99656	8.23847	6.73961	0.449455	0.123229	0.707642	0.0301184	1.33569	0.000424056	0.343207	0.189986	HEAVY METAL ASSOCIATED ISOPRENYLATED PLANT PROTEIN 25 (HIPP25)	Heavy metal transport/detoxification superfamily protein ; FUNCTIONS IN: metal ion binding; INVOLVED IN: metal ion transport; LOCATED IN: cellular_component unknown; EXPRESSED IN: 14 plant structures; EXPRESSED DURING: LP.06 six leaves visible, LP.04 four leaves visible, 4 anthesis, C globular stage, petal differentiation and expansion stage; CONTAINS InterPro DOMAIN/s: Heavy metal transport/deto…
AT4G30850	8.17109	8.41742	8.70243	8.99731	9.26307	8.60062	8.40467	8.46441	8.71959	8.28135	0.531343	0.00336859	0.826219	5.49972e-05	1.09198	1.6512e-06	0.429532	0.0129911	HEPTAHELICAL TRANSMEMBRANE PROTEIN2 (HHP2)	heptahelical transmembrane protein homologous to human adiponectin receptors and progestin receptors
AT4G37840	5.74556	6.12195	6.40049	6.5529	6.81716	6.25913	6.06421	6.22019	6.27043	5.65173	0.654925	0.00181008	0.80734	0.000221118	1.0716	7.658e-06	0.51357	0.00940412	HEXOKINASE-LIKE 3 (HKL3)	Encodes a putative hexokinase.
AT5G61420	8.32825	8.76922	7.54803	7.06489	7.32073	7.25067	8.85149	6.32898	5.43722	5.63853	-0.780224	3.91068e-05	-1.26336	9.04622e-08	-1.00753	7.91069e-07	-1.07758	1.19762e-06	HIGH ALIPHATIC GLUCOSINOLATE 1 (HAG1);MYB DOMAIN PROTEIN 28 (MYB28)	Encodes a nuclear localized member of the MYB transcription factor family. Involved in positive regulation of aliphatic glucosinolate biosynthesis.Expression is induced by touch, wounding and glucose.
AT5G59220	8.03118	8.50123	8.7457	9.33572	9.80346	9.26334	9.04398	10.6339	12.1128	12.2071	0.714513	0.000490976	1.30453	5.54062e-07	1.77228	5.93765e-09	1.23215	2.09482e-06	HIGHLY ABA-INDUCED PP2C GENE 1 (HAI1)	highly ABA-induced PP2C gene 1 (HAI1); FUNCTIONS IN: protein serine/threonine phosphatase activity, catalytic activity; INVOLVED IN: response to water deprivation, response to abscisic acid stimulus; LOCATED IN: chloroplast; EXPRESSED IN: 18 plant structures; EXPRESSED DURING: 11 growth stages; CONTAINS InterPro DOMAIN/s: Protein phosphatase 2C-related (InterPro:IPR001932), Protein phosphatase 2C…
AT1G07430	6.14043	5.96152	8.93515	9.38567	9.09922	8.3352	7.63132	8.9745	10.9069	11.0356	2.79472	5.5559e-11	3.24524	2.26252e-12	2.95879	4.31494e-12	2.19477	2.22215e-09	HIGHLY ABA-INDUCED PP2C GENE 2 (HAI2)	highly ABA-induced PP2C gene 2 (HAI2); FUNCTIONS IN: protein serine/threonine phosphatase activity, catalytic activity; INVOLVED IN: protein amino acid dephosphorylation; LOCATED IN: protein serine/threonine phosphatase complex; EXPRESSED IN: 17 plant structures; EXPRESSED DURING: 9 growth stages; CONTAINS InterPro DOMAIN/s: Protein phosphatase 2C, manganese/magnesium aspartate binding site (Inte…
AT2G17820	7.08287	7.03725	6.14779	5.88669	6.40559	6.75075	7.20948	6.32536	5.83615	6.48243	-0.935078	3.5247e-05	-1.19617	1.32554e-06	-0.677276	0.000317507	-0.332121	0.0442589	HISTIDINE KINASE 1 (HK1);HISTIDINE KINASE 1 (ATHK1); (AHK1)	Encodes a member of the histidine kinase family.
AT5G65350	7.30547	6.56334	6.3995	6.19239	5.97691	7.14678	6.52755	6.40931	5.17517	4.88181	-0.905968	0.000324252	-1.11308	2.78246e-05	-1.32857	2.4477e-06	-0.158695	0.247488	HISTONE 3 11 (HTR11)	histone 3 11 (HTR11); FUNCTIONS IN: DNA binding; INVOLVED IN: nucleosome assembly; LOCATED IN: nucleosome; EXPRESSED IN: 8 plant structures; EXPRESSED DURING: 6 growth stages; CONTAINS InterPro DOMAIN/s: Histone H3 (InterPro:IPR000164), Histone-fold (InterPro:IPR009072), Histone core (InterPro:IPR007125); BEST Arabidopsis thaliana protein match is: Histone superfamily protein (TAIR:AT5G10400.1); …
AT5G22880	12.1054	11.7267	11.6578	11.5193	11.1015	11.5646	11.7308	11.4096	10.6784	10.2745	-0.447564	0.00541677	-0.586092	0.000544738	-1.00386	1.40688e-06	-0.540792	0.00163341	HISTONE B2 (HTB2);HISTONE H2B (H2B)	Encodes a histone 2B (H2B) protein. This protein can be ubiquitinated in planta, and this modification depends on the HUB1 and HUB2 E3 ubiquitin ligases.
AT2G18050	3.92699	4.15743	4.98353	8.27768	9.69766	5.93739	4.66506	10.3316	12.5389	12.7795	1.05654	0.000201396	4.35069	2.0374e-12	5.77067	3.61817e-14	2.0104	2.11807e-07	HISTONE H1-3 (HIS1-3)	encodes a structurally divergent linker histone whose gene expression is induced by dehydration and ABA.
AT1G51060	12.006	11.6777	11.4935	11.1485	10.8336	11.5689	11.6751	11.4883	10.5812	9.54651	-0.51245	0.00785247	-0.857429	0.000103821	-1.17235	2.27766e-06	-0.437094	0.019349	HISTONE H2A 10 (HTA10)	Encodes HTA10, a histone H2A protein.
AT2G38810	9.82543	9.38176	9.16424	8.85161	8.77974	9.11468	9.50063	8.70432	8.1783	7.95371	-0.661191	0.000309863	-0.973826	3.61447e-06	-1.04569	9.40504e-07	-0.710757	0.000176025	HISTONE H2A 8 (HTA8)	Encodes HTA8, a histone H2A protein.
AT2G46680	5.85723	5.81421	6.99135	7.93197	9.03202	6.87778	6.75694	9.54502	11.594	11.1948	1.13412	0.000654465	2.07474	7.81819e-07	3.17478	1.8359e-09	1.02055	0.00163768	HOMEOBOX 7 (ATHB-7);HOMEOBOX 7 (HB-7);ARABIDOPSIS THALIANA HOMEOBOX 7 (ATHB7)	encodes a putative transcription factor that contains a homeodomain closely linked to a leucine zipper motif. Transcript is detected in all tissues examined. Is transcriptionally regulated in an ABA-dependent manner and may act in a signal transduction pathway which mediates a drought response.
AT2G18550	4.91457	4.45259	4.99367	6.08656	6.43041	5.60395	4.56655	7.79547	9.88452	8.07673	0.0790927	0.356938	1.17199	3.92817e-05	1.51584	1.46278e-06	0.689377	0.00527749	HOMEOBOX-2 (HB-2);HOMEOBOX PROTEIN 21 (HB21);HOMEOBOX PROTEIN 21 (ATHB21)	Encodes a homeodomain leucine zipper class I (HD-Zip I) protein.
AT2G44910	6.36838	5.67677	5.81493	5.19157	5.20871	5.80167	6.26863	5.27871	5.19059	6.17249	-0.553444	0.00770925	-1.17681	8.28848e-06	-1.15966	5.7722e-06	-0.56671	0.00726856	HOMEOBOX-LEUCINE ZIPPER PROTEIN 4 (ATHB4);HOMEOBOX-LEUCINE ZIPPER PROTEIN 4 (HB4);ARABIDOPSIS THALIANA HOMEOBOX-LEUCINE ZIPPER PROTEIN 4 (ATHB-4)	Encodes a homeodomain protein whose expression displays a dependence on phyB for both red and far-red light response. Also involved in the shade avoidance syndrome.
AT3G22740	6.65845	7.13874	7.87305	8.5092	8.00952	8.35807	7.02196	8.06198	9.0374	8.73476	1.21459	0.000390245	1.85074	3.34645e-06	1.35106	6.07225e-05	1.69961	1.5812e-05	HOMOCYSTEINE S-METHYLTRANSFERASE 3 (HMT3)	homocysteine S-methyltransferase (HMT3)
AT5G54080	7.67184	8.27002	8.5033	8.69706	9.06487	8.70903	7.95526	9.15043	10.874	10.8887	0.831465	0.000137341	1.02522	9.79734e-06	1.39303	1.61477e-07	1.0372	1.56955e-05	HOMOGENTISATE 1,2-DIOXYGENASE (HGO)	homogentisate 1,2-dioxygenase
AT1G24520	8.84595	10.6461	9.48297	9.76788	10.095	9.73744	9.13385	10.0342	11.2617	10.6066	0.637027	0.0504222	0.921932	0.00815317	1.24902	0.000711152	0.891492	0.013308	HOMOLOG OF BRASSICA CAMPESTRIS POLLEN PROTEIN 1 (BCP1)	Male fertility gene acting on tapetum and microspore
AT3G50480	6.26406	5.44832	5.78635	5.64088	5.45449	5.15985	5.4996	5.18599	5.34774	5.30243	-0.477705	0.0039736	-0.623173	0.000372041	-0.809563	1.84947e-05	-1.10421	1.83418e-06	HOMOLOG OF RPW8 4 (HR4)	Homolog of RPW8
AT4G12400	5.39864	5.799	4.17497	4.71901	4.40223	5.58452	4.45785	4.98585	4.70674	4.88681	-1.22367	6.26737e-05	-0.679632	0.00515915	-0.99641	0.000183207	0.185873	0.240361	HOP3 (Hop3)	Encodes one of the 36 carboxylate clamp (CC)-tetratricopeptide repeat (TPR) proteins (Prasad 2010, Pubmed ID: 20856808) with potential to interact with Hsp90/Hsp70 as co-chaperones.
AT2G36020	6.87533	9.04891	8.39401	8.71067	8.75776	8.75895	7.74693	8.50187	9.38819	9.05013	1.51867	4.19355e-06	1.83533	2.45834e-07	1.88243	1.00142e-07	1.88362	3.57952e-07	HVA22-LIKE PROTEIN J (HVA22J)	HVA22-like protein J (HVA22J); FUNCTIONS IN: molecular_function unknown; INVOLVED IN: biological_process unknown; LOCATED IN: endomembrane system; EXPRESSED IN: 10 plant structures; EXPRESSED DURING: L mature pollen stage, M germinated pollen stage, 4 anthesis, C globular stage, petal differentiation and expansion stage; CONTAINS InterPro DOMAIN/s: TB2/DP1/HVA22 related protein (InterPro:IPR00434…
AT1G68010	12.0539	12.0726	10.9637	11.3984	12.0838	11.6124	11.9689	11.5215	11.7924	11.8393	-1.0902	4.84306e-08	-0.655538	1.12889e-05	0.0299365	0.311424	-0.441477	0.000867597	HYDROXYPYRUVATE REDUCTASE (HPR)	Encodes hydroxypyruvate reductase.
AT5G66020	7.21398	8.03411	7.99746	8.47073	8.47463	8.59007	7.67468	8.2786	8.257	7.88495	0.783478	0.000639268	1.25675	3.58449e-06	1.26065	2.08189e-06	1.37609	2.40271e-06	IMPAIRED IN BABA-INDUCED STERILITY 2 (IBS2);SUPPRESSOR OF ACTIN 1B (SACIB);SAC DOMAIN-CONTAINING PROTEIN 6 (ATSAC6);SUPPRESSOR OF ACTIN 1B (ATSAC1B)	Mutants in this gene are unable to express female sterility in response to beta-aminobutyric acid, as wild type plants do. non-consensus AT donor splice site at exon 7, TA donor splice site at exon 10, AT acceptor splice at exon 13.
AT3G05720	4.8533	5.55549	5.75734	5.87103	5.79074	5.60179	5.38422	5.39964	5.71156	5.40602	0.904037	0.000658238	1.01773	0.000153201	0.937444	0.000217156	0.748488	0.00297093	IMPORTIN ALPHA ISOFORM 7 (IMPA-7)	Putative importin alpha isoform. When overexpressed can rescue the impa-4 decreased transformation susceptibility phenotype.
AT4G02670	6.29745	5.21611	5.54816	5.28375	5.41997	5.39464	5.58981	5.23613	5.36431	5.55413	-0.749294	0.00381734	-1.0137	0.000256251	-0.877482	0.000604788	-0.902809	0.00110632	INDETERMINATE(ID)-DOMAIN 12 (IDD12);INDETERMINATE(ID)-DOMAIN 12 (AtIDD12)	indeterminate(ID)-domain 12 (IDD12); FUNCTIONS IN: sequence-specific DNA binding transcription factor activity, zinc ion binding, nucleic acid binding; INVOLVED IN: regulation of transcription; LOCATED IN: intracellular, chloroplast; EXPRESSED IN: shoot apex, embryo, flower, pedicel, seed; EXPRESSED DURING: 4 anthesis, C globular stage, petal differentiation and expansion stage, E expanded cotyle…
AT3G50700	7.793	6.87233	7.14424	6.92009	6.44738	7.09984	7.04859	7.0296	6.37791	6.12076	-0.648763	0.000261613	-0.872914	8.05575e-06	-1.34562	2.42346e-08	-0.693162	0.000154194	INDETERMINATE(ID)-DOMAIN 2 (IDD2);INDETERMINATE(ID)-DOMAIN 2 (AtIDD2)	zinc finger protein, similar to maize Indeterminate1 (ID1)
AT1G76790	9.48562	7.85528	9.7867	9.47414	6.16147	8.50361	6.80159	8.48071	7.19599	6.79628	0.301085	0.163371	-0.0114768	0.416521	-3.32415	6.36995e-10	-0.982006	0.00174834	INDOLE GLUCOSINOLATE O-METHYLTRANSFERASE 5 (IGMT5)	O-methyltransferase family protein; FUNCTIONS IN: methyltransferase activity, O-methyltransferase activity, protein dimerization activity; LOCATED IN: cytosol; EXPRESSED IN: 19 plant structures; EXPRESSED DURING: 13 growth stages; CONTAINS InterPro DOMAIN/s: Winged helix-turn-helix transcription repressor DNA-binding (InterPro:IPR011991), Plant methyltransferase dimerisation (InterPro:IPR012967),…
AT4G16480	8.45502	9.39136	9.29949	9.79262	9.78008	9.75681	9.17546	9.7138	9.82214	9.31817	0.844473	0.000183892	1.3376	7.64949e-07	1.32506	5.201e-07	1.30179	2.09482e-06	INOSITOL TRANSPORTER 4 (INT4); (ATINT4)	Encodes a high affinity H+:<i>myo</i>-inositol symporter. The only other compound shown to be transported was pinitol, a methylated derivative of <i>myo</i>-inositol.
AT3G05820	5.24904	7.0576	6.49655	6.68658	7.08028	6.24711	6.21587	6.40506	7.32579	6.88967	1.24751	0.000174088	1.43754	2.61962e-05	1.83123	1.07364e-06	0.998071	0.00126766	INVERTASE H (INVH);ALKALINE/NEUTRAL INVERTASE H (A/N-InvH);ARABIDOPSIS ALKALINE/NEUTRAL INVERTASE H (At-A/N-InvH)	Encodes a putative plastid-targeted alkaline/neutral invertase.
AT2G26410	6.62297	8.43893	7.64468	8.21796	8.23931	7.94042	7.11713	7.79446	8.7288	7.83379	1.02171	4.88757e-05	1.59498	1.84594e-07	1.61634	8.67069e-08	1.31745	3.35938e-06	IQ-DOMAIN 4 (Iqd4)	IQ-domain 4 (Iqd4); CONTAINS InterPro DOMAIN/s: IQ calmodulin-binding region (InterPro:IPR000048); BEST Arabidopsis thaliana protein match is: IQ-domain 2 (TAIR:AT5G03040.3); Has 2355 Blast hits to 2176 proteins in 294 species: Archae - 6; Bacteria - 370; Metazoa - 426; Fungi - 119; Plants - 1088; Viruses - 37; Other Eukaryotes - 309 (source: NCBI BLink).
AT1G72670	7.90976	7.56989	7.48108	7.02689	6.89764	7.21048	7.69889	6.94542	6.08115	6.03649	-0.428687	0.00281187	-0.882871	1.95162e-06	-1.01212	2.33097e-07	-0.699284	4.5411e-05	IQ-DOMAIN 8 (iqd8)	IQ-domain 8 (iqd8); CONTAINS InterPro DOMAIN/s: IQ calmodulin-binding region (InterPro:IPR000048); BEST Arabidopsis thaliana protein match is: IQ-domain 7 (TAIR:AT1G17480.1); Has 845 Blast hits to 839 proteins in 45 species: Archae - 0; Bacteria - 0; Metazoa - 33; Fungi - 13; Plants - 782; Viruses - 0; Other Eukaryotes - 17 (source: NCBI BLink).
AT4G19690	5.73517	6.20948	7.02959	7.3245	7.22389	6.94999	6.48386	7.13887	7.79334	6.16135	1.29442	6.46737e-06	1.58933	3.24956e-07	1.48872	4.09537e-07	1.21482	1.34394e-05	IRON-REGULATED TRANSPORTER 1 (IRT1)	The gene encodes Fe2+ transporter protein. It is a member of the Zrt/Irt-like protein (ZIP) family of transporters. AtIRT1 has broad specificity for divalent heavy metals, mediating the transport of zinc, manganese, cobalt and cadmium under Fe-deficient conditions.
AT2G38080	8.30591	9.0417	8.91648	9.32746	9.41673	9.41346	8.76705	9.90575	9.62606	8.87244	0.61057	0.0027674	1.02155	1.91341e-05	1.11083	4.633e-06	1.10755	1.47012e-05	IRREGULAR XYLEM 12 (IRX12);LACCASE 4 (LAC4);ARABIDOPSIS LACCASE-LIKE MULTICOPPER OXIDASE 4 (ATLMCO4);LACCASE-LIKE MULTICOPPER OXIDASE 4 (LMCO4)	LAC4 appears to have laccase activity based on enzyme assays performed using lac4 mutants. These mutants also have reduced levels of lignin. LAC4 is expressed in vascular bundles and fibers and likely contributes to lignin biosynthesis, and hence cell wall biosynthesis, there. lac4/irx12 mutants have a mild irregular xylem phenotype.
AT2G39330	9.94367	9.88355	8.67385	8.84543	8.43111	8.29225	9.56264	8.37516	7.22989	6.70638	-1.26982	1.71094e-06	-1.09824	4.89959e-06	-1.51256	6.10441e-08	-1.65142	8.71048e-08	JACALIN-RELATED LECTIN 23 (JAL23)	jacalin-related lectin 23 (JAL23); FUNCTIONS IN: molecular_function unknown; INVOLVED IN: biological_process unknown; LOCATED IN: vacuole; EXPRESSED IN: 24 plant structures; EXPRESSED DURING: 14 growth stages; CONTAINS InterPro DOMAIN/s: Mannose-binding lectin (InterPro:IPR001229); BEST Arabidopsis thaliana protein match is: jacalin-related lectin 22 (TAIR:AT2G39310.3); Has 1977 Blast hits to 736…
AT1G19640	8.86566	8.77603	9.50849	9.29936	10.0143	8.7999	9.87834	8.37401	7.95483	7.58751	0.642829	0.00167769	0.433698	0.014736	1.14862	2.55589e-06	-0.0657621	0.358243	JASMONIC ACID CARBOXYL METHYLTRANSFERASE (JMT)	Encodes a S-adenosyl-L-methionine:jasmonic acid carboxyl methyltransferase that catalyzes the formation of methyljasmonate from jasmonic acid. Its expression is induced in response to wounding or methyljasmonate treatment.
AT1G75100	6.5064	7.55995	5.49991	6.30289	7.51177	5.94367	7.24053	5.6776	6.07539	6.46444	-1.00649	5.59937e-06	-0.203511	0.107218	1.00537	1.88627e-06	-0.562726	0.00149802	J-DOMAIN PROTEIN REQUIRED FOR CHLOROPLAST ACCUMULATION RESPONSE 1 (JAC1)	Contains a J-domain at the C-terminus which is similar to the J-domain of auxilin, a clathrin-uncoating factor in cow, yeast and worm. Arabidopsis contains 6 other proteins similar to auxilin. Expressed in leaves and stems, but not in roots. Localized in the cytoplasm. Required for the chloroplast accumulation response, but not for the avoidance response. No molecular function known.
AT3G20810	10.4871	8.96872	10.6276	9.30584	7.08943	10.7863	5.63831	11.1833	11.5473	11.8378	0.140512	0.312785	-1.18127	0.000237725	-3.39768	4.84986e-10	0.299234	0.16738	JUMONJI C DOMAIN-CONTAINING PROTEIN 30 (JMJ30);JUMONJI DOMAIN CONTAINING 5 (JMJD5)	JMJD5 encodes a protein which contains a jumonji-C (jmjC) domain. The jumonji-C is frequently found in proteins with histone demethylase activity. jmjd5 mutant plants have a short-period circadian phenotype.
AT4G32500	6.79955	7.20423	7.5179	7.68224	7.94735	7.43059	7.171	7.07587	7.20879	6.82955	0.718352	7.22202e-05	0.882688	4.80006e-06	1.1478	1.22883e-07	0.631047	0.000261854	K+ TRANSPORTER 5 (KT5);K+ TRANSPORTER 5 (AKT5)	Encodes AKT5, a member of the Shaker family potassium ion (K+) channel. This family includes five groups based on phylogenetic analysis (FEBS Letters (2007) 581: 2357): I (inward rectifying channel): AKT1 (AT2G26650), AKT5 (AT4G32500) and SPIK (also known as AKT6, AT2G25600); II (inward rectifying channel): KAT1 (AT5G46240) and KAT2 (AT4G18290); III (weakly inward rectifying channel): AKT2 (AT4G2…
AT2G35060	7.56619	8.30279	8.05554	8.16259	8.74105	8.36889	8.27463	8.28421	8.81134	9.30826	0.489348	0.000750667	0.596397	8.18363e-05	1.17486	1.81982e-08	0.802698	6.43709e-06	K+ UPTAKE PERMEASE 11 (KUP11)	potassium transporter
AT1G70300	6.53646	6.77525	6.47326	6.87306	7.58129	6.95084	6.94059	7.83413	9.36241	10.0902	-0.0631991	0.35871	0.336609	0.0460708	1.04484	9.61417e-06	0.414389	0.0262217	K+ UPTAKE PERMEASE 6 (KUP6)	potassium transporter
AT4G05190	8.85657	8.23743	8.46744	8.13137	7.77632	8.36936	8.52511	8.2752	7.26881	6.78261	-0.38913	0.0479668	-0.725193	0.00132696	-1.08025	2.28562e-05	-0.487207	0.021171	KINESIN 5 (ATK5)	ATK5 encodes a kinesin protein involved in microtubule spindle morphogenesis. It acts as a minus-end directed motor as well as a plus-end tracking protein (+TIP). Localizes to mitotic spindle midzones and regions rich in growing plus-ends within phragmoplasts.
AT1G18140	7.70796	6.88891	7.68889	6.78514	5.8005	6.67378	6.97089	6.04721	4.71087	4.94204	-0.0190713	0.420031	-0.922821	3.50709e-05	-1.90746	3.11409e-09	-1.03419	1.90202e-05	LACCASE 1 (LAC1); (ATLAC1)	putative laccase, a member of laccase family of genes (with 17 members in Arabidopsis).
AT5G03260	6.46727	7.07822	7.17065	7.30063	7.70269	6.93422	7.0433	6.99282	7.28876	5.94418	0.703379	0.00519078	0.833364	0.00114687	1.23542	1.95056e-05	0.466955	0.0409431	LACCASE 11 (LAC11)	putative laccase, a member of laccase family of genes (17 members in Arabidopsis).
AT1G01060	5.66502	10.0921	5.25191	5.64057	9.53592	5.53774	9.95949	5.66113	6.5532	7.2267	-0.413118	0.0601233	-0.0244542	0.402238	3.87089	8.09933e-12	-0.127288	0.309343	LATE ELONGATED HYPOCOTYL 1 (LHY1);LATE ELONGATED HYPOCOTYL (LHY)	LHY encodes a myb-related putative transcription factor involved in circadian rhythm along with another myb transcription factor CCA1
AT2G35300	4.55498	4.9349	6.04385	6.55414	7.46004	6.85851	5.33611	8.73459	10.8196	10.4505	1.48888	4.34865e-05	1.99916	9.5591e-07	2.90507	4.4738e-09	2.30354	3.57952e-07	LATE EMBRYOGENESIS ABUNDANT 18 (LEA18);LATE EMBRYOGENESIS ABUNDANT 4-2 (LEA4-2);LATE EMBRYOGENESIS ABUNDANT 4-2 (AtLEA4-2)	Encodes LEA4-2/LEA18, a member of the Late Embryogenesis Abundant (LEA) proteins which typically accumulate in response to low water availability conditions imposed during development or by the environment.
AT5G06760	6.54457	7.32372	7.37633	7.94471	8.65937	7.99392	7.33399	9.7545	11.9302	12.0066	0.831756	0.00353697	1.40014	2.65684e-05	2.11479	1.36919e-07	1.44934	3.29578e-05	LATE EMBRYOGENESIS ABUNDANT 4-5 (AtLEA4-5);LATE EMBRYOGENESIS ABUNDANT 4-5 (LEA4-5)	Encodes LEA4-5, a member of the Late Embryogenesis Abundant (LEA) proteins which typically accumulate in response to low water availability conditions imposed during development or by the environment. Most of the diverse set of LEA proteins can be grouped according to properties such as high hydrophilicity and high content of glycine or other small amino acids in what has been termed hydrophilins…
AT1G52690	4.58546	5.84123	6.37611	8.67873	10.1495	7.78665	7.80029	11.9545	13.8306	13.5429	1.79065	2.81254e-07	4.09327	2.0374e-12	5.56407	2.88369e-14	3.2012	3.02219e-10	LATE EMBRYOGENESIS ABUNDANT 7 (LEA7)	Late embryogenesis abundant protein (LEA) family protein; BEST Arabidopsis thaliana protein match is: Late embryogenesis abundant protein (LEA) family protein (TAIR:AT3G15670.1); Has 2929 Blast hits to 1441 proteins in 420 species: Archae - 10; Bacteria - 766; Metazoa - 298; Fungi - 136; Plants - 1347; Viruses - 16; Other Eukaryotes - 356 (source: NCBI BLink).
AT2G14560	5.57264	4.31813	6.30289	4.9918	4.70061	4.26638	4.55845	4.3703	4.22029	4.23516	0.730246	0.000500822	-0.580842	0.00210425	-0.872033	3.95754e-05	-1.30627	1.45275e-06	LATE UPREGULATED IN RESPONSE TO HYALOPERONOSPORA PARASITICA (LURP1)	Encodes LURP1, a member of the LURP cluster (late upregulated in response to Hyaloperonospora parasitica) which exhibits a pronounced upregulation after recognition of the pathogenic oomycte H. parasitica. LURP1 is required for full basal defense to H. parasitica and resistance to this pathogen mediated by the R-proteins RPP4 and RPP5.
AT4G13340	6.63716	6.77794	5.08369	5.12675	5.54284	6.37791	5.8893	5.86625	5.18831	5.40809	-1.55347	5.83545e-08	-1.51041	5.02187e-08	-1.09433	1.43317e-06	-0.25925	0.0823342	LEUCINE-RICH REPEAT/EXTENSIN 3 (LRX3)	Leucine-rich repeat (LRR) family protein; FUNCTIONS IN: structural constituent of cell wall; LOCATED IN: cell wall, plant-type cell wall; EXPRESSED IN: 23 plant structures; EXPRESSED DURING: 13 growth stages; CONTAINS InterPro DOMAIN/s: Leucine-rich repeat-containing N-terminal domain, type 2 (InterPro:IPR013210); BEST Arabidopsis thaliana protein match is: Leucine-rich repeat (LRR) family protei…
AT5G02840	8.99151	9.78684	8.39923	8.81876	10.3705	9.00741	9.66585	9.16856	10.169	10.3824	-0.592286	0.000390245	-0.172757	0.120446	1.37903	9.7382e-09	0.0159019	0.423456	LHY/CCA1-LIKE 1 (LCL1)	CCA1 and LHY colocalize in the nucleus and form heterodimers in vivo. CCA1 and LHY function synergistically in regulating circadian rhythms of Arabidopsis.
AT3G09600	3.9322	7.2256	3.62751	3.81855	6.72887	4.02132	6.75784	4.01844	5.33774	5.82486	-0.30469	0.0963294	-0.113649	0.285469	2.79667	1.68724e-10	0.08912	0.340682	LHY-CCA1-LIKE5 (LCL5);REVEILLE 8 (RVE8)	Encodes a MYB-like transcription factor similar to CIRCADIAN CLOCK-ASSOCIATED1 (CCA1) and ELONGATED HYPOCOTYL (LHY). Involved in the regulation of circadian clock by modulating the pattern of histone 3 (H3) acetylation.
AT3G08940	10.8049	12.2547	10.4748	11.4376	11.9588	10.4656	12.3812	10.556	10.1814	10.3454	-0.330069	0.00729652	0.632769	2.26938e-05	1.15397	9.47213e-09	-0.339298	0.00670316	LIGHT HARVESTING COMPLEX PHOTOSYSTEM II (LHCB4.2)	Lhcb4.2 protein (Lhcb4.2, protein involved in the light harvesting complex of photosystem II
AT2G42610	6.54156	6.59657	5.94313	5.23216	5.17923	5.48112	6.48643	5.09436	4.5623	5.25467	-0.59843	0.00886057	-1.3094	7.90806e-06	-1.36233	2.99913e-06	-1.06043	0.000124032	LIGHT SENSITIVE HYPOCOTYLS 10 (LSH10)	LIGHT SENSITIVE HYPOCOTYLS 10 (LSH10); CONTAINS InterPro DOMAIN/s: Protein of unknown function DUF640 (InterPro:IPR006936); BEST Arabidopsis thaliana protein match is: Protein of unknown function (DUF640) (TAIR:AT1G07090.1); Has 309 Blast hits to 309 proteins in 18 species: Archae - 0; Bacteria - 0; Metazoa - 12; Fungi - 0; Plants - 297; Viruses - 0; Other Eukaryotes - 0 (source: NCBI BLink).
AT1G01470	7.60144	7.32156	8.41865	8.9184	8.88207	8.7564	8.2177	9.58237	10.86	10.984	0.817209	0.000138326	1.31696	4.53378e-07	1.28062	3.73678e-07	1.15495	3.86122e-06	LIGHT STRESS-REGULATED 3 (LSR3);LATE EMBRYOGENESIS ABUNDANT 14 (LEA14)	Encodes late-embryogenesis abundant protein whose mRNA levels are induced in response to wounding and light stress. Might be involved in protection against dessication.
AT3G27690	7.37981	10.8663	6.87796	8.98521	10.5755	6.29506	11.2092	6.39068	5.53823	5.3628	-0.501845	0.0193354	1.6054	5.63028e-07	3.19567	3.04387e-11	-1.08475	7.75195e-05	LIGHT-HARVESTING CHLOROPHYLL B-BINDING 2 (LHCB2); (LHCB2.4);PHOTOSYSTEM II LIGHT HARVESTING COMPLEX GENE 2.3 (LHCB2.3)	Encodes Lhcb2.4. Belongs to the Lhc super-gene family encodes the light-harvesting chlorophyll a/b-binding (LHC) proteins that constitute the antenna system of the photosynthetic apparatus.
AT2G05070	11.234	13.8404	11.7127	13.2941	13.9795	10.8771	13.8745	10.9481	9.95946	9.80303	0.478735	0.00186168	2.06011	6.50606e-11	2.74559	5.5152e-13	-0.356895	0.0126288	LIGHT-HARVESTING CHLOROPHYLL B-BINDING 2 (LHCB2);PHOTOSYSTEM II LIGHT HARVESTING COMPLEX GENE 2.2 (LHCB2.2)	Encodes Lhcb2.2. Belongs to the Lhc super-gene family encodes the light-harvesting chlorophyll a/b-binding (LHC) proteins that constitute the antenna system of the photosynthetic apparatus.
AT2G34430	11.3446	13.5376	12.4304	13.2952	13.6398	11.5818	13.6017	12.3197	12.3172	12.634	1.08575	3.23931e-08	1.95059	3.71986e-12	2.2952	3.00914e-13	0.237116	0.0292216	LIGHT-HARVESTING CHLOROPHYLL-PROTEIN COMPLEX II SUBUNIT B1 (LHCB1.4);LIGHT-HARVESTING CHLOROPHYLL-PROTEIN COMPLEX II SUBUNIT B1 (LHB1B1)	Photosystem II type I chlorophyll a/b-binding protein
AT3G01510	7.35953	7.74884	8.41946	8.45167	8.04163	7.87116	8.07076	7.74946	7.37025	7.92086	1.05993	6.42815e-06	1.09214	2.49265e-06	0.682093	0.000214683	0.511622	0.00444537	LIKE SEX4 1 (LSF1)	Encodes a putative phosphatase, LSF1, required for normal starch turnover in leaves.
AT5G59320	11.1474	11.8641	13.1363	13.4062	13.5836	12.9232	12.5127	13.4542	13.8544	13.9348	1.98884	9.003e-09	2.25877	9.51477e-10	2.43615	1.62013e-10	1.7758	5.8137e-08	LIPID TRANSFER PROTEIN 3 (LTP3)	Predicted to encode a PR (pathogenesis-related) protein. Belongs to the lipid transfer protein (PR-14) family with the following members: At2g38540/LTP1, At2g38530/LTP2, At5g59320/LTP3, At5g59310/LTP4, At3g51600/LTP5, At3g08770/LTP6, At2g15050/LTP7, At2g18370/LTP8, At2g15325/LTP9, At5g01870/LTP10, At4g33355/LTP11, At3g51590/LTP12, At5g44265/LTP13, At5g62065/LTP14, At4g08530/LTP15.
AT5G59310	10.6654	12.0259	13.0125	13.3416	13.3593	12.9737	12.4604	13.3801	13.9425	14.027	2.34707	3.2871e-11	2.67613	2.0374e-12	2.69387	8.68463e-13	2.30828	1.36294e-10	LIPID TRANSFER PROTEIN 4 (LTP4)	Encodes a member of the lipid transfer protein family. Proteins of this family are generally small (~9 kD), basic, expressed abundantly and contain eight Cys residues. The proteins can bind fatty acids and acylCoA esters and can transfer several different phospholipids. They are localized to the cell wall. The mRNA is present in flowers and siliques, and is strongly up-regulated by abscisic acid.…
AT2G45450	6.67858	5.80586	5.60926	5.40968	5.73245	5.85501	5.76423	5.40811	5.92008	6.51841	-1.06932	1.38031e-05	-1.2689	1.07122e-06	-0.946126	1.75001e-05	-0.823563	0.000194801	LITTLE ZIPPER 1 (ZPR1)	ZPR1, a small leucine zipper-containing protein that interacts with REV HD-ZIPIII and is involved in the establishment of leaf polarity.
AT2G23660	5.56706	6.4478	6.17979	6.45975	6.6028	6.54764	6.30721	6.6503	6.75177	6.63215	0.612728	0.00418038	0.892691	0.00014669	1.03573	2.05376e-05	0.98058	0.000100484	LOB DOMAIN-CONTAINING PROTEIN 10 (LBD10)	LOB domain-containing protein 10 (LBD10); CONTAINS InterPro DOMAIN/s: Lateral organ boundaries, LOB (InterPro:IPR004883), Asymmetric leaves, AS2/LOB (InterPro:IPR017414); BEST Arabidopsis thaliana protein match is: ASYMMETRIC LEAVES 2-like 1 (TAIR:AT5G66870.1); Has 1085 Blast hits to 1079 proteins in 38 species: Archae - 0; Bacteria - 8; Metazoa - 18; Fungi - 1; Plants - 1055; Viruses - 0; Other …
AT5G67420	7.04709	7.49474	5.52118	5.89903	5.83627	6.28488	7.18827	6.43487	6.04409	7.55743	-1.52591	1.32203e-06	-1.14807	1.70097e-05	-1.21083	5.77936e-06	-0.762216	0.00131624	LOB DOMAIN-CONTAINING PROTEIN 37 (LBD37);ASYMMETRIC LEAVES2-LIKE 39 (ASL39)	Encodes a LOB-domain protein involved in nitrogen metabolism and affecting leaf morphogenesis.
AT3G49940	7.38586	7.22286	6.49137	6.35384	6.20157	6.84392	7.15231	6.87754	5.76102	5.47316	-0.894491	1.4375e-05	-1.03202	1.57468e-06	-1.18429	1.77924e-07	-0.54195	0.00153668	LOB DOMAIN-CONTAINING PROTEIN 38 (LBD38)	LOB domain-containing protein 38 (LBD38); CONTAINS InterPro DOMAIN/s: Lateral organ boundaries, LOB (InterPro:IPR004883); BEST Arabidopsis thaliana protein match is: LOB domain-containing protein 37 (TAIR:AT5G67420.1); Has 581 Blast hits to 580 proteins in 26 species: Archae - 0; Bacteria - 0; Metazoa - 0; Fungi - 0; Plants - 581; Viruses - 0; Other Eukaryotes - 0 (source: NCBI BLink).
AT1G02340	6.75182	7.14145	7.01568	7.38438	8.05688	7.30391	7.53906	7.64402	7.91583	7.6572	0.26386	0.0729459	0.632563	0.000543091	1.30506	1.44543e-07	0.552093	0.00240949	LONG HYPOCOTYL IN FAR-RED (HFR1);REDUCED PHYTOCHROME SIGNALING 1 (REP1); (FBI1);REDUCED SENSITIVITY TO FAR-RED LIGHT 1 (RSF1)	Encodes a light-inducible, nuclear bHLH protein involved in phytochrome signaling. Mutants exhibit a long-hypocotyl phenotype only under far-red light but not under red light and are defective in other phytochrome A-related responses. Mutants also show blue light response defects. HFR1 interacts with COP1, co-localizes to the nuclear specks and is ubiquinated by COP1.
AT2G04350	8.44981	8.87775	9.10739	9.2095	9.62558	9.12055	9.44826	9.14238	9.543	9.72152	0.657584	8.32372e-05	0.759693	1.12319e-05	1.17577	3.49011e-08	0.670741	7.27608e-05	LONG-CHAIN ACYL-COA SYNTHETASE 8 (LACS8)	long-chain acyl-CoA synthetase 8 (LACS8); FUNCTIONS IN: long-chain fatty acid-CoA ligase activity, catalytic activity; INVOLVED IN: fatty acid biosynthetic process, metabolic process; LOCATED IN: endoplasmic reticulum; EXPRESSED IN: 23 plant structures; EXPRESSED DURING: 13 growth stages; CONTAINS InterPro DOMAIN/s: AMP-binding, conserved site (InterPro:IPR020845), AMP-dependent synthetase/ligase…
AT4G28280	5.8148	7.02169	6.72419	7.11675	7.32256	7.11625	6.1391	6.98187	7.53336	7.16759	0.909389	0.0123072	1.30195	0.000837046	1.50776	0.000158868	1.30145	0.00133621	LORELEI-LIKE-GPI ANCHORED PROTEIN 3 (LLG3)	LORELEI-LIKE-GPI ANCHORED PROTEIN 3 (LLG3); BEST Arabidopsis thaliana protein match is: LORELEI-LIKE-GPI ANCHORED PROTEIN 2 (TAIR:AT2G20700.1).
AT1G23010	6.10094	6.85106	6.77278	6.85913	7.13099	6.87404	6.65249	6.96061	8.43619	7.01715	0.671837	0.016379	0.758189	0.0067271	1.03005	0.000528799	0.773104	0.00836092	LOW PHOSPHATE ROOT1 (LPR1)	Encodes a protein with multicopper oxidase activity. Located in ER. Function together with LPR2 (AT1G71040) and a P5-type ATPase (At5g23630/PDR2) in a common pathway that adjusts root meristem activity to Pi (inorganic phosphate) availability.
AT1G20450	10.5376	11.0805	12.3349	12.5913	12.1697	11.4122	11.2906	11.5456	12.1494	12.2826	1.79732	5.24756e-08	2.05376	5.7775e-09	1.63211	5.67319e-08	0.874625	0.000190064	LOW TEMPERATURE INDUCED 29 (LTI29);LOW TEMPERATURE INDUCED 45 (LTI45);EARLY RESPONSIVE TO DEHYDRATION 10 (ERD10)	Encodes a gene induced by low temperature and dehydration. Inhibits e.coli growth while overexpressed. Belongs to the dehydrin protein family, which contains highly conserved stretches of 7-17 residues that are repetitively scattered in their sequences, the K-, S-, Y- and lysine rich segments. LTI29 and LTI30 double overexpressors confer cold tolerance. Localized to membranes and cytoplasm.
AT2G15535	6.23843	7.24094	7.207	7.92239	7.80512	8.04542	6.83513	8.25499	8.63149	7.99572	0.968574	0.00299144	1.68396	1.45445e-05	1.5667	1.94659e-05	1.807	1.25901e-05	LOW-MOLECULAR-WEIGHT CYSTEINE-RICH 10 (LCR10)	low-molecular-weight cysteine-rich 10 (LCR10); FUNCTIONS IN: molecular_function unknown; INVOLVED IN: biological_process unknown; LOCATED IN: endomembrane system; EXPRESSED IN: petal, leaf whorl, male gametophyte, flower, pollen tube; EXPRESSED DURING: L mature pollen stage, M germinated pollen stage, 4 anthesis, petal differentiation and expansion stage; CONTAINS InterPro DOMAIN/s: S locus-relat…
AT4G11760	10.4396	11.4722	10.9662	11.5491	11.4945	11.9249	10.8378	11.6877	12.0453	11.5738	0.526569	0.0313272	1.10952	0.000175064	1.05496	0.000184438	1.48529	1.6037e-05	LOW-MOLECULAR-WEIGHT CYSTEINE-RICH 17 (LCR17)	Encodes a member of a family of small,secreted, cysteine rich protein with sequence similarity to the PCP (pollen coat protein) gene family.
AT2G28355	9.62071	10.3943	10.2614	10.8797	10.5743	10.844	9.8567	11.044	11.343	10.6423	0.640678	0.00303946	1.259	3.86024e-06	0.953569	4.78579e-05	1.22326	9.82443e-06	LOW-MOLECULAR-WEIGHT CYSTEINE-RICH 5 (LCR5)	low-molecular-weight cysteine-rich 5 (LCR5); FUNCTIONS IN: molecular_function unknown; INVOLVED IN: defense response; LOCATED IN: endomembrane system; EXPRESSED IN: 8 plant structures; EXPRESSED DURING: L mature pollen stage, M germinated pollen stage, 4 anthesis, petal differentiation and expansion stage; CONTAINS InterPro DOMAIN/s: S locus-related glycoprotein 1 binding pollen coat (InterPro:IP…
AT1G78970	8.5882	8.83339	8.93044	9.17614	9.70775	9.42165	8.70834	8.85752	9.60557	8.26236	0.342242	0.0798162	0.587944	0.00748961	1.11956	2.48338e-05	0.833447	0.00100222	LUPEOL SYNTHASE 1 (LUP1);ARABIDOPSIS THALIANA LUPEOL SYNTHASE 1 (ATLUP1)	Lupeol synthase. Converts oxidosqualene to multiple triterpene alcohols and a triterpene diols. This conversion proceeds through the formation of a 17&#946;-dammarenyl cation.
AT4G35180	6.50086	8.1613	7.7604	7.94352	8.02963	7.77232	7.01889	7.66497	8.62569	7.99511	1.25953	4.0884e-05	1.44266	5.61725e-06	1.52877	1.71555e-06	1.27146	3.88485e-05	LYS/HIS TRANSPORTER 7 (LHT7)	LYS/HIS transporter 7 (LHT7); CONTAINS InterPro DOMAIN/s: Amino acid transporter, transmembrane (InterPro:IPR013057); BEST Arabidopsis thaliana protein match is: Transmembrane amino acid transporter family protein (TAIR:AT1G47670.1); Has 1572 Blast hits to 1571 proteins in 189 species: Archae - 0; Bacteria - 36; Metazoa - 144; Fungi - 199; Plants - 1047; Viruses - 0; Other Eukaryotes - 146 (sourc…
AT1G24400	8.6887	9.37385	9.57676	10.0244	10.2006	9.69547	9.33518	10.1066	10.0472	9.33577	0.888069	2.5918e-06	1.33574	8.63716e-09	1.51194	7.80327e-10	1.00677	6.46706e-07	LYSINE HISTIDINE TRANSPORTER 2 (LHT2);ARABIDOPSIS LYSINE HISTIDINE TRANSPORTER 2 (ATLHT2);AMINO ACID TRANSPORTER-LIKE PROTEIN 2 (AATL2)	High-affinity transporter for neutral and acidic amino acids, expressed in tapetum tissue of anthers
AT1G51260	5.66843	6.52092	6.42057	6.72783	7.10244	6.62959	5.85798	6.81076	7.2759	6.97757	0.752138	0.0108301	1.05939	0.000783552	1.43401	3.08448e-05	0.96116	0.00253154	LYSOPHOSPHATIDYL ACYLTRANSFERASE 3 (LPAT3)	ACYL-COA:1-ACYLGLYCEROL-3-PHOSPHATE ACYLTRANSFERASE, PUTATIVE SIMILAR TO ACYL-COA:1-ACYLGLYCEROL-3-PHOSPHATE ACYLTRANSFERASE GI:4583544 FROM [BRASSICA NAPUS]
AT1G19890	6.41514	7.53841	7.07018	7.63492	7.53496	7.85563	6.92772	7.83518	8.13678	7.79779	0.655039	0.000925466	1.21979	1.07273e-06	1.11982	1.73422e-06	1.4405	3.02062e-07	MALE-GAMETE-SPECIFIC HISTONE H3 (MGH3);MALE-GAMETE-SPECIFIC HISTONE H3 (ATMGH3)	histone 3.3, male-gamete-specific expression. Direct target promoter of the male germline-specific transcription factor DUO1.
AT1G73670	6.49078	7.29461	7.31796	7.34072	7.64183	6.86597	7.36376	7.34871	7.49277	7.27529	0.827182	4.49364e-05	0.84994	2.00377e-05	1.15106	3.85512e-07	0.375192	0.0179182	MAP KINASE 15 (ATMPK15);MAP KINASE 15 (MPK15)	member of MAP Kinase
AT2G15890	9.2152	7.91083	9.36356	10.3204	8.76135	9.1335	6.36617	10.7749	11.9267	11.9182	0.148358	0.277948	1.10516	9.33806e-05	-0.45385	0.0282187	-0.0817058	0.361892	MATERNAL EFFECT EMBRYO ARREST 14 (MEE14)	maternal effect embryo arrest 14 (MEE14); FUNCTIONS IN: molecular_function unknown; INVOLVED IN: defense response to fungus, embryo development ending in seed dormancy; LOCATED IN: chloroplast; EXPRESSED IN: 22 plant structures; EXPRESSED DURING: 13 growth stages; Has 87 Blast hits to 87 proteins in 44 species: Archae - 0; Bacteria - 0; Metazoa - 0; Fungi - 0; Plants - 85; Viruses - 0; Other Euka…
AT2G34850	6.14856	6.37941	7.264	7.45323	7.67232	6.71576	6.93241	7.3456	8.86529	9.4861	1.11544	9.80477e-07	1.30467	7.44054e-08	1.52376	4.88815e-09	0.567197	0.000923543	MATERNAL EFFECT EMBRYO ARREST 25 (MEE25)	maternal effect embryo arrest 25 (MEE25); FUNCTIONS IN: coenzyme binding, UDP-glucose 4-epimerase activity, catalytic activity; INVOLVED IN: nucleotide-sugar metabolic process, pollen tube development, embryo development ending in seed dormancy; LOCATED IN: cellular_component unknown; EXPRESSED IN: embryo, leaf whorl, flower, seed; EXPRESSED DURING: F mature embryo stage, petal differentiation an…
AT2G34870	7.89419	8.84118	8.7783	9.16849	8.99097	9.04611	8.24546	9.52711	10.7679	9.99596	0.884111	0.0470796	1.2743	0.00739698	1.09678	0.0125076	1.15192	0.0171306	MATERNAL EFFECT EMBRYO ARREST 26 (MEE26)	maternal effect embryo arrest 26 (MEE26); FUNCTIONS IN: molecular_function unknown; INVOLVED IN: embryo development ending in seed dormancy; LOCATED IN: endomembrane system; EXPRESSED IN: 10 plant structures; EXPRESSED DURING: 4 anthesis, C globular stage, petal differentiation and expansion stage; BEST Arabidopsis thaliana protein match is: Glycine-rich protein family (TAIR:AT3G02670.1); Has 235…
ATCG00040	11.8003	10.8011	10.9957	11.5544	10.6264	10.6604	11.3889	12.2129	11.9062	11.8902	-0.804625	0.0218476	-0.245928	0.242794	-1.17391	0.00129388	-1.1399	0.00334486	MATURASE K (MATK)	Encodes a maturase located in the trnK intron in the chloroplast genome.
AT1G78610	6.75547	7.05064	7.63278	7.53476	7.79911	7.50489	7.37701	7.79155	8.09655	8.199	0.877306	4.7513e-06	0.779288	9.9387e-06	1.04364	1.97253e-07	0.74942	2.66593e-05	MECHANOSENSITIVE CHANNEL OF SMALL CONDUCTANCE-LIKE 6 (MSL6)	mechanosensitive channel of small conductance-like 6 (MSL6); INVOLVED IN: transmembrane transport; LOCATED IN: plasma membrane, membrane; EXPRESSED IN: 23 plant structures; EXPRESSED DURING: 13 growth stages; CONTAINS InterPro DOMAIN/s: Membrane protein, At2g17000, predicted (InterPro:IPR016688), Mechanosensitive ion channel MscS (InterPro:IPR006685), Like-Sm ribonucleoprotein (LSM)-related domai…
AT2G42890	7.37392	7.70072	8.10562	8.10516	8.39442	8.21369	7.60629	8.68087	9.80793	10.0146	0.731705	0.000582691	0.731241	0.000393273	1.0205	9.04021e-06	0.839775	0.000189302	MEI2-LIKE 2 (ML2);MEI2-LIKE 2 (AML2)	A member of mei2-like gene family, predominantly plant-based family of genes encoding RNA binding proteins with characteristic presence of a highly conserved RNA binding motif first described in the mei2 gene of the fission yeast S. pombe. In silico analyses reveal nine mei2 -like genes in A. thaliana. They were grouped into four distinct clades, based on overall sequence similarity and subfamily…
AT4G30270	9.05816	10.3873	9.61719	10.0447	10.747	9.73879	9.48305	9.198	10.1045	7.89641	0.559027	0.0266731	0.986527	0.000587689	1.68887	1.5723e-06	0.680635	0.011183	MERISTEM-5 (MERI5B);SENESCENCE 4 (SEN4);XYLOGLUCAN ENDOTRANSGLUCOSYLASE/HYDROLASE 24 (XTH24);MERISTEM 5 (MERI-5)	encodes a protein similar to endo xyloglucan transferase in sequence. It is also very similar to BRU1 in soybean, which is involved in brassinosteroid response.
AT1G07610	8.63898	9.234	7.38569	7.4836	8.20493	8.1552	8.75244	8.15685	9.25011	8.06748	-1.25329	0.000658238	-1.15538	0.000865673	-0.434053	0.0788469	-0.483782	0.0875337	METALLOTHIONEIN 1C (MT1C)	one of the five metallothioneins (MTs) genes identified in Arabidopsis. MTs are cysteine-rich proteins required for heavy metal tolerance.
AT1G13270	9.9384	8.69839	9.98093	9.46498	8.17908	9.32497	8.59172	9.30844	8.0559	7.88457	0.0425259	0.391392	-0.473421	0.0140626	-1.75932	3.59258e-08	-0.613433	0.00429168	METHIONINE AMINOPEPTIDASE 1B (MAP1B);METHIONINE AMINOPEPTIDASE 1B (MAP1C)	Encodes a methionine aminopeptidase formerly called MAP1B, renamed to MAP1C.
AT1G64660	8.31916	9.01748	9.57381	9.49618	9.92198	9.49289	9.24517	9.64445	10.6234	11.0416	1.25465	1.69275e-06	1.17702	1.89794e-06	1.60282	2.34367e-08	1.17373	3.69782e-06	METHIONINE GAMMA-LYASE (MGL);METHIONINE GAMMA-LYASE (ATMGL)	Encodes a functional methionine gamma-lyase, a cytosolic enzyme catalyzes the degradation of methionine into methanethiol, alpha-ketobutyrate and ammonia. The catabolism of excess methionine is important to methionine homeostasis.
AT4G04830	7.74498	7.05833	7.47788	8.22415	8.49518	9.17225	6.63388	8.72975	8.79289	7.23917	-0.2671	0.134692	0.479164	0.0214038	0.750197	0.00100804	1.42726	5.07491e-06	METHIONINE SULFOXIDE REDUCTASE B5 (MSRB5);METHIONINE SULFOXIDE REDUCTASE B5 (ATMSRB5)	methionine sulfoxide reductase B5 (MSRB5); FUNCTIONS IN: peptide-methionine-(S)-S-oxide reductase activity; INVOLVED IN: oxidation reduction; LOCATED IN: cytosol; EXPRESSED IN: 24 plant structures; EXPRESSED DURING: 14 growth stages; CONTAINS InterPro DOMAIN/s: Methionine sulphoxide reductase B (InterPro:IPR002579), Mss4-like (InterPro:IPR011057); BEST Arabidopsis thaliana protein match is: methi…
AT4G21850	7.06058	6.45755	5.79209	5.71146	5.12135	5.99953	5.84128	5.46199	5.27916	5.05476	-1.26849	1.07223e-05	-1.34912	2.96915e-06	-1.93923	1.90242e-08	-1.06105	6.97571e-05	METHIONINE SULFOXIDE REDUCTASE B9 (MSRB9);METHIONINE SULFOXIDE REDUCTASE B9 (ATMSRB9)	methionine sulfoxide reductase B9 (MSRB9); FUNCTIONS IN: peptide-methionine-(S)-S-oxide reductase activity; INVOLVED IN: oxidation reduction; LOCATED IN: cytosol; EXPRESSED IN: 18 plant structures; EXPRESSED DURING: 12 growth stages; CONTAINS InterPro DOMAIN/s: Methionine sulphoxide reductase B (InterPro:IPR002579), Mss4-like (InterPro:IPR011057); BEST Arabidopsis thaliana protein match is: methi…
AT2G23590	9.54798	10.123	8.22443	8.73324	9.42901	8.60619	9.66234	8.51788	8.84223	8.73041	-1.32354	3.74067e-08	-0.814741	7.13203e-06	-0.118969	0.164524	-0.941788	2.5927e-06	METHYL ESTERASE 8 (MES8);METHYL ESTERASE 8 (ATMES8)	Encodes a protein shown to have carboxylesterase activity in vitro. It has similarity to the SABP2 methyl salicylate esterase from tobacco. This protein does not act on methyl IAA, methyl JA, MeSA, MeGA4, or MEGA9 in vitro.
AT1G18500	8.90882	8.9029	8.27073	8.25396	7.82256	8.4351	8.57111	8.54424	8.12325	8.48001	-0.638097	0.000141051	-0.654859	6.84227e-05	-1.08626	1.36136e-07	-0.473722	0.0018898	METHYLTHIOALKYLMALATE SYNTHASE-LIKE 4 (MAML-4);ISOPROPYLMALATE SYNTHASE 1 (IPMS1)	Encodes an active Arabidopsis isopropylmalate synthase IPMS1. Involved in leucine biosynthesis. Do not participate in the chain elongation of glucosinolates. Expressed constitutively throughout the plant. Loss of IPMS1 can be compensated by a second isopropylmalate synthase gene IPMS2 (At1g74040).
AT4G26440	5.05387	5.6073	5.60742	5.96098	6.18306	5.77979	5.60653	5.84104	5.92388	5.54492	0.553549	0.00167636	0.907115	1.11881e-05	1.12919	5.4393e-07	0.725919	0.000189915	MICROSPORE-SPECIFIC PROMOTER 3 (MSP3); (ATWRKY34);WRKY DNA-BINDING PROTEIN 34 (WRKY34)	member of WRKY Transcription Factor; Group I
AT5G67270	8.70698	8.16983	8.18762	7.85786	7.5583	7.97233	8.21359	7.72295	6.90448	6.50185	-0.519363	0.00540465	-0.849128	6.95894e-05	-1.14868	1.63127e-06	-0.734656	0.000464154	MICROTUBULE END BINDING PROTEIN 1 (ATEB1C);ATEB1-HOMOLOG1 (ATEB1H1);END BINDING PROTEIN 1C (EB1C)	encodes a homolog of animal microtubule-end-binding protein. There are two other members of this family. EB1 forms foci at regions where the minus ends of microtubules are gathered during mitosis and early cytokinesis.
AT2G33670	4.6096	5.83231	5.60973	6.20337	6.12075	6.25896	5.38547	5.9915	6.34539	5.63742	1.00012	2.74599e-05	1.59377	6.95999e-08	1.51115	7.29736e-08	1.64936	1.08874e-07	MILDEW RESISTANCE LOCUS O 5 (ATMLO5);MILDEW RESISTANCE LOCUS O 5 (MLO5)	A member of a large family of seven-transmembrane domain proteins specific to plants, homologs of the barley mildew resistance locus o (MLO) protein. The Arabidopsis genome contains 15 genes encoding MLO proteins, with localization in plasma membrane. Phylogenetic analysis revealed four clades of closely-related AtMLO genes. ATMLO5 belongs to the clade III, with AtMLO7, AtMLO8, AtMLO9, and AtMLO1…
AT1G44900	9.03611	8.76797	8.17776	8.0324	7.73577	8.44165	9.10059	8.38138	7.29625	6.68557	-0.858349	7.89648e-05	-1.0037	9.31806e-06	-1.30033	2.73316e-07	-0.594453	0.00198855	MINICHROMOSOME MAINTENANCE 2 (MCM2); (ATMCM2)	Encodes MCM2 (MINICHROMOSOME MAINTENANCE 2), a protein essential to embryo development. Overexpression results in altered root meristem function.
AT3G12770	6.60839	5.83556	6.23032	5.73462	5.01955	6.18978	5.76282	5.71937	5.05736	5.02468	-0.378065	0.105078	-0.873769	0.00235088	-1.58884	5.83209e-06	-0.418607	0.0866041	MITOCHONDRIAL EDITING FACTOR 22 (MEF22)	Encodes a pentatricopeptide repeat protein (PPR) protein involved in mitochondrial mRNA editing.
AT1G70890	6.25445	5.28414	4.90362	4.94015	4.72753	4.87701	5.32855	4.81007	4.51452	4.77864	-1.35083	9.07279e-07	-1.31429	6.17911e-07	-1.52691	5.62083e-08	-1.37743	7.41187e-07	MLP-LIKE PROTEIN 43 (MLP43)	MLP-like protein 43 (MLP43); FUNCTIONS IN: molecular_function unknown; INVOLVED IN: response to biotic stimulus, defense response; LOCATED IN: chloroplast; EXPRESSED IN: 17 plant structures; EXPRESSED DURING: 10 growth stages; CONTAINS InterPro DOMAIN/s: Bet v I allergen (InterPro:IPR000916); BEST Arabidopsis thaliana protein match is: MLP-like protein 28 (TAIR:AT1G70830.5); Has 440 Blast hits to…
AT5G02770	8.41399	9.71553	9.57186	9.76003	9.7891	9.39322	9.30659	9.70773	10.1106	10.1075	1.15787	8.89868e-08	1.34604	7.73778e-09	1.37511	2.76133e-09	0.97923	8.23041e-07	MODIFIER OF SNC1, 11 (MOS11)	Encodes a conserved eukaryotic protein with homology to the human RNA binding protein CIP29 that localizes to the nucleus. Mutants accumulate more poly(A) mRNAs in the nucleus, likely resulting from reduced mRNA export activity.
AT2G26170	8.0568	7.64191	7.31044	6.89651	7.521	7.4605	7.42249	7.63966	7.71536	7.17921	-0.746365	0.000427933	-1.1603	3.01443e-06	-0.535806	0.0027344	-0.596301	0.00264928	MORE AXILLARY BRANCHES 1 (MAX1);"CYTOCHROME P450, FAMILY 711, SUBFAMILY A, POLYPEPTIDE 1" (CYP711A1)	Encodes a protein with similarity to thromboxane-A synthase, member of the CYP711A cytochrome P450 family. MAX1 is a specific repressor of vegetative axillary buds generated by the axillary meristem. Expressed in vascular traces in the rosette stem and axillary buds throughout plant development. Mutants have increased axillary branches. Along with MAX3,4 thought to mediate control of shoot branch…
AT3G06490	5.75401	7.28528	7.28326	7.27453	7.46479	6.16232	6.45083	6.5676	7.97378	6.52554	1.52925	0.00139729	1.52051	0.00100949	1.71077	0.000255994	0.408306	0.19376	MYB DOMAIN PROTEIN 108 (AtMYB108);MYB DOMAIN PROTEIN 108 (MYB108);BOTRYTIS-SUSCEPTIBLE1 (BOS1)	putative transcription factor MYB108 (MYB108) mRNA,
AT3G62610	6.89639	6.50822	8.10814	7.15052	7.53591	7.554	7.09623	6.4724	6.14916	6.33311	1.21175	2.00737e-05	0.254125	0.124214	0.639513	0.00247371	0.65761	0.00410249	MYB DOMAIN PROTEIN 11 (MYB11);MYB DOMAIN PROTEIN 11 (AtMYB11);PRODUCTION OF FLAVONOL GLYCOSIDES 2 (PFG2)	Member of the R2R3 factor gene family.
AT3G27810	6.81632	7.75364	7.90647	8.13795	8.0505	8.1513	6.9191	8.54365	9.45377	8.25065	1.09015	0.000689736	1.32163	7.81079e-05	1.23418	9.92124e-05	1.33498	0.000123283	MYB DOMAIN PROTEIN 21 (MYB21);ARABIDOPSIS THALIANA MYB DOMAIN PROTEIN 3 (ATMYB3);MYB DOMAIN PROTEIN 21 (ATMYB21)	Encodes a member of the R2R3-MYB transcription factor gene family. Induced by jasmonate. Involved in jasmonate response during stamen development.
AT5G40350	6.84212	7.24106	8.0646	8.2488	8.0271	7.96318	6.88178	7.88974	9.00063	7.96306	1.22248	0.00161547	1.40668	0.000352703	1.18498	0.00101013	1.12106	0.00321635	MYB DOMAIN PROTEIN 24 (AtMYB24);MYB DOMAIN PROTEIN 24 (MYB24)	Myb24 transcription factor. Member of the R2R3 factor gene family. Induced by jasmonate. Involved in jasmonate response during stamen development.
AT1G22640	7.96333	8.61532	8.53192	8.97557	9.00166	8.90026	8.31848	9.16958	10.2777	9.83344	0.56859	0.0111801	1.01225	0.000103362	1.03834	5.15092e-05	0.936937	0.000357176	MYB DOMAIN PROTEIN 3 (MYB3);ARABIDOPSIS THALIANA MYB DOMAIN PROTEIN 3 (ATMYB3)	MYB-type transcription factor (MYB3) that represses phenylpropanoid biosynthesis gene expression
AT3G50060	8.93822	7.99223	8.02893	7.82399	8.20316	9.05312	8.33201	10.341	7.70487	7.11028	-0.909295	2.56029e-05	-1.11424	1.50221e-06	-0.735067	8.37397e-05	0.1149	0.25922	MYB DOMAIN PROTEIN 77 (MYB77)	Encodes a member of the R2R3 transcription factor gene family. Expressed in response to potassium deprivation and auxin. Involved in lateral root development. Interacts with ARF7 and regulates the expression of some auxin responsive genes.
AT2G19800	5.8374	7.00525	7.43572	7.71201	8.08964	6.98023	6.395	7.85897	8.40268	8.1954	1.59832	2.66678e-08	1.87462	1.74372e-09	2.25225	6.31814e-11	1.14284	1.73468e-06	MYO-INOSITOL OXYGENASE 2 (MIOX2)	Encodes a myo-inositol oxygenase family gene.
AT4G26260	7.51907	9.47718	8.69793	8.88661	9.12797	8.2592	7.87771	8.70884	10.0373	9.09103	1.17886	0.000214494	1.36754	3.08578e-05	1.6089	3.16147e-06	0.740137	0.00755428	MYO-INOSITOL OXYGENASE 4 (MIOX4)	Encodes a myo-inositol oxygenase.
AT5G56640	6.26683	7.89214	6.75112	7.30672	7.61287	6.83286	6.6125	7.0346	8.12531	7.11285	0.484287	0.0972797	1.03989	0.00311037	1.34604	0.00027949	0.566024	0.0685226	MYO-INOSITOL OXYGENASE 5 (MIOX5)	Myo-Inositol Oxygenase gene family
AT2G22240	9.98584	11.0663	10.1982	10.4338	11.3956	10.3584	11.5118	10.4202	9.87306	9.70943	0.212337	0.0669984	0.447917	0.0011787	1.4098	1.91444e-09	0.372516	0.00630637	MYO-INOSITOL-1-PHOSPHATE SYNTHASE 1 (MIPS1);MYO-INOSITOL-1-PHOSPHATE SYNTHASE 1 (ATMIPS1);INOSITOL 3-PHOSPHATE SYNTHASE 2 (ATIPS2);MYO-INOSITOL-1-PHOSPHATE SYNTHASE 2 (MIPS2);MYO-INOSITOL-1-PHOSTPATE SYNTHASE 2 (ATMIPS2)	** Referred to as MIPS1 in Mitsuhashi et al 2008. Myo-inositol-1-phosphate synthase isoform 2. Expressed in leaf, root and silique. Immunolocalization experiments with an antibody recognizing MIPS1, MIPS2, and MIPS3 showed endosperm localization.
AT1G54560	8.12567	8.63041	8.69646	9.17447	9.20095	9.16212	8.38934	9.20025	9.18664	8.50132	0.570793	0.000825633	1.0488	1.06857e-06	1.07529	4.67326e-07	1.03645	2.35903e-06	MYOSIN XI E (ATXIE); (XIE)	member of Myosin-like proteins
AT5G39610	5.18945	5.40922	6.17408	6.41251	6.67928	6.15949	5.96099	6.60036	7.82757	5.57334	0.984632	0.000204962	1.22306	1.42176e-05	1.48983	9.12069e-07	0.970039	0.000252753	NAC DOMAIN CONTAINING PROTEIN 2 (ATNAC2);ORESARA 1 (ORE1);NAC DOMAIN CONTAINING PROTEIN 6 (NAC6);NAC DOMAIN CONTAINING PROTEIN 6 (ATNAC6);NAC DOMAIN CONTAINING PROTEIN 2 (NAC2);ARABIDOPSIS NAC DOMAIN CONTAINING PROTEIN 92 (ANAC092)	Encodes a NAC-domain transcription factor. Positively regulates aging-induced cell death and senescence in leaves. This gene is upregulated in response to salt stress in wildtype as well as NTHK1 transgenic lines although in the latter case the induction was drastically reduced. It was also upregulated by ABA, ACC and NAA treatment, although in the latter two cases, the induction occurred relativ…
AT5G61430	7.79937	8.09451	8.2927	8.82988	8.76085	8.64555	7.69009	8.88256	8.69097	7.75013	0.493334	0.000366198	1.03051	7.20589e-08	0.961488	9.41307e-08	0.846184	1.55286e-06	NAC DOMAIN CONTAINING PROTEIN 100 (ANAC100);NAC DOMAIN CONTAINING PROTEIN 100 (NAC100); (ATNAC5)	NAC domain containing protein 100 (NAC100); FUNCTIONS IN: sequence-specific DNA binding transcription factor activity; INVOLVED IN: multicellular organismal development, regulation of transcription; LOCATED IN: cellular_component unknown; EXPRESSED IN: 9 plant structures; EXPRESSED DURING: LP.04 four leaves visible, 4 anthesis, petal differentiation and expansion stage; CONTAINS InterPro DOMAIN/s…
AT1G52890	7.25878	7.93247	9.46079	10.046	9.57342	9.14099	8.52067	10.2345	11.535	10.0188	2.20201	5.83545e-08	2.78726	1.6239e-09	2.31464	9.05636e-09	1.88221	4.85545e-07	NAC DOMAIN CONTAINING PROTEIN 19 (NAC019);NAC DOMAIN CONTAINING PROTEIN 19 (ANAC019)	encodes a NAC transcription factor whose expression is induced by drought, high salt, and abscisic acid. This gene binds to ERD1 promoter in vitro.
AT3G15500	6.02924	6.3758	6.89091	7.00685	6.66878	7.05023	5.6391	6.87216	7.84707	6.29563	0.86167	0.00528753	0.977613	0.00163657	0.639541	0.0159757	1.02099	0.00183667	NAC DOMAIN CONTAINING PROTEIN 3 (NAC3);NAC DOMAIN CONTAINING PROTEIN 3 (ATNAC3);NAC DOMAIN CONTAINING PROTEIN 55 (ANAC055);NAC DOMAIN CONTAINING PROTEIN 55 (NAC055)	Encodes an ATAF-like NAC-domain transcription factor that doesn't contain C-terminal sequences shared by CUC1, CUC2 and NAM. Note: this protein (AtNAC3) is not to be confused with the protein encoded by locus AT3G29035, which, on occasion, has also been referred to as AtNAC3.
AT1G77450	6.31889	6.4534	6.84668	7.07703	7.75274	7.28074	7.02813	8.60489	10.6785	10.9413	0.527796	0.0110802	0.75814	0.000689435	1.43385	6.04028e-07	0.961856	0.000139834	NAC DOMAIN CONTAINING PROTEIN 32 (NAC032);NAC DOMAIN CONTAINING PROTEIN 32 (anac032)	NAC domain containing protein 32 (NAC032); FUNCTIONS IN: sequence-specific DNA binding transcription factor activity; INVOLVED IN: multicellular organismal development, regulation of transcription; LOCATED IN: cellular_component unknown; EXPRESSED IN: 16 plant structures; EXPRESSED DURING: LP.06 six leaves visible, LP.04 four leaves visible, 4 anthesis, petal differentiation and expansion stage, …
AT3G04070	4.8622	4.8114	5.61922	5.97227	6.39149	5.30806	4.86446	6.87076	8.93945	6.83395	0.75702	0.01665	1.11007	0.00111689	1.52929	4.07663e-05	0.445861	0.103497	NAC DOMAIN CONTAINING PROTEIN 47 (NAC047);NAC DOMAIN CONTAINING PROTEIN 47 (anac047)	NAC domain containing protein 47 (NAC047); FUNCTIONS IN: sequence-specific DNA binding transcription factor activity; INVOLVED IN: multicellular organismal development, regulation of transcription; LOCATED IN: cellular_component unknown; EXPRESSED IN: 16 plant structures; EXPRESSED DURING: 7 growth stages; CONTAINS InterPro DOMAIN/s: No apical meristem (NAM) protein (InterPro:IPR003441); BEST Ara…
AT3G10490	6.72336	7.94352	8.17024	7.95048	8.0942	7.14748	7.56786	8.29159	8.57985	8.07179	1.44688	4.9195e-06	1.22711	1.68027e-05	1.37084	2.99913e-06	0.424119	0.0455916	NAC DOMAIN CONTAINING PROTEIN 52 (NAC052);NAC DOMAIN CONTAINING PROTEIN 52 (ANAC052)	NAC domain containing protein 52 (NAC052); FUNCTIONS IN: sequence-specific DNA binding transcription factor activity; INVOLVED IN: multicellular organismal development, pollen development; LOCATED IN: nucleolus; CONTAINS InterPro DOMAIN/s: No apical meristem (NAM) protein (InterPro:IPR003441); BEST Arabidopsis thaliana protein match is: NAC domain containing protein 50 (TAIR:AT3G10480.1); Has 339…
AT4G01550	5.68556	5.4966	6.06764	6.73053	6.71843	5.91263	6.31894	6.05208	6.50702	6.75236	0.382086	0.0686665	1.04497	0.000137618	1.03287	9.92124e-05	0.227076	0.189626	NAC DOMAIN CONTAINING PROTEIN 69 (anac069);NAC WITH TRANSMEMBRANE MOTIF 2 (NTM2);NAC DOMAIN CONTAINING PROTEIN 69 (NAC069)	Encodes a plasma-membrane bound NAC transcription factor, whose controlled proteolytic activation allows it to enter the nucleus.
AT4G28530	6.22067	6.62966	6.81078	6.80787	7.23795	6.8412	6.46541	6.81516	7.86637	6.90687	0.590114	0.00283609	0.587206	0.00215869	1.01729	8.81628e-06	0.620535	0.00217425	NAC DOMAIN CONTAINING PROTEIN 74 (anac074);NAC DOMAIN CONTAINING PROTEIN 74 (NAC074)	NAC domain containing protein 74 (NAC074); FUNCTIONS IN: sequence-specific DNA binding transcription factor activity; INVOLVED IN: multicellular organismal development, regulation of transcription; LOCATED IN: cellular_component unknown; EXPRESSED IN: 18 plant structures; EXPRESSED DURING: 13 growth stages; CONTAINS InterPro DOMAIN/s: No apical meristem (NAM) protein (InterPro:IPR003441); BEST Ar…
AT5G07680	5.24476	5.69997	6.14423	6.07337	6.38689	6.10614	5.46212	6.11455	6.65066	5.88377	0.899469	0.000116063	0.828614	0.000161058	1.14213	3.41645e-06	0.86138	0.000189287	NAC DOMAIN CONTAINING PROTEIN 80 (NAC080); (ATNAC4);NAC DOMAIN CONTAINING PROTEIN 80 (ANAC080);ARABIDOPSIS NAC DOMAIN CONTAINING PROTEIN 79 (ANAC079)	NAC domain containing protein 80 (NAC080); FUNCTIONS IN: sequence-specific DNA binding transcription factor activity; INVOLVED IN: multicellular organismal development, regulation of transcription; LOCATED IN: cellular_component unknown; EXPRESSED IN: 12 plant structures; EXPRESSED DURING: LP.04 four leaves visible, 4 anthesis, C globular stage, petal differentiation and expansion stage; CONTAINS…
AT5G22290	7.40866	7.53849	7.65406	7.99232	8.56292	7.60051	7.74871	8.37298	10.0076	10.5234	0.245402	0.120461	0.583659	0.0031013	1.15426	3.49383e-06	0.19185	0.181551	NAC DOMAIN CONTAINING PROTEIN 89 (NAC089);NAC DOMAIN CONTAINING PROTEIN 89 (anac089);FRUCTOSE-SENSING QUANTITATIVE TRAIT LOCUS 6 (FSQ6)	Encodes ANAC089, a membrane-tethered transcription factor that negatively regulates floral initiation.
AT1G31070	5.45646	6.82809	7.01423	6.6894	6.85101	6.26472	6.32589	7.07504	6.97167	5.81806	1.55776	6.764e-06	1.23294	4.53757e-05	1.39455	7.62402e-06	0.80826	0.002846	N-ACETYLGLUCOSAMINE-1-PHOSPHATE URIDYLYLTRANSFERASE 1 (GlcNAc1pUT1)	Encodes a protein that functions as an N-acetylglucosamine-1-phosphate uridylyltransferase that catalyzes the formation of UDP-N-acetylglucosamine (UDP-GlcNAc). This is an essential precursor for glycolipid and glycoprotein synthesis and is also used for regulatory protein modification in signaling pathways. The enzyme can also catalyze the reverse reaction using both UDP-GlcNAc and the less comm…
AT1G52880	7.40652	7.98814	7.96777	8.27066	8.59625	8.47997	7.99654	8.37844	9.12671	8.18037	0.561249	0.00633787	0.864142	0.000162622	1.18973	3.48465e-06	1.07345	3.22332e-05	NAC-REGULATED SEED MORPHOLOGY 2 (NARS2); (ATNAM);NO APICAL MERISTEM (NAM);ARABIDOPSIS NAC DOMAIN CONTAINING PROTEIN 18 (anac018)	Transcription factor with a NAC domain. Homologous to the petunia gene NAM which is required for the development of the shoot. Expressed in the embryo.
AT4G05020	7.61313	8.38179	8.59466	8.83452	9.07385	8.52359	8.79305	8.93015	9.22221	9.35266	0.981532	8.89868e-08	1.22139	3.27684e-09	1.46071	1.24298e-10	0.910459	2.7775e-07	NAD(P)H DEHYDROGENASE B2 (NDB2)	NAD(P)H dehydrogenase B2 (NDB2); FUNCTIONS IN: disulfide oxidoreductase activity, oxidoreductase activity, FAD binding, calcium ion binding; INVOLVED IN: oxidation reduction; LOCATED IN: mitochondrion, extrinsic to mitochondrial inner membrane; EXPRESSED IN: 25 plant structures; EXPRESSED DURING: 15 growth stages; CONTAINS InterPro DOMAIN/s: FAD-dependent pyridine nucleotide-disulphide oxidoreduc…
AT4G13560	11.4072	11.964	11.8396	12.2778	12.4021	12.4796	11.5902	12.6284	12.7572	12.369	0.432386	0.00604522	0.87062	9.67386e-06	0.994916	1.26952e-06	1.07237	1.73468e-06	NAD-DEPENDENT MALIC ENZYME 1 (NAD-ME1);UNFERTILIZED EMBRYO SAC 15 (UNE15)	unfertilized embryo sac 15 (UNE15); FUNCTIONS IN: molecular_function unknown; INVOLVED IN: double fertilization forming a zygote and endosperm, embryo development ending in seed dormancy; LOCATED IN: cellular_component unknown; EXPRESSED IN: 15 plant structures; EXPRESSED DURING: 11 growth stages; BEST Arabidopsis thaliana protein match is: Late embryogenesis abundant protein (LEA) family protein…
ATMG00070	6.68797	5.96102	5.53926	6.06551	5.5095	6.07186	5.67155	6.99866	6.50616	7.7325	-1.14871	0.000284802	-0.622461	0.0148532	-1.17847	9.45046e-05	-0.616109	0.0202928	NADH DEHYDROGENASE SUBUNIT 9 (NAD9)	NADH dehydrogenase subunit 9
ATCG00420	10.1508	8.77305	9.54242	10.6084	9.07869	8.01981	8.58843	7.29955	6.9547	7.99371	-0.608408	0.146993	0.457526	0.197291	-1.07214	0.0222444	-2.13102	0.000588827	NADH DEHYDROGENASE SUBUNIT J (NDHJ)	Encodes NADH dehydrogenase subunit J. Its transcription is increased upon sulfur depletion.
AT5G11670	9.85039	9.98611	11.1237	10.9269	10.4515	10.183	10.1109	10.4372	10.4503	10.328	1.27327	2.91654e-08	1.07647	1.30236e-07	0.601065	5.78392e-05	0.33265	0.0120645	NADP-MALIC ENZYME 2 (NADP-ME2);ARABIDOPSIS THALIANA NADP-MALIC ENZYME 2 (ATNADP-ME2)	The malic enzyme (EC 1.1.1.40) encoded by AtNADP-ME2 is presumably a cytosolic enzyme involved in malate metabolism and possibly assisting the oxidative pentose phosphate pathway. AtNADP-ME2 counts for the major part of NADP-ME activity in mature tissues of Arabidopsis.
AT5G25880	7.66559	8.25535	8.54979	8.92636	8.96984	8.85863	8.19229	8.85116	9.04592	8.50093	0.884205	0.000352116	1.26077	6.26356e-06	1.30425	2.53229e-06	1.19304	2.0405e-05	NADP-MALIC ENZYME 3 (NADP-ME3);ARABIDOPSIS THALIANA NADP-MALIC ENZYME 3 (ATNADP-ME3)	The malic enzyme (EC 1.1.1.40) encoded by the ATNADP-ME3 is presumably cytosolic and restricted in its expression by both developmental and cell-specific signals.
AT3G11660	7.15276	7.65672	8.31669	8.49398	8.39954	8.11045	7.36217	8.29459	8.6668	7.4516	1.16393	0.00013899	1.34122	2.03842e-05	1.24678	2.76428e-05	0.957687	0.000848095	NDR1/HIN1-LIKE 1 (NHL1)	encodes a protein whose sequence is similar to tobacco hairpin-induced gene (HIN1) and Arabidopsis non-race specific disease resistance gene (NDR1). Expression of this gene is induced by cucumber mosaic virus. Localization of the gene product is similar to that of NHL3 (plasma membrane) but it is yet inconclusive.
AT5G06320	8.91735	7.53987	8.01417	7.78482	7.90404	9.34118	7.5919	10.4407	9.17583	8.39164	-0.903179	0.000240015	-1.13253	1.54588e-05	-1.01331	3.12615e-05	0.42383	0.0331223	NDR1/HIN1-LIKE 3 (NHL3)	encodes a protein whose sequence is similar to tobacco hairpin-induced gene (HIN1) and Arabidopsis non-race specific disease resistance gene (NDR1). Expression of this gene is induced by cucumber mosaic virus, spermine and Pseudomonas syringae pv. tomato DC3000. The gene product is localized to the plasma membrane.
AT1G30100	5.13081	4.75291	4.97457	4.54358	4.12882	4.88314	5.07684	5.82439	4.23446	4.01708	-0.156238	0.286894	-0.587232	0.0191736	-1.00199	0.000404509	-0.247673	0.197577	NINE-CIS-EPOXYCAROTENOID DIOXYGENASE 5 (ATNCED5);NINE-CIS-EPOXYCAROTENOID DIOXYGENASE 5 (NCED5)	Encodes 9-cis-epoxycarotenoid dioxygenase, a key enzyme in the biosynthesis of abscisic acid. The expression of this gene increases during the first 6h of imbibition.
AT1G37130	10.5104	10.3638	5.87145	5.81249	7.01558	8.65499	9.69874	8.69831	6.05651	6.10671	-4.63895	7.09021e-14	-4.69791	5.32873e-14	-3.49482	8.68463e-13	-1.85541	3.83527e-08	NITRATE REDUCTASE 2 (NIA2); (B29); (NIA2-1);ARABIDOPSIS NITRATE REDUCTASE 2 (ATNR2);NITRATE REDUCTASE (NR);NITRATE REDUCTASE 2 (NR2);CHLORATE RESISTANT 3 (CHL3)	Identified as a mutant resistant to chlorate. Encodes nitrate reductase structural gene. Involved in nitrate assimilation. Has nitrate reductase activity. Up-regulated by the fungus P. indica. Binds transcription factor At2g35940.
AT1G32450	7.21663	7.61868	8.73149	9.17515	9.1575	8.71948	8.20255	9.02765	10.2338	9.16331	1.51486	0.000647905	1.95852	3.72344e-05	1.94087	2.60388e-05	1.50285	0.000757968	NITRATE TRANSPORTER 1.5 (NRT1.5)	Transmembrane nitrate transporter. Involved in xylem transport of nitrate from root to shoot. Induced in response to nitrate. Not involved in nitrate uptake. expressed in root pericycle cells.
AT1G69870	9.35624	9.26051	10.1593	10.3681	10.1246	10.2597	8.99949	10.6992	11.6307	10.5443	0.803065	4.76824e-05	1.01186	2.24494e-06	0.768332	2.83142e-05	0.903465	1.47159e-05	NITRATE TRANSPORTER 1.7 (NRT1.7)	Encodes a low affinity nitrate transporter NRT1.7. Expressed in phloem. Responsible for source-to-sink remobilization of nitrate.
AT5G22300	7.01858	7.78292	8.30265	8.17909	9.16666	8.27565	8.22612	7.85543	7.69209	6.64913	1.28407	2.62195e-07	1.16051	4.53703e-07	2.14808	6.99024e-11	1.25707	3.53976e-07	NITRILASE 4 (NIT4);NITRILASE 4 (AtNIT4)	encodes a nitrilase isomer. The purified enzyme shows a strong substrate specificity for beta-cyano-L-alanine, a intermediate product of the cyanide detoxification pathway.
AT2G15620	9.35811	9.7693	7.06987	7.04492	7.15717	8.56052	9.57802	8.4342	7.54861	7.64824	-2.28824	1.65582e-10	-2.31319	6.48699e-11	-2.20094	6.08253e-11	-0.797589	6.34679e-05	NITRITE REDUCTASE 1 (NIR1);ARABIDOPSIS THALIANA NITRITE REDUCTASE (ATHNIR);NITRITE REDUCTASE (NIR)	Involved in the second step of nitrate assimilation. Its expression is induced by nitrate.
AT3G18000	11.6639	11.016	11.4518	10.6472	10.4892	10.3101	11.1916	9.72885	8.94262	8.59681	-0.212139	0.105513	-1.01668	2.29708e-06	-1.17472	2.45005e-07	-1.35383	1.65251e-07	N-METHYLTRANSFERASE 1 (NMT1); (PEAMT);XIPOTL 1 (XPL1)	Arabidopsis thaliana N-methyltransferase-like protein mRNA. Reduce transmission through pollen.
AT5G11790	7.805	8.18923	8.99975	8.31288	8.53076	8.23732	8.27069	7.82003	7.38785	7.6278	1.19475	2.67465e-06	0.507874	0.00428574	0.725755	0.00017784	0.432322	0.014885	N-MYC DOWNREGULATED-LIKE 2 (NDL2)	N-MYC downregulated-like 2 (NDL2); CONTAINS InterPro DOMAIN/s: Pollen specific protein SF21 (InterPro:IPR015511), Ndr (InterPro:IPR004142); BEST Arabidopsis thaliana protein match is: N-MYC downregulated-like 1 (TAIR:AT5G56750.1); Has 30201 Blast hits to 17322 proteins in 780 species: Archae - 12; Bacteria - 1396; Metazoa - 17338; Fungi - 3422; Plants - 5037; Viruses - 0; Other Eukaryotes - 2996 …
AT4G10380	8.10922	8.42342	8.09631	8.29237	8.59326	9.24304	8.8144	7.9402	8.29727	9.66658	-0.0129173	0.424348	0.183148	0.11532	0.484039	0.00127908	1.13381	7.1259e-07	NOD26-LIKE INTRINSIC PROTEIN 5;1 (NIP5;1); (AtNIP5;1);NOD26-LIKE MIP 8 (NLM8);NOD26-LIKE MIP 6 (NLM6)	Boric acid channel. Essential for efficient boron uptake and plant development under boron limitation. Also functions in arsenite transport and tolerance. Localized preferentially in outer membrane domains of root cells.
AT5G37810	7.8133	8.27487	8.68988	9.07576	9.03148	8.65605	8.02969	9.2989	9.28139	8.49768	0.87658	0.00099428	1.26246	2.12344e-05	1.21818	1.92237e-05	0.842758	0.00147464	NOD26-LIKE MIP 4 (NLM4);NOD26-LIKE INTRINSIC PROTEIN 4;1 (NIP4;1)	NOD26-like intrinsic protein 4;1 (NIP4;1); FUNCTIONS IN: water channel activity; INVOLVED IN: transport, transmembrane transport; LOCATED IN: integral to membrane, membrane; EXPRESSED IN: male gametophyte, cultured cell, pollen tube; EXPRESSED DURING: M germinated pollen stage; CONTAINS InterPro DOMAIN/s: Major intrinsic protein, conserved site (InterPro:IPR022357), Aquaporin (InterPro:IPR012269)…
AT1G64280	7.38062	6.68732	6.95684	6.80685	6.70462	6.24497	6.98097	6.61982	6.15484	5.95239	-0.423776	0.0246122	-0.573765	0.0037688	-0.676002	0.000798778	-1.13564	1.47499e-05	NONEXPRESSER OF PR GENES 1 (NPR1);ARABIDOPSIS NONEXPRESSER OF PR GENES 1 (ATNPR1);NON-INDUCIBLE IMMUNITY 1 (NIM1);SALICYLIC ACID INSENSITIVE 1 (SAI1)	This gene is a key regulator of the salicylic acid (SA)-mediated systemic acquired resistance (SAR) pathway. It is similar to the transcription factor inhibitor I kappa B, and contains ankyrin repeats. It confers resistance to the pathogens Pseudomonas syringae and Peronospora parasitica in a dosage-dependent fashion. Although transgenic Arabidopsis plants overexpressing NPR1 acquire enhanced sen…
AT3G03540	7.0271	7.5374	8.26337	8.57426	8.93355	8.16203	7.71593	8.31169	8.0678	7.29127	1.23627	5.58912e-07	1.54716	1.56806e-08	1.90645	4.67408e-10	1.13493	1.48803e-06	NON-SPECIFIC PHOSPHOLIPASE C5 (NPC5)	Encodes a nonspecific phospholipase C. Located in the cytosol. Involved in the conversion of phospholipids to glycolipids under phosphate deprivation conditions.
AT4G22920	8.04304	8.38524	8.45985	8.70818	9.08973	8.68581	8.42959	8.89436	10.32	9.53364	0.416808	0.0181218	0.665142	0.00065554	1.04669	4.6487e-06	0.642774	0.00137232	NON-YELLOWING 1 (ATNYE1);NON-YELLOWING 1 (NYE1)	Similar to the tomato senescence-inducible chloroplast stay-green protein 1. It is upregulated during maximal senescence in the Arabidopsis life cycle, especially in senescent leaves.
AT1G47240	7.73673	8.30194	8.83165	8.69488	8.63885	8.35214	8.30129	8.18747	8.32497	8.50247	1.09492	3.1703e-06	0.958148	7.82013e-06	0.902115	8.96562e-06	0.615409	0.000952131	NRAMP METAL ION TRANSPORTER 2 (NRAMP2); (ATNRAMP2)	Member of the NRAMP2 gene family of metal ion transporters.
AT5G06510	5.53307	5.38298	7.96927	7.28078	7.68928	5.75898	5.76102	5.24582	5.07605	5.56928	2.4362	6.65081e-10	1.74771	2.94118e-08	2.15622	8.58931e-10	0.225908	0.136938	NUCLEAR FACTOR Y, SUBUNIT A10 (NF-YA10)	nuclear factor Y, subunit A10 (NF-YA10); FUNCTIONS IN: sequence-specific DNA binding transcription factor activity; INVOLVED IN: regulation of transcription, DNA-dependent; LOCATED IN: CCAAT-binding factor complex, nucleus; EXPRESSED IN: stem, vascular tissue, embryo, leaf whorl, seed; EXPRESSED DURING: F mature embryo stage, E expanded cotyledon stage, D bilateral stage; CONTAINS InterPro DOMAIN…
AT3G05690	5.70868	6.35734	7.6144	7.54501	7.66162	6.25126	6.4239	6.03787	5.92013	6.23464	1.90572	3.37855e-09	1.83633	3.24767e-09	1.95294	5.84967e-10	0.542581	0.00256875	NUCLEAR FACTOR Y, SUBUNIT A2 (NF-YA2);HEME ACTIVATOR PROTEIN (YEAST) HOMOLOG 2B (ATHAP2B);UNFERTILIZED EMBRYO SAC 8 (UNE8);HEME ACTIVATOR PROTEIN (YEAST) HOMOLOG 2B (HAP2B)	Encodes a subunit of CCAAT-binding complex, binds to CCAAT box motif present in some plant promoter sequences. One of three members of this class (HAP2A, HAP2B, HAP2C), it is expressed in vegetative and reproductive tissues.
AT1G54160	6.64071	6.472	7.96757	7.86551	8.05072	7.60334	6.93338	7.26629	7.96104	8.17577	1.32686	2.25444e-07	1.2248	3.21024e-07	1.41001	2.8527e-08	0.962631	9.52945e-06	NUCLEAR FACTOR Y, SUBUNIT A5 (NF-YA5);NUCLEAR FACTOR Y A5 (NFYA5)	Encodes a member of the CCAAT-binding transcription factor (CBF-B/NF-YA) family. Expression is upregulated in response to ABA and drought. This regulation appears to be mediated by MIR169A which is downregulated in response to drought. NFYA5 is a target of MIR169A. Loss of function mutations are hypersensitive to drought.
AT1G17590	5.35361	5.69843	6.615	6.62116	6.84094	6.29645	6.05783	5.98245	6.15198	6.34426	1.26139	2.31911e-05	1.26755	1.24327e-05	1.48733	1.23783e-06	0.942837	0.000402455	NUCLEAR FACTOR Y, SUBUNIT A8 (NF-YA8)	nuclear factor Y, subunit A8 (NF-YA8); FUNCTIONS IN: sequence-specific DNA binding transcription factor activity; INVOLVED IN: regulation of transcription, DNA-dependent; LOCATED IN: CCAAT-binding factor complex, nucleus, chloroplast; EXPRESSED IN: 8 plant structures; EXPRESSED DURING: petal differentiation and expansion stage, E expanded cotyledon stage, D bilateral stage; CONTAINS InterPro DOMA…
AT1G19520	6.65573	7.27382	8.00666	7.52348	7.66224	7.08556	7.29057	8.61368	8.37304	7.65701	1.35093	2.64099e-05	0.867751	0.00098462	1.00651	0.000189209	0.42983	0.0575822	NUCLEAR FUSION DEFECTIVE 5 (NFD5)	NUCLEAR FUSION DEFECTIVE 5 (NFD5); EXPRESSED IN: 21 plant structures; EXPRESSED DURING: 13 growth stages; CONTAINS InterPro DOMAIN/s: Pentatricopeptide repeat (InterPro:IPR002885); BEST Arabidopsis thaliana protein match is: Tetratricopeptide repeat (TPR)-like superfamily protein (TAIR:AT1G01970.1); Has 30201 Blast hits to 17322 proteins in 780 species: Archae - 12; Bacteria - 1396; Metazoa - 173…
AT4G35050	8.91218	8.4884	8.65629	8.29055	7.76189	8.31318	8.50056	8.51012	8.04606	8.31525	-0.255889	0.0453326	-0.621623	0.000118857	-1.15028	6.74119e-08	-0.598999	0.00028236	NUCLEOSOME/CHROMATIN ASSEMBLY FACTOR GROUP C 3 (NFC3)	Encodes a WD-40 repeat protein similar to yeast MSI1. The predicted protein has a DWD motif. It can bind to DDB1a in Y2H assays, and DDB1b in co-IP assays, and may be involved in the formation of a CUL4-based E3 ubiquitin ligase
AT1G73540	7.46731	8.24452	7.82722	7.97688	8.29068	8.48716	7.76072	8.73536	8.8055	7.5322	0.359913	0.119268	0.509575	0.0418585	0.823372	0.00279688	1.01986	0.00125244	NUDIX HYDROLASE HOMOLOG 21 (NUDT21);NUDIX HYDROLASE HOMOLOG 21 (atnudt21)	nudix hydrolase homolog 21 (NUDT21); FUNCTIONS IN: hydrolase activity; INVOLVED IN: biological_process unknown; LOCATED IN: chloroplast; EXPRESSED IN: 24 plant structures; EXPRESSED DURING: 15 growth stages; CONTAINS InterPro DOMAIN/s: NUDIX hydrolase domain-like (InterPro:IPR015797), NUDIX hydrolase, conserved site (InterPro:IPR020084), NUDIX hydrolase domain (InterPro:IPR000086); BEST Arabidops…
AT5G47240	7.21407	7.35174	8.25971	8.68685	7.78686	7.29473	7.35614	7.61543	6.07887	5.1921	1.04564	9.5789e-06	1.47278	9.47617e-08	0.572785	0.00113546	0.0806635	0.325332	NUDIX HYDROLASE HOMOLOG 8 (atnudt8);NUDIX HYDROLASE HOMOLOG 8 (NUDT8)	nudix hydrolase homolog 8 (NUDT8); FUNCTIONS IN: hydrolase activity; INVOLVED IN: response to wounding; LOCATED IN: cytosol; EXPRESSED IN: 22 plant structures; EXPRESSED DURING: 13 growth stages; CONTAINS InterPro DOMAIN/s: NUDIX hydrolase domain-like (InterPro:IPR015797), NUDIX hydrolase, conserved site (InterPro:IPR020084), Nudix hydrolase 6-like (InterPro:IPR003293), NUDIX hydrolase domain (In…
AT5G60850	8.52875	9.02935	8.90312	9.18163	9.52975	9.20271	9.13769	9.24303	10.0398	10.5201	0.374373	0.012086	0.652881	0.000146153	1.001	8.92853e-07	0.673966	0.000184377	OBF BINDING PROTEIN 4 (OBP4)	Encodes a zinc finger protein.
AT3G27660	6.36858	6.45601	7.53762	7.76464	8.11709	7.66429	7.45912	7.00081	7.27725	6.93189	1.16904	0.00059379	1.39606	7.60904e-05	1.7485	4.25975e-06	1.2957	0.000264139	OLEOSIN 3 (OLE3);OLEOSIN 4 (OLEO4)	Encodes oleosin4 (Plant Cell, 2006, 18:1961), a protein found in oil bodies, involved in seed lipid accumulation. Functions in freezing tolerance of seeds. Note: also referred to as OLE3 in Plant Journal 2008, 55:798.
AT2G29760	6.88981	6.26973	7.26022	6.64077	5.85904	6.53719	6.46414	6.52631	6.05168	6.43413	0.370409	0.0193365	-0.249042	0.0691489	-1.03077	1.71555e-06	-0.35262	0.0255647	ORGANELLE TRANSCRIPT PROCESSING 81 (OTP81)	Encodes a chloroplast RNA editing factor.
AT1G73220	9.09856	9.31119	10.2985	10.5419	10.7278	10.4451	9.75543	10.3922	10.3783	9.05287	1.19997	2.1999e-07	1.44333	1.09122e-08	1.62928	9.92242e-10	1.34652	6.73858e-08	ORGANIC CATION/CARNITINE TRANSPORTER1 (OCT1);ORGANIC CATION/CARNITINE TRANSPORTER1 (AtOCT1)	organic cation/carnitine transporter1 (1-Oct); FUNCTIONS IN: carnitine transporter activity, carbohydrate transmembrane transporter activity, transporter activity; INVOLVED IN: transport, transmembrane transport; LOCATED IN: plasma membrane, membrane; EXPRESSED IN: 20 plant structures; EXPRESSED DURING: 4 anthesis, C globular stage, petal differentiation and expansion stage; CONTAINS InterPro DOM…
AT2G40000	6.87553	7.74022	6.71549	7.49811	8.10579	8.35026	6.86259	9.93061	11.0899	10.3556	-0.16004	0.284886	0.622578	0.0153832	1.23026	6.65379e-05	1.47473	2.86293e-05	ORTHOLOG OF SUGAR BEET HS1 PRO-1 2 (HSPRO2);ARABIDOPSIS ORTHOLOG OF SUGAR BEET HS1 PRO-1 2 (ATHSPRO2)	ortholog of sugar beet HS1 PRO-1 2 (HSPRO2); CONTAINS InterPro DOMAIN/s: Hs1pro-1, C-terminal (InterPro:IPR009743), Hs1pro-1, N-terminal (InterPro:IPR009869); BEST Arabidopsis thaliana protein match is: Hs1pro-1 protein (TAIR:AT3G55840.1); Has 71 Blast hits to 71 proteins in 18 species: Archae - 0; Bacteria - 0; Metazoa - 0; Fungi - 0; Plants - 60; Viruses - 0; Other Eukaryotes - 11 (source: NCBI…
AT1G57820	9.74261	9.54094	9.34319	9.05261	8.72787	9.17487	9.60269	8.92066	8.01779	8.25715	-0.399418	0.0102408	-0.69	0.000118546	-1.01474	1.1406e-06	-0.567737	0.00107261	ORTHRUS 2 (ORTH2);VARIANT IN METHYLATION 1 (VIM1)	Encodes a 645-amino acid methylcytosine-binding protein with a PHD domain, two RING finger domains, and an SRA domain that is involved in centromere heterochromatinization. This protein functions as an E3 ubiquitin ligase in vitro. The protein has been shown to bind to methylated cytosines of CG, CNG and CNN motifs via its SRA domain but has a preference for the former. It plays a role in the est…
AT2G28900	12.1381	10.6836	12.8252	12.5678	11.1166	12.4028	10.4179	12.2175	11.391	11.055	0.687018	0.00331599	0.429676	0.0316025	-1.0215	5.48006e-05	0.264692	0.137223	OUTER ENVELOPE PROTEIN 16 (OEP16);OUTER PLASTID ENVELOPE PROTEIN 16-1 (OEP16-1);OUTER PLASTID ENVELOPE PROTEIN 16-1 (ATOEP16-1);OUTER PLASTID ENVELOPE PROTEIN 16-L (ATOEP16-L)	Encodes AtOEP16, a 16-KDa plastid outer membrane protein involved in plastid import of protochlorophyllide oxidoreductase A. Predominantly expressed in leaves and is also inducible by cold treatment.
AT2G18500	7.00148	6.30433	6.28703	5.95861	6.18215	6.37416	6.65719	6.12246	6.13255	6.11096	-0.714446	0.00348966	-1.04286	0.000110707	-0.819325	0.000643036	-0.627314	0.00853947	OVATE FAMILY PROTEIN 7 (OFP7);ARABIDOPSIS THALIANA OVATE FAMILY PROTEIN 7 (ATOFP7)	ovate family protein 7 (OFP7); INVOLVED IN: biological_process unknown; LOCATED IN: plasma membrane; EXPRESSED IN: shoot apex, embryo, hypocotyl, flower, seed; EXPRESSED DURING: F mature embryo stage, petal differentiation and expansion stage, E expanded cotyledon stage, D bilateral stage; CONTAINS InterPro DOMAIN/s: Protein of unknown function DUF623 (InterPro:IPR006458); BEST Arabidopsis thalia…
AT2G02710	7.46146	8.09318	7.53339	8.21564	8.48486	7.67257	7.48184	8.52147	9.98215	9.52528	0.0719312	0.334985	0.75418	0.000151798	1.0234	3.77906e-06	0.21111	0.133019	PAS/LOV PROTEIN B (PLPB);PAS/LOV PROTEIN (PLP)	Encodes a putative blue light receptor protein.
AT1G22530	8.8434	8.73561	7.74517	7.42327	7.659	8.25238	7.80262	7.81211	7.20529	6.57443	-1.09823	4.13664e-06	-1.42013	1.08034e-07	-1.1844	5.4393e-07	-0.591023	0.00161197	PATELLIN 2 (PATL2)	PATELLIN 2 (PATL2); FUNCTIONS IN: transporter activity; INVOLVED IN: transport; LOCATED IN: plasma membrane, chloroplast; EXPRESSED IN: 25 plant structures; EXPRESSED DURING: 14 growth stages; CONTAINS InterPro DOMAIN/s: Cellular retinaldehyde-binding/triple function, C-terminal (InterPro:IPR001251), Cellular retinaldehyde-binding/triple function, N-terminal (InterPro:IPR008273), Cellular retinal…
AT3G22231	9.21107	6.72698	8.86319	7.05482	6.97716	6.40718	7.26236	6.3868	5.97765	6.10965	-0.347878	0.077068	-2.15624	1.91467e-08	-2.2339	5.97184e-09	-2.80389	1.76577e-09	PATHOGEN AND CIRCADIAN CONTROLLED 1 (PCC1)	Encodes a member of a novel 6 member Arabidopsis gene family. Expression of PCC1 is regulated by the circadian clock and is upregulated in response to both virulent and avirulent strains of Pseudomonas syringae pv. tomato.
AT3G17220	6.07166	7.0617	7.26659	7.55998	7.60825	7.4225	6.76061	7.71829	7.93896	7.25838	1.19493	0.000323873	1.48831	2.41572e-05	1.53659	1.03802e-05	1.35084	0.000114199	PECTIN METHYLESTERASE INHIBITOR 2 (PMEI2); (ATPMEI2)	Pectin methylesterase inhibitor AtPMEI2. Inactivates AtPPME1 in vitro. Localized to Brefeldin A-induced compartments, and was found in FYVE-induced endosomal aggregates.
AT1G59870	7.90723	6.81184	8.06184	7.23269	6.75639	6.5595	6.67146	7.10019	7.51466	8.32789	0.154611	0.193932	-0.67454	0.000294988	-1.15084	6.23136e-07	-1.34773	3.33203e-07	PENETRATION 3 (PEN3);PLEIOTROPIC DRUG RESISTANCE 8 (PDR8);ARABIDOPSIS THALIANA ATP-BINDING CASSETTE G36 (ATABCG36);ATP-BINDING CASSETTE G36 (ABCG36);ARABIDOPSIS PLEIOTROPIC DRUG RESISTANCE 8 (ATPDR8)	ATP binding cassette transporter. Localized to the plasma membrane in uninfected cells. In infected leaves, the protein concentrated at infection sites. Contributes to nonhost resistance to inappropriate pathogens that enter by direct penetration in a salicylic acid?dependent manner. Required for mlo resistance. Has Cd transporter activity (Cd2+ extrusion pump) and contributes to heavy metal resi…
AT1G68640	7.49123	7.05746	6.62468	6.24304	6.35841	6.65731	7.15498	6.60178	5.56085	6.52867	-0.866549	0.000467214	-1.24819	8.00743e-06	-1.13282	1.37773e-05	-0.833921	0.000709571	PERIANTHIA (PAN)	Encodes bZIP-transcription factor. Mutant plants have extra floral organs. PAN is essential for AG activation in early flowers of short-day-grown plants.
AT3G47430	8.26361	8.4843	7.20385	7.37104	8.24921	7.92782	8.4756	7.60099	8.2116	8.98002	-1.05976	1.14376e-06	-0.892573	4.28607e-06	-0.0143966	0.34963	-0.33579	0.0194165	PEROXIN 11B (PEX11B)	member of the peroxin11 (PEX11) gene family, located on the peroxisome membrane, controls peroxisome proliferation.
AT5G39050	6.48653	6.95987	7.23701	7.57636	7.51588	6.96968	6.98061	7.55024	8.03889	7.17574	0.750473	0.000285023	1.08982	3.80987e-06	1.02935	4.30042e-06	0.483146	0.00790305	PHENOLIC GLUCOSIDE MALONYLTRANSFERASE 1 (PMAT1)	Encodes a malonyltransferase that may play a role in phenolic xenobiotic detoxification.
AT5G52120	6.48477	5.95525	5.75626	5.64042	5.1265	6.05515	5.82122	5.63722	5.11212	4.87894	-0.728514	0.000390245	-0.844349	6.21759e-05	-1.35827	1.80781e-07	-0.429624	0.0153609	PHLOEM PROTEIN 2-A14 (PP2-A14);PHLOEM PROTEIN 2-A14 (AtPP2-A14)	phloem protein 2-A14 (PP2-A14); CONTAINS InterPro DOMAIN/s: F-box domain, cyclin-like (InterPro:IPR001810), F-box domain, Skp2-like (InterPro:IPR022364); BEST Arabidopsis thaliana protein match is: phloem protein 2-A13 (TAIR:AT3G61060.1); Has 417 Blast hits to 411 proteins in 23 species: Archae - 0; Bacteria - 0; Metazoa - 0; Fungi - 0; Plants - 417; Viruses - 0; Other Eukaryotes - 0 (source: NCB…
AT3G15355	4.75549	5.56921	5.93766	5.95738	5.94468	5.66031	5.69949	6.38706	6.82129	6.96029	1.18217	3.48527e-06	1.2019	1.56215e-06	1.18919	1.04181e-06	0.904828	6.2399e-05	PHO2 FAMILY UBIQUITIN CONJUGATION ENZYME 1 (PFU1);UBIQUITIN-CONJUGATING ENZYME 25 (UBC25)	ubiquitin-conjugating enzyme 25 (UBC25); FUNCTIONS IN: small conjugating protein ligase activity; INVOLVED IN: regulation of protein metabolic process, post-translational protein modification; LOCATED IN: cellular_component unknown; EXPRESSED IN: 21 plant structures; EXPRESSED DURING: 13 growth stages; CONTAINS InterPro DOMAIN/s: Ubiquitin-conjugating enzyme/RWD-like (InterPro:IPR016135), Ubiquit…
AT5G39400	5.43088	7.85306	6.59532	6.85212	7.46774	6.19921	5.80269	6.97116	8.50866	7.40918	1.16444	0.0090244	1.42125	0.00185252	2.03687	5.39961e-05	0.768334	0.0567392	PHOSPHATASE AND TENSIN HOMOLOG DELETED ON CHROMOSOME TEN 1 (PTEN1); (ATPTEN1)	PTEN1; CONTAINS InterPro DOMAIN/s: Protein-tyrosine phosphatase, active site (InterPro:IPR016130), Phosphatase tensin type (InterPro:IPR014019), Dual specificity phosphatase, catalytic domain (InterPro:IPR000340), C2 calcium/lipid-binding domain, CaLB (InterPro:IPR008973), Tensin phosphatase, C2 domain (InterPro:IPR014020); BEST Arabidopsis thaliana protein match is: PTEN 2 (TAIR:AT3G19420.1); Ha…
AT2G29650	7.54578	9.35709	8.83969	9.60857	10.1931	7.89272	9.83042	7.821	7.50598	7.24872	1.29391	1.32002e-07	2.06279	1.50168e-10	2.64732	1.68354e-12	0.346941	0.0193567	PHOSPHATE TRANSPORTER 4;1 (PHT4;1);ANION TRANSPORTER 1 (ANTR1)	Encodes an inorganic phosphate transporter (PHT4;1) that is localized to the thylakoid membrane.
AT1G35140	6.31365	5.91037	5.28416	5.30567	5.91327	6.18888	5.34986	7.88385	5.80226	5.00213	-1.02949	1.76248e-05	-1.00798	1.25069e-05	-0.400382	0.0139194	-0.124774	0.260145	PHOSPHATE-INDUCED 1 (PHI-1);EXORDIUM LIKE 7 (EXL7);EXORDIUM LIKE 1 (EXL1)	Encodes PHI1/EXL1
AT2G41210	5.75483	6.5705	6.76535	7.13726	7.30212	6.95779	6.21296	7.04263	8.07038	8.43328	1.01052	1.53712e-05	1.38243	2.27648e-07	1.54729	2.87453e-08	1.20296	2.25359e-06	PHOSPHATIDYLINOSITOL- 4-PHOSPHATE 5-KINASE 5 (PIP5K5)	Encodes a protein with phosphatidylinositol-4-phosphate 5-kinase activity that plays a role in pollen tip growth. The enzyme localizes to the apical plasma membrane and adjacent cytosolic region of pollen tubes. Overexpression of this gene leads to increased deposition of pectin in the cell wall at the tip of the pollen tube and causes altered pollen tube morphology.
AT4G37870	9.74514	10.0572	11.0643	10.8765	10.8443	10.7296	9.92562	10.9109	11.5854	11.175	1.31913	4.75693e-07	1.13136	1.42347e-06	1.09914	1.18664e-06	0.984458	1.29411e-05	PHOSPHOENOLPYRUVATE CARBOXYKINASE (PEPCK);PHOSPHOENOLPYRUVATE CARBOXYKINASE 1 (PCK1)	Encodes a phosphoenolpyruvate carboxykinase that localizes to the cytosol.
AT1G68750	5.55866	6.55256	6.82617	7.29008	7.3703	7.26504	6.4894	7.42879	7.54116	6.81744	1.26751	4.57856e-06	1.73142	6.06514e-08	1.81164	1.71933e-08	1.70639	1.58273e-07	PHOSPHOENOLPYRUVATE CARBOXYLASE 4 (ATPPC4);PHOSPHOENOLPYRUVATE CARBOXYLASE 4 (PPC4)	Encodes one of four Arabidopsis phosphoenolpyruvate (PEP) carboxylase proteins. But, it is more similar to bacterial PEP carboxylase than plant PEP carboxylase. Efforts to express this enzyme and to demonstrate its enzymatic activity in E.coli failed.
AT1G52570	8.35212	8.73334	9.11594	9.55501	9.56982	9.34932	8.72766	9.80711	9.80643	9.18496	0.763825	2.14003e-05	1.2029	5.88917e-08	1.2177	2.53786e-08	0.997199	1.14821e-06	PHOSPHOLIPASE D ALPHA 2 (PLDALPHA2)	member of C2-PLD subfamily
AT1G67070	6.40293	6.73807	7.08844	7.30705	7.38274	7.41979	6.54072	7.07845	7.19715	6.46352	0.685511	0.000575994	0.904115	2.66624e-05	0.979804	6.80946e-06	1.01685	1.39594e-05	PHOSPHOMANNOSE ISOMERASE 2 (PMI2);DARK INDUCIBLE 9 (DIN9)	Encodes a protein with phosphomannose isomerase activity that is involved in synthesis of ascorbic acid. Expression is induced after 24 hours of dark treatment, in senescing leaves and treatment with exogenous photosynthesis inhibitor. Induction of gene expression was suppressed in excised leaves supplied with sugar. The authors suggest that the gene's expression pattern is responding to the leve…
ATCG00540	10.9488	8.80552	9.37654	10.6145	9.20118	8.94245	9.51744	11.3758	10.9148	11.138	-1.57224	0.00457648	-0.334306	0.256276	-1.74761	0.00114653	-2.00634	0.000874166	PHOTOSYNTHETIC ELECTRON TRANSFER A (PETA)	Encodes cytochrome f apoprotein; involved in photosynthetic electron transport chain; encoded by the chloroplast genome and is transcriptionally repressed by a nuclear gene HCF2.
AT3G01440	9.28693	8.28826	8.83037	8.40678	7.87655	8.61386	8.1945	8.27651	7.20341	6.61284	-0.456555	0.0241548	-0.880147	0.000222169	-1.41038	9.04714e-07	-0.673072	0.0029913	PHOTOSYNTHETIC NDH SUBCOMPLEX L 3 (PnsL3);PSBQ-LIKE 2 (PQL2);PSBQ-LIKE 1 (PQL1)	Encodes a subunit of the NAD(P)H complex located in the chloroplast thylakoid lumen.
AT3G54890	11.5653	13.1988	12.213	12.91	13.0909	11.693	13.4194	11.5897	11.443	11.8125	0.647679	4.85643e-05	1.34469	4.90928e-09	1.52553	4.25694e-10	0.127682	0.176248	PHOTOSYSTEM I LIGHT HARVESTING COMPLEX GENE 1 (LHCA1)	Encodes a component of the light harvesting complex associated with photosystem I.
ATCG00280	10.3421	9.17275	9.4915	10.0003	9.02328	8.65364	9.40877	9.61366	9.14008	9.48098	-0.850575	0.0276489	-0.341821	0.199114	-1.31879	0.00123801	-1.68844	0.000376826	PHOTOSYSTEM II REACTION CENTER PROTEIN C (PSBC)	chloroplast gene encoding a CP43 subunit of the photosystem II reaction center. promoter contains a blue-light responsive element.
ATCG00270	8.37367	6.93372	7.6669	8.69186	6.98442	6.30664	7.42395	8.17789	8.16333	8.3316	-0.706774	0.121868	0.318188	0.27389	-1.38926	0.00772014	-2.06703	0.00107089	PHOTOSYSTEM II REACTION CENTER PROTEIN D (PSBD)	PSII D2 protein
ATCG00430	8.98742	8.08887	8.86125	9.95125	8.22612	7.14242	7.8365	6.12711	5.98843	7.00745	-0.126172	0.393521	0.963825	0.0681279	-0.761297	0.0965502	-1.845	0.00505723	PHOTOSYSTEM II REACTION CENTER PROTEIN G (PSBG)	Encodes a protein which was originally thought to be part of photosystem II but its wheat homolog was later shown to encode for subunit K of NADH dehydrogenase.
ATCG00080	12.4702	11.4412	11.6611	12.0381	11.4998	11.3675	11.3525	11.5641	11.2398	11.8771	-0.809075	0.00205962	-0.432163	0.0436298	-0.970393	0.000222354	-1.10271	0.00017504	PHOTOSYSTEM II REACTION CENTER PROTEIN I (PSBI)	PSII I protein
ATCG00070	12.4674	11.8535	11.964	12.4401	12.0437	11.3376	11.6429	11.336	11.0453	12.2078	-0.503423	0.00782147	-0.0272656	0.389681	-0.4237	0.0118958	-1.12976	8.47264e-06	PHOTOSYSTEM II REACTION CENTER PROTEIN K PRECURSOR (PSBK)	PSII K protein
ATCG00560	10.3127	9.31235	9.19095	9.38198	9.26943	9.79196	9.105	9.59154	9.41865	9.44541	-1.12172	0.000151659	-0.930691	0.000527406	-1.04324	0.000125144	-0.520709	0.0283323	PHOTOSYSTEM II REACTION CENTER PROTEIN L (PSBL)	PSII L protein
ATCG00700	7.93985	6.36653	7.0281	7.72405	6.77596	5.42951	6.87577	5.79055	6.01546	7.08359	-0.91175	0.00851162	-0.215805	0.255344	-1.16389	0.000859346	-2.51034	1.02707e-06	PHOTOSYSTEM II REACTION CENTER PROTEIN N (PSBN)	PSII low MW protein
ATCG00510	11.5147	9.83605	9.66671	10.8204	9.62265	9.40956	10.1627	10.7046	10.5288	11.2545	-1.84804	0.00285585	-0.694348	0.121353	-1.8921	0.00125375	-2.10519	0.00122632	PHOTSYSTEM I SUBUNIT I (PSAI)	Encodes subunit I of photosystem I.
AT3G17360	6.77025	6.44429	6.4815	5.86904	5.38355	6.15935	6.84806	5.96205	4.98516	4.8786	-0.288749	0.0984321	-0.90121	0.000153123	-1.38669	9.08875e-07	-0.610893	0.00505723	PHRAGMOPLAST ORIENTING KINESIN 1 (POK1)	PHRAGMOPLAST ORIENTING KINESIN 1 is one of the two Arabidopsis homologs isolated in yeast two-hybrid screen for interaction partners of maize gene TANGLED1 (TAN1). Based on sequence homology in their motor domains, POK1 and POK2 belong to the kinesin-12 class which also includes the well-characterized group of phragmoplast-associated kinesins AtPAKRPs. Both kinesins are composed of an N-terminal …
AT1G14280	8.05423	8.83689	8.16898	8.24054	9.20905	8.60666	8.66686	8.79941	8.973	8.67481	0.114751	0.271669	0.186306	0.15414	1.15482	1.5723e-06	0.552431	0.00399439	PHYTOCHROME KINASE SUBSTRATE 2 (PKS2)	Encodes phytochrome kinase substrate 2. PKS proteins are critical for hypocotyl phototropism. Forms a complex with Phot1, Phot2 and NPH3.
AT3G59060	5.62913	8.23617	6.64023	7.35036	8.23052	6.38933	8.59374	6.15901	5.84834	5.68857	1.0111	0.000126251	1.72123	2.12937e-07	2.60139	4.67408e-10	0.760205	0.00156943	PHYTOCHROME-INTERACTING FACTOR 5 (PIF5);PHYTOCHROME INTERACTING FACTOR 3-LIKE 6 (PIL6)	Encodes a novel Myc-related bHLH transcription factor, which physically associated with APRR1/TOC1 and is a member of PIF3 transcription factor family. Involved in shade avoidance. Functions as negative regulator of PhyB. Protein levels are modulated by phytochrome B.
AT2G31980	11.7342	12.0504	12.2485	12.772	13.0279	12.6154	12.2394	12.7759	13.2235	12.8567	0.514276	0.00861717	1.03784	1.75696e-05	1.29371	8.89654e-07	0.881198	0.000164503	PHYTOCYSTATIN 2 (CYS2);PHYTOCYSTATIN 2 (AtCYS2)	PHYTOCYSTATIN 2 (CYS2); FUNCTIONS IN: cysteine-type endopeptidase inhibitor activity; INVOLVED IN: biological_process unknown; LOCATED IN: endomembrane system; EXPRESSED IN: 18 plant structures; EXPRESSED DURING: 11 growth stages; CONTAINS InterPro DOMAIN/s: Proteinase inhibitor I25, cystatin, conserved site (InterPro:IPR018073), Proteinase inhibitor I25, cystatin (InterPro:IPR000010), Proteinase…
AT2G22860	5.44861	6.68324	6.96294	7.30832	7.38107	7.73397	6.16035	7.44167	7.85851	7.86049	1.51433	0.00042035	1.8597	3.73349e-05	1.93245	1.55933e-05	2.28535	7.55795e-06	PHYTOSULFOKINE 2 PRECURSOR (ATPSK2);PHYTOSULFOKINE 2 PRECURSOR (PSK2)	Phytosulfokine 2 precursor, coding for a unique plant peptide growth factor.
AT3G44735	9.55618	9.28799	8.40266	8.38901	9.14594	9.15656	9.0155	9.29119	8.78438	8.65259	-1.15352	1.32176e-06	-1.16716	5.82994e-07	-0.410233	0.00642501	-0.399616	0.0134809	PHYTOSULFOKINE 3 PRECURSOR (ATPSK3);PHYTOSULFOKINE 3 PRECURSOR (PSK3); (PSK1)	Phytosulfokine 3 precursor, coding for a unique plant peptide growth factor.
AT3G49780	5.02129	5.28462	5.40146	5.36409	4.99054	6.70255	4.47078	5.95896	5.65564	4.7186	0.380166	0.0296336	0.3428	0.0372119	-0.030753	0.333185	1.68126	8.69435e-08	PHYTOSULFOKINE 4 PRECURSOR (ATPSK4);PHYTOSULFOKINE 4 PRECURSOR (PSK4); (ATPSK3 (FORMER SYMBOL))	Phytosulfokine 3 precursor, coding for a unique plant peptide growth factor. Plants overexpressing this gene (under a 35S promoter), develop normal cotyledons and hypocotyls but their growth, in particular that of their roots, was faster than that of wildtype.
AT4G30720	6.38278	6.97748	7.32459	7.26827	7.41951	6.79096	7.35599	6.88939	7.6567	8.72329	0.941809	6.38289e-06	0.885498	7.01423e-06	1.03673	6.68982e-07	0.408179	0.0085996	PIGMENT DEFECTIVE 327 (PDE327)	Encodes a putative oxidoreductase/electron carrier detected in the chloroplast stroma that is essential to ensure a correct electron flow through the photosynthetic chain and, hence, photosynthesis efficiency and normal growth. Mutations in the Col-0 allele result in pale green pigmentation and defective growth.
AT2G26700	5.08417	4.66272	4.30448	4.28757	4.05133	4.77996	4.52477	4.73305	4.39332	4.50307	-0.779686	0.000207243	-0.796593	0.000107507	-1.03283	4.24864e-06	-0.30421	0.0589384	PINOID2 (PID2)	Encodes PID2, a homolog of PID. Simultaneous disruption of PID(AT2G34650) and its 3 closest homologs (PID2/AT2G26700, WAG1/AT1G53700, and WAG2/AT3G14370) abolishes the formation of cotyledons.
AT1G68610	5.90735	8.01489	7.16131	7.48049	7.49302	7.60879	6.47866	7.3815	8.49535	8.25177	1.25397	0.000180176	1.57314	1.10978e-05	1.58568	5.99295e-06	1.70144	8.41664e-06	PLANT CADMIUM RESISTANCE 11 (PCR11)	Target promoter of the male germline-specific transcription factor DUO1.
AT2G19330	6.40407	7.84752	7.28513	7.86542	8.01309	7.82977	6.93064	7.83119	8.33741	7.99987	0.881054	0.000191563	1.46135	4.7651e-07	1.60902	8.40569e-08	1.4257	1.30005e-06	PLANT INTRACELLULAR RAS GROUP-RELATED LRR 6 (PIRL6)	Encodes PIRL6, a member of the Plant Intracellular Ras-group-related LRRs (Leucine rich repeat proteins). PIRLs are a distinct, plant-specific class of intracellular LRRs that likely mediate protein interactions, possibly in the context of signal transduction.
AT5G58650	6.08516	6.69652	6.46195	6.58039	7.1415	6.82771	6.53175	7.638	8.72465	8.32521	0.376789	0.0523534	0.495233	0.0146835	1.05634	2.74869e-05	0.742554	0.00166919	PLANT PEPTIDE CONTAINING SULFATED TYROSINE 1 (PSY1)	Encodes PSY1, an18-aa tyrosine-sulfated glycopeptide that promotes cellular proliferation and expansion. PSY1 is widely expressed in various tissues, including shoot apical meristem, and is highly up-regulated by wounding. Perception of PSY1 depends on At1g72300, a leucine-rich repeat receptor kinase (LRR-RK).
AT5G42340	5.16735	5.81448	5.79207	5.94077	6.28048	5.71859	5.19901	5.93654	6.85857	6.18951	0.624721	0.0155748	0.77342	0.00352075	1.11313	0.000123844	0.551244	0.0291512	PLANT U-BOX 15 (PUB15)	Plant U-Box 15 (PUB15); FUNCTIONS IN: ubiquitin-protein ligase activity, binding; INVOLVED IN: protein ubiquitination; LOCATED IN: ubiquitin ligase complex; EXPRESSED IN: 6 plant structures; EXPRESSED DURING: L mature pollen stage, M germinated pollen stage, 4 anthesis, petal differentiation and expansion stage; CONTAINS InterPro DOMAIN/s: U box domain (InterPro:IPR003613), Armadillo-like helical…
AT4G20260	10.9747	11.0806	9.97437	10.0434	10.4855	10.7043	9.98692	10.5997	11.108	10.1147	-1.00034	6.23634e-07	-0.931291	7.0879e-07	-0.489175	0.00039103	-0.270392	0.0311248	PLASMA-MEMBRANE ASSOCIATED CATION-BINDING PROTEIN 1 (PCAP1);ARABIDOPSIS THALIANA PLASMA-MEMBRANE ASSOCIATED CATION-BINDING PROTEIN 1 (ATPCAP1)	Encodes a Ca2+ and Cu2+ binding protein. N-terminal myristylation on glycine 2 appears to enable it to associate tightly with the plasma membrane. Recombinant PCaP1 interacts strongly with phosphatidylinositol 3,5-bisphosphate (PtdIns(3,5)P2) and PtdIns (3,4,5)P3, and weakly with PtdIns(3,5)P2 and PtdIns(4,5). It also interacts with calmodulin (CaM) in a calcium-dependent manner. CaM does not int…
AT1G18650	10.6334	10.6308	9.85936	9.57656	9.66562	10.2559	10.2511	9.35757	8.63695	8.99733	-0.774048	0.00010726	-1.05685	2.30057e-06	-0.967795	3.68283e-06	-0.377504	0.0192959	PLASMODESMATA CALLOSE-BINDING PROTEIN 3 (PDCB3)	Encodes a member of the X8-GPI family of proteins. It localizes to the plasmodesmata and is predicted to bind callose.
AT1G70690	6.59088	7.06005	7.1715	7.18308	6.83724	7.68074	6.45584	7.03443	7.24074	6.43265	0.580616	0.0195889	0.592197	0.0146057	0.246359	0.141826	1.08986	0.000307504	PLASMODESMATA-LOCATED PROTEIN 5 (PDLP5);HOPW1-1-INDUCED GENE1 (HWI1)	Encodes a plasmodesmal protein that may be involved in the intercellular movement of molecules through the plasmodesmata. The protein has two DUF26 domains and a single transmembrane domain.
AT1G27770	8.86506	8.44579	8.20494	7.77591	7.89093	8.40698	8.32839	9.44502	7.80214	7.44589	-0.660122	0.00180029	-1.08916	1.15602e-05	-0.974136	2.34247e-05	-0.458084	0.0176112	PLASTID ENVELOPE ATPASE 1 (PEA1);AUTOINHIBITED CA2+-ATPASE 1 (ACA1)	Encodes a chloroplast envelope Ca2+-ATPase with an N-terminal autoinhibitor.
AT3G46780	9.27535	10.4609	9.8915	10.1604	10.3119	9.32195	10.4945	9.77082	9.25908	8.83519	0.616143	0.000366224	0.885032	6.0454e-06	1.03658	5.6847e-07	0.046599	0.368705	PLASTID TRANSCRIPTIONALLY ACTIVE 16 (PTAC16)	plastid transcriptionally active 16 (PTAC16); FUNCTIONS IN: binding, catalytic activity; INVOLVED IN: metabolic process; LOCATED IN: in 6 components; EXPRESSED IN: 21 plant structures; EXPRESSED DURING: 14 growth stages; CONTAINS InterPro DOMAIN/s: NAD(P)-binding domain (InterPro:IPR016040), NmrA-like (InterPro:IPR008030); BEST Arabidopsis thaliana protein match is: NAD(P)-binding Rossmann-fold s…
ATCG00670	12.1309	11.6578	11.6935	12.1724	11.4864	10.9328	11.605	11.5462	11.3646	12.1322	-0.437343	0.0593619	0.0415055	0.386343	-0.644512	0.00732395	-1.19812	0.000142188	PLASTID-ENCODED CLP P (PCLPP);CASEINOLYTIC PROTEASE P 1 (CLPP1)	Encodes the only ClpP (caseinolytic protease) encoded within the plastid genome. Contains a highly conserved catalytic triad of Ser-type proteases (Ser-His-Asp). Part of the 350 kDa chloroplast Clp complex. The name reflects nomenclature described in Adam et. al (2001).
AT5G51600	8.61974	8.10692	8.41741	7.78496	7.44988	8.15705	8.63696	8.06268	7.09739	6.56462	-0.202331	0.157109	-0.83478	0.000116518	-1.16986	1.95386e-06	-0.462694	0.0136244	PLEIADE (PLE);ARABIDOPSIS THALIANA MICROTUBULE-ASSOCIATED PROTEIN 65-3 (ATMAP65-3);MICROTUBULE-ASSOCIATED PROTEIN 65-3 (MAP65-3)	Mutant has defective roots. Essential for giant cell ontogenesis. Role in organizing the mitotic microtubule array during both early and late mitosis in all plant organs.
AT2G45800	7.16959	9.19313	8.44715	8.72213	9.11754	8.07337	7.57066	8.52501	9.93604	9.28623	1.27756	0.00118476	1.55253	0.000149209	1.94794	8.92124e-06	0.903779	0.0121233	PLIM2A (PLIM2a)	Encodes a member of the Arabidopsis LIM proteins: a family of actin bundlers with distinct expression patterns. WLIM1, WLIM2a, and WLIM2b are widely expressed, whereas PLIM2a, PLIM2b, and PLIM2c are predominantly expressed in pollen. Regulates actin cytoskeleton organization.
AT1G01780	7.82969	8.79124	8.36665	8.72059	8.8773	8.69521	8.15102	8.9514	9.33055	8.82095	0.536963	0.00131019	0.890898	6.82629e-06	1.04761	6.11574e-07	0.865522	1.68016e-05	PLIM2B (PLIM2b)	Encodes a member of the Arabidopsis LIM proteins: a family of actin bundlers with distinct expression patterns. WLIM1, WLIM2a, and WLIM2b are widely expressed, whereas PLIM2a, PLIM2b, and PLIM2c are predominantly expressed in pollen. Regulates actin cytoskeleton organization.
AT3G61230	6.76628	8.31878	8.0057	8.14467	8.58023	7.80304	7.28181	8.39597	9.15807	8.46441	1.23941	0.00232536	1.37839	0.000727198	1.81394	3.75989e-05	1.03675	0.00800445	PLIM2C (PLIM2c)	Encodes a member of the Arabidopsis LIM proteins: a family of actin bundlers with distinct expression patterns. WLIM1, WLIM2a, and WLIM2b are widely expressed, whereas PLIM2a, PLIM2b, and PLIM2c are predominantly expressed in pollen. Regulates actin cytoskeleton organization.
AT1G22760	9.15465	10.0903	9.96888	10.5558	10.5323	10.4136	9.8248	10.7471	10.7613	10.1155	0.814236	9.43021e-05	1.40111	1.25684e-07	1.37767	8.5184e-08	1.259	9.29324e-07	POLY(A) BINDING PROTEIN 3 (PAB3)	Putative poly(A) binding protein May there fore function in posttranscriptional regulation, including mRNA turnover and translational initiation. Expression detected only in floral organs.
AT1G71770	9.50179	10.0534	9.73008	10.549	10.3981	10.1742	9.8347	10.5109	10.4162	9.90071	0.228294	0.0281841	1.04724	1.86512e-08	0.8963	7.37836e-08	0.672389	7.49254e-06	POLY(A)-BINDING PROTEIN 5 (PAB5)	Encodes a Class I polyA-binding protein. Expressed in floral organs. Binds polyA sepharose in vitro.
AT2G43020	8.94736	9.43358	9.80766	10.704	10.1837	9.80222	9.85203	9.50304	9.37201	8.52814	0.860307	2.74019e-06	1.75668	1.50168e-10	1.23637	8.57138e-09	0.854863	3.03019e-06	POLYAMINE OXIDASE 2 (PAO2);POLYAMINE OXIDASE 2 (ATPAO2)	polyamine oxidase 2 (PAO2); FUNCTIONS IN: primary amine oxidase activity, oxidoreductase activity; INVOLVED IN: oxidation reduction; LOCATED IN: cellular_component unknown; EXPRESSED IN: sperm cell, male gametophyte, pollen tube; EXPRESSED DURING: L mature pollen stage, M germinated pollen stage; CONTAINS InterPro DOMAIN/s: Amine oxidase (InterPro:IPR002937), Flavin-containing amine oxidase (Inte…
AT1G02790	11.8693	12.5703	12.3068	12.6812	12.607	12.8896	11.9294	12.8061	13.2103	12.5595	0.437521	0.00431107	0.811869	1.30012e-05	0.737708	2.22551e-05	1.02027	1.88713e-06	POLYGALACTURONASE 4 (PGA4)	encodes a exopolygalacturonase.
AT5G06870	8.54371	9.47174	8.31621	8.15365	7.40685	7.42044	8.4766	7.62912	6.91199	5.88588	-0.227505	0.145463	-0.390063	0.0310732	-1.13686	5.792e-06	-1.12327	1.99632e-05	POLYGALACTURONASE INHIBITING PROTEIN 2 (PGIP2);ARABIDOPSIS POLYGALACTURONASE INHIBITING PROTEIN 2 (ATPGIP2)	Encodes a polygalacturonase inhibiting protein involved in plant defense response. PGIPs inhibit the activity of pectin degrading enzymes such as those produced by fungal pathogens. PGIP2 is induced by fungal infection and methyl jasmonate.
AT5G64900	8.02154	7.5905	7.02879	6.97148	7.0566	7.40434	7.6465	7.6039	7.35336	7.28263	-0.99275	5.9305e-05	-1.05006	1.94001e-05	-0.964933	2.95661e-05	-0.617194	0.00341782	PRECURSOR OF PEPTIDE 1 (PROPEP1);PEPTIDE 1 (PEP1);ARABIDOPSIS THALIANA PEPTIDE 1 (ATPEP1)	Encodes a putative 92-aa protein that is the precursor of AtPep1, a 23-aa peptide which activates transcription of the defensive gene defensin (PDF1.2) and activates the synthesis of H2O2, both being components of the innate immune response.
AT4G29340	9.56429	10.5035	10.2048	10.7816	10.841	10.8173	10.0539	10.962	11.1688	10.5242	0.640461	0.00152073	1.21733	1.79242e-06	1.2767	6.02169e-07	1.25297	2.4395e-06	PROFILIN 4 (PRF4)	Profilin is a low-molecular weight, actin monomer-binding protein that regulates the organization of actin cytoskeleton in eukaryotes, including higher plants. PRF4 and PRF5 are late pollen-specific and are not detectable in other cell types of the plant body including microspores and root hairs. Immunocytochemical studies at the subcellular level reveal that both the constitutive and pollen-spec…
AT2G19770	9.81542	10.5954	10.4008	10.8373	10.9732	10.8818	10.0533	11.027	11.2614	10.5595	0.585401	0.000968201	1.02188	2.44755e-06	1.15783	3.34633e-07	1.06639	2.87997e-06	PROFILIN 5 (PRF5)	Encodes profilin 5, originally named profilin 4 (PRO4/PFN4). Low-molecular weight, actin monomer-binding protein that regulates the organization of actin cytoskeleton. Pollen-specific plant profilin present predominantly in mature pollen and growing pollen tubes.
AT5G09520	5.09988	5.54791	5.61556	5.84906	6.41665	4.86283	5.31441	5.57447	6.88265	5.95634	0.515676	0.0645186	0.749178	0.0124071	1.31677	0.000138226	-0.23705	0.241646	PRO-GLU-LEU|ILE|VAL-PRO-LYS 2 (PELPK2)	hydroxyproline-rich glycoprotein family protein; FUNCTIONS IN: molecular_function unknown; INVOLVED IN: biological_process unknown; LOCATED IN: endomembrane system; EXPRESSED IN: 21 plant structures; EXPRESSED DURING: 12 growth stages; BEST Arabidopsis thaliana protein match is: hydroxyproline-rich glycoprotein family protein (TAIR:AT5G09530.1); Has 4837 Blast hits to 2182 proteins in 495 species…
AT2G29570	10.4854	10.3973	9.73661	9.66575	9.33113	9.77711	10.3729	9.80241	8.94658	8.41289	-0.748793	0.000129754	-0.819654	3.24779e-05	-1.15427	4.14363e-07	-0.708297	0.000235745	PROLIFERATING CELL NUCLEAR ANTIGEN 2 (PCNA2);A. THALIANA PROLIFERATING CELL NUCLEAR ANTIGEN 2 (ATPCNA2)	Functionally interacts with POLH to repair DNA damaged by UVB damage.
AT1G07370	10.387	10.0763	9.85982	9.52935	9.32267	9.71169	10.3598	9.70386	8.60738	7.89749	-0.527188	0.0025231	-0.857658	2.25928e-05	-1.06434	1.2389e-06	-0.675323	0.000400386	PROLIFERATING CELLULAR NUCLEAR ANTIGEN 1 (ATPCNA1);PROLIFERATING CELLULAR NUCLEAR ANTIGEN 1 (PCNA1)	Encodes putative proliferating cell nuclear antigen involved in cell cycle regulation.
AT4G34440	5.23933	6.19426	5.78276	6.14975	6.41757	6.1341	5.85735	6.07833	6.88085	6.54218	0.54343	0.0193365	0.910424	0.000494486	1.17824	2.7322e-05	0.894768	0.000919044	PROLINE-RICH EXTENSIN-LIKE RECEPTOR KINASE 5 (AtPERK5);PROLINE-RICH EXTENSIN-LIKE RECEPTOR KINASE 5 (PERK5)	Encodes a member of the proline-rich extensin-like receptor kinase (PERK) family. This family consists of 15 predicted receptor kinases (PMID: 15653807).
AT3G18810	4.56978	5.85274	5.29268	5.51824	5.91116	5.17012	5.06474	4.98938	6.56176	6.18244	0.722903	0.0513124	0.948462	0.0143556	1.34138	0.00114788	0.600343	0.0901979	PROLINE-RICH EXTENSIN-LIKE RECEPTOR KINASE 6 (AtPERK6);PROLINE-RICH EXTENSIN-LIKE RECEPTOR KINASE 6 (PERK6)	Encodes a member of the proline-rich extensin-like receptor kinase (PERK) family. This family consists of 15 predicted receptor kinases (PMID: 15653807).
AT2G05620	9.57514	10.009	8.53827	9.14033	10.0424	9.32023	10.1184	9.17073	9.1892	9.56352	-1.03686	2.72292e-07	-0.434804	0.00115325	0.467242	0.000447497	-0.254909	0.0347069	PROTON GRADIENT REGULATION 5 (PGR5)	Involved in electron flow in Photosystem I. Essential for photoprotection.
AT5G60100	8.46856	6.59691	8.75346	8.416	5.76332	8.45152	4.87475	7.9901	7.59547	8.03707	0.2849	0.145373	-0.0525572	0.373775	-2.70524	1.84687e-09	-0.0170369	0.4341	PSEUDO-RESPONSE REGULATOR 3 (PRR3)	Encodes pseudo-response regulator 3 (APRR3/PRR3). PRR3 transcript levels vary in a circadian pattern with peak expression at dusk under long and short day conditions. PRR3 affects the period of the circadian clock and seedlings with reduced levels of PRR3 have shorter periods, based on transcriptional assays of clock-regulated genes. PRR3 is expressed in the vasculature of cotyledons and leaves w…
AT5G24470	7.03266	5.87586	7.84858	9.1967	6.71884	7.34638	4.91562	8.09396	8.7779	9.41945	0.815917	0.00104832	2.16403	1.63384e-08	-0.313822	0.0703089	0.313716	0.100639	PSEUDO-RESPONSE REGULATOR 5 (PRR5);PSEUDO-RESPONSE REGULATOR 5 (APRR5)	Encodes a pseudo-response regulator whose mutation affects various circadian-associated biological events such as flowering time in the long-day photoperiod conditions, red light sensitivity of seedlings during early photomorphogenesis, and the period of free-running rhythms of certain clock-controlled genes including CCA1 and APRR1/TOC1 in constant white light. Acts as transcriptional repressor …
AT1G78160	6.47654	6.8513	7.11898	7.74305	7.51223	7.50047	7.15026	7.76946	7.95722	7.42573	0.642446	0.00372012	1.26651	5.27851e-06	1.03569	2.84092e-05	1.02394	8.78859e-05	PUMILIO 7 (PUM7);PUMILIO 7 (APUM7)	Encodes a member of the Arabidopsis Pumilio (APUM) proteins containing PUF domain (eight repeats of approximately 36 amino acids each). PUF proteins regulate both mRNA stability and translation through sequence-specific binding to the 3' UTR of target mRNA transcripts.
AT1G22240	5.71964	6.23724	6.6285	6.79966	6.8711	6.5165	6.43446	6.70209	6.97586	6.70537	0.90886	0.000313065	1.08002	3.72118e-05	1.15146	1.1699e-05	0.796856	0.00103395	PUMILIO 8 (PUM8);PUMILIO 8 (APUM8)	Encodes a member of the Arabidopsis Pumilio (APUM) proteins containing PUF domain (eight repeats of approximately 36 amino acids each). PUF proteins regulate both mRNA stability and translation through sequence-specific binding to the 3' UTR of target mRNA transcripts.
AT2G46880	6.81103	6.85278	5.74842	6.21169	6.28097	6.24782	6.59316	6.2721	6.14823	6.42286	-1.06261	0.00067669	-0.599341	0.0198618	-0.530062	0.0258854	-0.563214	0.0330195	PURPLE ACID PHOSPHATASE 14 (PAP14); (ATPAP14)	purple acid phosphatase 14 (PAP14); FUNCTIONS IN: protein serine/threonine phosphatase activity, acid phosphatase activity; LOCATED IN: endomembrane system; EXPRESSED IN: leaf whorl, sepal, flower; EXPRESSED DURING: petal differentiation and expansion stage; CONTAINS InterPro DOMAIN/s: Metallophosphoesterase (InterPro:IPR004843), Phosphoesterase At2g46880 (InterPro:IPR011230); BEST Arabidopsis th…
AT3G52810	8.66368	8.88509	9.51965	9.78261	9.96977	9.66493	9.03919	9.48483	9.20222	8.69336	0.855975	2.5918e-06	1.11894	5.5406e-08	1.30609	3.48888e-09	1.00125	4.32878e-07	PURPLE ACID PHOSPHATASE 21 (PAP21);PURPLE ACID PHOSPHATASE 21 (ATPAP21)	purple acid phosphatase 21 (PAP21); FUNCTIONS IN: protein serine/threonine phosphatase activity, acid phosphatase activity; INVOLVED IN: biological_process unknown; LOCATED IN: endomembrane system; EXPRESSED IN: petal, leaf whorl, fruit, sepal, flower; EXPRESSED DURING: 4 anthesis, petal differentiation and expansion stage; CONTAINS InterPro DOMAIN/s: Metallophosphoesterase (InterPro:IPR004843), …
AT5G36150	5.6123	5.9823	6.18611	6.49892	6.80425	6.47038	6.02084	6.08214	5.67754	5.57127	0.573812	0.0112166	0.886622	0.000382258	1.19195	1.31172e-05	0.858087	0.000826975	PUTATIVE PENTACYCLIC TRITERPENE SYNTHASE 3 (ATPEN3);PUTATIVE PENTACYCLIC TRITERPENE SYNTHASE 3 (PEN3)	putative pentacyclic triterpene synthase 3 (PEN3); CONTAINS InterPro DOMAIN/s: Terpene synthase, conserved site (InterPro:IPR002365), Terpenoid cylases/protein prenyltransferase alpha-alpha toroid (InterPro:IPR008930), Squalene cyclase (InterPro:IPR018333), Prenyltransferase/squalene oxidase (InterPro:IPR001330); BEST Arabidopsis thaliana protein match is: baruol synthase 1 (TAIR:AT4G15370.1); Ha…
AT3G17810	8.50239	8.95523	9.38681	9.46168	9.66555	9.32551	8.88704	9.51557	10.1818	9.34661	0.884421	2.17331e-05	0.959293	4.97915e-06	1.16317	3.12186e-07	0.823121	4.59624e-05	PYRIMIDINE 1 (PYD1)	Encodes a protein predicted to have dihydropyrimidine dehydrogenase activity. Its activity has not been demonstrated in vivo, but, it is required for efficient uracil catabolism in Arabidopsis. It localizes to the plastid.
AT3G08860	4.83801	4.1425	5.91647	5.66799	5.86085	5.97651	4.69131	5.5102	6.19696	5.33197	1.07846	0.000102613	0.829986	0.000689099	1.02284	6.91964e-05	1.13851	6.43291e-05	PYRIMIDINE 4 (PYD4)	Encodes a protein that is predicted to have beta-alanine aminotransferase activity.
AT2G46860	8.60425	9.93331	9.55507	10.1183	10.1093	9.88793	9.13345	10.3181	10.5499	9.71391	0.950825	9.59514e-05	1.51409	3.34758e-07	1.50508	2.0501e-07	1.28368	4.16371e-06	PYROPHOSPHORYLASE 3 (PPa3);PYROPHOSPHORYLASE 3 (AtPPa3)	Encodes a protein that might have inorganic pyrophosphatase activity.
AT4G01480	8.42813	9.18517	9.64656	9.84952	9.9926	9.74057	9.05669	9.79093	9.92327	9.01158	1.21843	3.48527e-06	1.42139	3.14625e-07	1.56447	5.14969e-08	1.31244	1.56528e-06	PYROPHOSPHORYLASE 5 (AtPPa5);PYROPHOSPHORYLASE 5 (PPa5)	Encodes a protein that might have inorganic pyrophosphatase activity.
AT4G15530	5.97507	8.84217	7.83768	8.33448	9.51365	7.53468	8.43567	7.96023	9.30208	8.47751	1.86261	5.6299e-07	2.35941	1.3952e-08	3.53858	2.40342e-11	1.55961	4.05886e-06	PYRUVATE ORTHOPHOSPHATE DIKINASE (PPDK)	Encodes a dual-targeted protein believed to act as a pyruvate, orthophosphate dikinase. These enzymes are normally associated with C4 photosynthesis which does not occur in Arabidopsis. However, PPDK may play a role in remobilizing nitrogen during leaf senescence in Arabidopsis. The product of the long transcript (.1 gene model) was shown to be targeted to the chloroplast, whereas the shorter tra…
AT4G20050	10.0245	10.2816	10.5846	11.07	11.0845	10.8497	10.4678	11.1125	10.4223	9.6783	0.560173	0.000285598	1.04552	2.04478e-07	1.06001	9.47436e-08	0.825263	6.12271e-06	QUARTET 3 (QRT3)	Encodes a polygalacturonase that plays a direct role in degrading the pollen mother cell wall during microspore development.
AT2G33870	4.53954	5.91046	5.50042	5.67858	5.9968	5.76212	5.20398	5.84486	6.65135	6.03097	0.96088	0.000160561	1.13903	1.75845e-05	1.45726	6.48718e-07	1.22258	1.50117e-05	RAB GTPASE HOMOLOG A1H (ArRABA1h)	RAB GTPase homolog A1H (ArRABA1h); FUNCTIONS IN: GTP binding; INVOLVED IN: protein transport, small GTPase mediated signal transduction; EXPRESSED IN: male gametophyte, flower, pollen tube; EXPRESSED DURING: L mature pollen stage, M germinated pollen stage, 4 anthesis; CONTAINS InterPro DOMAIN/s: Ras GTPase (InterPro:IPR001806), Small GTP-binding protein (InterPro:IPR005225), Small GTPase (InterP…
AT1G28550	4.82774	6.2714	5.62734	6.1027	6.28585	5.95596	5.33433	6.10457	7.07311	6.36121	0.799607	0.0229501	1.27496	0.0010026	1.45811	0.000219669	1.12823	0.00370668	RAB GTPASE HOMOLOG A1I (RABA1i);RAB GTPASE HOMOLOG A1I (AtRABA1i)	RAB GTPase homolog A1I (RABA1i); FUNCTIONS IN: GTP binding; INVOLVED IN: protein transport, small GTPase mediated signal transduction; LOCATED IN: plasma membrane; EXPRESSED IN: male gametophyte, flower, cultured cell, pollen tube; EXPRESSED DURING: L mature pollen stage, M germinated pollen stage, 4 anthesis; CONTAINS InterPro DOMAIN/s: Ras GTPase (InterPro:IPR001806), Small GTP-binding protein …
AT3G12160	5.49107	6.78429	6.6261	6.99773	7.05731	6.96061	6.32081	6.73537	7.10783	6.38577	1.13503	1.07223e-05	1.50666	2.19767e-07	1.56624	7.29736e-08	1.46954	6.04609e-07	RAB GTPASE HOMOLOG A4D (RABA4D);ARABIDOPSIS THALIANA RAB GTPASE HOMOLOG A4D (ATRABA4D)	Encodes RABA4D, a member of the Arabidopsis RabA4 subfamily of Rab GTPase proteins. It is transported in exocytic vesicles to the apical tip of pollen tubes where it appears to promote tip growth. Proper localization of RabA4d depends on ROP1, RIC3, and RIC4 activity.
AT5G10260	6.67993	7.75611	7.276	7.8642	7.89875	7.60901	7.03452	7.7776	7.97099	7.02668	0.59607	0.000872611	1.18427	4.57645e-07	1.21882	1.90479e-07	0.92908	1.40059e-05	RAB GTPASE HOMOLOG H1E (RABH1e);RAB GTPASE HOMOLOG H1E (AtRABH1e)	RAB GTPase homolog H1E (RABH1e); FUNCTIONS IN: GTP binding; INVOLVED IN: protein transport, small GTPase mediated signal transduction; EXPRESSED IN: 15 plant structures; EXPRESSED DURING: 6 growth stages; CONTAINS InterPro DOMAIN/s: Ras GTPase (InterPro:IPR001806), Small GTP-binding protein (InterPro:IPR005225), Small GTPase (InterPro:IPR020851), Ras (InterPro:IPR013753), Ras small GTPase, Rab ty…
AT1G16190	7.04361	7.78254	7.96635	8.12166	7.77712	7.48412	7.83202	7.69479	7.64054	7.44586	0.922744	6.13784e-05	1.07806	6.96668e-06	0.733518	0.000223004	0.440517	0.0161449	RADIATION SENSITIVE23A (RAD23A)	Encodes a member of the RADIATION SENSITIVE23 (RAD23) family: AT1G16190(RAD23A), AT1G79650(RAD23B), AT3G02540(RAD23C), AT5G38470(RAD23D). RAD23 proteins play an essential role in the cell cycle, morphology, and fertility of plants through their delivery of UPS (ubiquitin/26S proteasome system) substrates to the 26S proteasome.
AT3G25165	6.77561	9.05136	7.70305	8.23125	8.59618	7.79638	7.46233	8.57501	9.93059	8.87134	0.92744	0.0276897	1.45564	0.00158533	1.82057	0.000167121	1.02077	0.0192662	RALF-LIKE 25 (RALFL25)	Member of a diversely expressed predicted peptide family showing sequence similarity to tobacco Rapid Alkalinization Factor (RALF), and is believed to play an essential role in the physiology of Arabidopsis. Consists of a single exon and is characterized by a conserved C-terminal motif and N-terminal signal peptide.
AT3G25170	6.80625	9.1427	7.65713	8.12253	8.54134	7.77299	7.44374	8.4502	10.0617	8.90607	0.850879	0.0328572	1.31628	0.0024418	1.73509	0.000175563	0.966742	0.0203431	RALF-LIKE 26 (RALFL26)	Member of a diversely expressed predicted peptide family showing sequence similarity to tobacco Rapid Alkalinization Factor (RALF), and is believed to play an essential role in the physiology of Arabidopsis. Consists of a single exon and is characterized by a conserved C-terminal motif and N-terminal signal peptide.
AT1G28270	10.0281	11.2137	10.5922	11.174	11.1716	11.3458	10.2217	11.3758	12.0059	11.5494	0.564113	0.00896575	1.14586	1.76611e-05	1.14352	1.10353e-05	1.31762	7.09057e-06	RALF-LIKE 4 (RALFL4)	Member of a diversely expressed predicted peptide family showing sequence similarity to tobacco Rapid Alkalinization Factor (RALF), and is believed to play an essential role in the physiology of Arabidopsis. Consists of a single exon and is characterized by a conserved C-terminal motif and N-terminal signal peptide.
AT3G23110	5.52386	4.98124	5.64977	4.57467	4.83802	4.42523	5.71754	4.43974	4.02671	4.20911	0.12591	0.318653	-0.949194	0.000838987	-0.685843	0.00599136	-1.09863	0.000401928	RECEPTOR LIKE PROTEIN 37 (AtRLP37);EMBRYO DEFECTIVE 2800 (EMB2800);RECEPTOR LIKE PROTEIN 37 (RLP37)	receptor like protein 37 (RLP37); FUNCTIONS IN: kinase activity; INVOLVED IN: signal transduction, defense response; LOCATED IN: endomembrane system; CONTAINS InterPro DOMAIN/s: Leucine-rich repeat-containing N-terminal domain, type 2 (InterPro:IPR013210), Leucine-rich repeat (InterPro:IPR001611); BEST Arabidopsis thaliana protein match is: receptor like protein 38 (TAIR:AT3G23120.1); Has 116481 …
AT2G34410	6.33507	6.84925	7.54848	7.47919	7.77615	7.16294	6.97631	7.40033	7.50682	6.64045	1.21341	1.50233e-06	1.14412	1.57704e-06	1.44108	5.4322e-08	0.827868	9.28013e-05	REDUCED WALL ACETYLATION 3 (RWA3)	Encodes a homolog of the protein Cas1p known to be involved in polysaccharide O-acetylation in Cryptococcus neoformans. Has high similarity to RWA2 whose mutant displays reduced acetylation.
AT2G38310	10.1255	10.3677	9.29666	8.90125	8.96598	9.5819	9.04107	9.52645	8.22518	7.10183	-0.828887	7.53218e-05	-1.22429	5.82994e-07	-1.15956	6.54016e-07	-0.543643	0.00279962	REGULATORY COMPONENTS OF ABA RECEPTOR 10 (RCAR10);PYR1-LIKE 4 (PYL4)	Encodes a member of the PYR (pyrabactin resistance )/PYL(PYR1-like)/RCAR (regulatory components of ABA receptor) family proteins with 14 members. PYR/PYL/RCAR family proteins function as abscisic acid sensors. Mediate ABA-dependent regulation of protein phosphatase 2Cs ABI1 and ABI2.
AT5G46790	8.64701	8.47977	7.69036	7.12217	7.62604	7.90055	8.40261	7.76706	6.74476	5.82323	-0.95665	3.9246e-05	-1.52484	1.10947e-07	-1.02097	6.95945e-06	-0.746459	0.000446684	REGULATORY COMPONENTS OF ABA RECEPTOR 12 (RCAR12);PYR1-LIKE 1 (PYL1)	Encodes a member of the PYR (pyrabactin resistance )/PYL(PYR1-like)/RCAR (regulatory components of ABA receptor) family proteins with 14 members. PYR/PYL/RCAR family proteins function as abscisic acid sensors. Mediate ABA-dependent regulation of protein phosphatase 2Cs ABI1 and ABI2.
AT5G13330	4.56241	4.87804	5.42887	5.34633	5.58885	5.01969	4.67883	5.64495	7.28783	6.19739	0.866458	0.00286619	0.783914	0.00423432	1.02644	0.000381673	0.457281	0.0643794	RELATED TO AP2 6L (Rap2.6L)	encodes a member of the ERF (ethylene response factor) subfamily B-4 of ERF/AP2 transcription factor family. The protein contains one AP2 domain. There are 7 members in this subfamily.
AT1G15460	7.70792	7.98056	8.58803	8.81508	8.63192	8.81354	8.13833	8.94744	8.78716	8.78948	0.880109	1.05463e-05	1.10715	4.05835e-07	0.923995	2.00154e-06	1.10561	8.23041e-07	REQUIRES HIGH BORON 4 (BOR4);ARABIDOPSIS THALIANA REQUIRES HIGH BORON 4 (ATBOR4)	Encodes a efflux-type boron transporter. Over-expression improved plant growth under B toxic conditions.
AT1G74890	7.92265	7.85522	6.86511	6.43595	6.55638	7.82485	7.68937	6.35456	6.11645	5.6962	-1.05754	3.23272e-06	-1.4867	2.73161e-08	-1.36627	4.27362e-08	-0.0977971	0.281713	RESPONSE REGULATOR 15 (ARR15)	Encodes a nuclear response regulator that acts as a negative regulator in cytokinin-mediated signal transduction. Transcript accumulates in leaves and roots in response to cytokinin treatment.
AT1G10470	9.01911	9.26371	7.99701	7.87681	7.9406	8.8599	8.89732	8.29763	7.95222	7.72709	-1.0221	3.98684e-05	-1.14231	7.17304e-06	-1.07851	8.02309e-06	-0.159217	0.225565	RESPONSE REGULATOR 4 (ARR4);INDUCED BY CYTOKININ 7 (IBC7);RESPONCE REGULATOR 1 (ATRR1);MATERNAL EFFECT EMBRYO ARREST 7 (MEE7)	Encodes a two-component response regulator. Acts redundantly with ARR3 in the control of circadian period in a cytokinin-independent manner.
AT3G48100	7.22376	7.10936	6.17319	6.10174	5.91541	7.24723	6.88535	6.61098	5.52065	5.50332	-1.05057	1.27138e-05	-1.12203	3.35285e-06	-1.30835	3.27416e-07	0.0234703	0.418291	RESPONSE REGULATOR 5 (ARR5);RESPONSE REGULATOR 5 (RR5);INDUCED BY CYTOKININ 6 (IBC6);ARABIDOPSIS THALIANA RESPONSE REGULATOR 2 (ATRR2)	Encodes a transcription repressor that mediates a negative feedback loop in cytokinin signalling. ARR5 expression is upregulated by Class I KNOX genes. Arr5 protein is stabilized by cytokinin in a two-component phosphorelay.
AT1G19050	9.75495	9.48514	8.03734	7.60028	7.40258	8.90298	9.20536	7.83323	6.91243	7.32988	-1.71761	2.13623e-08	-2.15467	5.16207e-10	-2.35237	7.46593e-11	-0.851969	7.35338e-05	RESPONSE REGULATOR 7 (ARR7)	Encodes a member of the Arabidopsis response regulator (ARR) family, most closely related to ARR15. A two-component response regulator protein containing a phosphate accepting domain in the receiver domain but lacking a DNA binding domain in the output domain. Involved in response to cytokinin and meristem stem cell maintenance. Arr7 protein is stabilized by cytokinin.
AT4G27410	6.39937	6.72744	6.71611	7.24468	7.57878	6.5033	6.68695	8.2158	10.3787	9.92009	0.316742	0.0677596	0.845314	0.000165579	1.17941	3.09418e-06	0.103934	0.30629	RESPONSIVE TO DESICCATION 26 (RD26)	Encodes a NAC transcription factor induced in response to dessication. It is localized to the nucleus and acts as a transcriptional activator in ABA-mediated dehydration response.
AT2G33380	9.90308	10.4812	10.1608	10.8593	11.4046	11.074	10.906	11.3941	12.1669	11.0749	0.257757	0.0257196	0.95622	2.12426e-07	1.50156	2.92125e-10	1.17096	4.25497e-08	RESPONSIVE TO DESSICATION 20 (RD20);ARABIDOPSIS THALIANA CALEOSIN 3 (AtCLO3);CALEOSIN 3 (CLO3);CALEOSIN 3 (CLO-3)	Encodes a calcium binding protein whose mRNA is induced upon treatment with NaCl, ABA and in response to dessication. mRNA expression under drought conditions is apparent particularly in leaves and flowers. Isoform of caleosin with a role as a peroxygenase involved in oxylipin metabolism during biotic and abiotic stress.
AT5G59820	6.46044	6.63357	6.44969	6.4507	6.75118	7.67424	6.75301	8.07324	7.42477	7.42056	-0.0107524	0.434616	-0.00974036	0.416662	0.290738	0.10187	1.21381	7.54411e-05	RESPONSIVE TO HIGH LIGHT 41 (RHL41); (ZAT12)	Encodes a zinc finger protein involved in high light and cold acclimation. Overexpression of this putative transcription factor increases the expression level of 9 cold-responsive genes and represses the expression level of 15 cold-responsive genes, including CBF genes. Also, lines overexpressing this gene exhibits a small but reproducible increase in freeze tolerance. Because of the repression o…
AT5G17300	5.69526	7.97837	5.05771	5.2137	7.34095	5.94733	6.66225	6.8715	8.73256	9.37132	-0.637546	0.00457742	-0.48156	0.0173921	1.6457	1.88902e-07	0.252072	0.142582	REVEILLE 1 (RVE1)	Myb-like transcription factor that regulates hypocotyl growth by regulating free auxin levels in a time-of-day specific manner.
AT1G79860	5.08789	6.62848	5.67418	6.17031	6.35382	6.02536	5.59665	5.66816	6.73397	6.26151	0.586289	0.0303638	1.08243	0.000528236	1.26594	8.35313e-05	0.937476	0.0024874	RHO GUANYL-NUCLEOTIDE EXCHANGE FACTOR 12 (ROPGEF12);MATERNAL EFFECT EMBRYO ARREST 64 (MEE64); (ATROPGEF12)	Encodes a member of KPP-like gene family, homolog of KPP (kinase partner protein) gene in tomato. Also a member of the RopGEF (guanine nucleotide exchange factor) family, containing the novel PRONE domain (plant-specific Rop nucleotide exchanger), which is exclusively active towards members of the Rop subfamily. Coexpression of AtPRK2a with AtRopGEF12 resulted in isotropic pollen tube growth Grow…
AT1G52580	5.68478	7.07781	6.46778	6.72045	7.04746	6.27039	6.10368	6.37695	7.43888	6.66471	0.783002	0.00112717	1.03568	6.00017e-05	1.36268	1.89871e-06	0.585609	0.00860973	RHOMBOID-LIKE PROTEIN 5 (RBL5);RHOMBOID-LIKE PROTEIN 5 (ATRBL5)	RHOMBOID-like protein 5 (RBL5); FUNCTIONS IN: serine-type endopeptidase activity; INVOLVED IN: biological_process unknown; LOCATED IN: integral to membrane; EXPRESSED IN: 9 plant structures; EXPRESSED DURING: L mature pollen stage, M germinated pollen stage, 4 anthesis, C globular stage, petal differentiation and expansion stage; CONTAINS InterPro DOMAIN/s: Peptidase S54, rhomboid (InterPro:IPR00…
AT2G02990	8.61375	8.77331	9.78315	9.97805	10.1194	9.78197	8.85816	9.52277	9.7048	7.88876	1.16941	3.43804e-07	1.3643	2.47156e-08	1.50568	3.27251e-09	1.16823	3.53976e-07	RIBONUCLEASE 1 (ATRNS1);RIBONUCLEASE 1 (RNS1)	member of the ribonuclease T2 family, responds to inorganic phosphate starvation, and inhibits production of anthocyanin. Also involved in wound-induced signaling independent of jasmonic acid.
AT1G26820	8.52742	8.75309	9.39692	9.55786	9.98554	9.16407	8.82596	9.35241	9.90024	8.17191	0.8695	0.000493141	1.03044	6.54531e-05	1.45812	8.91188e-07	0.636654	0.00529837	RIBONUCLEASE 3 (RNS3)	Encodes ribonuclease RNS3.
ATCG00790	11.9488	10.6889	10.9069	11.0436	10.4629	10.1401	10.6859	10.2138	9.34796	9.64822	-1.04193	0.000658238	-0.905204	0.0013656	-1.48598	8.30818e-06	-1.80871	2.88744e-06	RIBOSOMAL PROTEIN L16 (RPL16)	chloroplast gene encoding a ribosomal protein L16, which is a constituent of 50S large ribosomal subunit
ATCG00660	8.09441	6.52048	6.44948	7.85899	6.04832	5.62538	7.81602	6.3507	5.93935	7.5604	-1.64493	0.00199721	-0.235423	0.29856	-2.0461	0.00015224	-2.46904	6.46031e-05	RIBOSOMAL PROTEIN L20 (RPL20)	encodes a chloroplast ribosomal protein L20, a constituent of the large subunit of the ribosomal complex
ATCG01300	11.7747	11.4204	11.5605	11.798	11.8083	10.6615	11.0962	12.0545	11.8473	11.5662	-0.214273	0.127542	0.0233109	0.393124	0.0335315	0.327254	-1.1132	4.94142e-06	RIBOSOMAL PROTEIN L23 (RPL23.2)	One of two chloroplast genes that encode chloroplast ribosomal protein L23, a constituent of the large subunit of the ribosomal complex
ATCG00760	11.9203	10.4846	11.1415	10.7322	10.6499	10.3367	10.4876	10.3369	9.87873	9.04195	-0.778718	0.00014437	-1.18806	9.04075e-07	-1.2704	2.40419e-07	-1.58356	6.73858e-08	RIBOSOMAL PROTEIN L36 (RPL36)	encodes a chloroplast ribosomal protein L36, a constituent of the large subunit of the ribosomal complex
ATCG00065	9.00084	7.10374	8.21018	9.14889	7.88205	5.45189	7.52583	7.72281	7.33092	7.63718	-0.790663	0.0228331	0.148042	0.31723	-1.11879	0.00174274	-3.54895	3.64242e-08	RIBOSOMAL PROTEIN S12A (RPS12A);RIBOSOMAL PROTEIN S12 (RPS12)	chloroplast gene encoding ribosomal protein s12. The gene is located in three distinct loci on the chloroplast genome and is transpliced to make one transcript.
ATCG01230	11.7298	9.78939	10.9616	11.8401	10.884	8.42031	10.0086	10.6024	10.1895	10.1236	-0.768253	0.0159094	0.110272	0.337543	-0.845834	0.00558063	-3.30951	2.27562e-08	RIBOSOMAL PROTEIN S12B (RPS12B);RIBOSOMAL PROTEIN S12 (RPS12)	chloroplast gene encoding ribosomal protein s12. The gene is located in three distinct loci on the chloroplast genome and is transpliced to make one transcript.
AT2G19720	8.93443	8.28758	8.16955	7.88702	7.88812	8.15249	8.27033	8.12082	7.04862	6.32743	-0.764884	0.000985734	-1.04742	3.54187e-05	-1.04632	2.25096e-05	-0.781944	0.000905776	RIBOSOMAL PROTEIN S15A B (rps15ab)	ribosomal protein S15A B (rps15ab); CONTAINS InterPro DOMAIN/s: Ribosomal protein S8 (InterPro:IPR000630); BEST Arabidopsis thaliana protein match is: ribosomal protein S15A E (TAIR:AT4G29430.1); Has 3453 Blast hits to 3453 proteins in 1209 species: Archae - 277; Bacteria - 1569; Metazoa - 426; Fungi - 219; Plants - 302; Viruses - 0; Other Eukaryotes - 660 (source: NCBI BLink).
ATCG00050	7.63624	7.32758	6.99767	7.13834	6.17176	6.40298	7.27305	7.14188	6.54147	6.45151	-0.638575	0.0253411	-0.497907	0.0536144	-1.46449	2.85878e-05	-1.23326	0.000400386	RIBOSOMAL PROTEIN S16 (RPS16)	Homologous to the bacterial ribosomal protein S16
ATCG00650	10.6189	9.71981	9.39888	9.70528	9.125	9.2991	9.50942	11.0062	10.3892	10.6091	-1.22006	0.000540506	-0.913662	0.0034564	-1.49394	3.3383e-05	-1.31984	0.000298036	RIBOSOMAL PROTEIN S18 (RPS18)	chloroplast-encoded ribosomal protein S18
ATCG00820	12.75	11.329	11.8296	11.9904	11.6881	10.9031	11.6135	11.861	11.4283	11.6061	-0.920392	0.00534905	-0.759609	0.012625	-1.06191	0.00103622	-1.84691	1.45413e-05	RIBOSOMAL PROTEIN S19 (RPS19)	Encodes a 6.8-kDa protein of the small ribosomal subunit.
ATCG00160	9.76532	8.89714	8.18871	8.577	7.56594	8.57637	9.00692	9.44654	8.94686	9.35206	-1.57661	9.23345e-05	-1.18832	0.00074842	-2.19939	8.85731e-07	-1.18895	0.0011982	RIBOSOMAL PROTEIN S2 (RPS2)	Chloroplast ribosomal protein S2
ATCG01240	13.3116	11.4231	12.5685	13.0195	12.4022	10.2175	11.711	12.2871	11.8621	12.3797	-0.743013	0.00750485	-0.292041	0.145206	-0.909355	0.00101619	-3.09405	5.84258e-09	RIBOSOMAL PROTEIN S7 (RPS7.2)	30S chloroplast ribosomal protein S7
ATCG00770	9.88712	7.82491	9.00292	9.18615	8.63528	7.58017	7.98956	9.46346	8.96107	7.79521	-0.884197	0.00272788	-0.700967	0.00898764	-1.25184	6.69732e-05	-2.30695	2.43776e-07	RIBOSOMAL PROTEIN S8 (RPS8)	chloroplast 30S ribosomal protein S8
AT4G11370	4.63503	4.75057	5.38288	5.64798	5.29625	4.88838	5.09958	5.39388	5.86831	5.93198	0.747846	0.0010928	1.01295	4.5007e-05	0.661219	0.00138915	0.253352	0.13098	RING-H2 FINGER A1A (RHA1A)	Encodes a putative RING-H2 finger protein RHA1a.
AT4G35480	7.93752	7.79713	8.70751	8.98321	8.58241	8.72745	7.87689	8.62074	9.57246	10.0777	0.769986	3.24086e-05	1.04569	5.84252e-07	0.64489	7.49206e-05	0.789935	2.55718e-05	RING-H2 FINGER A3B (RHA3B)	Encodes a putative RING-H2 finger protein RHA3b.
AT3G54490	5.5246	6.25087	6.43669	6.57733	6.48022	5.9516	6.39367	6.21163	5.43642	5.0814	0.912098	0.00015231	1.05273	2.22553e-05	0.955622	3.8308e-05	0.427002	0.0273454	RNA POLYMERASE II FIFTH LARGEST SUBUNIT, E (RPB5E)	NRPE5-like protein of unknown function; homologous to budding yeast RPB5
AT4G35800	8.46584	8.39915	7.65101	7.50663	7.45833	8.34922	8.10562	8.65969	8.64747	9.39224	-0.814824	3.5247e-05	-0.959212	3.45908e-06	-1.00751	1.17524e-06	-0.116622	0.241	RNA POLYMERASE II LARGE SUBUNIT (NRPB1);RNA POLYMERASE II LARGE SUBUNIT (RPB1); (RNA_POL_II_LSRNA_POL_II_LS);RNA POLYMERASE II LARGE SUBUNIT (RNA_POL_II_LS)	Encodes the unique largest subunit of nuclear DNA-dependent RNA polymerase II; the ortholog of budding yeast RPB1 and a homolog of the E. coli RNA polymerase beta prime subunit.
ATCG00740	13.0744	12.0447	12.2163	12.1181	12.0214	12.1242	12.1527	11.4664	11.1898	10.8983	-0.858155	0.00250171	-0.956341	0.000781525	-1.05304	0.000234688	-0.950233	0.00131101	RNA POLYMERASE SUBUNIT ALPHA (RPOA)	RNA polymerase alpha subunit
AT4G03110	9.4869	9.12242	8.44658	8.38473	8.59896	8.48221	8.67492	8.46216	8.15243	7.61164	-1.04031	1.4935e-06	-1.10217	3.97225e-07	-0.887939	2.90819e-06	-1.00469	2.26039e-06	RNA-BINDING PROTEIN-DEFENSE RELATED 1 (AtRBP-DR1);RNA-BINDING PROTEIN-DEFENSE RELATED 1 (RBP-DR1)	Encodes a putative RNA-binding protein that is located in the cytoplasm and is involved in the hypersensitive response and positively regulates salicylic acid-mediated immunity.
AT2G35210	5.97488	7.35859	6.73127	7.11316	7.34755	6.77187	6.25629	6.63174	7.33405	6.82906	0.75639	0.0078516	1.13828	0.000278735	1.37266	2.87976e-05	0.796985	0.00625512	ROOT AND POLLEN ARFGAP (RPA);MATERNAL EFFECT EMBRYO ARREST 28 (MEE28); (AGD10)	A member of ARF GAP domain (AGD), A thaliana has 15 members, grouped into four classes.
AT4G22080	7.91479	8.79718	9.23581	9.55532	9.07531	8.15116	9.15306	8.92814	9.2615	9.417	1.32102	7.93125e-06	1.64053	3.43723e-07	1.16052	1.07729e-05	0.236366	0.1577	ROOT HAIR SPECIFIC 14 (RHS14)	root hair specific 14 (RHS14); FUNCTIONS IN: lyase activity, pectate lyase activity; INVOLVED IN: biological_process unknown; LOCATED IN: endomembrane system; EXPRESSED IN: root hair; CONTAINS InterPro DOMAIN/s: Pectin lyase fold/virulence factor (InterPro:IPR011050), AmbAllergen (InterPro:IPR018082), Pectate lyase/Amb allergen (InterPro:IPR002022), Pectin lyase fold (InterPro:IPR012334), Paralle…
AT2G30520	5.00366	8.02123	6.34571	6.37862	7.76108	6.03103	7.12972	7.54699	8.29781	6.66597	1.34204	0.000354724	1.37496	0.000189677	2.75742	4.51693e-08	1.02737	0.00309748	ROOT PHOTOTROPISM 2 (RPT2)	light inducible root phototropism 2 encoding a signal transducer of the phototropic response in Arabidopsis
AT5G05940	6.99243	6.39657	6.14708	6.17505	5.80685	6.71519	6.65476	6.27301	5.74939	5.77301	-0.845344	0.000429975	-0.817377	0.00038255	-1.18557	5.69251e-06	-0.277233	0.112348	ROP GUANINE NUCLEOTIDE EXCHANGE FACTOR 5 (ATROPGEF5);ROP GUANINE NUCLEOTIDE EXCHANGE FACTOR 5 (ROPGEF5)	Encodes a member of KPP-like gene family, homolog of KPP (kinase partner protein) gene in tomato. Also a member of the RopGEF (guanine nucleotide exchange factor) family, containing the novel PRONE domain (plant-specific Rop nucleotide exchanger), which is exclusively active towards members of the Rop subfamily.
AT2G20430	5.65317	6.45576	6.18277	6.66912	6.66184	6.70123	5.79177	6.67231	7.07893	6.71161	0.529601	0.0633951	1.01595	0.00208992	1.00867	0.00157621	1.04806	0.00249908	ROP-INTERACTIVE CRIB MOTIF-CONTAINING PROTEIN 6 (RIC6)	encodes a member of a novel protein family that contains contain a CRIB (for Cdc42/Rac-interactive binding) motif required for their specific interaction with GTP-bound Rop1 (plant-specific Rho GTPase). Most similar to RIC7 and RIC8 (subfamily group II). Gene is expressed predominantly in inflorescence and flower tissue.
AT5G02020	6.87485	7.38781	7.14161	8.13428	9.3021	7.89195	7.13106	10.3933	12.4015	12.1864	0.266753	0.122297	1.25943	6.26014e-06	2.42725	8.6798e-10	1.01709	0.000103568	SALT INDUCED SERINE RICH (SIS)	Encodes a protein involved in salt tolerance, names SIS (Salt Induced Serine rich).
AT5G24270	7.00142	7.04241	8.01506	8.02474	7.93336	8.16161	7.02477	7.48308	8.2131	7.40662	1.01364	9.50653e-05	1.02331	5.21013e-05	0.931943	8.67674e-05	1.16019	2.52678e-05	SALT OVERLY SENSITIVE 3 (SOS3);SALT OVERLY SENSITIVE 3 (ATSOS3);CALCINEURIN B-LIKE PROTEIN 4 (CBL4)	encodes a calcium sensor that is essential for K+ nutrition, K+/Na+ selectivity, and salt tolerance. The protein is similar to calcineurin B. Lines carrying recessive mutations are hypersensitive to Na+ and Li+ stresses and is unable to grow in low K+. The growth defect is rescued by extracellular calcium.
AT2G31380	7.30841	9.73076	6.30857	7.32998	9.48742	6.78342	9.73875	6.2469	6.00271	6.12299	-0.999838	1.4935e-06	0.0215776	0.388198	2.17901	1.08252e-11	-0.524982	0.000964358	SALT TOLERANCE HOMOLOGUE (STH)	a B-box zinc finger protein that interacts with COP1. contains a novel 11 amino acid motif at the C-terminus (also found at the N-terminus of HY5) that is involved in the COP1 interaction.
AT4G36490	6.50936	8.6683	7.99748	8.18594	8.41708	7.50856	7.10766	7.70983	8.77718	8.49303	1.48812	0.000202125	1.67658	3.86393e-05	1.90772	5.91813e-06	0.999196	0.00481509	SEC14-LIKE 12 (SFH12);SEC14-LIKE 12 (ATSFH12)	SEC14-like 12 (SFH12); CONTAINS InterPro DOMAIN/s: Cellular retinaldehyde-binding/triple function, C-terminal (InterPro:IPR001251), Cellular retinaldehyde-binding/triple function, N-terminal (InterPro:IPR008273), Phosphatidylinositol transfer protein-like, N-terminal (InterPro:IPR011074); BEST Arabidopsis thaliana protein match is: Sec14p-like phosphatidylinositol transfer family protein (TAIR:AT…
AT3G10420	7.88057	8.60188	8.48511	8.52578	9.35568	8.53376	8.79355	8.65501	9.34082	9.18198	0.604547	0.000585317	0.645216	0.00022186	1.47511	9.89196e-09	0.653193	0.00032733	SEEDLING PLASTID DEVELOPMENT 1 (SPD1)	P-loop containing nucleoside triphosphate hydrolases superfamily protein; FUNCTIONS IN: nucleoside-triphosphatase activity, nucleotide binding; LOCATED IN: chloroplast; EXPRESSED IN: 20 plant structures; EXPRESSED DURING: 12 growth stages; CONTAINS InterPro DOMAIN/s: ATPase, AAA+ type, core (InterPro:IPR003593); BEST Arabidopsis thaliana protein match is: P-loop containing nucleoside triphosphate…
AT4G35770	4.13153	5.51412	4.1045	5.04029	6.47389	4.21962	4.62347	6.93439	9.49284	8.51544	-0.0270285	0.423161	0.908758	0.00283262	2.34236	1.2915e-07	0.0880849	0.37358	SENESCENCE ASSOCIATED GENE 1 (SEN1);SENESCENCE 1 (SEN1);ARABIDOPSIS THALIANA SENESCENCE 1 (ATSEN1);DARK INDUCIBLE 1 (DIN1)	Senescence-associated gene that is strongly induced by phosphate starvation. Transcripts are differentially regulated at the level of mRNA stability at different times of day. mRNAs are targets of the mRNA degradation pathway mediated by the downstream (DST) instability determinant.
AT1G17020	4.69559	5.34121	5.27778	6.02017	5.97414	5.52622	5.01255	6.4873	8.4997	6.47904	0.582198	0.0261866	1.32458	5.24866e-05	1.27856	4.87909e-05	0.830631	0.00420766	SENESCENCE-RELATED GENE 1 (ATSRG1);SENESCENCE-RELATED GENE 1 (SRG1)	Encodes a novel member of the Fe(II)/ascorbate oxidase gene family; senescence-related gene.
AT4G30610	9.53474	9.59993	8.98952	8.52767	8.77984	8.70173	9.20267	8.81673	7.37118	6.37412	-0.545219	0.000494853	-1.00707	4.82071e-07	-0.754893	7.92197e-06	-0.833005	8.09649e-06	SERINE CARBOXYPEPTIDASE 24 PRECURSOR (SCPL24);BRI1 SUPPRESSOR 1 (BRS1)	Encodes a secreted glycosylated serine carboxypeptidase with broad substrate preference that is involved in brassinosteroid signalling via BRI1. It is proteolytically processed in vivo by a separate as yet unidentified protease.
AT2G22980	9.14781	8.79104	8.07709	8.74729	8.49537	8.83329	8.10901	8.55625	8.79834	8.37123	-1.07072	1.36299e-05	-0.400526	0.0195633	-0.652447	0.000620019	-0.314523	0.0603143	SERINE CARBOXYPEPTIDASE-LIKE 13 (SCPL13)	serine carboxypeptidase-like 13 (SCPL13); FUNCTIONS IN: serine-type carboxypeptidase activity; INVOLVED IN: proteolysis; LOCATED IN: endomembrane system; EXPRESSED IN: 23 plant structures; EXPRESSED DURING: 13 growth stages; CONTAINS InterPro DOMAIN/s: Peptidase S10, serine carboxypeptidase (InterPro:IPR001563); BEST Arabidopsis thaliana protein match is: serine carboxypeptidase-like 11 (TAIR:AT2…
AT3G52000	4.79263	7.72579	6.42004	6.93855	7.24286	6.03661	5.93731	6.22648	7.89976	7.12221	1.6274	0.00231782	2.14592	0.00016465	2.45023	2.78835e-05	1.24398	0.0130569	SERINE CARBOXYPEPTIDASE-LIKE 36 (scpl36)	serine carboxypeptidase-like 36 (scpl36); FUNCTIONS IN: serine-type carboxypeptidase activity; INVOLVED IN: proteolysis; LOCATED IN: endomembrane system; EXPRESSED IN: male gametophyte, pollen tube; EXPRESSED DURING: L mature pollen stage, M germinated pollen stage; CONTAINS InterPro DOMAIN/s: Peptidase S10, serine carboxypeptidase (InterPro:IPR001563), Peptidase S10, serine carboxypeptidase, act…
AT3G63470	4.97742	6.13371	6.02545	6.03966	6.42642	6.3363	6.05158	5.68834	6.46205	5.7801	1.04803	0.000198288	1.06223	0.000111034	1.44899	2.52194e-06	1.35888	1.56955e-05	SERINE CARBOXYPEPTIDASE-LIKE 40 (scpl40)	serine carboxypeptidase-like 40 (scpl40); FUNCTIONS IN: serine-type carboxypeptidase activity; INVOLVED IN: proteolysis; LOCATED IN: endomembrane system; EXPRESSED IN: 8 plant structures; EXPRESSED DURING: 4 anthesis, C globular stage, petal differentiation and expansion stage; CONTAINS InterPro DOMAIN/s: Peptidase S10, serine carboxypeptidase (InterPro:IPR001563), Peptidase S10, serine carboxype…
AT3G45010	10.3499	10.4242	10.9047	11.0765	11.3694	10.9125	10.4731	11.1199	11.1803	10.0342	0.554796	0.00125989	0.726647	7.65156e-05	1.01958	1.18664e-06	0.562608	0.00122997	SERINE CARBOXYPEPTIDASE-LIKE 48 (scpl48)	serine carboxypeptidase-like 48 (scpl48); FUNCTIONS IN: serine-type carboxypeptidase activity; INVOLVED IN: proteolysis; LOCATED IN: endomembrane system; EXPRESSED IN: 24 plant structures; EXPRESSED DURING: 13 growth stages; CONTAINS InterPro DOMAIN/s: Peptidase S10, serine carboxypeptidase (InterPro:IPR001563), Peptidase S10, serine carboxypeptidase, active site (InterPro:IPR018202); BEST Arabid…
AT2G22990	8.52263	9.26454	7.07076	8.05574	8.53636	8.21312	8.97069	8.45465	8.9989	8.33312	-1.45187	3.02294e-07	-0.466895	0.00756426	0.013725	0.354883	-0.309517	0.0581722	SERINE CARBOXYPEPTIDASE-LIKE 8 (SCPL8);SINAPOYLGLUCOSE 1 (SNG1)	sinapoylglucose:malate sinapoyltransferase. Catalyzes the formation of sinapoylmalate from sinapoylglucose. Mutants accumulate excess sinapoylglucose.
AT1G07350	9.86773	9.72657	8.4321	8.88216	8.67365	10.0108	9.03157	8.82517	9.06742	9.91189	-1.43563	2.72168e-06	-0.985564	8.50637e-05	-1.19408	7.00285e-06	0.143053	0.26532	SERINE/ARGININE RICH-LIKE PROTEIN 45A (SR45a)	RNA-binding (RRM/RBD/RNP motifs) family protein; FUNCTIONS IN: RNA binding, nucleotide binding, nucleic acid binding; INVOLVED IN: RNA splicing; EXPRESSED IN: 26 plant structures; EXPRESSED DURING: 15 growth stages; CONTAINS InterPro DOMAIN/s: RNA recognition motif, RNP-1 (InterPro:IPR000504), Nucleotide-binding, alpha-beta plait (InterPro:IPR012677); BEST Arabidopsis thaliana protein match is: R…
AT1G26760	7.0015	6.026	6.50087	5.92799	5.88793	6.09792	6.29786	6.16377	5.59403	5.57363	-0.500628	0.00902513	-1.07351	1.01525e-05	-1.11356	3.98598e-06	-0.903577	0.000107146	SET DOMAIN PROTEIN 35 (SDG35); (ATXR1)	SET domain protein 35 (SDG35); FUNCTIONS IN: binding; INVOLVED IN: biological_process unknown; EXPRESSED IN: 21 plant structures; EXPRESSED DURING: 12 growth stages; CONTAINS InterPro DOMAIN/s: SET domain (InterPro:IPR001214), Tetratricopeptide-like helical (InterPro:IPR011990), Tetratricopeptide repeat-containing (InterPro:IPR013026), Tetratricopeptide repeat (InterPro:IPR019734); BEST Arabidops…
AT5G25390	7.49258	7.78829	8.53958	8.77121	8.89414	8.29382	8.21404	8.27515	8.55427	9.04507	1.04701	1.74263e-06	1.27863	8.57466e-08	1.40156	1.32275e-08	0.801247	3.39095e-05	SHINE3 (SHN3);SHINE2 (SHN2)	encodes a member of the ERF (ethylene response factor) subfamily B-6 of ERF/AP2 transcription factor family. The protein contains one AP2 domain. There are 12 members in this subfamily including RAP2.11.
AT3G54430	8.09626	7.61799	7.2811	7.20727	6.95052	7.75433	7.72593	7.11313	6.4506	6.91328	-0.815164	8.094e-05	-0.88899	2.00225e-05	-1.14574	6.83731e-07	-0.341934	0.0327748	SHI-RELATED SEQUENCE 6 (SRS6)	A member of SHI gene family. Arabidopsis thaliana has ten members that encode proteins with a RING finger-like zinc finger motif. Despite being highly divergent in sequence, many of the SHI-related genes are partially redundant in function and synergistically promote gynoecium, stamen and leaf development in Arabidopsis.
AT1G66970	8.94229	8.34499	8.34686	7.70967	8.25244	8.11559	8.7215	8.05151	7.65206	7.81961	-0.595434	0.00157715	-1.23262	6.79815e-07	-0.689851	0.00021632	-0.826701	0.0001001	SHV3-LIKE 2 (SVL2)	SHV3-like 2 (SVL2); FUNCTIONS IN: glycerophosphodiester phosphodiesterase activity, kinase activity; INVOLVED IN: glycerol metabolic process, lipid metabolic process; LOCATED IN: anchored to membrane; EXPRESSED IN: 24 plant structures; EXPRESSED DURING: 13 growth stages; CONTAINS InterPro DOMAIN/s: PLC-like phosphodiesterase, TIM beta/alpha-barrel domain (InterPro:IPR017946), Glycerophosphoryl di…
AT5G58050	6.82481	8.38376	7.74608	8.27726	8.29778	8.11643	7.48362	8.23898	9.15629	8.81527	0.921271	0.000445051	1.45245	2.70308e-06	1.47297	1.38043e-06	1.29162	1.81805e-05	SHV3-LIKE 4 (SVL4)	SHV3-like 4 (SVL4); FUNCTIONS IN: glycerophosphodiester phosphodiesterase activity, kinase activity; INVOLVED IN: glycerol metabolic process, lipid metabolic process; LOCATED IN: anchored to membrane; EXPRESSED IN: 7 plant structures; EXPRESSED DURING: L mature pollen stage, M germinated pollen stage, 4 anthesis, C globular stage, petal differentiation and expansion stage; CONTAINS InterPro DOMAI…
AT5G58170	5.57631	8.19906	6.94667	7.41395	7.66507	6.73592	6.76948	7.13064	8.41206	8.0226	1.37036	0.00262895	1.83764	0.000167318	2.08876	2.96471e-05	1.15961	0.00831132	SHV3-LIKE 5 (SVL5)	SHV3-like 5 (SVL5); FUNCTIONS IN: phosphoric diester hydrolase activity, glycerophosphodiester phosphodiesterase activity; INVOLVED IN: glycerol metabolic process, lipid metabolic process; LOCATED IN: anchored to membrane; EXPRESSED IN: 14 plant structures; EXPRESSED DURING: L mature pollen stage, M germinated pollen stage, 4 anthesis, C globular stage, petal differentiation and expansion stage; …
AT5G24120	6.37363	7.49018	6.38422	6.7096	8.55502	6.8395	7.50904	7.05503	7.75736	7.55757	0.0105978	0.430308	0.335973	0.0316865	2.18139	2.47269e-10	0.465875	0.00880887	SIGMA FACTOR 5 (ATSIG5)	Encodes a specialized sigma factor that functions in regulation of plastid genes and is responsible for the light-dependent transcription at the psbD LRP. Activation of SIG5 is dependent upon blue light and mediated by cryptochromes.
AT1G01980	5.30297	8.25969	6.92003	7.14095	7.56193	5.74496	6.09094	6.63393	8.82628	7.66267	1.61706	0.016679	1.83798	0.00659996	2.25896	0.00115796	0.441989	0.273135	SIMILAR TO ELECTRON CARRIER 1A (SEC1A); (ATSEC1A)	member of Reticuline oxidase-like family
AT3G13390	9.01575	10.4668	10.136	10.5655	10.6426	10.6601	9.66068	11.076	11.6049	11.0706	1.12027	6.12275e-05	1.54978	9.84488e-07	1.62688	3.28408e-07	1.6444	1.00119e-06	SKU5 SIMILAR 11 (sks11)	SKU5 similar 11 (sks11); FUNCTIONS IN: oxidoreductase activity, copper ion binding; INVOLVED IN: oxidation reduction; LOCATED IN: endomembrane system; EXPRESSED IN: 11 plant structures; EXPRESSED DURING: L mature pollen stage, M germinated pollen stage, 4 anthesis, C globular stage, petal differentiation and expansion stage; CONTAINS InterPro DOMAIN/s: Multicopper oxidase, type 3 (InterPro:IPR011…
AT1G55570	10.406	11.704	11.4473	12.0807	11.9031	11.9968	11.0157	11.923	12.3776	12.1972	1.04126	9.13621e-06	1.6747	1.55094e-08	1.49706	3.47425e-08	1.59077	7.2927e-08	SKU5 SIMILAR 12 (sks12)	SKU5 similar 12 (sks12); FUNCTIONS IN: oxidoreductase activity, copper ion binding; INVOLVED IN: oxidation reduction; LOCATED IN: endomembrane system; EXPRESSED IN: 9 plant structures; EXPRESSED DURING: L mature pollen stage, M germinated pollen stage, 4 anthesis, C globular stage, petal differentiation and expansion stage; CONTAINS InterPro DOMAIN/s: Multicopper oxidase, type 3 (InterPro:IPR0117…
AT3G13400	11.3443	12.5366	12.1172	12.681	12.6289	12.6937	11.736	12.4644	13.0017	12.6303	0.772894	7.06381e-05	1.33666	8.18452e-08	1.28462	7.17202e-08	1.34943	1.58273e-07	SKU5 SIMILAR 13 (sks13)	SKU5 similar 13 (sks13); FUNCTIONS IN: oxidoreductase activity, copper ion binding; INVOLVED IN: oxidation reduction; LOCATED IN: endomembrane system; EXPRESSED IN: 11 plant structures; EXPRESSED DURING: L mature pollen stage, M germinated pollen stage, 4 anthesis, C globular stage, petal differentiation and expansion stage; CONTAINS InterPro DOMAIN/s: Multicopper oxidase, type 3 (InterPro:IPR011…
AT1G55560	7.9632	9.51721	9.02912	9.31729	9.51252	8.86508	8.535	8.777	9.73876	9.29878	1.06592	3.6145e-05	1.35409	1.48645e-06	1.54933	1.7354e-07	0.90188	0.00019733	SKU5 SIMILAR 14 (sks14)	SKU5 similar 14 (sks14); FUNCTIONS IN: oxidoreductase activity, copper ion binding; INVOLVED IN: oxidation reduction; LOCATED IN: endomembrane system; EXPRESSED IN: 9 plant structures; EXPRESSED DURING: L mature pollen stage, M germinated pollen stage, 4 anthesis, C globular stage, petal differentiation and expansion stage; CONTAINS InterPro DOMAIN/s: Multicopper oxidase, type 3 (InterPro:IPR0117…
AT3G22650	4.5519	5.43338	5.32611	5.65381	5.84353	5.63022	4.56714	5.82307	6.56908	5.95394	0.774208	0.00977232	1.10191	0.000620959	1.29163	9.88858e-05	1.07832	0.00118912	S-LOCUS F-BOX 61 (ATSFL61);CEGENDUO (CEG);S-LOCUS F-BOX 61 (SFL61)	CEGENDUO (CEG); CONTAINS InterPro DOMAIN/s: F-box domain, cyclin-like (InterPro:IPR001810), F-box domain, Skp2-like (InterPro:IPR022364), F-box associated domain, type 1 (InterPro:IPR006527), F-box associated interaction domain (InterPro:IPR017451); BEST Arabidopsis thaliana protein match is: F-box and associated interaction domains-containing protein (TAIR:AT3G21410.1); Has 1449 Blast hits to 14…
AT5G05540	8.05192	7.80643	7.28943	7.26464	6.99195	7.41784	7.58858	7.27446	7.26941	7.50014	-0.762491	0.000494853	-0.787286	0.000249597	-1.05997	7.60622e-06	-0.634077	0.00226567	SMALL RNA DEGRADING NUCLEASE 2 (SDN2)	small RNA degrading nuclease 2 (SDN2); FUNCTIONS IN: exonuclease activity, nucleic acid binding; LOCATED IN: intracellular; EXPRESSED IN: 20 plant structures; EXPRESSED DURING: 10 growth stages; CONTAINS InterPro DOMAIN/s: Exonuclease (InterPro:IPR006055), Polynucleotidyl transferase, ribonuclease H fold (InterPro:IPR012337), Exonuclease, RNase T/DNA polymerase III (InterPro:IPR013520); BEST Arab…
AT5G55170	7.15549	6.40866	6.49816	5.85896	5.9746	6.1498	6.50831	5.89538	5.89029	6.22512	-0.657334	0.00013404	-1.29653	3.63085e-08	-1.1809	6.36384e-08	-1.0057	1.59633e-06	SMALL UBIQUITIN-LIKE MODIFIER 3 (SUM3);SMALL UBIQUITIN-LIKE MODIFIER 3 (SUMO 3);SMALL UBIQUITIN-LIKE MODIFIER 3 (SUMO3); (ATSUMO3)	Encodes a small ubiquitin-like modifier (SUMO) polypeptide that becomes covalently attached to various intracellular protein targets, much like ubiquitination, leading to post-translational modification of those targets.
AT1G78290	6.80447	7.39176	5.10119	5.10915	6.73795	5.90012	6.81253	5.66295	6.67332	6.19152	-1.70327	2.57002e-06	-1.69531	1.42741e-06	-0.0665168	0.309351	-0.904342	0.00128177	SNF1-RELATED PROTEIN KINASE 2-8 (SNRK2-8);SNF1-RELATED PROTEIN KINASE 2C (SRK2C);SNF1-RELATED PROTEIN KINASE 2.8 (SNRK2.8)	encodes a member of SNF1-related protein kinase (SnRK2) family whose activity is activated by ionic (salt) and non-ionic (mannitol) osmotic stress and dehydration.
AT5G10930	6.39623	7.01366	6.80338	7.26842	8.0392	7.34974	7.16067	7.81189	9.0944	9.476	0.407159	0.0190409	0.872194	4.6628e-05	1.64297	1.59918e-08	0.953515	3.34197e-05	SNF1-RELATED PROTEIN KINASE 3.24 (SnRK3.24);CBL-INTERACTING PROTEIN KINASE 5 (CIPK5)	Encodes CBL-interacting protein kinase 5 (CIPK5).
AT5G25110	5.64992	6.10543	6.91119	7.21111	6.80194	6.34333	5.8811	7.09657	8.91167	8.36981	1.26127	0.000123187	1.56118	8.207e-06	1.15201	0.000119539	0.693409	0.0114565	SNF1-RELATED PROTEIN KINASE 3.25 (SnRK3.25);CBL-INTERACTING PROTEIN KINASE 25 (CIPK25)	member of AtCIPKs
AT5G57630	5.44404	5.20407	6.74067	6.88085	4.89878	5.20181	4.7688	5.50897	5.62447	5.45106	1.29663	4.94653e-06	1.43681	8.03294e-07	-0.54526	0.00481259	-0.242225	0.138672	SNF1-RELATED PROTEIN KINASE 3.4 (SnRK3.4);CBL-INTERACTING PROTEIN KINASE 21 (CIPK21)	CBL-interacting protein kinase
AT5G45810	4.99153	5.62853	5.66299	6.11405	6.3018	5.79612	5.71238	5.99727	6.27005	6.1097	0.671463	0.000873145	1.12252	3.45908e-06	1.31027	3.37002e-07	0.804587	0.000198414	SNF1-RELATED PROTEIN KINASE 3.5 (SnRK3.5);CBL-INTERACTING PROTEIN KINASE 19 (CIPK19)	Encodes a member of the SNF1-related kinase (SnRK) gene family (SnRK3.5), which has also been reported as a member of the CBL-interacting protein kinases (CIPK19).
AT1G76300	10.0291	9.48683	9.43915	9.18863	9.01052	9.4365	9.42999	9.2115	8.84404	9.24538	-0.58992	0.000561722	-0.84044	1.14083e-05	-1.01854	7.63886e-07	-0.592571	0.000600167	SNRNP CORE PROTEIN SMD3 (SmD3)	snRNP core protein SMD3 (SmD3); FUNCTIONS IN: molecular_function unknown; LOCATED IN: nuclear body, nucleolus, nucleus, small nucleolar ribonucleoprotein complex; EXPRESSED IN: 22 plant structures; EXPRESSED DURING: 13 growth stages; CONTAINS InterPro DOMAIN/s: Like-Sm ribonucleoprotein (LSM) domain (InterPro:IPR001163), Like-Sm ribonucleoprotein (LSM) domain, eukaryotic/archaea-type (InterPro:IP…
AT2G37390	6.86521	6.14788	5.84815	5.57521	5.54944	6.02192	6.29559	6.10813	5.1185	5.65472	-1.01706	3.55946e-05	-1.29	1.4882e-06	-1.31577	6.86962e-07	-0.843295	0.000235724	SODIUM POTASSIUM ROOT DEFECTIVE 2 (NAKR2)	Chloroplast-targeted copper chaperone protein; FUNCTIONS IN: metal ion binding; INVOLVED IN: metal ion transport; LOCATED IN: cellular_component unknown; EXPRESSED IN: 12 plant structures; EXPRESSED DURING: 7 growth stages; CONTAINS InterPro DOMAIN/s: Heavy metal transport/detoxification protein (InterPro:IPR006121), Copper chaperone, chloroplast-targeted, predicted (InterPro:IPR016578); BEST Ara…
AT5G53120	10.0526	10.6516	11.0858	11.511	11.8541	10.8851	11.1804	10.9103	11.2912	11.346	1.03319	5.47447e-07	1.45837	3.4367e-09	1.80152	8.51199e-11	0.832473	6.16577e-06	SPERMIDINE SYNTHASE 3 (SPDS3)	encodes a novel spermine synthase and is a paralog of previously characterized spermidine synthases, SPDS1 and SPDS2. SPDS3 forms heterodimers with SDPS2, which in turn forms heterodimers with SDPS1 in vivo. The gene does not complement speDelta3 deficiency of spermidine synthase in yeast but DOES complement speDelta4 deficiency.
AT4G23496	5.2866	5.27914	6.63595	6.33467	6.25884	6.85331	5.79573	5.84089	5.34176	5.65809	1.34935	2.0024e-05	1.04807	0.000149421	0.972238	0.000198155	1.56671	3.84606e-06	SPIRAL1-LIKE5 (SP1L5)	Belongs to a six-member gene family in Arabidopsis; all members share high sequence similarity in amino- and carboxy-terminal regions. Regulates cortical microtubule organization. Mutant plants exhibit altered patterns of root, leaf and petal growth as a result of defective anisotropic cell expansion.
AT4G37760	8.58046	9.94979	9.25805	9.56196	10.3868	9.6392	10.1057	9.64188	10.0628	9.76818	0.677598	0.000112089	0.981509	1.22427e-06	1.80635	2.54432e-10	1.05874	1.01449e-06	SQUALENE EPOXIDASE 3 (SQE3)	squalene epoxidase 3 (SQE3); FUNCTIONS IN: squalene monooxygenase activity; INVOLVED IN: response to jasmonic acid stimulus, response to wounding, sterol biosynthetic process; LOCATED IN: endomembrane system, integral to membrane; EXPRESSED IN: 23 plant structures; EXPRESSED DURING: 15 growth stages; CONTAINS InterPro DOMAIN/s: Squalene epoxidase (InterPro:IPR013698), Fumarate reductase/succinate…
AT5G24150	9.8134	10.661	8.58884	9.04463	10.5629	9.49117	10.4637	9.23465	9.32419	9.34924	-1.22456	6.06376e-07	-0.768774	5.40228e-05	0.749523	4.49807e-05	-0.322231	0.0340272	SQUALENE MONOOXYGENASE 5 (SQE5); (SQP1)	squalene monooxygenase gene homolog
AT5G24160	5.60794	5.32261	4.53769	4.57127	4.97672	4.6457	5.02454	4.89325	5.16823	4.97162	-1.07025	4.22994e-05	-1.03667	3.49448e-05	-0.631224	0.00191465	-0.962238	0.000130416	SQUALENE MONOXYGENASE 6 (SQE6)	squalene monoxygenase 6 (SQE6); FUNCTIONS IN: squalene monooxygenase activity, oxidoreductase activity, FAD binding; INVOLVED IN: sterol biosynthetic process; LOCATED IN: endomembrane system, integral to membrane; EXPRESSED IN: 12 plant structures; EXPRESSED DURING: 9 growth stages; CONTAINS InterPro DOMAIN/s: Squalene epoxidase (InterPro:IPR013698), FAD dependent oxidoreductase (InterPro:IPR0060…
AT5G43270	9.66145	9.94735	9.15832	8.64717	9.30047	9.67948	9.63541	9.29593	8.31826	8.08665	-0.503124	0.00113624	-1.01427	5.71506e-07	-0.360981	0.00589859	0.018034	0.418683	SQUAMOSA PROMOTER BINDING PROTEIN-LIKE 2 (SPL2)	member of the SPL (squamosa-promoter binding protein-like) gene family, a novel gene family encoding DNA binding proteins and putative transcription factors. In conjunction with SPL10 and SPL11, SPL2 redundantly controls proper development of lateral organs in association with shoot maturation in the reproductive phase.
AT1G10760	10.156	9.3004	11.3412	11.1872	10.192	10.4305	9.48174	10.5375	10.408	10.8515	1.18514	9.41756e-07	1.03114	2.42641e-06	0.0359969	0.31922	0.274469	0.0600637	STARCH EXCESS 1 (SEX1); (SOP1); (GWD); (GWD1); (SOP)	Encodes an &#945;-glucan, water dikinase required for starch degradation. Involved in cold-induced freezing tolerance. Mutations that eliminate the GWD protein or affect the dikinase domain of the enzyme dramatically reduce both the amount of phosphate in the amylopectin and the rate of starch degradation. Mature leaves of these mutants accumulate amounts of starch up to seven times greater than …
AT4G12970	9.07009	8.62039	8.11107	7.96169	8.23237	8.59454	8.78489	8.56329	8.68715	9.87224	-0.959016	3.42318e-06	-1.1084	3.36875e-07	-0.837715	5.06246e-06	-0.47555	0.00254126	STOMAGEN (STOMAGEN); (EPFL9)	Encodes a cysteine-rich peptide, a secretory factor that is produced in the mesophyll cells and acts on the epidermis to increase stomatal formation. Its mature form is a 45-aa peptide with three intramolecular disulfide bonds. It is proposed that STOMAGEN increases stomatal number by competing with two negative regulators of stomatal density, EPF1 and EPF2, possibly through direct interaction wi…
AT1G74000	6.33394	7.7146	7.35473	7.73359	8.14137	7.41822	7.01517	7.56092	8.4785	8.00058	1.02079	0.00609772	1.39965	0.000430672	1.80742	2.36339e-05	1.08428	0.00450754	STRICTOSIDINE SYNTHASE 3 (SS3)	encodes a protein similar to strictosidine synthase, which is involved in the production of monoterpene indole alkaloids. This gene belongs to a family of 13 members in Arabidopsis.
AT3G13065	5.89266	7.51983	7.39745	7.85738	7.95039	7.77786	7.04048	8.10473	8.57028	8.27319	1.50479	8.89868e-08	1.96472	1.63714e-09	2.05773	4.177e-10	1.88521	8.45115e-09	STRUBBELIG-RECEPTOR FAMILY 4 (SRF4)	STRUBBELIG-receptor family 4 (SRF4); FUNCTIONS IN: protein serine/threonine kinase activity, kinase activity, ATP binding; INVOLVED IN: transmembrane receptor protein tyrosine kinase signaling pathway, protein amino acid phosphorylation; LOCATED IN: endomembrane system; EXPRESSED IN: 7 plant structures; EXPRESSED DURING: L mature pollen stage, M germinated pollen stage, 4 anthesis, petal differen…
AT1G68830	7.71852	8.38222	7.63064	8.09042	8.78236	7.66262	8.4135	7.71492	8.2458	8.03495	-0.0878762	0.276616	0.371906	0.00745299	1.06384	2.40419e-07	-0.0558957	0.345967	STT7 HOMOLOG STN7 (STN7)	STN7 protein kinase; required for state transitions, phosphorylation of the major antenna complex (LHCII) between PSII and PSI, and light adaptation
AT5G59120	8.76627	8.72792	10.3115	10.5032	10.2217	11.1495	8.87797	10.9224	11.1082	10.2298	1.54525	0.000110193	1.7369	2.03842e-05	1.45544	7.99303e-05	2.38324	1.14821e-06	SUBTILASE 4.13 (SBT4.13);SUBTILASE 4.13 (ATSBT4.13)	subtilase 4.13 (SBT4.13); FUNCTIONS IN: identical protein binding, serine-type endopeptidase activity; INVOLVED IN: proteolysis, negative regulation of catalytic activity; LOCATED IN: endomembrane system; EXPRESSED IN: 16 plant structures; EXPRESSED DURING: 4 anthesis, C globular stage, petal differentiation and expansion stage; CONTAINS InterPro DOMAIN/s: Protease-associated PA (InterPro:IPR0031…
AT5G20830	9.07301	9.64242	10.3755	10.5391	10.3873	10.13	9.51613	10.2483	11.1597	10.1276	1.30251	7.88765e-08	1.46611	9.93464e-09	1.31432	2.13162e-08	1.05697	1.18408e-06	SUCROSE SYNTHASE 1 (SUS1); (atsus1); (ASUS1)	Encodes a protein with sucrose synthase activity (SUS1).
AT5G23270	5.75495	8.30406	7.09857	7.41418	7.82458	5.94637	6.40513	6.63939	8.56978	7.43276	1.34362	0.0168602	1.65924	0.00398988	2.06964	0.000535686	0.191426	0.363128	SUGAR TRANSPORTER 11 (ATSTP11);SUGAR TRANSPORTER 11 (STP11)	sugar transporter 11 (STP11); FUNCTIONS IN: carbohydrate transmembrane transporter activity, sugar:hydrogen symporter activity; INVOLVED IN: transport, transmembrane transport; LOCATED IN: integral to membrane, membrane; EXPRESSED IN: 23 plant structures; EXPRESSED DURING: 13 growth stages; CONTAINS InterPro DOMAIN/s: Sugar transporter, conserved site (InterPro:IPR005829), Major facilitator super…
AT1G07340	7.83895	8.1289	8.59604	8.94802	8.96451	8.50048	8.70847	9.26249	9.79882	9.53921	0.757091	0.00101195	1.10908	1.80588e-05	1.12557	9.38719e-06	0.661531	0.00295075	SUGAR TRANSPORTER 2 (STP2);SUGAR TRANSPORTER 2 (ATSTP2)	sugar transporter 2 (STP2); CONTAINS InterPro DOMAIN/s: Sugar transporter, conserved site (InterPro:IPR005829), Major facilitator superfamily (InterPro:IPR020846), General substrate transporter (InterPro:IPR005828), Sugar/inositol transporter (InterPro:IPR003663), Major facilitator superfamily, general substrate transporter (InterPro:IPR016196); BEST Arabidopsis thaliana protein match is: Major f…
AT3G19930	8.4193	8.70477	9.12152	9.4345	9.60195	9.2334	8.62665	9.46913	9.48362	8.84744	0.702218	3.96247e-05	1.0152	3.57405e-07	1.18265	2.83651e-08	0.814104	8.48813e-06	SUGAR TRANSPORTER 4 (ATSTP4);SUGAR TRANSPORTER 4 (STP4)	Encodes a sucrose hydrogen symporter that is induced by wounding.
AT3G05960	8.24994	8.93892	8.96802	9.42013	9.63299	9.4417	8.64933	9.45979	9.63195	8.69323	0.718079	0.0042855	1.17019	4.93318e-05	1.38305	5.10467e-06	1.19176	7.26535e-05	SUGAR TRANSPORTER 6 (STP6);SUGAR TRANSPORTER 6 (ATSTP6)	Encodes a hexose sugar transporter that is expressed in pollen. STP6 may play a role in providing sugars during late pollen maturation or pollen tube germination.
AT1G50310	8.72007	9.81012	10.4543	10.7082	10.914	10.4077	9.70394	11.0584	10.9158	10.3912	1.73424	5.58603e-09	1.98817	4.96833e-10	2.1939	6.08253e-11	1.68765	1.39314e-08	SUGAR TRANSPORTER 9 (STP9);SUGAR TRANSPORTER 9 (ATSTP9)	sugar transporter 9 (STP9); FUNCTIONS IN: carbohydrate transmembrane transporter activity, sugar:hydrogen symporter activity; INVOLVED IN: transport, transmembrane transport; LOCATED IN: integral to membrane, membrane; EXPRESSED IN: 16 plant structures; EXPRESSED DURING: 8 growth stages; CONTAINS InterPro DOMAIN/s: Sugar transporter, conserved site (InterPro:IPR005829), Major facilitator superfam…
AT1G22150	5.85958	6.44677	6.62193	7.198	7.0894	7.24984	6.38897	7.10476	7.33543	7.00039	0.762347	0.00126426	1.33842	3.39051e-06	1.22982	5.20626e-06	1.39026	4.00672e-06	SULFATE TRANSPORTER 1;3 (SULTR1;3)	sulfate transporter Sultr1;3
AT3G51895	9.38779	9.95058	9.60972	9.90424	10.5946	9.67235	10.0126	9.55053	9.84906	10.053	0.221928	0.0606069	0.516449	0.000398154	1.20681	1.80309e-08	0.284553	0.0262653	SULFATE TRANSPORTER 3;1 (SULTR3;1); (AST12)	Encodes a sulfate transporter.
AT5G19600	6.59923	7.45849	7.68083	8.30232	8.2001	7.9141	7.45427	8.08443	8.35656	7.43147	1.08159	0.000460308	1.70309	2.87758e-06	1.60087	3.4049e-06	1.31486	8.16021e-05	SULFATE TRANSPORTER 3;5 (SULTR3;5)	Encodes sulfate transporter Sultr3;5.
AT5G07010	5.68123	5.72255	7.66142	7.3526	7.01812	6.23384	6.1618	6.51207	6.20177	5.24424	1.98019	7.80593e-10	1.67136	4.6104e-09	1.33688	4.25469e-08	0.552601	0.00143287	SULFOTRANSFERASE 2A (ST2A);ARABIDOPSIS THALIANA SULFOTRANSFERASE 2A (ATST2A)	Encodes a sulfotransferase that acts specifically on 11- and 12-hydroxyjasmonic acid. Transcript levels for this enzyme are increased by treatments with jasmonic acid (JA), 12-hydroxyJA, JA-isoleucine, and 12-oxyphytodienoic acid (a JA precursor).
AT5G66170	8.0946	8.08645	8.55844	8.98886	9.34573	9.0887	8.19279	9.1426	10.0555	9.95348	0.463838	0.00947974	0.894252	3.42309e-05	1.25113	4.75837e-07	0.994092	2.00753e-05	SULFURTRANSFERASE 18 (STR18)	Encodes a thiosulfate sulfurtransferase/rhodanese.
AT3G45280	6.84554	7.72088	7.34045	7.87046	7.9775	7.75636	7.20701	7.8488	8.30461	7.43102	0.494916	0.00908347	1.02493	1.4804e-05	1.13196	2.99285e-06	0.910821	8.84577e-05	SYNTAXIN OF PLANTS 72 (SYP72); (ATSYP72)	syntaxin of plants 72 (SYP72)
AT5G61480	8.01905	7.48852	7.39787	7.03859	6.90063	7.88223	7.74062	7.56886	6.75924	6.84057	-0.621177	0.00178568	-0.980458	1.81846e-05	-1.11842	2.57488e-06	-0.136814	0.243842	TDIF RECEPTOR (TDR);PHLOEM INTERCALATED WITH XYLEM (PXY)	PHLOEM INTERCALATED WITH XYLEM (PXY); FUNCTIONS IN: protein serine/threonine kinase activity, protein kinase activity, ATP binding; INVOLVED IN: protein amino acid phosphorylation; LOCATED IN: plasma membrane; EXPRESSED IN: 20 plant structures; EXPRESSED DURING: 13 growth stages; CONTAINS InterPro DOMAIN/s: Protein kinase, ATP binding site (InterPro:IPR017441), Protein kinase, catalytic domain (I…
AT4G16740	5.88646	5.23419	6.82754	8.21939	6.83088	6.05949	5.53521	5.52743	5.64776	5.25097	0.941077	0.000751062	2.33292	2.37278e-08	0.944414	0.000335586	0.173023	0.257385	TERPENE SYNTHASE 03 (ATTPS03);TERPENE SYNTHASE 03 (TPS03)	Encodes an (E,E)-alpha-farnesene synthase in the Col ecotype of Arabidopsis. This enzyme can also catalyze the formation of (E)-beta-ocimene as well as trace amounts of myrcene and other related compounds in vitro. The cytosolic localization of the protein may make it favor (E,E)-alpha-farnesene biosynthesis because the precursor of this product, FPP, is primarily cytosolic. Transcript levels for…
AT2G24210	7.44331	8.27852	8.98648	9.2997	9.61403	7.57988	7.55117	8.36947	10.1698	9.30206	1.54318	0.00232576	1.85639	0.000377427	2.17073	5.68005e-05	0.136579	0.375218	TERPENE SYNTHASE 10 (TPS10)	terpene synthase 10 (TPS10); CONTAINS InterPro DOMAIN/s: Terpene synthase, metal-binding domain (InterPro:IPR005630), Terpenoid synthase (InterPro:IPR008949), Terpenoid cylases/protein prenyltransferase alpha-alpha toroid (InterPro:IPR008930), Terpene synthase-like (InterPro:IPR001906); BEST Arabidopsis thaliana protein match is: terpene synthase-like sequence-1,8-cineole (TAIR:AT3G25820.1); Has …
AT1G61680	7.94897	9.05045	9.86811	9.7978	10.0755	9.35295	8.40941	9.62764	10.7878	9.71535	1.91915	1.53253e-05	1.84884	1.2748e-05	2.1265	1.60169e-06	1.40399	0.00033999	TERPENE SYNTHASE 14 (TPS14);TERPENE SYNTHASE 14 (ATTPS14)	terpene synthase 14 (TPS14); CONTAINS InterPro DOMAIN/s: Terpene synthase, metal-binding domain (InterPro:IPR005630), Terpenoid synthase (InterPro:IPR008949), Terpenoid cylases/protein prenyltransferase alpha-alpha toroid (InterPro:IPR008930), Terpene synthase-like (InterPro:IPR001906); BEST Arabidopsis thaliana protein match is: terpene synthase 02 (TAIR:AT4G16730.1); Has 1701 Blast hits to 1676…
AT5G57810	8.32591	8.3349	8.86186	9.15203	9.38256	9.22297	8.54873	9.1092	9.07126	8.5919	0.535944	0.00587813	0.826118	0.000143221	1.05665	6.88327e-06	0.897054	0.000110783	TETRASPANIN15 (TET15)	Member of TETRASPANIN family
AT3G45600	7.49368	7.91249	8.27412	8.86671	8.95042	8.28248	8.30834	7.93222	8.51461	7.87394	0.78044	0.000151659	1.37302	1.79417e-07	1.45674	4.60138e-08	0.788801	0.00015018	TETRASPANIN3 (TET3)	Member of TETRASPANIN family
AT5G10090	4.5166	5.30285	5.24977	5.40101	5.41664	5.61582	5.12327	5.24152	6.02264	5.70113	0.733171	0.000922462	0.884407	0.000117608	0.900036	6.32915e-05	1.09922	2.22562e-05	TETRATRICOPEPTIDE REPEAT 13 (TPR13)	Encodes one of the 36 carboxylate clamp (CC)-tetratricopeptide repeat (TPR) proteins (Prasad 2010, Pubmed ID: 20856808) with potential to interact with Hsp90/Hsp70 as co-chaperones.
AT5G61380	9.24093	8.15449	9.45623	9.43959	7.56701	9.46173	7.3391	9.92591	10.69	11.0567	0.215302	0.112816	0.198662	0.118828	-1.67392	4.22753e-09	0.220804	0.110829	TIMING OF CAB EXPRESSION 1 (TOC1);TIMING OF CAB EXPRESSION 1 (AtTOC1);PSEUDO-RESPONSE REGULATOR 1 (PRR1); (APRR1)	Pseudo response regulator involved in the generation of circadian rhythms. TOC1 appears to shorten the period of circumnutation speed. TOC1 contributes to the plant fitness (carbon fixation, biomass) by influencing the circadian clock period. PRR3 may increase the stability of TOC1 by preventing interactions between TOC1 and the F-box protein ZTL. Expression of TOC1 is correlated with rhythmic ch…
AT1G72930	8.76687	8.07487	7.55366	6.84262	7.62227	7.70673	8.10395	9.0863	6.24035	4.97463	-1.21321	1.6088e-05	-1.92425	3.86343e-08	-1.1446	1.02088e-05	-1.06014	6.59356e-05	TOLL/INTERLEUKIN-1 RECEPTOR-LIKE (TIR)	Toll/interleukin-1 receptor-like protein (TIR) mRNA,
AT5G47560	7.16355	8.35668	8.23105	8.67041	9.44103	8.78934	8.46136	9.2111	10.6699	10.2985	1.0675	0.000314177	1.50686	6.03398e-06	2.27748	2.26555e-08	1.62579	4.57572e-06	TONOPLAST DICARBOXYLATE TRANSPORTER (ATTDT);TONOPLAST DICARBOXYLATE TRANSPORTER (TDT); (ATSDAT)	Encodes a tonoplast malate/fumarate transporter.
AT3G47440	7.71765	8.98373	8.54859	9.06796	9.04988	8.96048	8.37127	8.98934	9.2076	8.7042	0.830948	1.25708e-05	1.35032	2.00863e-08	1.33223	1.20323e-08	1.24283	1.40892e-07	TONOPLAST INTRINSIC PROTEIN 5;1 (TIP5;1)	Encodes AtTIP5;1, functions as water and urea channels in pollen. Target promoter of the male germline-specific transcription factor DUO1.
AT4G35300	8.03144	7.60837	8.75353	9.18408	9.26546	8.68905	8.28923	8.74137	9.53969	10.375	0.72209	3.40684e-05	1.15264	9.06462e-08	1.23403	1.93334e-08	0.657614	9.11812e-05	TONOPLAST MONOSACCHARIDE TRANSPORTER2 (TMT2)	tonoplast monosaccharide transporter2 (TMT2); FUNCTIONS IN: carbohydrate transmembrane transporter activity, sugar:hydrogen symporter activity, nucleoside transmembrane transporter activity; INVOLVED IN: response to fructose stimulus, response to salt stress, response to sucrose stimulus, response to glucose stimulus; LOCATED IN: plasma membrane, vacuole, membrane; EXPRESSED IN: 27 plant structur…
AT3G51490	7.72339	8.46756	8.57385	9.08916	9.24634	8.83317	8.25267	8.91257	8.92399	8.51776	0.850453	0.000144525	1.36577	4.95465e-07	1.52294	7.29736e-08	1.10978	1.01379e-05	TONOPLAST MONOSACCHARIDE TRANSPORTER3 (TMT3)	tonoplast monosaccharide transporter3 (TMT3); CONTAINS InterPro DOMAIN/s: Sugar transporter, conserved site (InterPro:IPR005829), Major facilitator superfamily (InterPro:IPR020846), Sugar/inositol transporter (InterPro:IPR003663), General substrate transporter (InterPro:IPR005828), Major facilitator superfamily, general substrate transporter (InterPro:IPR016196); BEST Arabidopsis thaliana protein…
AT3G16830	12.8023	11.7173	11.5207	11.6569	11.0232	11.1279	11.3726	9.61982	9.10073	8.45001	-1.28168	0.000177647	-1.14548	0.000318269	-1.77917	2.0962e-06	-1.67439	1.29252e-05	TOPLESS-RELATED 2 (TPR2)	TOPLESS-related 2 (TPR2); FUNCTIONS IN: protein binding; INVOLVED IN: primary shoot apical meristem specification; LOCATED IN: endomembrane system; EXPRESSED IN: 24 plant structures; EXPRESSED DURING: 13 growth stages; CONTAINS InterPro DOMAIN/s: WD40 repeat 2 (InterPro:IPR019782), WD40 repeat, conserved site (InterPro:IPR019775), WD40 repeat (InterPro:IPR001680), CTLH, C-terminal LisH motif (Int…
AT5G57560	8.14421	6.46067	5.32443	5.58277	7.14305	8.03311	5.99234	11.8697	11.3683	11.4768	-2.81979	3.90164e-09	-2.56144	7.73778e-09	-1.00116	0.000208494	-0.111102	0.330117	TOUCH 4 (TCH4);XYLOGLUCAN ENDOTRANSGLUCOSYLASE/HYDROLASE 22 (XTH22)	Encodes a cell wall-modifying enzyme, rapidly upregulated in response to environmental stimuli
AT4G18270	7.29364	7.27819	7.91252	8.43934	8.19845	7.55748	7.6676	7.15874	7.22927	7.19713	0.618873	0.000403306	1.14569	3.57405e-07	0.904809	3.28805e-06	0.263834	0.0567392	TRANSLOCASE 11 (TRANS11);ARABIDOPSIS THALIANA TRANSLOCASE 11 (ATTRANS11)	Encodes protein similar to similar to bacterial translocase I (mra Y). Expressed during flower bud development.
AT2G18700	7.44122	8.32962	7.37321	8.1048	8.54567	7.79122	7.93663	9.10177	10.4555	10.4442	-0.0680167	0.344313	0.66358	0.000620959	1.10445	2.34051e-06	0.349995	0.0386025	TREHALOSE PHOSPHATASE/SYNTHASE 11 (ATTPS11);TREHALOSE PHOSPHATASE/SYNTHASE 11 (TPS11); (ATTPSB);TREHALOSE-6-PHOSPHATE SYNTHASE 11 (TPS11)	Encodes an enzyme putatively involved in trehalose biosynthesis. The protein has a trehalose synthase (TPS)-like domain that may or may not be active as well as a trehalose phosphatase (TPP)-like domain.
AT1G78090	6.68069	7.68246	7.90845	7.56506	7.88403	6.54283	7.33649	6.7991	7.34758	6.48411	1.22776	5.30752e-05	0.884372	0.000681614	1.20334	2.43781e-05	-0.137858	0.293599	TREHALOSE-6-PHOSPHATE PHOSPHATASE B (TPPB);ARABIDOPSIS THALIANA TREHALOSE-6-PHOSPHATE PHOSPHATASE B (ATTPPB)	homologous to the C-terminal part of microbial trehalose-6-phosphate phosphatases
AT1G35910	5.045	5.31015	6.74125	6.15056	5.86434	5.88093	5.77543	5.81277	5.98671	4.60595	1.69625	1.20161e-05	1.10555	0.000463491	0.819334	0.00323153	0.835928	0.0055451	TREHALOSE-6-PHOSPHATE PHOSPHATASE D (TPPD)	Haloacid dehalogenase-like hydrolase (HAD) superfamily protein; FUNCTIONS IN: catalytic activity, trehalose-phosphatase activity; INVOLVED IN: trehalose biosynthetic process, metabolic process; EXPRESSED IN: 14 plant structures; EXPRESSED DURING: 4 anthesis, C globular stage, F mature embryo stage, petal differentiation and expansion stage, E expanded cotyledon stage; CONTAINS InterPro DOMAIN/s: …
AT2G22190	7.20927	6.75303	7.44086	8.35018	8.0416	7.2907	7.57958	7.16764	6.7433	7.23083	0.23159	0.0461145	1.1409	4.2598e-08	0.832323	1.13845e-06	0.0814232	0.272987	TREHALOSE-6-PHOSPHATE PHOSPHATASE E (TPPE)	Haloacid dehalogenase-like hydrolase (HAD) superfamily protein; FUNCTIONS IN: catalytic activity, trehalose-phosphatase activity; INVOLVED IN: trehalose biosynthetic process, metabolic process; LOCATED IN: cellular_component unknown; EXPRESSED IN: 23 plant structures; EXPRESSED DURING: 12 growth stages; CONTAINS InterPro DOMAIN/s: HAD-superfamily hydrolase, subfamily IIB (InterPro:IPR006379), Tre…
AT4G12430	7.12128	8.17124	8.25144	8.21765	8.56151	8.05764	7.7851	7.95815	8.53247	8.05138	1.13016	2.12438e-06	1.09637	1.59586e-06	1.44023	3.09602e-08	0.936362	1.72364e-05	TREHALOSE-6-PHOSPHATE PHOSPHATASE F (TPPF)	Haloacid dehalogenase-like hydrolase (HAD) superfamily protein; FUNCTIONS IN: catalytic activity, trehalose-phosphatase activity; INVOLVED IN: trehalose biosynthetic process, metabolic process; EXPRESSED IN: sperm cell, male gametophyte, pollen tube; EXPRESSED DURING: L mature pollen stage, M germinated pollen stage; CONTAINS InterPro DOMAIN/s: HAD-superfamily hydrolase, subfamily IIB (InterPro:I…
AT4G22590	7.38226	8.21353	8.20419	8.45609	8.49375	8.25982	7.7848	8.40896	8.48011	8.03019	0.821924	1.42696e-05	1.07383	3.57907e-07	1.11149	1.33563e-07	0.877555	7.03102e-06	TREHALOSE-6-PHOSPHATE PHOSPHATASE G (TPPG)	Haloacid dehalogenase-like hydrolase (HAD) superfamily protein; FUNCTIONS IN: catalytic activity, trehalose-phosphatase activity; INVOLVED IN: trehalose biosynthetic process, metabolic process; LOCATED IN: chloroplast; EXPRESSED IN: sperm cell, male gametophyte, pollen tube; EXPRESSED DURING: L mature pollen stage, M germinated pollen stage; CONTAINS InterPro DOMAIN/s: HAD-superfamily hydrolase, …
AT1G07540	6.58545	7.06523	7.21727	7.71076	7.53842	7.48429	6.75478	7.44833	7.60737	7.33374	0.631819	0.00295604	1.12531	1.11154e-05	0.952974	3.98303e-05	0.898846	0.000191232	TRF-LIKE 2 (TRFL2)	Arabidopsis thaliana telomere-binding protein, putative (At1g07540)
AT3G28150	5.34703	6.4321	6.06681	6.28907	6.5126	5.9054	5.77874	5.957	6.79613	6.18515	0.719782	0.00552554	0.942039	0.000563438	1.16557	5.12492e-05	0.55837	0.022754	TRICHOME BIREFRINGENCE-LIKE 22 (TBL22)	Encodes a member of the TBL (TRICHOME BIREFRINGENCE-LIKE) gene family containing a plant-specific DUF231 (domain of unknown function) domain. TBL gene family has 46 members, two of which (TBR/AT5G06700 and TBL3/AT5G01360) have been shown to be involved in the synthesis and deposition of secondary wall cellulose, presumably by influencing the esterification state of pectic polymers. A nomenclature…
AT2G43510	6.61589	5.82595	5.66954	5.71925	5.59963	5.7036	5.97135	5.8026	6.43298	6.50677	-0.946351	0.00039501	-0.896649	0.00041933	-1.01626	8.76496e-05	-0.912293	0.000597258	TRYPSIN INHIBITOR PROTEIN 1 (TI1);TRYPSIN INHIBITOR PROTEIN 1 (ATTI1)	Member of the defensin-like (DEFL) family. Encodes putative trypsin inhibitor protein which may function in defense against herbivory.
AT2G43520	10.4305	9.48435	9.70711	9.48215	9.27649	9.51967	9.66657	9.66736	8.58322	9.07656	-0.72334	0.00172391	-0.948299	0.000116518	-1.15396	9.38119e-06	-0.910785	0.000284919	TRYPSIN INHIBITOR PROTEIN 2 (TI2);TRYPSIN INHIBITOR PROTEIN 2 (ATTI2)	Encodes putative trypsin inhibitor protein which may function in defense against herbivory. Member of the defensin-like (DEFL) family.
AT5G38530	7.68873	7.29326	7.34175	6.87414	6.64621	6.94897	7.65641	6.32908	5.59849	5.75764	-0.346975	0.0233784	-0.814593	2.94322e-05	-1.04252	1.15471e-06	-0.739757	0.000136301	TRYPTOPHAN SYNTHASE BETA TYPE 2 (TSBtype2)	TSBtype2 encodes a type 2 tryptophan synthase beta subunit that catalyzes a condensation reaction between serine and indole to generate tryptophan.It appears to form a homodimer. Its biological role has not yet been determined, but it has a very high affinity for indole which may be involved in allowing TSBtype2 to carefully limit free indole build-up. But, to date no overall change in plant morp…
AT2G47770	7.23123	7.85524	8.23089	8.4726	8.49111	8.42681	7.75867	9.55865	11.819	12.1204	0.99966	0.000213914	1.24137	1.48878e-05	1.25988	7.68283e-06	1.19558	3.95771e-05	TSPO(OUTER MEMBRANE TRYPTOPHAN-RICH SENSORY PROTEIN)-RELATED (TSPO);TSPO(OUTER MEMBRANE TRYPTOPHAN-RICH SENSORY PROTEIN)-RELATED (ATTSPO)	Encodes a membrane-bound protein designated AtTSPO (Arabidopsis thaliana TSPO-related). AtTSPO is related to the bacterial outer membrane tryptophan-rich sensory protein (TspO) and the mammalian mitochondrial 18 kDa Translocator Protein (18 kDa TSPO), members of the TspO/MBR domain-containing membrane proteins. Mainly detected in dry seeds, but can be induced in vegetative tissues by osmotic or s…
AT1G16070	7.78606	6.97957	7.23544	6.465	6.27965	6.87896	7.31257	6.44936	5.50394	5.20201	-0.550623	0.00763748	-1.32106	2.05716e-06	-1.50641	2.58029e-07	-0.907097	0.000194611	TUBBY LIKE PROTEIN 8 (TLP8);TUBBY LIKE PROTEIN 8 (AtTLP8)	Member of TLP family
AT3G05580	6.98078	7.68215	7.9138	7.8099	8.01492	7.75638	7.48666	7.88089	8.20134	7.75926	0.933018	4.95844e-05	0.829122	9.87023e-05	1.03414	5.91484e-06	0.775595	0.000312422	TYPE ONE PROTEIN PHOSPHATASE 9 (TOPP9)	Calcineurin-like metallo-phosphoesterase superfamily protein; CONTAINS InterPro DOMAIN/s: Metallophosphoesterase (InterPro:IPR004843), Serine/threonine-specific protein phosphatase/bis(5-nucleosyl)-tetraphosphatase (InterPro:IPR006186); BEST Arabidopsis thaliana protein match is: Calcineurin-like metallo-phosphoesterase superfamily protein (TAIR:AT5G27840.1); Has 7114 Blast hits to 6926 proteins …
AT1G65350	5.33037	4.08639	4.37425	4.27852	4.1453	4.54774	4.23151	4.28841	4.5831	4.5769	-0.956121	0.000434854	-1.05185	0.000119634	-1.18507	2.25096e-05	-0.782628	0.00226998	UBIQUITIN 13 (UBQ13)	polyubiquitin gene,Columbia ecotype revealed that the gene contained a 3.9-kb insertion in the coding region from mitochondrial DNA.
AT4G36410	6.49496	6.86642	5.49308	5.92201	5.6774	6.58228	5.58021	5.88964	6.50835	5.8774	-1.00188	4.15474e-06	-0.572953	0.000629853	-0.817568	1.30161e-05	0.0873123	0.29572	UBIQUITIN-CONJUGATING ENZYME 17 (UBC17)	ubiquitin-conjugating enzyme
AT1G50490	10.0347	9.38261	9.26041	9.0331	8.68593	9.49348	9.53898	9.55628	8.90148	8.53097	-0.77425	4.53181e-05	-1.00157	1.56529e-06	-1.34873	2.19774e-08	-0.541186	0.00122901	UBIQUITIN-CONJUGATING ENZYME 20 (UBC20)	Encodes one of two ubiquitin-conjugating enzymes belonging to the E2-C gene family (the other being UBC19). Transcript is always found in diving cells, but also in other non-dividing cells.
AT2G33770	7.46431	7.67206	8.08657	8.36636	8.51243	7.57053	8.13946	8.09461	8.63025	9.07755	0.622264	0.000423857	0.902048	6.58001e-06	1.04812	6.8018e-07	0.106223	0.258407	UBIQUITIN-CONJUGATING ENZYME 24 (UBC24);PHOSPHATE 2 (PHO2);UBIQUITIN-CONJUGATING ENZYME 24 (ATUBC24)	Encodes a ubiquitin-conjugating E2 enzyme. UBC24 mRNA accumulation is suppressed by miR399f, miR399b and miR399c. Involved in phosphate starvation response.
AT3G20630	5.43897	6.55209	7.36651	7.35099	7.05689	6.85886	6.79333	8.61176	8.71477	8.05796	1.92754	2.27771e-07	1.91202	1.30236e-07	1.61791	5.6863e-07	1.41989	8.09649e-06	UBIQUITIN-SPECIFIC PROTEASE 14 (UBP14);PHOSPHATE DEFICIENCY ROOT HAIR DEFECTIVE1 (PER1); (ATUBP14);TITAN6 (TTN6)	Encodes a ubiquitin-specific protease. Identical to TTN6. Loss of function mutations are embryo lethals, having development arrested at the preglobular/globular stage. Also involved in root responses to phosphate deficiency.
AT4G10960	6.51056	7.12128	7.92114	7.92648	8.24865	7.67071	7.21877	7.75717	8.60417	7.68244	1.41059	2.66856e-06	1.41592	1.34226e-06	1.73809	6.36384e-08	1.16015	2.28632e-05	UDP-D-GLUCOSE/UDP-D-GALACTOSE 4-EPIMERASE 5 (UGE5)	Encodes a protein with UDP-D-glucose 4-epimerase activity.
AT3G03250	10.4754	11.0107	11.478	11.3228	11.321	11.2082	11.0685	11.3489	11.2211	10.4887	1.00262	3.70524e-07	0.847351	1.3517e-06	0.845552	8.25589e-07	0.732747	1.33061e-05	UDP-GLUCOSE PYROPHOSPHORYLASE (UGP);UDP-GLUCOSE PYROPHOSPHORYLASE 1 (AtUGP1);UDP-GLUCOSE PYROPHOSPHORYLASE 1 (UGP1)	Is thought to encode a cytosolic UDP-glucose pyrophosphorylase with strong similarity to potato UTP--glucose-1-phosphate uridylyltransferase. Downregulated by flooding.
AT1G05560	7.15573	6.71326	6.54942	5.97108	6.19672	7.10804	6.3459	6.9707	7.34329	7.11514	-0.606305	0.00183345	-1.18465	1.75142e-06	-0.959013	1.12552e-05	-0.0476928	0.381938	UDP-GLUCOSE TRANSFERASE 1 (UGT1);UDP-GLUCOSYLTRANSFERASE 75B1 (UGT75B1)	A UDP-glucose transferase localized in the phragmoplast. It has been co-purified with the callose synthase complex and may transfer UDP-glucose from sucrose synthase to the callose synthase and thus help form a substrate channel for the synthesis of callose at the forming cell plate. Induced by salicylic acid. Independent of NPR1 for their induction by salicylic acid. UGT1 encodes a protein with …
AT5G54060	6.96655	5.70582	5.96337	5.52097	5.52916	5.84364	5.98802	5.77997	5.71013	6.02049	-1.00318	0.000421634	-1.44558	6.94974e-06	-1.43739	4.35257e-06	-1.12292	0.000167903	UDP-GLUCOSE:FLAVONOID 3-O-GLUCOSYLTRANSFERASE (UF3GT)	UDP-glucose:flavonoid 3-o-glucosyltransferase (UF3GT); FUNCTIONS IN: transferase activity, transferring glycosyl groups; INVOLVED IN: N-terminal protein myristoylation, response to sucrose stimulus; LOCATED IN: cellular_component unknown; EXPRESSED IN: 14 plant structures; EXPRESSED DURING: LP.04 four leaves visible, 4 anthesis, C globular stage, E expanded cotyledon stage, D bilateral stage; CON…
AT1G30530	11.0589	10.8051	10.4375	9.89433	10.1305	10.5786	10.8746	10.2993	9.2777	8.49188	-0.621368	0.000278758	-1.16456	1.84594e-07	-0.928406	1.60293e-06	-0.480253	0.00237105	UDP-GLUCOSYL TRANSFERASE 78D1 (UGT78D1)	The At1g30530 gene encodes a UDP-rhamnose:flavonol-3-O-rhamnosyltransferase (UGT78D1) attaching a rhamnosyl residue to the 3-O-position of the flavonols kaempferol and quercetin
AT1G22380	6.59235	7.67007	7.85884	8.27298	8.3706	7.38784	7.37322	7.81178	9.18359	7.96753	1.26649	0.000662576	1.68063	2.97981e-05	1.77826	9.92262e-06	0.795495	0.015333	UDP-GLUCOSYL TRANSFERASE 85A3 (AtUGT85A3);UDP-GLUCOSYL TRANSFERASE 85A3 (UGT85A3)	Encodes a putative UDP-glucosyl transferase. At1g22380 was initially identified as encoding the protein AAF87154, which has been classified as a bHLH protein (AtbHLH152). Subsequently it has been found that the AAF87154 protein appears to be encoded by the AT1G23970 genomic locus.
AT1G78270	6.53278	5.49261	5.87516	5.31398	5.50999	5.6876	5.35317	5.18291	5.6526	5.66708	-0.65762	0.00367483	-1.21881	1.0166e-05	-1.0228	4.02454e-05	-0.845182	0.000628253	UDP-GLUCOSYL TRANSFERASE 85A4 (UGT85A4);UDP-GLUCOSYL TRANSFERASE 85A4 (AtUGT85A4)	UDP-glucosyl transferase 85A4 (UGT85A4); FUNCTIONS IN: transferase activity, transferring hexosyl groups, UDP-glycosyltransferase activity, glucuronosyltransferase activity; INVOLVED IN: metabolic process; LOCATED IN: cellular_component unknown; EXPRESSED IN: 17 plant structures; EXPRESSED DURING: 9 growth stages; CONTAINS InterPro DOMAIN/s: UDP-glucuronosyl/UDP-glucosyltransferase (InterPro:IPR0…
AT3G16520	8.83381	9.87519	9.10373	9.48226	10.0027	8.7614	10.2205	9.01084	9.08752	8.99576	0.269913	0.0288043	0.648449	3.80204e-05	1.16889	2.20457e-08	-0.0724171	0.298157	UDP-GLUCOSYL TRANSFERASE 88A1 (UGT88A1)	UDP-glucosyl transferase 88A1 (UGT88A1); FUNCTIONS IN: in 6 functions; INVOLVED IN: metabolic process; LOCATED IN: cellular_component unknown; EXPRESSED IN: 22 plant structures; EXPRESSED DURING: 13 growth stages; CONTAINS InterPro DOMAIN/s: UDP-glucuronosyl/UDP-glucosyltransferase (InterPro:IPR002213); BEST Arabidopsis thaliana protein match is: UDP-glucosyl transferase 72B3 (TAIR:AT1G01420.1); …
AT4G34135	8.13731	8.57484	9.5179	9.56243	9.33541	10.0176	8.20458	9.7696	10.1344	9.34091	1.38059	7.61723e-05	1.42512	3.3101e-05	1.19811	0.000120731	1.88029	2.99544e-06	UDP-GLUCOSYLTRANSFERASE 73B2 (UGT73B2)	The At4g34135 gene encodes a flavonol 7-O-glucosyltransferase (EC 2.4.1.237) that glucosylates also with a 20 fold lower activity flavonols (kaempferol and quercetin) at the 3-O-position.
AT4G00050	6.86012	7.87918	5.78016	5.79832	6.88627	6.56852	7.48788	6.00995	6.06131	5.95304	-1.07996	1.38558e-05	-1.06181	9.39374e-06	0.0261486	0.33936	-0.291607	0.0767752	UNFERTILIZED EMBRYO SAC 10 (UNE10)	unfertilized embryo sac 10 (UNE10); FUNCTIONS IN: DNA binding, sequence-specific DNA binding transcription factor activity; INVOLVED IN: double fertilization forming a zygote and endosperm, regulation of transcription; LOCATED IN: nucleus; EXPRESSED IN: 20 plant structures; EXPRESSED DURING: 13 growth stages; CONTAINS InterPro DOMAIN/s: Helix-loop-helix DNA-binding domain (InterPro:IPR001092), He…
[truncated: 957 more rows]
