# Supplementary material for: Moderate drought causes dramatic floral transcriptomic reprogramming to ensure successful reproductive development in Arabidopsis
Source: BMC Plant Biol. 2014 Jun 13;14:164. doi: 10.1186/1471-2229-14-164 (PMC4067085; doi:10.1186/1471-2229-14-164)
Supplement: Additional file 3 — The list of genes in each group of venn diagram analysis on up-regulated genes in M3, C3, C0. [file 1471-2229-14-164-S3.xlsx]

## Sheet: Additional file 3
Additional File 3. The list of genes in each group of venn diagram analysis on up-regulated genes in M3, C3, C0.
Elements only in "M3/C0(440)":	Elements only in "M3/C3(251)":	Common elements in "M3/C0(440)" and "M3/C3(251)":92	Common elements in "M3/C0(440)" and "C3/C0(521)":	Elements only in "C3/C0(521)":
AT4G17020	ATCG00065	AT4G16640	AT2G26410	ATCG00330	Elements only in "C3/C0(175)":128
AT5G04110	ATCG01230	AT4G14020	AT2G26490	AT2G26450	ATCG00065
AT5G09480	ATCG00770	AT4G17280	AT4G16490	AT2G33100	ATCG01230
AT5G19600	ATCG01240	AT1G51090	AT4G14690	AT4G25590	ATCG01040
AT5G20830	AT2G40840	AT5G26340	AT4G15980	AT1G44446	ATCG00700
AT5G10650	AT1G67660	AT5G61290	AT4G15530	AT4G17245	ATCG00740
AT5G20480	AT5G12270	AT5G59320	AT1G25240	AT4G16745	ATCG00760
AT5G17160	AT4G14400	AT5G59120	AT5G19580	AT4G17690	ATCG00770
AT5G14940	AT4G16146	AT5G57630	AT5G19610	AT4G15430	ATCG00820
AT5G25110	AT4G17090	AT5G52390	AT5G19360	AT1G28270	ATCG01240
AT5G25390	AT4G17100	AT5G52310	AT5G20230	AT5G04180	ATCG00280
AT5G67570	AT4G16740	AT5G49130	AT4G36490	AT1G73480	ATCG00340
AT5G66460	AT5G09470	AT5G46050	AT1G58120	AT1G44160	ATCG00350
AT5G63120	AT1G31850	AT5G42900	AT5G17540	AT5G09430	ATCG00080
AT5G62760	AT5G15960	AT5G37500	AT5G15110	AT5G28770	AT2G26400
AT5G61820	AT5G14960	AT5G23970	AT5G36260	AT5G20410	AT5G12270
AT5G57830	AT5G26570	AT5G23240	AT5G25550	AT5G28680	AT4G14400
AT5G57655	AT5G26220	AT5G22420	AT5G65530	AT5G16100	AT4G16146
AT5G57200	AT5G26230	AT5G17760	AT5G64790	AT5G15850	AT4G16240
AT5G55720	AT5G65040	AT5G11670	AT5G64170	AT1G31750	AT1G28230
AT5G53120	AT5G64860	AT5G07010	AT5G62750	AT5G35090	AT5G26570
AT5G51950	AT5G63810	AT5G06510	AT5G62850	AT5G27870	AT5G65420
AT5G50010	AT5G63180	AT3G62610	AT5G59310	AT5G27980	AT5G65040
AT5G48900	AT5G63420	AT3G58060	AT5G59050	AT5G26060	AT5G62720
AT5G47240	AT5G62360	AT3G55760	AT5G58170	AT5G24940	AT5G62360
AT5G46940	AT5G61380	AT3G55610	AT5G57660	AT5G67390	AT5G61380
AT5G46200	AT5G61570	AT3G50970	AT5G55930	AT5G67030	AT5G61370
AT5G45280	AT5G61370	AT4G39260	AT5G50800	AT5G64940	AT5G60100
AT5G44260	AT5G60100	AT4G39210	AT5G48140	AT5G64510	AT5G59000
AT5G43150	AT5G58900	AT4G37870	AT5G47560	AT5G62430	AT5G57110
AT5G42080	AT5G58700	AT4G35190	AT5G45880	AT5G62130	AT5G55450
AT5G40350	AT5G57110	AT4G30650	AT5G42170	AT5G61710	AT5G54960
AT5G38710	AT5G55450	AT4G25480	AT5G39880	AT5G59370	AT5G52300
AT5G38000	AT5G54960	AT4G24000	AT5G39400	AT5G59080	AT5G51290
AT5G23960	AT5G50335	AT4G23496	AT5G39310	AT5G58050	AT5G48850
AT5G24270	AT5G50160	AT4G20320	AT5G16500	AT5G56640	AT5G42900
AT5G22300	AT5G48850	AT4G13790	AT5G13990	AT5G54270	AT5G39410
AT5G18130	AT5G48250	AT4G12410	AT5G13030	AT5G54130	AT5G39350
AT5G17860	AT5G43440	AT4G08300	AT5G12180	AT5G54095	AT5G38870
AT5G13580	AT5G42860	AT4G08290	AT5G12000	AT5G54300	AT5G35660
AT5G12940	AT5G40780	AT1G16850	AT5G11420	AT5G52570	AT5G24470
AT5G11790	AT5G39410	AT1G35910	AT5G07420	AT5G50830	AT5G24660
AT5G02580	AT5G39220	AT1G75300	AT5G02770	AT5G50030	AT5G23240
AT3G58160	AT5G38870	AT3G28007	AT5G02810	AT5G49730	AT5G18540
AT3G57510	AT5G24470	AT3G18440	AT5G01600	AT5G49480	AT5G11150
AT3G55870	AT5G24660	AT3G19390	AT3G63470	AT5G48490	AT5G07580
AT3G56170	AT5G18840	AT3G27660	AT3G62640	AT5G47610	AT5G06690
AT3G55310	AT5G16380	AT3G08040	AT3G62710	AT5G47000	AT5G06320
AT3G55020	AT5G11150	AT3G07830	AT3G62230	AT5G46770	AT3G63160
AT3G51110	AT5G08260	AT3G10890	AT3G61890	AT5G46590	AT3G61920
AT3G51070	AT5G07990	AT3G05690	AT3G60780	AT5G45820	AT3G60420
AT3G44370	AT5G06610	AT3G08860	AT3G61160	AT5G45840	AT3G57930
AT3G43670	AT5G03350	AT1G20450	AT3G61230	AT5G43870	AT3G56400
AT4G35150	AT5G01200	AT1G64390	AT3G59060	AT5G42760	AT3G50540
AT4G34510	AT3G63160	AT1G29395	AT3G57010	AT5G42490	AT3G47860
AT4G34135	AT3G63210	AT1G66390	AT3G56600	AT5G41780	AT3G46970
AT4G32940	AT3G62550	AT1G52890	AT3G55190	AT5G39860	AT4G38550
AT4G32460	AT3G60420	AT1G68290	AT3G54800	AT5G40155	AT4G34950
AT4G30960	AT3G55450	AT1G32450	AT3G53510	AT5G39660	AT4G33980
AT4G28860	AT3G53460	AT1G01250	AT3G52600	AT5G39870	AT4G32340
AT4G28250	AT3G51410	AT1G07430	AT3G52000	AT5G39420	AT4G30660
AT4G25040	AT3G50650	AT1G19960	AT3G49160	AT5G38130	AT4G30650
AT4G22080	AT3G50760	AT1G64470	AT3G47340	AT5G36910	AT4G27440
AT4G20070	AT3G50210	AT1G80130	AT3G47500	AT5G24120	AT4G22020
AT4G19690	AT3G47860	AT1G59640	AT3G46750	AT5G23730	AT4G09020
AT4G12580	AT3G47160	AT1G72830	AT3G46520	AT5G23270	AT4G04330
AT4G10960	AT3G46970	AT1G47610	AT3G43860	AT5G22920	AT4G02750
AT4G11030	AT4G39190	AT1G11210	AT3G43270	AT5G23010	AT4G02670
AT4G01470	AT4G38580	AT1G06460	AT3G42640	AT5G19120	AT4G01130
AT4G01480	AT4G36010	AT1G75880	AT4G39670	AT5G18910	AT1G07050
AT4G00040	AT4G35300	AT1G10760	AT4G35670	AT5G18670	AT1G56300
AT4G00030	AT4G34950	AT1G54160	AT4G35700	AT5G17300	AT1G31580
AT4G10310	AT4G33980	AT2G42530	AT4G35180	AT5G14380	AT3G52180
AT1G34040	AT4G32340	AT2G42540	AT4G35010	AT5G10260	AT3G22231
AT1G19180	AT4G30660	AT2G21590	AT4G31080	AT5G07770	ATMG01360
AT1G33470	AT4G29610	AT2G16990	AT4G30140	AT5G07430	AT1G42365
AT1G31490	AT4G27440	AT1G22770	AT4G27580	AT5G06980	AT2G40750
AT3G29410	AT4G26670	AT1G61800	AT4G27590	AT5G03690	AT3G26740
AT3G25620	AT4G23600	AT1G09380	AT4G26260	AT5G03555	AT3G20810
AT3G29070	AT4G21380	AT1G55680	AT4G25010	AT5G01700	AT3G05880
AT3G23770	AT4G19120	AT1G05340	AT4G24640	AT3G62950	AT3G10520
AT3G24230	AT4G12280	AT2G17840	AT4G24380	AT3G62180	AT3G09070
AT3G28960	AT4G09020	AT1G77120	AT4G18395	AT3G60570	AT1G13270
AT3G25810	AT4G04330	AT2G15970	AT4G18700	AT3G59830	AT1G15840
AT3G20440	AT4G02370	AT2G18480	AT4G12430	AT3G58990	AT1G76790
AT3G20340	AT4G01130	AT2G46680	AT4G10440	AT3G54890	AT1G67970
AT3G12660	AT1G22070	AT2G32430	AT4G07670	AT3G55180	AT2G43535
AT3G27325	AT1G07050	AT2G47670	AT4G03620	AT3G54580	AT1G19370
AT3G25290	AT1G20693	AT2G16890	AT4G03290	AT3G54500	AT1G17665
AT3G25870	AT1G56300	AT2G35300	AT4G02250	AT3G54240	AT1G49230
AT3G14560	AT3G52180	AT2G29670	AT4G00350	AT3G52720	AT1G78270
AT3G27810	AT3G29320	AT2G02990	AT3G12160	AT3G51920	AT1G02450
AT3G15870	AT3G22231		AT1G54870	AT3G52460	AT1G02710
AT3G22740	AT3G19620		AT1G75290	AT3G50560	AT1G04770
AT3G15355	AT2G40750		AT3G28810	AT3G50310	AT1G12845
AT3G17220	AT3G26740		AT3G28840	AT3G49430	AT1G19960
AT3G02990	AT3G20810		AT3G28780	AT3G48450	AT1G53035
AT3G08560	AT3G09540		AT3G22910	AT3G47420	AT1G08500
AT3G03250	AT3G05880		AT3G13390	AT3G47470	AT1G80130
AT3G05640	AT3G05800		AT3G20580	AT3G47440	AT1G06460
AT3G11660	AT3G05660		AT3G20630	AT3G46780	AT1G79440
AT3G01350	AT3G01310		AT3G20530	AT3G44450	AT1G59870
AT3G10320	AT3G05400		AT3G29060	AT3G43120	AT2G36120
AT3G01510	AT3G07650		AT3G20190	AT4G39610	AT2G28720
AT3G03540	AT1G13270		AT3G21970	AT4G39480	AT2G16340
AT3G11410	AT1G01470		AT2G30630	AT4G38960	AT2G46440
AT1G01600	AT1G21250		AT1G49290	AT4G39110	AT1G65350
AT1G75040	AT1G28050		AT3G13065	AT4G38670	AT2G25200
AT1G76630	AT1G76790		AT3G17720	AT4G37760	AT1G61800
AT1G68750	AT1G76590		AT3G21180	AT4G37540	AT1G43240
AT1G73220	AT1G67970		AT3G26860	AT4G37610	AT1G04620
AT1G66360	AT1G72520		AT3G22840	AT4G36040	AT1G61260
AT1G74550	AT1G69830		AT3G16040	AT4G35770	AT2G42920
AT1G47240	AT2G43620		AT3G06490	AT4G35060	AT2G15890
AT1G08065	AT1G19370		AT3G02810	AT4G35090	AT2G15960
AT1G19520	AT1G17665		AT3G02970	AT4G33666	AT2G25510
AT1G17590	AT1G02450		AT3G05820	AT4G33970	AT2G14560
AT1G17290	AT1G19630		AT3G05930	AT4G33230	AT2G25730
AT1G12200	AT1G12845		AT3G05610	AT4G31870	AT2G37830
AT1G19780	AT1G20030		AT3G10490	AT4G30270	AT2G28900
AT1G21140	AT1G53035		AT3G09930	AT4G28280	AT2G32280
AT1G14260	AT1G53100		AT3G10460	AT4G27790	AT2G23910
AT1G01070	AT1G08500		AT3G01700	AT4G28000	AT2G29630
AT1G76240	AT1G48370		AT3G11430	AT4G27110	AT2G38465
AT1G64660	AT1G27630		AT1G13890	AT4G25780	AT2G41090
AT1G33680	AT1G21670		AT1G18990	AT4G24700	AT2G39920
AT1G80160	AT1G21680		AT1G20440	AT4G19170	AT2G40080
AT1G53800	AT1G13930		AT1G52240	AT4G18340	AT2G44460
AT1G68570	AT1G64890		AT1G68110	AT4G13770	AT2G33830
AT1G17180	AT1G79440		AT1G78090	AT4G13450
AT1G17170	AT1G59870		AT1G70720	AT4G12030
AT1G79450	AT2G28720		AT1G70540	AT4G11760
AT2G21300	AT2G21620		AT1G74000	AT4G09560
AT1G10070	AT2G21660		AT1G74010	AT4G04980
AT1G10060	AT2G36270		AT1G17540	AT4G04930
AT1G09610	AT2G36390		AT1G32900	AT4G02380
AT1G08680	AT2G22450		AT1G20190	AT4G02650
AT1G23060	AT1G04620		AT1G20130	AT4G00050
AT1G23800	AT1G08900		AT1G44800	AT1G19890
AT2G18340	AT2G17280		AT1G05450	AT2G33420
AT2G32150	AT2G15890		AT1G14420	AT2G33460
AT2G18050	AT2G05580		AT1G71680	AT2G33270
AT2G24210	AT2G25510		AT1G22380	AT1G29910
AT2G18750	AT2G01170		AT1G35490	AT1G07180
AT2G03200	AT2G14560		AT1G52690	AT1G13650
AT2G46950	AT2G25730		AT1G68610	AT1G50990
AT2G39190	AT2G28085		AT1G50310	AT3G12580
AT2G34410	AT2G28900		AT1G62710	AT3G12320
AT2G39130	AT2G27690		AT1G16290	AT1G69530
AT2G38400	AT2G32280		AT1G10770	AT1G69490
AT2G41210	AT2G47890		AT1G21010	AT3G06260
AT2G38110	AT2G23910		AT1G11770	AT1G75160
AT2G37770	AT2G29630		AT1G03050	AT1G66130
AT2G34790	AT2G38465		AT2G31500	AT1G66120
AT2G34850	AT2G19450		AT2G22180	AT3G28830
AT2G45560	AT2G40080		AT2G31830	AT3G28750
AT2G41870	AT2G44460		AT1G04470	AT3G28790
AT2G30650	AT2G44490		AT2G36190	AT3G13790
AT2G32990	AT2G33830		AT2G36020	AT3G19020
			AT1G79250	AT3G13400
			AT1G61680	AT3G19710
			AT1G04540	AT3G15310
			AT1G23200	AT3G18220
			AT1G67290	AT3G20220
			AT1G55570	AT3G16520
			AT1G31070	AT3G21930
			AT1G55560	AT3G21890
			AT2G16730	AT3G28150
			AT3G32920	AT3G26570
			AT2G02140	AT3G30775
			AT2G38940	AT2G40990
			AT2G27830	AT2G24450
			AT2G46640	AT1G24620
			AT2G43230	AT1G29440
			AT2G07040	AT3G01620
			AT2G23900	AT3G04700
			AT2G29650	AT3G22000
			AT2G19800	AT3G20300
			AT2G22860	AT3G18810
			AT2G45800	AT3G25165
			AT2G34430	AT3G25170
			AT2G38240	AT3G17060
			AT2G19000	AT3G23170
			AT2G33670	AT3G21700
			AT2G19010	AT3G19310
			AT2G02720	AT3G26110
			AT2G45670	AT3G21570
			AT2G30520	AT3G21670
			AT2G30600	AT3G17980
				AT3G27690
				AT3G16175
				AT3G22750
				AT3G15450
				AT3G02380
				AT3G06830
				AT3G04360
				AT3G07820
				AT3G09600
				AT3G09530
				AT3G04690
				AT3G03190
				AT3G10470
				AT3G08940
				AT3G03430
				AT3G11690
				AT3G01630
				AT3G01550
				AT3G01530
				AT3G01240
				AT3G01270
				AT3G01060
				AT3G03800
				AT3G05150
				AT1G69050
				AT1G01460
				AT1G15820
				AT1G77760
				AT1G71030
				AT1G66210
				AT1G69570
				AT1G76370
				AT1G75100
				AT1G79910
				AT1G79860
				AT1G11080
				AT1G51440
				AT2G47270
				AT2G47340
				AT1G55920
				AT1G55960
				AT1G19500
				AT1G29140
				AT1G06040
				AT1G01310
				AT1G07450
				AT1G20070
				AT1G26790
				AT1G01060
				AT1G01980
				AT1G18330
				AT1G47280
				AT1G80760
				AT1G65860
				AT1G65870
				AT1G22400
				AT1G80660
				AT1G64500
				AT1G02820
				AT1G52580
				AT2G48150
				AT1G49490
				AT1G15380
				AT1G06430
				AT1G06570
				AT1G13970
				AT1G75870
				AT1G16410
				AT1G28550
				AT1G21000
				AT1G13080
				AT1G64740
				AT1G23390
				AT1G23870
				AT1G23350
				AT2G18180
				AT2G27180
				AT1G65240
				AT1G78460
				AT1G54070
				AT1G30710
				AT2G31380
				AT2G47180
				AT2G05070
				AT2G22240
				AT2G21320
				AT2G21480
				AT2G21330
				AT2G46450
				AT2G46360
				AT1G79270
				AT1G61860
				AT1G11990
				AT1G12070
				AT1G30840
				AT1G30820
				AT1G65490
				AT1G22990
				AT1G61290
				AT2G17890
				AT1G60740
				AT1G24520
				AT1G62480
				AT1G62560
				AT1G51250
				AT1G23540
				AT2G07721
				AT2G20320
				AT2G13350
				AT2G20670
				AT2G10970
				AT2G15535
				AT2G15880
				AT2G27420
				AT2G32210
				AT2G32190
				AT2G24370
				AT2G24320
				AT2G25600
				AT2G18470
				AT2G18570
				AT2G24100
				AT2G05850
				AT2G28180
				AT2G41250
				AT2G43100
				AT2G35210
				AT2G46220
				AT2G46210
				AT2G25900
				AT2G46830
				AT2G46790
				AT2G46860
				AT2G26850
				AT2G39570
				AT2G32460
				AT2G23610
				AT2G19330
				AT2G44560
				AT2G33870
				AT2G41860
				AT2G41970
				AT2G26690
