# Supplementary material for: Moderate drought causes dramatic floral transcriptomic reprogramming to ensure successful reproductive development in Arabidopsis
Source: BMC Plant Biol. 2014 Jun 13;14:164. doi: 10.1186/1471-2229-14-164 (PMC4067085; doi:10.1186/1471-2229-14-164)
Supplement: Additional file 4 — The list of genes in each group of venn diagram analysis on down-regulated genes in M3, C3, C0. [file 1471-2229-14-164-S4.xlsx]

## Sheet: Additional file 4
Additional File 4. The list of genes in each group of venn diagram analysis on down-regulated genes in M3, C3, C0.
Elements only in "M3/C0(225)":72	Common elements in "M3/C0(225)" and "M3/C3(392)":106	Elements only in "M3/C3(392)":284	Common elements in "M3/C0(225)" and "C3/C0(175)":45	Common elements in "M3/C0(225)", "M3/C3(392)" and "C3/C0(175)":2	Elements only in "C3/C0(175)":128
ATMG01000	AT4G17470	ATCG01080	ATMG00660	AT5G57560	ATCG00065
ATMG00070	AT4G36410	ATCG00730	AT2G07751	AT1G43800	ATCG01230
ATCG00650	AT5G14740	ATCG00210	AT2G07717		ATCG01040
ATCG00160	AT5G27350	ATCG00330	ATCG01120		ATCG00700
ATCG00380	AT5G67420	AT1G44446	ATMG00090		ATCG00740
ATCG00490	AT5G65730	AT4G17245	ATCG01050		ATCG00760
ATCG00120	AT5G61590	AT4G15550	ATCG00590		ATCG00770
AT2G45450	AT5G58770	AT4G14130	ATCG00660		ATCG00820
AT4G15630	AT5G56850	AT4G16690	AT3G16830		ATCG01240
AT4G15660	AT5G52640	AT4G15680	ATCG00790		ATCG00280
AT1G24996	AT5G51720	AT4G15530	ATCG00170		ATCG00340
AT1G35140	AT5G50915	AT4G15430	ATCG00180		ATCG00350
AT5G08330	AT5G48490	AT1G26220	ATCG00360		ATCG00080
AT5G67300	AT5G47600	AT5G28770	ATCG00510		AT2G26400
AT5G60400	AT5G44130	AT5G21020	ATCG00540		AT5G12270
AT5G55620	AT5G44020	AT5G15850	ATCG00560		AT4G14400
AT5G53880	AT5G42760	AT5G15600	AT5G25240		AT4G16146
AT5G50200	AT5G40890	AT5G28030	AT5G61600		AT4G16240
AT5G46780	AT5G24150	AT5G27980	AT5G54060		AT1G28230
AT5G42060	AT5G23820	AT5G67390	AT5G46730		AT5G26570
AT5G40850	AT5G12110	AT5G67370	AT5G05250		AT5G65420
AT5G37770	AT5G07460	AT5G67030	AT4G36230		AT5G65040
AT5G37260	AT3G59400	AT5G65390	AT4G27280		AT5G62720
AT5G24160	AT3G57020	AT5G64840	AT4G24110		AT5G62360
AT5G08030	AT3G56290	AT5G65080	AT4G22870		AT5G61380
AT5G04080	AT3G56240	AT5G64940	ATMG01330		AT5G61370
AT3G56360	AT3G52720	AT5G64510	AT3G17050		AT5G60100
AT3G55560	AT3G47430	AT5G64040	AT3G23450		AT5G59000
AT3G50270	AT3G46880	AT5G64170	AT1G72240		AT5G57110
AT3G48100	AT4G38840	AT5G62130	AT1G21910		AT5G55450
AT3G46900	AT4G34610	AT5G61420	AT1G47400		AT5G54960
AT3G45970	AT4G33666	AT5G59730	AT1G64560		AT5G52300
AT3G44735	AT4G27450	AT5G59780	AT1G68725		AT5G51290
AT4G38340	AT4G27030	AT5G59080	AT1G72900		AT5G48850
AT4G34760	AT4G25100	AT5G58170	AT1G72920		AT5G42900
AT4G34160	AT4G21870	AT5G57345	AT2G05380		AT5G39410
AT4G33560	AT4G20260	AT5G57660	AT2G07675		AT5G39350
AT4G33960	AT4G13340	AT5G56860	AT1G65480		AT5G38870
AT4G21850	AT4G12400	AT5G56640	AT1G61667		AT5G35660
AT4G11190	AT4G08950	AT5G54270	AT1G03495		AT5G24470
AT4G03110	AT4G00050	AT5G54510	AT2G15790		AT5G24660
AT4G00480	AT4G10270	AT5G54095	AT2G05520		AT5G23240
AT1G25550	AT3G12580	AT5G54300	AT2G05580		AT5G18540
AT3G19680	AT3G26450	AT5G53200	AT2G18115		AT5G11150
AT3G20470	AT3G23730	AT5G52570	AT2G32690		AT5G07580
AT3G06770	AT3G16220	AT5G50830			AT5G06690
AT3G02120	AT3G23570	AT5G50030			AT5G06320
AT3G10040	AT3G24500	AT5G49730			AT3G63160
AT1G55330	AT3G14395	AT5G49480			AT3G61920
AT1G67910	AT3G05900	AT5G48570			AT3G60420
AT1G10960	AT1G19050	AT5G48540			AT3G57930
AT1G32920	AT1G29430	AT5G47610			AT3G56400
AT1G22530	AT1G75100	AT5G46770			AT3G50540
AT1G33790	AT1G68010	AT5G45840			AT3G47860
AT1G74890	AT1G68520	AT5G44190			AT3G46970
AT1G68585	AT1G72430	AT5G40450			AT4G38550
AT1G70890	AT1G78290	AT5G39860			AT4G34950
AT1G72930	AT1G78260	AT5G40155			AT4G33980
AT1G65180	AT1G06830	AT5G39660			AT4G32340
AT1G03020	AT1G07350	AT5G39880			AT4G30660
AT2G04790	AT1G07610	AT5G39400			AT4G30650
AT1G23140	AT1G14345	AT5G38130			AT4G27440
AT2G16660	AT1G76080	AT5G38140			AT4G22020
AT2G28210	AT1G64500	AT5G36910			AT4G09020
AT2G37390	AT1G37130	AT5G24120			AT4G04330
AT2G07722	AT1G33811	AT5G23730			AT4G02750
AT2G29450	AT1G02930	AT5G22920			AT4G02670
AT2G14660	AT1G68600	AT5G23010			AT4G01130
AT2G29880	AT1G49500	AT5G19120			AT1G07050
AT2G26150	AT1G64720	AT5G22390			AT1G56300
AT2G31035	AT1G59860	AT5G18600			AT1G31580
AT2G22980	AT1G75750	AT5G18670			AT3G52180
	AT1G10470	AT5G17300			AT3G22231
	AT2G20560	AT5G16400			ATMG01360
	AT2G04039	AT5G13770			AT1G42365
	AT2G01850	AT5G13320			AT2G40750
	AT2G36080	AT5G12000			AT3G26740
	AT2G21210	AT5G07690			AT3G20810
	AT1G22690	AT5G06980			AT3G05880
	AT1G22630	AT5G06870			AT3G10520
	AT1G70290	AT5G06530			AT3G09070
	AT1G04645	AT5G03555			AT1G13270
	AT1G65490	AT5G03120			AT1G15840
	AT1G09750	AT5G02840			AT1G76790
	AT1G60590	AT5G02120			AT1G67970
	AT1G52000	AT5G01015			AT2G43535
	AT1G03870	AT3G62930			AT1G19370
	AT1G62500	AT3G62950			AT1G17665
	AT1G51400	AT3G62230			AT1G49230
	AT2G15620	AT3G61430			AT1G78270
	AT2G05620	AT3G59060			AT1G02450
	AT2G19650	AT3G58990			AT1G02710
	AT2G45180	AT3G57040			AT1G04770
	AT2G38870	AT3G55500			AT1G12845
	AT2G06850	AT3G54900			AT1G19960
	AT2G29290	AT3G54500			AT1G53035
	AT2G43100	AT3G53420			AT1G08500
	AT2G14900	AT3G51920			AT1G80130
	AT2G46880	AT3G50560			AT1G06460
	AT2G39330	AT3G50310			AT1G79440
	AT2G41120	AT3G47500			AT1G59870
	AT2G23590	AT3G47470			AT2G36120
	AT2G30930	AT3G44450			AT2G28720
	AT2G23130	AT3G43110			AT2G16340
	AT2G22990	AT4G39780			AT2G46440
	AT2G30540	AT4G38960			AT1G65350
		AT4G38860			AT2G25200
		AT4G38420			AT1G61800
		AT4G37800			AT1G43240
		AT4G37540			AT1G04620
		AT4G37610			AT1G61260
		AT4G36105			AT2G42920
		AT4G36040			AT2G15890
		AT4G35770			AT2G15960
		AT4G35060			AT2G25510
		AT4G35090			AT2G14560
		AT4G34350			AT2G25730
		AT4G33420			AT2G37830
		AT4G31870			AT2G28900
		AT4G29770			AT2G32280
		AT4G27580			AT2G23910
		AT4G27657			AT2G29630
		AT4G27260			AT2G38465
		AT4G26850			AT2G41090
		AT4G24640			AT2G39920
		AT4G24700			AT2G40080
		AT4G22050			AT2G44460
		AT4G19170			AT2G33830
		AT4G18395
		AT4G18340
		AT4G13770
		AT4G12730
		AT4G12030
		AT4G11210
		AT4G09350
		AT4G03290
		AT4G02650
		AT1G18590
		AT2G33460
		AT2G33270
		AT1G17990
		AT1G34000
		AT1G07010
		AT1G07180
		AT1G13650
		AT3G12320
		AT1G69490
		AT3G10980
		AT1G75250
		AT1G66120
		AT3G14770
		AT3G28220
		AT3G13790
		AT3G19030
		AT3G21870
		AT3G19020
		AT3G19710
		AT3G15310
		AT3G20190
		AT3G20220
		AT3G21890
		AT3G26570
		AT2G24450
		AT1G29440
		AT3G26510
		AT3G26200
		AT3G29240
		AT3G25165
		AT3G25170
		AT3G17040
		AT3G21260
		AT3G26110
		AT3G21570
		AT3G17980
		AT3G27690
		AT3G15770
		AT3G16175
		AT3G16040
		AT3G15450
		AT3G02380
		AT3G02810
		AT3G02970
		AT3G09600
		AT3G03190
		AT3G08940
		AT3G01550
		AT3G01530
		AT3G01700
		AT1G69160
		AT1G17710
		AT1G01460
		AT1G15820
		AT1G77760
		AT1G71030
		AT1G29500
		AT1G29510
		AT1G29660
		AT1G68440
		AT1G76370
		AT1G68110
		AT1G11080
		AT2G47270
		AT1G55960
		AT1G32520
		AT1G78370
		AT1G21500
		AT1G01310
		AT1G07450
		AT1G26790
		AT1G18740
		AT1G01060
		AT1G33110
		AT1G18330
		AT1G47280
		AT1G76100
		AT1G80760
		AT1G80920
		AT1G65860
		AT1G65870
		AT1G02820
		AT1G68670
		AT1G49490
		AT1G17050
		AT1G15380
		AT1G75870
		AT1G16410
		AT1G13080
		AT1G75690
		AT1G23310
		AT1G23870
		AT1G23350
		AT2G16060
		AT1G03130
		AT1G54070
		AT1G30710
		AT1G05680
		AT2G31380
		AT2G47180
		AT2G05070
		AT2G31790
		AT2G21320
		AT2G21330
		AT2G06390
		AT2G46450
		AT2G46360
		AT2G36950
		AT1G79270
		AT1G22650
		AT1G60270
		AT1G12080
		AT1G61740
		AT1G22990
		AT1G60740
		AT1G24520
		AT1G62560
		AT1G23740
		AT2G07721
		AT2G20670
		AT2G05540
		AT2G15880
		AT2G27420
		AT2G32190
		AT2G15020
		AT2G25680
		AT2G24100
		AT2G37970
		AT2G37900
		AT2G46630
		AT2G46650
		AT2G41250
		AT2G46220
		AT2G25900
		AT2G46830
		AT2G46790
		AT2G26850
		AT2G26080
		AT2G34620
		AT2G34430
		AT2G38310
		AT2G23000
		AT2G40000
		AT2G02720
		AT2G30520
		AT2G26690
