# Supplementary material for: Moderate drought causes dramatic floral transcriptomic reprogramming to ensure successful reproductive development in Arabidopsis
Source: BMC Plant Biol. 2014 Jun 13;14:164. doi: 10.1186/1471-2229-14-164 (PMC4067085; doi:10.1186/1471-2229-14-164)
Supplement: Additional file 5 — The list of genes that were differentially expressed in any of the four time points, Day 3, 4, 5 and 10 under severe drought condition compared with control group C0. [file 1471-2229-14-164-S5.xlsx]

## Sheet: Additional file 5
	Additional File 5. The list of genes that were differentially expressed in any of the four time points, Day 3, 4, 5 and 10 under severe drought condition compared with control group C0.
Locus Identifier	C0	C3	M3	M4	M5	M10	S3	S4	S5	S10	S3/C0	q-value	S4/C0	q-value	S5/C0	q-value	S10/C0	q-value	All Gene Symbols	Gene Model Description
ATMG00660	8.91487	7.47409	7.50462	8.27593	7.65623	6.92052	7.25003	6.81422	6.12861	7.28832	-1.66483	3.46622e-05	-2.10065	5.2545e-07	-2.78626	2.32994e-09	-1.62654	2.57304e-06	(ORF149)	hypothetical protein
ATMG01040	5.43407	4.8739	5.04256	5.33241	4.88003	4.7343	5.13961	5.20177	5.45149	6.65366	-0.294464	0.140323	-0.232297	0.109601	0.0174154	0.245377	1.21959	3.17977e-06	(ORF107F)	hypothetical protein
AT2G07712	3.99381	4.63852	3.98113	4.03779	3.94218	4.14234	4.19915	4.79256	5.17626	5.34834	0.205341	0.166083	0.798748	6.91828e-05	1.18245	1.98106e-07	1.35454	2.56372e-08	0	pseudogene, similar to maturase-related protein, blastp match of 86% identity and 2.9e-305 P-value to GP|840924|gb|AAA67711.1||U09988 maturase-related protein {Glycine max}
ATCG01060	5.48945	6.48566	5.48011	6.95092	5.80007	5.40672	7.24332	8.09816	8.27692	9.07199	1.75387	0.000341033	2.60871	1.12701e-06	2.78747	1.04751e-07	3.58254	2.55213e-09	(PSAC)	Encodes the PsaC subunit of photosystem I.
ATCG01070	6.55225	6.61938	5.91728	7.90702	6.54555	5.43856	7.12269	7.03585	7.10601	7.91002	0.570441	0.183581	0.483605	0.125269	0.553765	0.0753629	1.35777	0.00282743	(NDHE)	NADH dehydrogenase ND4L
ATCG01100	11.5596	11.0803	10.8316	11.1374	10.921	10.8458	10.7932	10.7189	10.5048	10.2995	-0.766415	0.0115253	-0.840656	0.00223609	-1.05475	0.00016089	-1.26006	2.41102e-05	(NDHA)	NADH dehydrogenase ND1
ATCG00065	9.00084	7.10374	8.21018	9.14889	7.88205	5.45189	7.52583	7.72281	7.33092	7.63718	-1.47501	0.00059046	-1.27804	0.000543052	-1.66992	1.47729e-05	-1.36367	0.000113145	RIBOSOMAL PROTEIN S12A (RPS12A);RIBOSOMAL PROTEIN S12 (RPS12)	chloroplast gene encoding ribosomal protein s12. The gene is located in three distinct loci on the chloroplast genome and is transpliced to make one transcript.
ATCG01230	11.7298	9.78939	10.9616	11.8401	10.884	8.42031	10.0086	10.6024	10.1895	10.1236	-1.72122	4.66052e-05	-1.12742	0.000632775	-1.54033	1.10791e-05	-1.60625	6.17689e-06	RIBOSOMAL PROTEIN S12B (RPS12B);RIBOSOMAL PROTEIN S12 (RPS12)	chloroplast gene encoding ribosomal protein s12. The gene is located in three distinct loci on the chloroplast genome and is transpliced to make one transcript.
ATMG00070	6.68797	5.96102	5.53926	6.06551	5.5095	6.07186	5.67155	6.99866	6.50616	7.7325	-1.01642	0.00117637	0.310697	0.0865767	-0.181805	0.130122	1.04453	9.0638e-05	NADH DEHYDROGENASE SUBUNIT 9 (NAD9)	NADH dehydrogenase subunit 9
ATCG01050	9.66411	8.27016	8.18761	8.92659	8.24207	7.12978	8.24374	10.9572	10.9117	11.5317	-1.42037	2.0158e-05	1.29308	1.33329e-05	1.24759	5.66216e-06	1.86756	2.5957e-08	(NDHD)	Represents a plastid-encoded subunit of a NAD(P)H dehydrogenase complex. Its mRNA is edited at four positions. Translation data is not available for this gene.
ATCG00590	7.3629	5.15963	5.91414	7.26145	6.41057	4.7151	6.83938	8.90268	8.60369	10.1453	-0.523512	0.165347	1.53978	0.000796047	1.24079	0.00187115	2.78239	4.65167e-07	(ORF31)	hypothetical protein
ATCG00600	5.68638	5.69335	4.98417	6.45452	5.24565	5.45379	6.47765	7.08911	6.55871	6.72232	0.791272	0.0300393	1.40274	0.000259905	0.872333	0.00411819	1.03594	0.0012668	(PETG)	Cytochrome b6-f complex, subunit V. Disruption of homologous gene in Chlamydomonas results in disruption of cytochrome b6-f complex.
ATCG00630	9.67218	9.61125	9.47723	9.83403	9.25516	9.01589	9.51827	11.8095	11.8424	11.8935	-0.15391	0.281186	2.13728	4.41285e-09	2.17023	5.76619e-10	2.22132	2.81904e-10	(PSAJ)	Encodes subunit J of photosystem I.
ATCG00740	13.0744	12.0447	12.2163	12.1181	12.0214	12.1242	12.1527	11.4664	11.1898	10.8983	-0.921771	0.00219495	-1.60803	2.47998e-06	-1.88467	7.44347e-08	-2.1761	8.11671e-09	RNA POLYMERASE SUBUNIT ALPHA (RPOA)	RNA polymerase alpha subunit
ATCG00750	12.2993	12.2242	11.9725	11.7527	11.7731	12.0864	12.156	11.555	11.113	10.4922	-0.14337	0.185828	-0.744356	7.50994e-06	-1.18639	4.08223e-09	-1.80711	6.9401e-12	RIBOSOMAL PROTEIN S11 (RPS11)	30S chloroplast ribosomal protein S11
ATCG00760	11.9203	10.4846	11.1415	10.7322	10.6499	10.3367	10.4876	10.3369	9.87873	9.04195	-1.43268	1.40388e-07	-1.58338	1.09779e-08	-2.04154	5.37229e-11	-2.87832	2.18262e-13	RIBOSOMAL PROTEIN L36 (RPL36)	encodes a chloroplast ribosomal protein L36, a constituent of the large subunit of the ribosomal complex
ATCG00770	9.88712	7.82491	9.00292	9.18615	8.63528	7.58017	7.98956	9.46346	8.96107	7.79521	-1.89756	2.25901e-06	-0.423659	0.0448973	-0.926047	0.0003795	-2.09191	2.5602e-08	RIBOSOMAL PROTEIN S8 (RPS8)	chloroplast 30S ribosomal protein S8
AT3G16830	12.8023	11.7173	11.5207	11.6569	11.0232	11.1279	11.3726	9.61982	9.10073	8.45001	-1.42971	8.9507e-05	-3.18251	9.5676e-10	-3.7016	1.79501e-11	-4.35232	1.03249e-12	TOPLESS-RELATED 2 (TPR2)	TOPLESS-related 2 (TPR2); FUNCTIONS IN: protein binding; INVOLVED IN: primary shoot apical meristem specification; LOCATED IN: endomembrane system; EXPRESSED IN: 24 plant structures; EXPRESSED DURING: 13 growth stages; CONTAINS InterPro DOMAIN/s: WD40 repeat 2 (InterPro:IPR019782), WD40 repeat, conserved site (InterPro:IPR019775), WD40 repeat (InterPro:IPR001680), CTLH, C-terminal LisH motif (Int…
ATCG00790	11.9488	10.6889	10.9069	11.0436	10.4629	10.1401	10.6859	10.2138	9.34796	9.64822	-1.2629	0.000173306	-1.73506	1.22291e-06	-2.60089	1.12582e-09	-2.30063	4.70437e-09	RIBOSOMAL PROTEIN L16 (RPL16)	chloroplast gene encoding a ribosomal protein L16, which is a constituent of 50S large ribosomal subunit
ATCG00800	12.774	12.0789	12.0386	12.0872	12.0236	11.9267	12.0979	11.9432	11.3158	10.9687	-0.676108	0.00369217	-0.830893	0.000210449	-1.45827	9.81252e-08	-1.80531	4.07227e-09	0	encodes a chloroplast ribosomal protein S3, a constituent of the small subunit of the ribosomal complex
ATCG00810	12.109	11.5498	11.7818	11.7843	11.6006	11.1745	11.7508	11.4246	10.8075	10.1877	-0.358254	0.0511778	-0.684439	0.000473332	-1.30153	1.16964e-07	-1.92134	3.86413e-10	RIBOSOMAL PROTEIN L22 (RPL22)	encodes a chloroplast ribosomal protein L22, a constituent of the large subunit of the ribosomal complex
ATCG00820	12.75	11.329	11.8296	11.9904	11.6881	10.9031	11.6135	11.861	11.4283	11.6061	-1.1365	0.00182129	-0.889021	0.00314928	-1.32166	4.98039e-05	-1.14388	0.00019001	RIBOSOMAL PROTEIN S19 (RPS19)	Encodes a 6.8-kDa protein of the small ribosomal subunit.
ATCG01250	4.85121	4.36436	4.43156	4.54351	4.16088	4.06197	5.12847	4.50229	4.37939	6.06591	0.277253	0.226215	-0.348924	0.0881825	-0.471824	0.0294086	1.2147	7.08556e-05	(NDHB.2)	NADH dehydrogenase ND2
ATCG01000	11.9959	11.0198	11.3014	11.2699	11.2043	10.3358	11.0559	10.973	10.0184	10.408	-0.940056	0.000264565	-1.02295	2.80446e-05	-1.9775	1.53428e-09	-1.58795	2.53264e-08	(YCF1.1)	hypothetical protein
ATCG00150	6.94572	6.38267	5.93224	7.1085	5.81115	5.59732	6.79448	6.06523	5.66038	5.69072	-0.151238	0.393441	-0.880496	0.0167591	-1.28535	0.00102164	-1.255	0.00116228	(ATPI)	Encodes a subunit of ATPase complex CF0, which is a proton channel that supplies the proton motive force to drive ATP synthesis by CF1 portion of the complex.
ATCG00170	10.25	7.96984	7.83833	8.30247	7.2695	8.14515	8.47547	8.7441	7.95381	8.68258	-1.7745	0.00131491	-1.50587	0.00134655	-2.29616	9.85144e-06	-1.56739	0.000420562	(RPOC2)	RNA polymerase beta' subunit-2
ATCG00350	7.04789	5.55055	6.73036	7.74807	6.50652	5.4311	6.23456	9.91041	9.84101	9.61397	-0.813328	0.0788802	2.86252	4.45198e-06	2.79311	1.4994e-06	2.56608	3.74105e-06	(PSAA)	Encodes psaA protein comprising the reaction center for photosystem I along with psaB protein; hydrophobic protein encoded by the chloroplast genome.
ATCG00360	10.3788	9.01663	9.03526	9.83655	9.14461	8.37537	10.0451	7.09588	6.84585	7.93757	-0.333613	0.177316	-3.28288	1.39935e-09	-3.53292	8.56135e-11	-2.44119	1.09619e-08	(YCF3)	Encodes a protein required for photosystem I assembly and stability. In Chlamydomonas reinhardtii, this protein seems to act as a PSI specific chaperone facilitating the assembly of the complex by interacting with PsaA and PsaD. A loss of function mutation in tobacco leads to a loss of photosystem I.
ATCG00420	10.1508	8.77305	9.54242	10.6084	9.07869	8.01981	8.58843	7.29955	6.9547	7.99371	-1.5624	0.00724769	-2.85127	1.14939e-05	-3.19613	7.68596e-07	-2.15712	6.40322e-05	NADH DEHYDROGENASE SUBUNIT J (NDHJ)	Encodes NADH dehydrogenase subunit J. Its transcription is increased upon sulfur depletion.
ATCG00430	8.98742	8.08887	8.86125	9.95125	8.22612	7.14242	7.8365	6.12711	5.98843	7.00745	-1.15093	0.0563775	-2.86031	5.40229e-05	-2.999	1.02637e-05	-1.97998	0.000574666	PHOTOSYSTEM II REACTION CENTER PROTEIN G (PSBG)	Encodes a protein which was originally thought to be part of photosystem II but its wheat homolog was later shown to encode for subunit K of NADH dehydrogenase.
ATCG00440	12.1986	11.5999	11.5448	11.6955	11.5115	11.7709	11.4439	11.8205	11.5503	10.8087	-0.754714	0.000318837	-0.378101	0.0116998	-0.648296	0.00012745	-1.38989	9.92608e-09	(NDHC)	Encodes NADH dehydrogenase D3 subunit of the chloroplast NAD(P)H dehydrogenase complex
ATCG00490	10.9666	9.88606	9.65045	10.4865	9.28894	9.20393	10.334	9.10284	9.30247	9.78441	-0.632602	0.103031	-1.86379	9.11849e-05	-1.66416	9.99189e-05	-1.18222	0.00168282	(RBCL)	large subunit of RUBISCO. Protein is tyrosine-phosphorylated and its phosphorylation state is modulated in response to ABA in Arabidopsis thaliana seeds.
ATCG00520	8.05269	6.67455	7.37159	8.95396	7.48612	6.05904	7.45702	10.4484	10.2826	9.41459	-0.595671	0.198171	2.39575	0.000166358	2.22994	0.000123392	1.36189	0.00505916	(YCF4)	Encodes a protein required for photosystem I assembly and stability. In cyanobacteria, loss of function mutation in this gene increases PSII/PSI ratio without any influence on photoautotrophic growth.
ATCG00530	8.86657	7.57572	8.10433	9.92364	8.32341	7.28534	8.55565	11.0981	10.8811	10.4126	-0.310922	0.304248	2.23158	5.00737e-05	2.01452	4.82494e-05	1.54601	0.000535437	(YCF10)	hypothetical protein
ATCG00130	7.72047	6.48583	7.37555	8.56438	7.19729	6.16929	6.84187	10.1737	9.97886	9.2368	-0.878604	0.0715233	2.45324	3.7106e-05	2.25839	2.87468e-05	1.51633	0.00104722	(ATPF)	ATPase F subunit.
AT2G26550	7.18164	6.93864	7.2354	7.1536	7.07896	6.95615	7.08924	7.0203	6.69932	6.16484	-0.0924042	0.363116	-0.161346	0.148881	-0.482322	0.00486543	-1.01681	6.62755e-06	HEME OXYGENASE 2 (HO2)	Encodes a heme oxygenase-like protein lacking the conserved histidine residue at the active site that is usually involved in heme-iron coordination. It is unable to bind and degrade heme. Mutant analyses suggest a role in photomorphogenesis. The protein can bind the heme precursor, proto IX, which could be biologically significant and point to a role in the regulation of the two tetrapyrrole bios…
AT2G26570	7.34995	7.17265	7.24118	7.27341	7.39216	7.10723	7.24245	7.61001	8.2575	8.36251	-0.107494	0.28922	0.260064	0.0343007	0.907552	9.54252e-07	1.01256	1.98271e-07	WEAK CHLOROPLAST MOVEMENT UNDER BLUE LIGHT 1 (WEB1)	Encodes a coiled-coil protein WEB1 (weak chloroplast movement under blue light 1). WEB1, together with another coiled-coil protein WEB2/PMI2 (At1g66840), maintains the chloroplast photorelocation movement velocity.
AT2G26400	9.03622	7.75171	8.19063	7.26521	7.16519	7.01469	8.04953	7.14916	6.52198	6.33275	-0.986693	0.00162373	-1.88706	4.99345e-07	-2.51425	2.0682e-09	-2.70347	5.30209e-10	ACIREDUCTONE DIOXYGENASE 3 (ATARD3);ACIREDUCTONE DIOXYGENASE (ARD);ACIREDUCTONE DIOXYGENASE 3 (ARD3)	Encodes a protein predicted to belong to the acireductone dioxygenase (ARD/ARD?)family.
AT2G26410	6.62297	8.43893	7.64468	8.21796	8.23931	7.94042	7.11713	7.79446	8.7288	7.83379	0.49416	0.0169639	1.17149	3.58028e-06	2.10582	3.21703e-10	1.21081	4.99486e-07	IQ-DOMAIN 4 (Iqd4)	IQ-domain 4 (Iqd4); CONTAINS InterPro DOMAIN/s: IQ calmodulin-binding region (InterPro:IPR000048); BEST Arabidopsis thaliana protein match is: IQ-domain 2 (TAIR:AT5G03040.3); Has 2355 Blast hits to 2176 proteins in 294 species: Archae - 6; Bacteria - 370; Metazoa - 426; Fungi - 119; Plants - 1088; Viruses - 37; Other Eukaryotes - 309 (source: NCBI BLink).
AT2G26520	7.41279	6.94343	6.89248	6.59704	6.63504	6.88151	7.0891	6.53989	6.20734	6.07615	-0.323692	0.101106	-0.872898	0.000196	-1.20545	1.94346e-06	-1.33663	4.57014e-07	0	unknown protein; BEST Arabidopsis thaliana protein match is: unknown protein (TAIR:AT3G57500.1); Has 51 Blast hits to 51 proteins in 11 species: Archae - 0; Bacteria - 1; Metazoa - 0; Fungi - 0; Plants - 50; Viruses - 0; Other Eukaryotes - 0 (source: NCBI BLink).
AT2G26430	8.93366	9.00717	8.92758	9.20932	9.29946	9.07532	8.91716	9.24613	10.0613	10.6428	-0.0164964	0.46212	0.312465	0.0182899	1.12764	6.51857e-08	1.70915	1.42244e-10	ARGININE-RICH CYCLIN 1 (ATRCY1);ARGININE-RICH CYCLIN 1 (RCY1)	Encodes an ania-6a type arginine-rich cyclin which confers tolerance to LiCl and NaCl when expressed in yeast.
ATCG00050	7.63624	7.32758	6.99767	7.13834	6.17176	6.40298	7.27305	7.14188	6.54147	6.45151	-0.363191	0.150572	-0.494367	0.0352556	-1.09478	0.000164372	-1.18474	6.98487e-05	RIBOSOMAL PROTEIN S16 (RPS16)	Homologous to the bacterial ribosomal protein S16
AT2G26440	9.52639	9.15949	9.37181	9.34089	9.2302	9.53841	9.30387	9.31288	8.49854	7.84321	-0.222521	0.0991139	-0.213514	0.0535758	-1.02785	1.08619e-07	-1.68318	7.91189e-11	0	Plant invertase/pectin methylesterase inhibitor superfamily; FUNCTIONS IN: enzyme inhibitor activity, pectinesterase activity; INVOLVED IN: cell wall modification; LOCATED IN: endomembrane system, cell wall, plant-type cell wall; EXPRESSED IN: 20 plant structures; EXPRESSED DURING: 13 growth stages; CONTAINS InterPro DOMAIN/s: Pectinesterase, active site (InterPro:IPR018040), Pectin lyase fold/vi…
AT2G26450	6.59429	8.57674	7.4463	7.76234	7.98839	7.35585	6.8229	7.55168	9.03112	8.12378	0.22861	0.332777	0.957387	0.0094486	2.43683	9.37712e-07	1.52949	0.000152857	0	Plant invertase/pectin methylesterase inhibitor superfamily; FUNCTIONS IN: enzyme inhibitor activity, pectinesterase activity; INVOLVED IN: cell wall modification; LOCATED IN: cell wall, plant-type cell wall; EXPRESSED IN: 9 plant structures; EXPRESSED DURING: L mature pollen stage, M germinated pollen stage, 4 anthesis, C globular stage, petal differentiation and expansion stage; CONTAINS InterP…
AT2G26470	6.17205	6.43239	6.15952	6.11556	6.24541	5.89152	6.68761	6.09299	6.57002	7.47678	0.515553	0.0269032	-0.0790665	0.244349	0.397968	0.0198745	1.30472	1.21826e-06	0	unknown protein; CONTAINS InterPro DOMAIN/s: Protein of unknown function DUF159 (InterPro:IPR003738); Has 3646 Blast hits to 3636 proteins in 1001 species: Archae - 41; Bacteria - 1922; Metazoa - 142; Fungi - 125; Plants - 44; Viruses - 14; Other Eukaryotes - 1358 (source: NCBI BLink).
AT2G26490	5.59429	7.32319	6.90557	7.07856	7.37516	6.95318	6.02042	7.11849	8.11892	7.36086	0.426133	0.186689	1.5242	0.00032108	2.52463	3.94686e-07	1.76657	2.51724e-05	0	Transducin/WD40 repeat-like superfamily protein; CONTAINS InterPro DOMAIN/s: WD40 repeat 2 (InterPro:IPR019782), WD40 repeat-like-containing domain (InterPro:IPR011046), WD40-repeat-containing domain (InterPro:IPR017986), WD40/YVTN repeat-like-containing domain (InterPro:IPR015943), WD40 repeat (InterPro:IPR001680), WD40 repeat, subgroup (InterPro:IPR019781), G-protein beta WD-40 repeat, region (…
AT2G39795	9.04167	9.21247	9.03366	8.87853	8.37231	8.65623	9.22308	8.81251	7.7681	7.66191	0.181406	0.213536	-0.229167	0.0799029	-1.27357	1.68003e-07	-1.37976	4.70473e-08	0	Mitochondrial glycoprotein family protein; CONTAINS InterPro DOMAIN/s: Mitochondrial glycoprotein (InterPro:IPR003428); BEST Arabidopsis thaliana protein match is: Mitochondrial glycoprotein family protein (TAIR:AT3G55605.1); Has 404 Blast hits to 404 proteins in 130 species: Archae - 0; Bacteria - 2; Metazoa - 6; Fungi - 117; Plants - 220; Viruses - 0; Other Eukaryotes - 59 (source: NCBI BLink).
AT2G23240	4.87827	4.41985	4.39207	4.44614	4.50602	4.50883	4.44054	4.61787	5.89421	6.28523	-0.437727	0.0538319	-0.260397	0.0927867	1.01595	3.18527e-05	1.40696	6.0152e-07	0	AtMT4b is a member of Type 4 metallothionein (MT) genes. It is involved in the early develoment of the embryo and in the accumulation of metal ions especially Zn in the seeds.
AT2G23200	6.11197	5.54376	5.73077	5.26598	5.29641	5.40178	5.81076	4.94692	5.03155	4.91848	-0.301209	0.069818	-1.16504	8.6799e-07	-1.08041	5.00003e-07	-1.19349	1.1377e-07	0	Protein kinase superfamily protein; FUNCTIONS IN: kinase activity; INVOLVED IN: protein amino acid phosphorylation; LOCATED IN: endomembrane system; EXPRESSED IN: 20 plant structures; EXPRESSED DURING: 12 growth stages; CONTAINS InterPro DOMAIN/s: Protein kinase, ATP binding site (InterPro:IPR017441), Protein kinase, catalytic domain (InterPro:IPR000719), Serine-threonine/tyrosine-protein kinase …
AT2G23330	5.89974	6.09083	6.10884	6.21948	6.27684	6.49619	5.93104	5.9618	6.45797	7.3223	0.0313017	0.440449	0.062062	0.239505	0.558227	0.000441885	1.42256	6.02229e-09	0	transposable element gene; copia-like retrotransposon family, has a 3.9e-195 P-value blast match to GB:AAA57005 Hopscotch polyprotein (Ty1_Copia-element) (Zea mays)
AT2G23290	7.95116	7.19878	7.15415	6.98224	7.14476	7.48007	7.01147	7.84456	7.01606	6.90113	-0.939689	6.35124e-06	-0.1066	0.161954	-0.935098	3.7647e-07	-1.05002	6.71642e-08	MYB DOMAIN PROTEIN 70 (MYB70);MYB DOMAIN PROTEIN 70 (AtMYB70)	Member of the R2R3 factor gene family.
AT2G40950	8.28897	8.26329	8.33013	8.41424	8.25221	8.42645	8.39998	8.32617	8.5676	9.47922	0.11101	0.202563	0.0371954	0.246904	0.278628	0.00333387	1.19025	1.89351e-10	(BZIP17)	bZIP17 appears to regulate transcription as part of a salt and osmotic stress response. zip17 mutants show enhanced inhibition of primary root elongation in response to NaCl. Several salt-responsive genes, such as ATHB-7 show a reduced transcriptional response to a salt treatment in zip17 mutant seedlings. myc:bZIP17 undergoes proteolytic processing in salt-treated wild type seedlings, but not in…
AT2G41620	8.45793	8.55151	8.29738	8.44434	8.27334	8.33723	8.68591	8.85449	9.13403	10.0118	0.227978	0.0427745	0.396558	0.00066393	0.676096	8.35725e-07	1.55384	5.76354e-12	0	Nucleoporin interacting component (Nup93/Nic96-like) family protein; FUNCTIONS IN: protein binding; INVOLVED IN: transport; LOCATED IN: nucleolus; EXPRESSED IN: 24 plant structures; EXPRESSED DURING: 15 growth stages; CONTAINS InterPro DOMAIN/s: Nucleoporin interacting component Nup93/Nic96 (InterPro:IPR007231); BEST Arabidopsis thaliana protein match is: Nucleoporin interacting component (Nup93/…
AT2G41680	9.23963	9.39226	9.46133	9.00182	9.1773	8.82637	9.61395	8.7193	8.22264	8.15056	0.374321	0.00993956	-0.520332	0.000293764	-1.01698	3.75638e-08	-1.08907	1.16491e-08	NADPH-DEPENDENT THIOREDOXIN REDUCTASE C (NTRC)	Encodes a NADPH thioredoxin reductase involved in chloroplast protection against oxidative damage.
AT2G41640	4.37499	4.4288	4.69798	4.62214	4.9238	5.2151	4.51881	7.62761	6.97436	6.55031	0.143822	0.292487	3.25262	1.10778e-11	2.59937	3.82038e-11	2.17532	3.0719e-10	0	Glycosyltransferase family 61 protein; FUNCTIONS IN: transferase activity, transferring glycosyl groups; INVOLVED IN: biological_process unknown; EXPRESSED IN: 14 plant structures; EXPRESSED DURING: 8 growth stages; CONTAINS InterPro DOMAIN/s: Glycosyltransferase AER61, uncharacterised (InterPro:IPR007657); BEST Arabidopsis thaliana protein match is: Glycosyltransferase family 61 protein (TAIR:AT…
AT2G47460	8.15395	7.74266	8.01364	7.49754	7.72725	8.18733	7.77185	7.0408	6.58059	6.75789	-0.382102	0.0118819	-1.11316	1.22242e-07	-1.57337	1.94773e-10	-1.39606	7.08015e-10	MYB DOMAIN PROTEIN 12 (MYB12);PRODUCTION OF FLAVONOL GLYCOSIDES 1 (PFG1);MYB DOMAIN PROTEIN 12 (ATMYB12)	MYB12 belongs to subgroup 7 of the R2R3-MYB family. It strongly activates the promoters of chalcone synthase (CHS), flavanone 3-hydroxylase (F3H), flavonol synthase (FLS) and - to a lesser extent - chalcone flavanone isomerase (CHI), but cannot activate the promoters of flavonoid-3'hydroxylase (F3'H) and dihydroflavonol 4-reductase (DF). The activation requires a functional MYB recognition elemen…
AT2G45310	7.80167	7.9937	7.52757	7.56632	7.71672	7.92459	7.74004	7.9017	7.47095	6.44229	-0.0616326	0.391136	0.100025	0.191308	-0.330726	0.0133421	-1.35938	1.51683e-08	UDP-D-GLUCURONATE 4-EPIMERASE 4 (GAE4)	UDP-D-glucuronate 4-epimerase
AT2G45460	7.13347	7.24395	7.10605	6.89898	6.95097	6.76212	7.29819	7.14056	7.38987	8.18804	0.164724	0.201796	0.00709399	0.311888	0.256402	0.0289072	1.05458	2.63702e-07	0	SMAD/FHA domain-containing protein ; LOCATED IN: chloroplast; EXPRESSED IN: 22 plant structures; EXPRESSED DURING: 12 growth stages; CONTAINS InterPro DOMAIN/s: SMAD/FHA domain (InterPro:IPR008984), Forkhead-associated (FHA) domain (InterPro:IPR000253).
AT2G45190	9.91171	9.79878	9.60739	9.35608	9.25905	9.4437	9.9507	9.04232	8.04269	8.46047	0.0389909	0.425899	-0.869392	1.21828e-05	-1.86902	1.1972e-10	-1.45125	2.98474e-09	YABBY1 (YAB1);ABNORMAL FLORAL ORGANS (AFO);FILAMENTOUS FLOWER (FIL)	Encodes a member of the YABBY family of transcriptional regulators that is involved in abaxial cell type specification in leaves and fruits. YAB1 acts in a non-cell autonomous fashion within the meristem to affect phyllotactic patterning. The non-autonomous effect on the central region of the meristem is mediated through the activity if Lateral Suppressor (LAS).
AT2G47590	10.0591	10.2474	10.2698	9.90157	9.81846	10.027	10.2492	9.93778	9.12115	9.02393	0.190165	0.0688069	-0.121304	0.094265	-0.93793	6.49027e-09	-1.03516	1.20513e-09	PHOTOLYASE/BLUE-LIGHT RECEPTOR 2 (PHR2)	photolyase/blue light photoreceptor PHR2 (PHR2) mRNA,
AT2G33100	5.56549	6.98256	6.20458	6.36561	6.54575	5.96246	5.70042	6.46189	8.02007	7.18955	0.134926	0.388664	0.896398	0.00718978	2.45457	1.85342e-07	1.62406	2.46941e-05	CELLULOSE SYNTHASE-LIKE D1 (ATCSLD1);CELLULOSE SYNTHASE-LIKE D1 (CSLD1);CELLULOSE-SYNTHASE LIKE D1 (CSLD1)	encodes a gene similar to cellulose synthase
AT2G33210	10.1803	10.1894	10.4841	10.1272	9.71735	9.86834	10.0228	9.89278	9.12549	8.63881	-0.157482	0.118077	-0.287521	0.0057922	-1.05482	2.01714e-09	-1.54149	6.09819e-12	HEAT SHOCK PROTEIN 60-2 (HSP60-2)	heat shock protein 60-2 (HSP60-2); FUNCTIONS IN: copper ion binding, ATP binding; INVOLVED IN: inflammatory response, response to salt stress; LOCATED IN: mitochondrion, plasma membrane, chloroplast; EXPRESSED IN: 23 plant structures; EXPRESSED DURING: 15 growth stages; CONTAINS InterPro DOMAIN/s: Chaperonin Cpn60/TCP-1 (InterPro:IPR002423), Chaperonin Cpn60, conserved site (InterPro:IPR018370), …
AT2G33180	8.31856	8.47331	7.7481	7.76933	7.76564	7.77884	8.59627	7.74229	6.86111	6.40785	0.277706	0.0694416	-0.576272	0.000528949	-1.45745	2.86299e-09	-1.91072	4.06488e-11	0	unknown protein; FUNCTIONS IN: molecular_function unknown; INVOLVED IN: biological_process unknown; LOCATED IN: chloroplast stroma; EXPRESSED IN: 22 plant structures; EXPRESSED DURING: 13 growth stages; Has 57 Blast hits to 57 proteins in 22 species: Archae - 0; Bacteria - 8; Metazoa - 0; Fungi - 0; Plants - 35; Viruses - 0; Other Eukaryotes - 14 (source: NCBI BLink).
AT2G47560	6.23758	6.19417	5.8025	5.85754	5.69693	6.5767	5.84984	5.85942	5.51236	5.17041	-0.38774	0.0867997	-0.378162	0.0441415	-0.725222	0.00104263	-1.06717	2.7554e-05	0	RING/U-box superfamily protein; FUNCTIONS IN: zinc ion binding; EXPRESSED IN: root, pedicel; EXPRESSED DURING: 4 anthesis; CONTAINS InterPro DOMAIN/s: Zinc finger, RING-type (InterPro:IPR001841), Zinc finger, C3HC4 RING-type (InterPro:IPR018957); BEST Arabidopsis thaliana protein match is: AtL5 (TAIR:AT3G62690.1); Has 10475 Blast hits to 10453 proteins in 314 species: Archae - 0; Bacteria - 0; Me…
AT5G12440	7.84927	7.74596	8.13827	7.84815	7.99906	7.83366	7.93236	8.17731	8.19838	8.99743	0.0830824	0.289895	0.328038	0.00365978	0.349108	0.00120217	1.14816	9.40206e-10	0	CCCH-type zinc fingerfamily protein with RNA-binding domain; FUNCTIONS IN: nucleotide binding, zinc ion binding, nucleic acid binding; INVOLVED IN: biological_process unknown; EXPRESSED IN: 21 plant structures; EXPRESSED DURING: 13 growth stages; CONTAINS InterPro DOMAIN/s: Zinc finger, CCCH-type (InterPro:IPR000571), RNA recognition motif, RNP-1 (InterPro:IPR000504), Nucleotide-binding, alpha-be…
AT1G67740	12.1292	12.3082	11.8234	11.9404	12.1043	11.8726	12.2959	11.3931	10.5031	10.3684	0.166698	0.130515	-0.736035	4.17524e-06	-1.62606	2.07794e-11	-1.76079	4.15209e-12	(YCF32);PHOTOSYSTEM II BY (PSBY)	PsbY precursor (psbY) mRNA. This single nuclear gene is imported into the chloroplasts where it is processed into two integral membrane proteins with identical topology (PsbY-1 and PsbY-2). The protein appears to bind manganese but its role is not well understood.
AT1G67850	7.40128	7.71494	8.07612	8.06605	7.99279	7.81366	7.66951	7.78082	8.19088	8.51644	0.268227	0.0663929	0.379535	0.00653351	0.789595	4.68896e-06	1.11516	4.70119e-08	0	Protein of unknown function (DUF707); CONTAINS InterPro DOMAIN/s: Protein of unknown function DUF707 (InterPro:IPR007877); BEST Arabidopsis thaliana protein match is: Protein of unknown function (DUF707) (TAIR:AT1G13000.2); Has 324 Blast hits to 323 proteins in 26 species: Archae - 0; Bacteria - 13; Metazoa - 0; Fungi - 0; Plants - 305; Viruses - 0; Other Eukaryotes - 6 (source: NCBI BLink).
AT5G12280	5.37405	5.90383	6.24632	6.42656	6.16012	6.18528	5.78199	6.00756	6.12878	6.56613	0.407941	0.0136734	0.633508	0.000185712	0.754729	1.03666e-05	1.19207	2.56372e-08	0	SWAP (Suppressor-of-White-APricot)/surp RNA-binding domain-containing protein; FUNCTIONS IN: RNA binding; INVOLVED IN: RNA processing; LOCATED IN: cellular_component unknown; EXPRESSED IN: 7 plant structures; EXPRESSED DURING: 4 anthesis, petal differentiation and expansion stage; CONTAINS InterPro DOMAIN/s: SWAP/Surp (InterPro:IPR000061), Ubiquitin (InterPro:IPR000626), Ubiquitin supergroup (Int…
AT1G44575	12.6259	12.5922	12.6467	12.6112	12.6754	12.4998	12.7083	12.3798	11.414	10.303	0.0824292	0.34249	-0.246055	0.0436565	-1.21183	2.86319e-08	-2.32286	2.01042e-12	NONPHOTOCHEMICAL QUENCHING 4 (NPQ4);PHOTOSYSTEM II SUBUNIT S (PSBS); (CP22)	Encoding PSII-S (CP22), a ubiquitous pigment-binding protein associated with photosystem II (PSII) of higher plants. Involved in nonphotochemical quenching rather than in photosynthesis. Mutant has a normal violaxanthin cycle but has a limited capacity of quenching singlet excited chlorophylls and is tolerant to lipid peroxidation.
AT1G67830	10.2992	10.1483	9.96091	9.76068	9.6795	9.73781	10.3162	9.49839	8.85141	8.32405	0.0170492	0.458839	-0.800809	7.31474e-06	-1.44779	7.01838e-10	-1.97514	5.49686e-12	ALPHA-FUCOSIDASE 1 (FXG1);ARABIDOPSIS THALIANA ALPHA-FUCOSIDASE 1 (ATFXG1)	Encodes a protein with &#945;-fucosidase activity. The activity was assessed on 2'-fucosyl-lactitol. AtFXG1 was able to remove the t-fucosyl residues of XXFG xyloglucan oligosaccharides.
AT4G25620	7.01947	7.55215	7.54363	7.57462	7.71549	7.55004	7.39091	8.23021	8.31933	8.07114	0.371439	0.0304573	1.21073	3.65729e-07	1.29986	2.85768e-08	1.05167	4.16271e-07	0	hydroxyproline-rich glycoprotein family protein; BEST Arabidopsis thaliana protein match is: hydroxyproline-rich glycoprotein family protein (TAIR:AT5G52430.1); Has 940 Blast hits to 722 proteins in 169 species: Archae - 0; Bacteria - 80; Metazoa - 158; Fungi - 130; Plants - 239; Viruses - 59; Other Eukaryotes - 274 (source: NCBI BLink).
AT4G25580	4.63244	4.35284	4.65204	4.78385	4.86789	4.72069	4.8433	4.78139	5.92793	5.89596	0.210862	0.185626	0.148949	0.155402	1.29549	2.31213e-07	1.26352	2.719e-07	0	CAP160 protein; CONTAINS InterPro DOMAIN/s: CAP160 (InterPro:IPR012418); BEST Arabidopsis thaliana protein match is: CAP160 protein (TAIR:AT5G52300.1); Has 292 Blast hits to 249 proteins in 85 species: Archae - 0; Bacteria - 26; Metazoa - 66; Fungi - 33; Plants - 116; Viruses - 9; Other Eukaryotes - 42 (source: NCBI BLink).
AT4G25520	6.72788	6.80685	6.60575	6.69305	6.75772	7.13062	6.94038	7.14374	7.49628	7.85517	0.212498	0.195157	0.415866	0.0177811	0.768406	0.0001549	1.1273	2.10998e-06	SEUSS-LIKE 1 (SLK1)	SEUSS-like 1 (SLK1); BEST Arabidopsis thaliana protein match is: SEUSS-like 3 (TAIR:AT4G25515.1); Has 30201 Blast hits to 17322 proteins in 780 species: Archae - 12; Bacteria - 1396; Metazoa - 17338; Fungi - 3422; Plants - 5037; Viruses - 0; Other Eukaryotes - 2996 (source: NCBI BLink).
AT4G17230	6.96242	7.17289	7.67046	7.61197	7.66482	7.49855	7.14549	8.47117	8.5052	8.71577	0.183066	0.187109	1.50875	2.75874e-08	1.54278	3.43342e-09	1.75334	4.03577e-10	SCARECROW-LIKE 13 (SCL13)	Encodes a scarecrow-like protein (SCL13). Member of GRAS gene family.
AT4G14680	8.25184	8.09899	8.11595	7.94314	8.21965	8.03239	8.21806	7.90719	7.4215	6.82633	-0.0337767	0.435885	-0.344641	0.0161597	-0.83034	7.38426e-06	-1.42551	5.20492e-09	(APS3)	ATP sulfurylase
AT4G14150	7.17135	6.80991	6.77802	6.43582	6.35613	6.63067	7.11343	6.39545	5.76669	5.66811	-0.057923	0.381621	-0.775902	1.45648e-05	-1.40466	1.60648e-09	-1.50324	4.37797e-10	PHRAGMOPLAST-ASSOCIATED KINESIN-RELATED PROTEIN 1 (PAKRP1); (KINESIN-12A); (PAKRP1)	Microtubule motor kinesin PAKRP1/Kinesin-12A. Together with PAKRP1L/Kinesin-12B, serve as linkers of the plus ends of antiparallel microtubules in the phragmoplast.
AT4G14385	8.51602	8.28842	7.90888	8.08498	8.15691	8.2658	8.27116	8.24192	8.85893	9.82446	-0.244859	0.071362	-0.274098	0.0217101	0.342911	0.00439646	1.30843	1.88618e-09	0	FUNCTIONS IN: molecular_function unknown; INVOLVED IN: biological_process unknown; LOCATED IN: vacuole; EXPRESSED IN: 24 plant structures; EXPRESSED DURING: 15 growth stages; CONTAINS InterPro DOMAIN/s: Histone H4 acetyltransferase, NuA4 complex, Eaf6 (InterPro:IPR015418); Has 30201 Blast hits to 17322 proteins in 780 species: Archae - 12; Bacteria - 1396; Metazoa - 17338; Fungi - 3422; Plants - …
AT4G17740	9.08304	8.80411	8.61276	8.65875	8.62973	8.75366	8.74695	8.26622	7.86227	7.98944	-0.336091	0.00519311	-0.816815	2.07667e-07	-1.22077	1.6086e-10	-1.0936	5.05848e-10	0	Peptidase S41 family protein; FUNCTIONS IN: serine-type peptidase activity; INVOLVED IN: proteolysis, intracellular signaling pathway; LOCATED IN: thylakoid, thylakoid lumen, mitochondrion, chloroplast thylakoid lumen; EXPRESSED IN: 22 plant structures; EXPRESSED DURING: 15 growth stages; CONTAINS InterPro DOMAIN/s: Peptidase S41 (InterPro:IPR005151), PDZ/DHR/GLGF (InterPro:IPR001478), Peptidase …
AT4G17245	4.68305	6.31178	4.4174	4.69702	5.42471	4.65374	5.23216	5.67891	7.13303	7.9164	0.549111	0.0265342	0.995854	0.0001633	2.44998	6.62207e-10	3.23335	8.01972e-12	0	RING/U-box superfamily protein; FUNCTIONS IN: zinc ion binding; EXPRESSED IN: 19 plant structures; EXPRESSED DURING: 11 growth stages; CONTAINS InterPro DOMAIN/s: Zinc finger, RING-type (InterPro:IPR001841), Zinc finger, C3HC4 RING-type (InterPro:IPR018957); BEST Arabidopsis thaliana protein match is: RING/U-box superfamily protein (TAIR:AT5G47610.1); Has 30201 Blast hits to 17322 proteins in 780…
AT4G14400	5.6341	4.01884	5.04266	4.05336	4.25591	3.86914	4.3197	3.83311	3.73366	3.78473	-1.31439	2.82437e-07	-1.80099	1.18416e-09	-1.90044	8.98695e-11	-1.84937	8.42536e-11	ACCELERATED CELL DEATH 6 (ACD6)	encodes a novel protein with putative ankyrin and transmembrane regions. It is a member of one of the largest uncharacterized gene families in higher plants. The gene is involved in resistance to Pseudomonas syringae.
AT4G14500	9.27173	9.67346	9.30244	9.39582	9.46573	9.52095	9.32259	9.69717	10.2948	10.3499	0.0508655	0.388664	0.425443	0.00171486	1.02305	4.78072e-08	1.07818	1.88084e-08	0	Polyketide cyclase/dehydrase and lipid transport superfamily protein; CONTAINS InterPro DOMAIN/s: Lipid-binding START (InterPro:IPR002913); BEST Arabidopsis thaliana protein match is: Polyketide cyclase/dehydrase and lipid transport superfamily protein (TAIR:AT3G23080.1); Has 30201 Blast hits to 17322 proteins in 780 species: Archae - 12; Bacteria - 1396; Metazoa - 17338; Fungi - 3422; Plants - 5…
AT4G15210	12.0374	11.8324	12.0835	12.0082	11.4412	12.2333	11.7812	12.2966	10.725	9.54625	-0.256152	0.0812167	0.259207	0.036529	-1.31239	8.82199e-09	-2.49112	6.51335e-13	ARABIDOPSIS THALIANA BETA-AMYLASE (ATBETA-AMY); (AT-BETA-AMY);BETA-AMYLASE 5 (BAM5); (BMY1);REDUCED BETA AMYLASE 1 (RAM1)	cytosolic beta-amylase expressed in rosette leaves and inducible by sugar. RAM1 mutants have reduced beta amylase in leaves and stems.
AT4G17730	9.05688	9.4589	9.32014	9.31995	9.66101	9.21663	9.10639	9.62343	10.4309	11.1915	0.0495081	0.385217	0.566553	9.81301e-05	1.37399	3.82192e-10	2.13466	4.45265e-13	SYNTAXIN OF PLANTS 23 (SYP23); (ATSYP23)	member of SYP2 Gene Family
AT4G14990	7.55913	7.79179	7.94193	8.12933	8.00885	8.10827	7.89133	8.18229	8.84675	8.64096	0.3322	0.0136357	0.623156	2.90698e-05	1.28762	6.52997e-10	1.08182	5.51323e-09	0	Topoisomerase II-associated protein PAT1; BEST Arabidopsis thaliana protein match is: Topoisomerase II-associated protein PAT1 (TAIR:AT3G22270.1); Has 30201 Blast hits to 17322 proteins in 780 species: Archae - 12; Bacteria - 1396; Metazoa - 17338; Fungi - 3422; Plants - 5037; Viruses - 0; Other Eukaryotes - 2996 (source: NCBI BLink).
AT4G16490	6.62602	8.07502	8.22622	7.92068	8.03807	7.82795	7.97042	8.20652	8.3916	8.20851	1.3444	4.96229e-07	1.5805	1.60864e-08	1.76558	5.96037e-10	1.58249	1.99511e-09	0	ARM repeat superfamily protein; FUNCTIONS IN: binding; INVOLVED IN: biological_process unknown; EXPRESSED IN: 22 plant structures; EXPRESSED DURING: 13 growth stages; CONTAINS InterPro DOMAIN/s: Armadillo-like helical (InterPro:IPR011989), Armadillo (InterPro:IPR000225), Armadillo-type fold (InterPro:IPR016024); BEST Arabidopsis thaliana protein match is: ARM repeat superfamily protein (TAIR:AT3G…
AT4G16155	9.16645	9.21626	9.41402	9.29945	9.11831	8.99897	9.3264	8.96792	8.21682	7.69238	0.159947	0.177006	-0.198532	0.0606927	-0.949631	2.30981e-07	-1.47407	3.93043e-10	0	dihydrolipoyl dehydrogenases; FUNCTIONS IN: dihydrolipoyl dehydrogenase activity; INVOLVED IN: oxidation reduction, cell redox homeostasis; LOCATED IN: chloroplast, chloroplast envelope; EXPRESSED IN: 23 plant structures; EXPRESSED DURING: 14 growth stages; CONTAINS InterPro DOMAIN/s: FAD-dependent pyridine nucleotide-disulphide oxidoreductase (InterPro:IPR013027), Pyridine nucleotide-disulphide …
AT4G17695	8.01007	7.42396	7.67265	7.48613	7.47027	7.64028	7.68123	7.33914	6.79794	6.83946	-0.328845	0.0109002	-0.670934	7.24449e-06	-1.21214	7.00849e-10	-1.17061	7.97976e-10	KANADI 3 (KAN3)	KANADI 3 (KAN3); CONTAINS InterPro DOMAIN/s: Homeodomain-like (InterPro:IPR009057), Myb, DNA-binding (InterPro:IPR014778), Myb-like DNA-binding domain, SHAQKYF class (InterPro:IPR006447), Homeodomain-related (InterPro:IPR012287); BEST Arabidopsis thaliana protein match is: Homeodomain-like superfamily protein (TAIR:AT1G32240.1); Has 30201 Blast hits to 17322 proteins in 780 species: Archae - 12; …
AT4G15630	8.56027	7.6758	7.1487	7.0208	7.44465	7.25764	7.67169	7.78629	7.63406	7.28543	-0.888583	2.57247e-05	-0.773985	2.65792e-05	-0.92621	9.06904e-07	-1.27484	1.02151e-08	0	Uncharacterised protein family (UPF0497); FUNCTIONS IN: molecular_function unknown; INVOLVED IN: biological_process unknown; LOCATED IN: plasma membrane; EXPRESSED IN: 23 plant structures; EXPRESSED DURING: 13 growth stages; CONTAINS InterPro DOMAIN/s: Uncharacterised protein family UPF0497, trans-membrane plant (InterPro:IPR006702), Uncharacterised protein family UPF0497, trans-membrane plant su…
AT4G15140	8.34737	7.6425	8.02096	7.47751	7.12979	7.67164	7.86615	7.94258	6.91166	6.45985	-0.481218	0.00335048	-0.404792	0.0034273	-1.4357	9.52883e-10	-1.88751	1.27301e-11	0	unknown protein; Has 26 Blast hits to 26 proteins in 10 species: Archae - 0; Bacteria - 0; Metazoa - 0; Fungi - 0; Plants - 26; Viruses - 0; Other Eukaryotes - 0 (source: NCBI BLink).
AT4G16745	6.50163	7.70232	7.16092	7.56702	7.68964	7.43559	6.96352	7.31471	8.67416	7.93497	0.461892	0.0424301	0.813083	0.000595308	2.17254	1.6239e-09	1.43335	3.90628e-07	0	Exostosin family protein; FUNCTIONS IN: molecular_function unknown; INVOLVED IN: biological_process unknown; LOCATED IN: membrane; EXPRESSED IN: 11 plant structures; EXPRESSED DURING: L mature pollen stage, M germinated pollen stage, 4 anthesis, C globular stage, petal differentiation and expansion stage; CONTAINS InterPro DOMAIN/s: Exostosin-like (InterPro:IPR004263); BEST Arabidopsis thaliana p…
AT4G14800	10.763	10.404	10.6908	10.5288	10.5217	10.6523	10.5309	10.5957	10.2432	9.69208	-0.232081	0.0435117	-0.167301	0.0542764	-0.519757	2.43367e-05	-1.07092	1.74798e-09	20S PROTEASOME BETA SUBUNIT D2 (PBD2)	Encodes 20S proteasome beta subunit PBD2 (PBD2).
AT4G15545	11.2444	11.0399	10.3947	10.5742	10.7616	10.9299	10.6683	10.7065	10.6884	10.236	-0.576119	0.00159488	-0.537912	0.000783897	-0.556082	0.00025445	-1.00839	2.78121e-07	0	unknown protein; BEST Arabidopsis thaliana protein match is: unknown protein (TAIR:AT1G16520.1); Has 30201 Blast hits to 17322 proteins in 780 species: Archae - 12; Bacteria - 1396; Metazoa - 17338; Fungi - 3422; Plants - 5037; Viruses - 0; Other Eukaryotes - 2996 (source: NCBI BLink).
AT4G14815	10.5247	10.3092	10.7596	10.8981	10.994	10.8851	10.4249	10.9174	9.6128	8.61504	-0.099774	0.338876	0.392752	0.0148455	-0.911851	9.04101e-06	-1.90962	3.80258e-10	0	Bifunctional inhibitor/lipid-transfer protein/seed storage 2S albumin superfamily protein; FUNCTIONS IN: lipid binding; INVOLVED IN: lipid transport; LOCATED IN: anchored to membrane; EXPRESSED IN: petal, leaf whorl, sepal, flower; EXPRESSED DURING: 4 anthesis, petal differentiation and expansion stage; CONTAINS InterPro DOMAIN/s: Bifunctional inhibitor/plant lipid transfer protein/seed storage (…
AT4G14365	5.71137	5.00361	5.38698	4.77747	4.68756	4.66633	5.11694	5.49336	4.46763	4.54587	-0.594433	0.016346	-0.218012	0.123666	-1.24374	3.72802e-06	-1.16551	7.1887e-06	XB3 ORTHOLOG 4 IN ARABIDOPSIS THALIANA (XBAT34)	XB3 ortholog 4 in Arabidopsis thaliana (XBAT34); FUNCTIONS IN: zinc ion binding; EXPRESSED IN: 22 plant structures; EXPRESSED DURING: 13 growth stages; CONTAINS InterPro DOMAIN/s: Zinc finger, RING-type (InterPro:IPR001841), Ankyrin repeat-containing domain (InterPro:IPR020683), Ankyrin repeat (InterPro:IPR002110); BEST Arabidopsis thaliana protein match is: XB3 ortholog 5 in Arabidopsis thaliana…
AT4G14420	10.8274	10.6689	10.9771	10.5628	10.5215	10.6762	10.5829	10.7108	10.026	9.73824	-0.24448	0.0912014	-0.116623	0.157666	-0.80138	5.28071e-06	-1.08917	9.10386e-08	0	HR-like lesion-inducing protein-related; LOCATED IN: endoplasmic reticulum; EXPRESSED IN: 23 plant structures; EXPRESSED DURING: 14 growth stages; CONTAINS InterPro DOMAIN/s: HR-like lesion-inducer (InterPro:IPR008637); BEST Arabidopsis thaliana protein match is: HR-like lesion-inducing protein-related (TAIR:AT1G04340.1); Has 163 Blast hits to 163 proteins in 27 species: Archae - 0; Bacteria - 10…
AT4G15830	9.70609	9.29395	9.37671	8.91907	8.45806	9.136	9.41731	8.98528	7.69406	6.66037	-0.288781	0.122068	-0.72081	0.000776714	-2.01202	1.44247e-09	-3.04572	2.6795e-12	0	ARM repeat superfamily protein; FUNCTIONS IN: binding; INVOLVED IN: biological_process unknown; LOCATED IN: cellular_component unknown; EXPRESSED IN: 21 plant structures; EXPRESSED DURING: 14 growth stages; CONTAINS InterPro DOMAIN/s: Armadillo-type fold (InterPro:IPR016024); BEST Arabidopsis thaliana protein match is: ARM repeat superfamily protein (TAIR:AT3G01450.1); Has 30201 Blast hits to 173…
AT4G17090	10.3811	9.67324	10.9349	11.1683	9.41431	9.81645	9.66112	9.73939	8.30592	9.14332	-0.720013	0.000689151	-0.641744	0.000501575	-2.07522	8.8135e-11	-1.23781	8.85857e-08	CHLOROPLAST BETA-AMYLASE (CT-BMY);BETA-AMYLASE 3 (BAM3);BETA-AMYLASE 8 (BMY8)	Encodes a beta-amylase targeted to the chloroplast. Transgenic BMY8 RNAi lines fail to accumulate maltose during cold shock suggesting that maltose accumulation coincides with BMY8 expression. Apart from maltose, the sugar content of the RNAi lines were similar to wildtype (glucose and sucrose unaffected).
AT4G16000	5.10383	5.54259	5.44286	5.90766	6.06683	5.29321	5.03833	5.52904	6.54598	7.06968	-0.0655078	0.408606	0.425209	0.0206023	1.44215	2.22177e-07	1.96584	2.47428e-09	0	unknown protein; BEST Arabidopsis thaliana protein match is: unknown protein (TAIR:AT4G15990.1); Has 30201 Blast hits to 17322 proteins in 780 species: Archae - 12; Bacteria - 1396; Metazoa - 17338; Fungi - 3422; Plants - 5037; Viruses - 0; Other Eukaryotes - 2996 (source: NCBI BLink).
AT4G17600	10.6257	10.4723	10.179	10.0605	10.0608	10.0836	10.422	9.84279	9.12727	8.46396	-0.203695	0.0972424	-0.782934	4.22655e-06	-1.49846	1.63852e-10	-2.16177	5.40946e-13	(LIL3:1)	Encodes Lil3:1 (light-harvesting-like) protein. Belongs to the Lhc super-gene family encodes the light-harvesting chlorophyll a/b-binding (LHC) proteins that constitute the antenna system of the photosynthetic apparatus. A generic LHC motif is present in Lil3:1.
AT4G14430	8.22611	8.45816	8.00324	8.09478	8.01688	8.37744	8.34035	8.62159	9.17142	9.40194	0.114246	0.248336	0.395478	0.0026068	0.945315	1.18985e-07	1.17584	4.68675e-09	INDOLE-3-BUTYRIC ACID RESPONSE 10 (IBR10);ARABIDOPSIS THALIANA DELTA(3), DELTA(2)-ENOYL COA ISOMERASE 2 (ATECI2); (PEC12);ENOYL-COA HYDRATASE/ISOMERASE B (ECHIB);DELTA(3), DELTA(2)-ENOYL COA ISOMERASE 2 (ECI2)	Encodes a peroxisomal delta3, delta2-enoyl CoA isomerase, involved in unsaturated fatty acid degradation. This enzyme might also be involved in the conversion of indole-3-butyric acid to indole-3-acetic acid via a beta-oxidation-like pathway.
AT4G16330	9.17182	8.98569	9.11201	9.16646	9.43496	9.25079	9.07436	9.18101	9.71232	10.1868	-0.0974641	0.242387	0.00918666	0.30406	0.540498	1.25095e-05	1.01493	2.80606e-09	0	2-oxoglutarate (2OG) and Fe(II)-dependent oxygenase superfamily protein; FUNCTIONS IN: oxidoreductase activity, acting on paired donors, with incorporation or reduction of molecular oxygen, 2-oxoglutarate as one donor, and incorporation of one atom each of oxygen into both donors, oxidoreductase activity; INVOLVED IN: flavonoid biosynthetic process; EXPRESSED IN: 22 plant structures; EXPRESSED DU…
AT4G15790	9.08659	9.08097	8.94493	8.6575	8.82349	9.04349	9.03023	8.81502	8.00724	7.64129	-0.0563676	0.423548	-0.271576	0.0826316	-1.07936	1.28744e-05	-1.44531	3.16879e-07	0	unknown protein; INVOLVED IN: biological_process unknown; LOCATED IN: chloroplast; EXPRESSED IN: 21 plant structures; EXPRESSED DURING: 13 growth stages; Has 411 Blast hits to 380 proteins in 121 species: Archae - 4; Bacteria - 107; Metazoa - 85; Fungi - 29; Plants - 59; Viruses - 0; Other Eukaryotes - 127 (source: NCBI BLink).
AT4G17720	8.88273	8.82881	8.83278	8.62051	8.71774	8.55397	8.88804	8.51674	8.17609	7.73987	0.00531705	0.480026	-0.36599	0.00653933	-0.706635	1.11074e-05	-1.14286	2.00123e-08	0	RNA-binding (RRM/RBD/RNP motifs) family protein; FUNCTIONS IN: oxidoreductase activity, nucleotide binding, nucleic acid binding; INVOLVED IN: oxidation reduction; EXPRESSED IN: 24 plant structures; EXPRESSED DURING: 15 growth stages; CONTAINS InterPro DOMAIN/s: Aldo/keto reductase (InterPro:IPR001395), RNA recognition motif, RNP-1 (InterPro:IPR000504), Nucleotide-binding, alpha-beta plait (Inter…
AT4G16265	8.30341	8.07243	7.82723	7.57082	7.58918	7.56123	8.37555	7.44694	6.66465	6.80204	0.0721398	0.365476	-0.856467	1.33062e-05	-1.63876	6.72123e-10	-1.50136	1.6475e-09	(NRPB9B); (NRPD9B); (NRPE9B)	One of two highly similar, non-catalytic subunits common to nuclear DNA-directed RNA polymerases II, IV and V; homologous to budding yeast RPB9. Appears to be redundant with At3g16980
AT4G15510	7.93134	7.6079	7.47476	7.45222	7.24711	7.27769	7.85284	7.0336	6.58395	6.59316	-0.0784985	0.304248	-0.897742	2.41941e-07	-1.34739	1.80544e-10	-1.33818	1.29879e-10	0	Photosystem II reaction center PsbP family protein; FUNCTIONS IN: calcium ion binding; INVOLVED IN: photosynthesis; LOCATED IN: in 9 components; EXPRESSED IN: 21 plant structures; EXPRESSED DURING: 14 growth stages; CONTAINS InterPro DOMAIN/s: Photosystem II oxygen evolving complex protein PsbP (InterPro:IPR002683), Mog1/PsbP/DUF1795, alpha/beta/alpha sandwich (InterPro:IPR016124), Mog1/PsbP, alp…
AT4G17690	5.87856	7.41607	7.0812	7.53329	8.07271	7.73228	7.05295	7.90341	8.66857	8.00779	1.1744	0.0170905	2.02485	0.000105667	2.79002	8.76213e-07	2.12923	1.94405e-05	0	Peroxidase superfamily protein; FUNCTIONS IN: peroxidase activity, heme binding; INVOLVED IN: response to oxidative stress, oxidation reduction; LOCATED IN: endomembrane system; EXPRESSED IN: 21 plant structures; EXPRESSED DURING: 11 growth stages; CONTAINS InterPro DOMAIN/s: Haem peroxidase (InterPro:IPR010255), Plant peroxidase (InterPro:IPR000823), Peroxidases heam-ligand binding site (InterPr…
AT4G17760	5.8091	5.3847	5.34052	5.17611	4.83231	5.02783	5.47468	4.79282	4.62951	4.59363	-0.33442	0.0266584	-1.01628	6.07621e-07	-1.17959	1.69683e-08	-1.21547	8.83549e-09	0	damaged DNA binding;exodeoxyribonuclease IIIs; FUNCTIONS IN: damaged DNA binding, exodeoxyribonuclease III activity; INVOLVED IN: DNA repair; LOCATED IN: nucleus; EXPRESSED IN: 9 plant structures; EXPRESSED DURING: 4 anthesis, F mature embryo stage, petal differentiation and expansion stage, E expanded cotyledon stage, D bilateral stage; CONTAINS InterPro DOMAIN/s: Repair protein Rad1/Rec1 (Inter…
AT4G14020	5.00317	4.91175	6.27313	6.37394	6.51222	5.50265	6.00408	7.40446	8.80744	7.9334	1.0009	0.000260279	2.40129	1.44113e-09	3.80426	3.42582e-13	2.93022	8.81273e-12	0	Rapid alkalinization factor (RALF) family protein; CONTAINS InterPro DOMAIN/s: Rapid ALkalinization Factor (InterPro:IPR008801); Has 30201 Blast hits to 17322 proteins in 780 species: Archae - 12; Bacteria - 1396; Metazoa - 17338; Fungi - 3422; Plants - 5037; Viruses - 0; Other Eukaryotes - 2996 (source: NCBI BLink).
AT4G17480	7.81722	7.86156	7.81463	7.61644	7.53106	7.80374	7.63212	7.55167	7.06441	6.68249	-0.185104	0.187212	-0.265546	0.0464206	-0.752814	3.47295e-05	-1.13473	2.19985e-07	0	alpha/beta-Hydrolases superfamily protein; FUNCTIONS IN: palmitoyl-(protein) hydrolase activity; INVOLVED IN: protein modification process; LOCATED IN: endomembrane system; EXPRESSED IN: 8 plant structures; EXPRESSED DURING: 4 anthesis, C globular stage, petal differentiation and expansion stage, D bilateral stage; CONTAINS InterPro DOMAIN/s: Palmitoyl protein thioesterase (InterPro:IPR002472); B…
AT4G16520	10.1121	10.105	10.0936	10.4323	10.5924	10.2872	9.87159	10.6844	11.6472	11.524	-0.240534	0.136136	0.572273	0.00167798	1.53511	1.04812e-08	1.41192	2.62345e-08	AUTOPHAGY 8F (ATG8F)	autophagy 8f (ATG8F); CONTAINS InterPro DOMAIN/s: Light chain 3 (LC3) (InterPro:IPR004241); BEST Arabidopsis thaliana protein match is: Ubiquitin-like superfamily protein (TAIR:AT3G60640.1); Has 30201 Blast hits to 17322 proteins in 780 species: Archae - 12; Bacteria - 1396; Metazoa - 17338; Fungi - 3422; Plants - 5037; Viruses - 0; Other Eukaryotes - 2996 (source: NCBI BLink).
AT4G15680	5.35947	5.86239	4.63394	4.60251	4.53795	4.835	5.16664	4.41984	4.44189	4.32686	-0.192834	0.134184	-0.939631	1.53578e-06	-0.917579	4.78659e-07	-1.0326	8.42137e-08	0	Thioredoxin superfamily protein; FUNCTIONS IN: electron carrier activity, arsenate reductase (glutaredoxin) activity, protein disulfide oxidoreductase activity; INVOLVED IN: cell redox homeostasis; LOCATED IN: endomembrane system; EXPRESSED IN: 14 plant structures; EXPRESSED DURING: 8 growth stages; CONTAINS InterPro DOMAIN/s: Glutaredoxin-like, plant II (InterPro:IPR011905), Thioredoxin fold (In…
AT4G16450	11.7554	11.3876	11.5068	11.4795	11.3601	11.5549	11.6455	11.5128	11.0954	10.5298	-0.109824	0.252064	-0.242559	0.0266592	-0.659923	7.88812e-06	-1.22553	1.82296e-09	0	unknown protein; FUNCTIONS IN: molecular_function unknown; INVOLVED IN: photorespiration; LOCATED IN: mitochondrion, mitochondrial membrane, mitochondrial respiratory chain complex I, respiratory chain complex I, membrane; EXPRESSED IN: 25 plant structures; EXPRESSED DURING: 15 growth stages; Has 30201 Blast hits to 17322 proteins in 780 species: Archae - 12; Bacteria - 1396; Metazoa - 17338; Fun…
AT4G17340	7.48471	8.15393	7.29821	7.27441	7.89211	7.25984	8.23905	6.78767	6.19745	5.70069	0.75434	0.00109401	-0.697035	0.000590816	-1.28726	2.46767e-07	-1.78402	2.18292e-09	(DELTA-TIP2);TONOPLAST INTRINSIC PROTEIN 2;2 (TIP2;2)	tonoplast intrinsic protein 2;2 (TIP2;2); FUNCTIONS IN: water channel activity; INVOLVED IN: response to salt stress, transport; LOCATED IN: in 6 components; EXPRESSED IN: 25 plant structures; EXPRESSED DURING: 10 growth stages; CONTAINS InterPro DOMAIN/s: Major intrinsic protein, conserved site (InterPro:IPR022357), Aquaporin (InterPro:IPR012269), Major intrinsic protein (InterPro:IPR000425); BE…
AT4G17670	9.01313	8.76733	9.28556	9.24665	9.26391	9.07692	8.77879	8.80384	8.60697	7.63104	-0.234335	0.0776074	-0.209292	0.0500139	-0.406162	0.00132576	-1.38209	6.96532e-10	0	Protein of unknown function (DUF581); CONTAINS InterPro DOMAIN/s: Protein of unknown function DUF581 (InterPro:IPR007650); BEST Arabidopsis thaliana protein match is: Protein of unknown function (DUF581) (TAIR:AT5G47060.1); Has 30201 Blast hits to 17322 proteins in 780 species: Archae - 12; Bacteria - 1396; Metazoa - 17338; Fungi - 3422; Plants - 5037; Viruses - 0; Other Eukaryotes - 2996 (source…
AT4G17240	7.02648	6.85771	6.96255	6.43304	6.08445	6.52662	7.04995	6.39238	5.47696	5.53041	0.0234739	0.45777	-0.634105	0.00098556	-1.54952	1.38574e-08	-1.49607	1.78349e-08	0	unknown protein; FUNCTIONS IN: molecular_function unknown; INVOLVED IN: biological_process unknown; LOCATED IN: chloroplast; EXPRESSED IN: 16 plant structures; EXPRESSED DURING: 8 growth stages; Has 1142 Blast hits to 1055 proteins in 252 species: Archae - 22; Bacteria - 318; Metazoa - 248; Fungi - 96; Plants - 59; Viruses - 3; Other Eukaryotes - 396 (source: NCBI BLink).
AT4G17280	7.0787	6.48323	8.11448	8.07304	8.09812	7.81389	7.32017	8.23486	8.56369	8.47207	0.241476	0.0902836	1.15616	2.0245e-07	1.48499	1.25861e-09	1.39337	2.26233e-09	0	Auxin-responsive family protein; CONTAINS InterPro DOMAIN/s: Cytochrome b561, eukaryote (InterPro:IPR004877), Uncharacterised conserved protein UCP037471 (InterPro:IPR017214), Protein of unknown function DUF568, DOMON-like (InterPro:IPR007613), DOMON related (InterPro:IPR005018), Cytochrome b561/ferric reductase transmembrane (InterPro:IPR006593); BEST Arabidopsis thaliana protein match is: Auxin…
AT4G17430	8.65162	8.10747	8.1154	8.01549	7.89709	8.06313	8.23791	7.84605	7.5411	7.41418	-0.413712	0.0036487	-0.80557	1.59905e-06	-1.11052	4.78139e-09	-1.23744	7.63635e-10	0	O-fucosyltransferase family protein; CONTAINS InterPro DOMAIN/s: GDP-fucose protein O-fucosyltransferase (InterPro:IPR019378); Has 42 Blast hits to 40 proteins in 15 species: Archae - 0; Bacteria - 0; Metazoa - 0; Fungi - 3; Plants - 37; Viruses - 0; Other Eukaryotes - 2 (source: NCBI BLink).
AT4G17550	7.05169	7.66558	7.83014	8.11775	8.46401	7.81888	7.94367	8.21652	9.08708	9.16146	0.891982	2.05355e-06	1.16483	1.64781e-08	2.03539	1.03078e-12	2.10977	3.93112e-13	GLYCEROL-3-PHOSPHATE PERMEASE 4 (AtG3Pp4);GLYCEROL-3-PHOSPHATE PERMEASE 4 (G3Pp4)	Encodes a member of the phosphate starvation-induced glycerol-3-phosphate permease gene family: AT3G47420(G3Pp1), AT4G25220(G3Pp2), AT1G30560(G3Pp3), AT4G17550(G3Pp4) and AT2G13100(G3Pp5).
AT4G16860	6.95542	6.27046	6.4917	6.7398	6.96587	6.00224	6.61322	6.3544	6.0825	5.61808	-0.342201	0.0716452	-0.601017	0.00201058	-0.87292	3.141e-05	-1.33734	1.55881e-07	RECOGNITION OF PERONOSPORA PARASITICA 4 (RPP4)	Confers resistance to Peronospora parasitica. RPP4 is coordinately regulated by transcriptional activation and RNA silencing.
AT4G16890	7.1978	6.99183	6.62059	6.76675	6.92763	6.68898	6.9909	6.91195	6.51508	6.07912	-0.206897	0.201435	-0.285847	0.0592921	-0.682718	0.0004395	-1.11868	2.2737e-06	BALL (BAL);SUPPRESSOR OF NPR1-1, CONSTITUTIVE 1 (SNC1)	Encodes a Toll Interleukin1 receptor-nucleotide binding-Leu- rich repeat-type resistance gene (TIR-NB-LRR-type) involved in the salicylic acid-dependent defense response pathway. Mutant plants constitutively express pathogenesis-related (PR) genes and are pathogen resistant. Resistance signaling in snc1 requires EDS1, MOS3 and PAD4.
AT4G16960	4.81978	5.12498	4.86796	4.78083	4.83108	4.91191	5.02782	5.38762	5.62362	5.92364	0.208039	0.0945944	0.567839	0.0001346	0.803841	8.56902e-07	1.10386	9.91048e-09	0	Disease resistance protein (TIR-NBS-LRR class) family; FUNCTIONS IN: transmembrane receptor activity, nucleoside-triphosphatase activity, nucleotide binding, ATP binding; INVOLVED IN: signal transduction, apoptosis, defense response, innate immune response; LOCATED IN: intrinsic to membrane; CONTAINS InterPro DOMAIN/s: ATPase, AAA+ type, core (InterPro:IPR003593), NB-ARC (InterPro:IPR002182), Leu…
AT4G16970	7.36259	7.46752	6.95748	7.05272	6.73717	7.02324	7.47494	6.82307	6.28021	6.24209	0.112346	0.306567	-0.539526	0.00172452	-1.08239	5.33163e-07	-1.1205	2.89554e-07	0	Protein kinase superfamily protein; FUNCTIONS IN: protein serine/threonine kinase activity, protein kinase activity, kinase activity, ATP binding; INVOLVED IN: protein amino acid phosphorylation; LOCATED IN: cellular_component unknown; EXPRESSED IN: 9 plant structures; EXPRESSED DURING: 4 anthesis, F mature embryo stage, petal differentiation and expansion stage, E expanded cotyledon stage, D bil…
AT4G17000	7.72844	6.86485	7.06157	6.54466	6.21053	6.60708	6.73142	6.68738	5.89784	5.98102	-0.997023	6.93719e-05	-1.04106	1.0122e-05	-1.8306	1.52923e-09	-1.74742	2.17577e-09	0	unknown protein; Has 2862 Blast hits to 2331 proteins in 349 species: Archae - 6; Bacteria - 408; Metazoa - 833; Fungi - 223; Plants - 134; Viruses - 7; Other Eukaryotes - 1251 (source: NCBI BLink).
AT4G17030	6.23083	6.11644	6.27275	6.49137	6.5481	5.98653	6.01136	6.57341	8.0101	8.88648	-0.21947	0.16442	0.342584	0.0267511	1.77927	1.70354e-09	2.65565	3.88228e-12	EXPANSIN-LIKE B1 (EXLB1); (ATHEXP BETA 3.1); (AT-EXPR); (EXPR);EXPANSIN-LIKE B1 (ATEXLB1); (ATEXPR1)	Encodes EXLB1 (expansin-like B1), a member of the expansin family.
AT4G16590	11.4498	10.7828	11.7469	11.6262	11.5473	11.6338	11.0481	11.2264	10.384	8.78215	-0.401678	0.0358061	-0.223334	0.0852856	-1.06583	1.8332e-06	-2.66763	4.17001e-12	CELLULOSE SYNTHASE-LIKE A01 (ATCSLA01);CELLULOSE SYNTHASE-LIKE A01 (CSLA01);CELLULOSE SYNTHASE-LIKE A1 (ATCSLA1); (CSLA01)	encodes a gene similar to cellulose synthase
AT4G15980	4.6605	6.64387	6.07311	6.64494	6.84023	6.27397	6.08071	6.89077	7.88525	7.00415	1.42021	0.00606855	2.23027	4.13634e-05	3.22475	1.37394e-07	2.34364	6.66009e-06	0	Plant invertase/pectin methylesterase inhibitor superfamily; FUNCTIONS IN: enzyme inhibitor activity, pectinesterase activity; INVOLVED IN: cell wall modification; LOCATED IN: apoplast, plant-type cell wall; EXPRESSED IN: 12 plant structures; EXPRESSED DURING: L mature pollen stage, M germinated pollen stage, 4 anthesis, C globular stage, petal differentiation and expansion stage; CONTAINS InterP…
AT4G16040	3.94554	4.39015	4.15853	4.26669	4.11034	4.17213	4.04273	4.05646	4.53541	5.40014	0.0971887	0.340437	0.110923	0.186384	0.589866	0.000571575	1.4546	1.48363e-08	0	unknown protein; Has 2 Blast hits to 2 proteins in 1 species: Archae - 0; Bacteria - 0; Metazoa - 0; Fungi - 0; Plants - 2; Viruses - 0; Other Eukaryotes - 0 (source: NCBI BLink).
AT4G16050	3.60966	3.90011	3.54894	3.70125	3.81576	3.68056	3.78783	4.11455	4.06548	4.75976	0.178162	0.20366	0.504886	0.00304982	0.455821	0.00304037	1.15009	2.60502e-07	0	Aminotransferase-like, plant mobile domain family protein; CONTAINS InterPro DOMAIN/s: Aminotransferase-like, plant mobile domain (InterPro:IPR019557); BEST Arabidopsis thaliana protein match is: Aminotransferase-like, plant mobile domain family protein (TAIR:AT1G51538.1); Has 30201 Blast hits to 17322 proteins in 780 species: Archae - 12; Bacteria - 1396; Metazoa - 17338; Fungi - 3422; Plants - …
AT4G16110	6.40585	7.29965	6.47829	6.94037	7.25461	6.90695	6.8679	7.42166	8.42412	7.95771	0.462057	0.0121414	1.01581	3.98983e-06	2.01827	8.98004e-11	1.55186	2.55213e-09	RESPONSE REGULATOR 2 (ARR2);RESPONSE REGULATOR 2 (RR2)	Encodes a pollen-specific transcription factor involved in the expression of nuclear genes for components of mitochondrial complex I in Arabidopsis. Acts in concert with other type-B ARRs in the cytokinin signaling pathway. AHK3 mediates cytokinin-induced phosphorylation of ARR2 on the Asp-80 residue. This phosphorylation plays a positive role of ARR2 in cytokinin-mediated control of leaf longevi…
AT4G16130	8.81158	9.22174	9.30612	9.57376	9.73155	9.39172	9.11651	9.7431	10.6299	10.2573	0.304925	0.0608342	0.931515	8.01873e-06	1.81831	2.73565e-10	1.44568	4.91306e-09	ARABINOSE KINASE (ARA1); (ISA1); (ATISA1)	Similar to galactokinase.
AT4G16140	9.75444	9.7361	8.87124	8.75266	9.33405	9.3906	9.54885	8.77989	7.75263	7.52171	-0.205598	0.174176	-0.974558	1.24524e-05	-2.00182	2.34329e-10	-2.23274	2.98189e-11	0	proline-rich family protein; Has 22415 Blast hits to 11533 proteins in 665 species: Archae - 22; Bacteria - 2059; Metazoa - 8248; Fungi - 2655; Plants - 6106; Viruses - 637; Other Eukaryotes - 2688 (source: NCBI BLink).
AT4G16180	6.22311	6.27842	7.17148	6.90603	6.86683	6.22982	6.21704	8.1907	8.58355	8.16494	-0.00606324	0.478849	1.9676	9.12078e-11	2.36045	9.24591e-13	1.94183	9.4154e-12	0	unknown protein; FUNCTIONS IN: molecular_function unknown; INVOLVED IN: biological_process unknown; LOCATED IN: plasma membrane; BEST Arabidopsis thaliana protein match is: unknown protein (TAIR:AT3G28720.1); Has 5 Blast hits to 5 proteins in 3 species: Archae - 0; Bacteria - 0; Metazoa - 0; Fungi - 0; Plants - 4; Viruses - 0; Other Eukaryotes - 1 (source: NCBI BLink).
AT4G16190	11.9095	11.8462	12.5498	12.8492	12.9479	12.7232	11.6778	13.1054	13.5925	13.4187	-0.231665	0.0367962	1.19598	1.58008e-09	1.68301	1.92759e-12	1.50924	6.11085e-12	0	Papain family cysteine protease; FUNCTIONS IN: cysteine-type peptidase activity, cysteine-type endopeptidase activity; INVOLVED IN: proteolysis; LOCATED IN: vacuole; EXPRESSED IN: 23 plant structures; EXPRESSED DURING: 13 growth stages; CONTAINS InterPro DOMAIN/s: Peptidase C1A, papain (InterPro:IPR013128), Proteinase inhibitor I29, cathepsin propeptide (InterPro:IPR013201), Peptidase C1A, papain…
AT4G16230	6.35158	6.05546	6.31924	6.16548	6.19214	6.25346	6.37729	6.06301	5.52378	5.0093	0.0257134	0.451057	-0.28857	0.0354211	-0.827797	1.12682e-05	-1.34228	1.96577e-08	0	GDSL-like Lipase/Acylhydrolase superfamily protein; FUNCTIONS IN: hydrolase activity, acting on ester bonds, carboxylesterase activity; INVOLVED IN: lipid metabolic process; LOCATED IN: endomembrane system; EXPRESSED IN: 16 plant structures; EXPRESSED DURING: 6 growth stages; CONTAINS InterPro DOMAIN/s: Lipase, GDSL (InterPro:IPR001087); BEST Arabidopsis thaliana protein match is: GDSL-like Lipas…
AT4G16240	9.17133	7.82902	8.33435	7.87726	7.85383	8.79978	7.86114	7.32842	7.27257	7.45962	-1.31019	0.000260882	-1.84291	1.54371e-06	-1.89875	2.40403e-07	-1.7117	7.9001e-07	0	unknown protein; Has 17010 Blast hits to 4557 proteins in 509 species: Archae - 32; Bacteria - 2889; Metazoa - 6537; Fungi - 648; Plants - 4769; Viruses - 447; Other Eukaryotes - 1688 (source: NCBI BLink).
AT4G16270	9.87392	9.31723	9.81647	9.57133	9.18442	9.48095	9.79208	9.55136	7.66793	7.0844	-0.0818382	0.395119	-0.322557	0.062012	-2.20599	2.00897e-09	-2.78952	4.78325e-11	0	Peroxidase superfamily protein; FUNCTIONS IN: peroxidase activity, heme binding; INVOLVED IN: oxidation reduction, response to oxidative stress; LOCATED IN: endomembrane system; EXPRESSED IN: 9 plant structures; EXPRESSED DURING: F mature embryo stage, petal differentiation and expansion stage, E expanded cotyledon stage, D bilateral stage; CONTAINS InterPro DOMAIN/s: Haem peroxidase (InterPro:IP…
AT4G16280	6.70836	7.149	6.33547	6.82924	6.74947	7.06876	7.1128	6.78893	7.13938	7.89319	0.404436	0.0160758	0.0805696	0.208862	0.43102	0.00213848	1.18483	3.87582e-08	(FCA)	Involved in the promotion of the transition of the vegetative meristem to reproductive development. Four forms of the protein (alpha, beta, delta and gamma) are produced by alternative splicing. Involved in RNA-mediated chromatin silencing. At one point it was believed to act as an abscisic acid receptor but the paper describing that function was retracted.
AT4G16310	4.56987	5.23776	5.19635	5.26086	5.16473	4.99659	5.29607	6.05907	6.01716	5.66392	0.726201	0.000930276	1.48919	8.88363e-08	1.44729	2.327e-08	1.09405	8.22947e-07	LSD1-LIKE 3 (LDL3)	LSD1-like 3 (LDL3); FUNCTIONS IN: primary amine oxidase activity; EXPRESSED IN: cultured cell; CONTAINS InterPro DOMAIN/s: Amine oxidase (InterPro:IPR002937), Adrenodoxin reductase (InterPro:IPR000759), SWIRM (InterPro:IPR007526); BEST Arabidopsis thaliana protein match is: Flavin containing amine oxidoreductase family protein (TAIR:AT3G10390.1); Has 1823 Blast hits to 1718 proteins in 423 specie…
AT4G16340	8.75945	8.36476	8.44591	7.92483	7.95137	8.50334	8.39645	8.22918	7.52009	7.59384	-0.362999	0.0401956	-0.530266	0.00212591	-1.23936	1.07069e-07	-1.16561	2.0395e-07	SPIKE1 (SPK1)	Encodes SPIKE1 (SPK1), the lone DOCK family guanine nucleotide exchange factor (GEF) in Arabidopsis. SPK1 is a peripheral membrane protein that accumulates at, and promotes the formation of, a specialized domain of the endoplasmic reticulum (ER) termed the ER exit site (ERES). SPK1 promotes polarized growth and cell-cell adhesion in the leaf epidermis. Mutant has seedling lethal; cotyledon, leaf-…
AT4G15620	9.00638	8.39484	8.22217	7.97831	7.86624	7.46877	8.3574	7.85869	8.26348	7.71009	-0.648976	0.000878123	-1.14769	5.06308e-07	-0.742892	2.19778e-05	-1.29628	1.62457e-08	0	Uncharacterised protein family (UPF0497); CONTAINS InterPro DOMAIN/s: Uncharacterised protein family UPF0497, trans-membrane plant (InterPro:IPR006702), Uncharacterised protein family UPF0497, trans-membrane plant subgroup (InterPro:IPR006459); BEST Arabidopsis thaliana protein match is: Uncharacterised protein family (UPF0497) (TAIR:AT4G15630.1); Has 622 Blast hits to 622 proteins in 21 species:…
AT4G15780	8.77604	8.98109	8.57568	9.06652	9.09282	8.86613	8.89132	9.4132	9.76486	9.91434	0.115277	0.268839	0.637159	0.000124136	0.988826	2.35696e-07	1.1383	2.89211e-08	VESICLE-ASSOCIATED MEMBRANE PROTEIN 724 (VAMP724);VESICLE-ASSOCIATED MEMBRANE PROTEIN 724 (ATVAMP724)	member of VAMP72 Gene Family
AT4G15910	9.91067	9.84542	9.18216	9.81732	9.80342	9.7833	9.89882	10.3116	11.1501	12.4213	-0.0118484	0.470005	0.400981	0.00518652	1.23947	1.64308e-08	2.51067	5.0568e-13	DROUGHT-INDUCED 21 (ATDI21);DROUGHT-INDUCED 21 (DI21)	encodes a gene whose transcript level in root and leaves increases to progressive drought stress. The transcript level is also affected by changes of endogenous or exogenous abscisic acid level. It appears to be a member of plant-specific gene family that includes late embryo-abundant and zinc- IAA-induced proteins in other plants.
AT4G15920	9.07456	8.99797	8.58266	8.48578	8.45178	8.12354	8.94057	7.64597	6.11135	6.10647	-0.133993	0.298052	-1.42859	3.78346e-07	-2.96321	2.8817e-12	-2.96809	1.80665e-12	(AtSWEET17); (SWEET17)	Nodulin MtN3 family protein; INVOLVED IN: biological_process unknown; LOCATED IN: endomembrane system, integral to membrane, membrane; EXPRESSED IN: 23 plant structures; EXPRESSED DURING: 13 growth stages; CONTAINS InterPro DOMAIN/s: MtN3/saliva-related transmembrane protein, conserved region (InterPro:IPR018169), RAG1-activating protein 1 homologue (InterPro:IPR018179), RAG1-activating protein-1…
AT4G15530	5.97507	8.84217	7.83768	8.33448	9.51365	7.53468	8.43567	7.96023	9.30208	8.47751	2.4606	9.94895e-09	1.98516	5.54253e-08	3.32701	6.88777e-12	2.50244	2.64159e-10	PYRUVATE ORTHOPHOSPHATE DIKINASE (PPDK)	Encodes a dual-targeted protein believed to act as a pyruvate, orthophosphate dikinase. These enzymes are normally associated with C4 photosynthesis which does not occur in Arabidopsis. However, PPDK may play a role in remobilizing nitrogen during leaf senescence in Arabidopsis. The product of the long transcript (.1 gene model) was shown to be targeted to the chloroplast, whereas the shorter tra…
AT4G15260	5.64829	6.09046	6.28097	6.06725	6.28554	6.23045	5.7709	5.91889	6.46307	6.79165	0.12261	0.273688	0.2706	0.0365933	0.814786	7.27936e-06	1.14336	8.60493e-08	0	UDP-Glycosyltransferase superfamily protein; FUNCTIONS IN: UDP-glycosyltransferase activity, transferase activity, transferring glycosyl groups; INVOLVED IN: metabolic process; LOCATED IN: cellular_component unknown; EXPRESSED IN: 20 plant structures; EXPRESSED DURING: 12 growth stages; CONTAINS InterPro DOMAIN/s: UDP-glucuronosyl/UDP-glucosyltransferase (InterPro:IPR002213); BEST Arabidopsis tha…
AT4G15480	7.09717	7.36138	6.90061	6.46562	7.0556	6.8442	7.47773	6.86421	6.11656	5.51464	0.380555	0.00619114	-0.23296	0.0255541	-0.980616	2.57768e-08	-1.58254	2.03308e-11	(UGT84A1)	Encodes a protein that might have sinapic acid:UDP-glucose glucosyltransferase activity.
AT4G14695	9.69519	9.57561	9.46099	9.74767	9.83936	9.96389	9.75476	9.59418	8.92939	8.15913	0.0595658	0.383905	-0.101016	0.17699	-0.765805	8.34546e-06	-1.53606	6.37695e-10	0	Uncharacterised protein family (UPF0041); CONTAINS InterPro DOMAIN/s: Uncharacterised protein family UPF0041 (InterPro:IPR005336); BEST Arabidopsis thaliana protein match is: Uncharacterised protein family (UPF0041) (TAIR:AT4G22310.1); Has 30201 Blast hits to 17322 proteins in 780 species: Archae - 12; Bacteria - 1396; Metazoa - 17338; Fungi - 3422; Plants - 5037; Viruses - 0; Other Eukaryotes - …
AT4G14720	8.33886	8.49487	8.23285	8.36397	8.52027	8.26793	8.4161	8.25958	8.82503	9.34169	0.077242	0.33055	-0.079281	0.192725	0.486174	0.000255001	1.00283	4.88764e-08	(PPD2);PEAPOD 2 (PPD2); (TIFY4B)	PPD2 (and its paralog, PPD1) encode plant-specific putative DNA-binding proteins. Deletion of the PPD locus increases leaf lamina size and results in dome-shaped rather than flat leaves. Siliques are also altered in shape because of extra lamina growth.
AT4G14750	8.31411	8.16074	8.39329	8.41788	8.58057	8.45852	8.22719	8.55999	7.88937	6.95741	-0.08692	0.353293	0.245885	0.0608095	-0.424739	0.00470664	-1.35669	2.78186e-08	IQ-DOMAIN 19 (IQD19)	IQ-domain 19 (IQD19); CONTAINS InterPro DOMAIN/s: IQ calmodulin-binding region (InterPro:IPR000048); BEST Arabidopsis thaliana protein match is: IQ-domain 26 (TAIR:AT3G16490.1); Has 2338 Blast hits to 1945 proteins in 201 species: Archae - 4; Bacteria - 168; Metazoa - 612; Fungi - 134; Plants - 1079; Viruses - 66; Other Eukaryotes - 275 (source: NCBI BLink).
AT4G14770	9.21505	8.91848	8.52182	8.41556	8.26256	8.66958	8.92731	8.60575	7.80664	7.63156	-0.287739	0.0966657	-0.609296	0.00120881	-1.40841	4.25095e-08	-1.58349	6.68563e-09	TESMIN/TSO1-LIKE CXC 2 (ATTCX2);TESMIN/TSO1-LIKE CXC 2 (TCX2)	TESMIN/TSO1-like CXC 2 (TCX2); FUNCTIONS IN: sequence-specific DNA binding transcription factor activity; INVOLVED IN: regulation of transcription; LOCATED IN: chloroplast; EXPRESSED IN: 16 plant structures; EXPRESSED DURING: 9 growth stages; CONTAINS InterPro DOMAIN/s: Tesmin/TSO1-like, CXC (InterPro:IPR005172); BEST Arabidopsis thaliana protein match is: Tesmin/TSO1-like CXC domain-containing p…
AT4G15030	7.49745	7.28659	7.07575	7.14185	7.1255	7.21654	7.12035	6.44832	6.43165	6.31185	-0.377093	0.121562	-1.04913	0.000316028	-1.06579	0.000105368	-1.1856	3.24614e-05	0	FUNCTIONS IN: molecular_function unknown; INVOLVED IN: biological_process unknown; LOCATED IN: cellular_component unknown; EXPRESSED IN: 23 plant structures; EXPRESSED DURING: 13 growth stages; CONTAINS InterPro DOMAIN/s: Folate-sensitive fragile site protein Fra10Ac1 (InterPro:IPR019129); Has 8498 Blast hits to 5699 proteins in 376 species: Archae - 6; Bacteria - 264; Metazoa - 3838; Fungi - 743…
AT4G14220	6.5176	7.02542	7.08914	7.177	7.16729	6.86776	6.89889	6.85945	7.01226	7.62136	0.381289	0.0942422	0.341849	0.0601146	0.494656	0.0113324	1.10376	2.28338e-05	RING-H2 GROUP F1A (RHF1A)	encodes a RING-type E3 ubiquitin ligase implicated in gametogenesis. RHF1a can interact with the cell cycle inhibitor ICK4/KRP6 in vitro. It apppears to target ICK4KRP6 for degradation following meiosis in order to allow the mitoses associated with megagametogenesis and microgametogenesis to occur. RHF1a is expressed in the carpels throughout floral development. It is expressed in various tissues…
AT4G14240	7.16825	7.16229	7.10877	7.24332	7.41452	6.55481	7.39136	6.78477	6.67242	6.14602	0.223106	0.0750426	-0.383487	0.00260829	-0.495839	0.000149942	-1.02224	2.18556e-08	0	CONTAINS InterPro DOMAIN/s: Protein of unknown function DUF21 (InterPro:IPR002550), Cystathionine beta-synthase, core (InterPro:IPR000644); BEST Arabidopsis thaliana protein match is: CBS domain-containing protein with a domain of unknown function (DUF21) (TAIR:AT4G14230.1); Has 30201 Blast hits to 17322 proteins in 780 species: Archae - 12; Bacteria - 1396; Metazoa - 17338; Fungi - 3422; Plants …
AT4G14270	10.6138	9.94992	10.5351	11.4049	10.9852	11.0759	9.13618	11.873	12.9251	12.9935	-1.47761	5.82663e-08	1.2592	1.31042e-07	2.31127	4.98661e-12	2.37976	2.05312e-12	0	Protein containing PAM2 motif which mediates interaction with the PABC domain of polyadenyl binding proteins.
AT4G14330	7.48354	6.95529	7.19212	6.68679	6.51529	7.06642	7.40818	6.68917	5.79012	5.31758	-0.0753671	0.357941	-0.794373	2.54544e-05	-1.69343	3.54555e-10	-2.16596	6.68638e-12	0	P-loop containing nucleoside triphosphate hydrolases superfamily protein; FUNCTIONS IN: microtubule motor activity, ATP binding; INVOLVED IN: microtubule-based movement; LOCATED IN: phragmoplast; EXPRESSED IN: 13 plant structures; EXPRESSED DURING: 7 growth stages; CONTAINS InterPro DOMAIN/s: Kinesin, motor domain (InterPro:IPR001752); BEST Arabidopsis thaliana protein match is: kinesin 1 (TAIR:A…
AT4G14090	6.00598	5.26302	5.43134	4.63923	4.68174	5.19098	5.1823	4.57378	4.59623	4.60776	-0.823685	0.00213211	-1.4322	2.46775e-06	-1.40976	7.23575e-07	-1.39822	6.98098e-07	0	The At4g14090 encodes a anthocyanidin 5-O-glucosyltransferase specifically glucosylating the 5-position of the flavonoid A-ring.
AT1G56600	3.62675	3.73586	3.53114	3.82526	4.01046	3.85479	3.73703	3.88626	4.99236	4.95492	0.110274	0.359248	0.259506	0.0958693	1.36561	1.23084e-06	1.32816	1.52689e-06	GALACTINOL SYNTHASE 2 (AtGolS2);GALACTINOL SYNTHASE 2 (GolS2)	GolS2 is a galactinol synthase that catalyzes the formation of galactinol from UDP-galactose and myo-inositol. GolS2 transcript levels rise in response to methyl viologen, an oxidative damage-inducing agent. Plants over-expressing GolS2 have increased tolerance to salt, chilling, and high-light stress.
AT1G56580	12.5917	12.6308	12.4122	12.2956	12.7044	12.6672	12.5768	12.825	12.3025	11.4291	-0.014937	0.459977	0.233335	0.0288234	-0.289236	0.00705141	-1.16255	3.07739e-09	SMALLER WITH VARIABLE BRANCHES (SVB)	Encodes SMALLER WITH VARIABLE BRANCHES (SVB), a protein with a conserved domain of unknown function (DUF538). The trichomes of the SVB mutants are smaller and exhibit branches of variable length and number.
AT1G25240	5.45019	7.72607	6.71343	7.08645	7.418	6.30352	6.34006	6.44714	7.79692	7.16809	0.889862	0.0233271	0.996949	0.00489772	2.34673	5.47481e-07	1.7179	2.04154e-05	0	ENTH/VHS/GAT family protein; FUNCTIONS IN: phospholipid binding, clathrin binding, binding, phosphatidylinositol binding; INVOLVED IN: clathrin coat assembly; LOCATED IN: clathrin coat, mitochondrion; EXPRESSED IN: 10 plant structures; EXPRESSED DURING: L mature pollen stage, M germinated pollen stage, 4 anthesis, C globular stage, petal differentiation and expansion stage; CONTAINS InterPro DOMA…
AT1G24996	8.66254	7.68677	7.52035	7.34113	7.56566	7.48868	8.43927	7.02192	6.83777	7.11123	-0.223277	0.250084	-1.64062	2.56906e-06	-1.82477	1.54848e-07	-1.55131	1.09139e-06	0	unknown protein; BEST Arabidopsis thaliana protein match is: unknown protein (TAIR:AT1G24822.1); Has 11 Blast hits to 11 proteins in 1 species: Archae - 0; Bacteria - 0; Metazoa - 0; Fungi - 0; Plants - 11; Viruses - 0; Other Eukaryotes - 0 (source: NCBI BLink).
AT1G25260	10.7512	11.0202	10.8105	10.7415	10.9853	10.6267	11.1783	10.9323	11.1171	11.7966	0.427116	0.00777695	0.181109	0.0780951	0.365934	0.0036305	1.04536	7.15786e-08	0	Ribosomal protein L10 family protein; FUNCTIONS IN: structural constituent of ribosome; INVOLVED IN: translation, ribosome biogenesis; LOCATED IN: cytosolic ribosome, ribosome; EXPRESSED IN: 23 plant structures; EXPRESSED DURING: 13 growth stages; CONTAINS InterPro DOMAIN/s: Ribosomal protein L10 (InterPro:IPR001790); BEST Arabidopsis thaliana protein match is: Ribosomal protein L10 family protei…
AT1G28270	10.0281	11.2137	10.5922	11.174	11.1716	11.3458	10.2217	11.3758	12.0059	11.5494	0.193579	0.225674	1.34766	1.51456e-06	1.9778	1.90258e-09	1.52127	5.72536e-08	RALF-LIKE 4 (RALFL4)	Member of a diversely expressed predicted peptide family showing sequence similarity to tobacco Rapid Alkalinization Factor (RALF), and is believed to play an essential role in the physiology of Arabidopsis. Consists of a single exon and is characterized by a conserved C-terminal motif and N-terminal signal peptide.
AT1G28260	7.50875	7.18529	7.41911	7.62634	7.52372	7.35259	7.30965	8.03293	9.06099	9.41574	-0.199103	0.169177	0.524181	0.00200709	1.55224	3.77087e-09	1.90699	1.45981e-10	0	Telomerase activating protein Est1; CONTAINS InterPro DOMAIN/s: Telomerase activating protein Est1 (InterPro:IPR019458); BEST Arabidopsis thaliana protein match is: Telomerase activating protein Est1 (TAIR:AT5G19400.2); Has 490 Blast hits to 489 proteins in 126 species: Archae - 0; Bacteria - 0; Metazoa - 280; Fungi - 120; Plants - 68; Viruses - 0; Other Eukaryotes - 22 (source: NCBI BLink).
AT1G28330	9.1329	8.36942	9.25928	10.1533	9.81421	9.71575	6.55064	11.665	13.1292	13.3695	-2.58225	5.93526e-12	2.53207	4.35809e-12	3.99634	1.10727e-15	4.23661	2.90313e-16	DORMANCY-ASSOCIATED PROTEIN-LIKE 1 (DYL1)	dormancy-associated protein (DRM1)
AT1G56680	5.39757	5.86395	5.4761	5.33431	5.24287	5.57202	5.56572	5.48381	4.59669	4.04912	0.16815	0.348113	0.0862456	0.264855	-0.800882	0.00442676	-1.34845	6.49004e-05	0	Chitinase family protein; FUNCTIONS IN: chitin binding, chitinase activity; INVOLVED IN: carbohydrate metabolic process, cell wall macromolecule catabolic process; LOCATED IN: endomembrane system; EXPRESSED IN: shoot apex, sepal, root, flower; EXPRESSED DURING: petal differentiation and expansion stage; CONTAINS InterPro DOMAIN/s: Glycoside hydrolase, family 19 (InterPro:IPR016283), Chitin-bindin…
AT1G56670	5.55676	6.37309	6.0931	5.70981	6.57548	5.84137	6.58793	4.93132	4.58149	4.35903	1.03117	7.48265e-07	-0.625442	5.96683e-05	-0.975266	8.19375e-08	-1.19773	3.7644e-09	0	GDSL-like Lipase/Acylhydrolase superfamily protein; FUNCTIONS IN: hydrolase activity, acting on ester bonds, carboxylesterase activity; INVOLVED IN: lipid metabolic process; LOCATED IN: endomembrane system; EXPRESSED IN: 10 plant structures; EXPRESSED DURING: 6 growth stages; CONTAINS InterPro DOMAIN/s: Lipase, GDSL (InterPro:IPR001087); BEST Arabidopsis thaliana protein match is: GDSL-like Lipas…
AT5G22000	8.89079	9.10265	8.98415	9.07961	9.30336	8.99523	8.92305	9.11552	9.91768	10.2994	0.0322532	0.42717	0.224724	0.0380328	1.02688	4.24775e-08	1.40857	3.7959e-10	RING-H2 GROUP F2A (RHF2A)	encodes a RING-type E3 ubiquitin ligase implicated in gametogenesis. Double mutant analyses with RHF1a suggests that RHF2a may be involved in targetting ICK4KRP6 for degradation following meiosis in order to allow the mitoses associated with megagametogenesis and microgametogenesis to occur. RHF2a is expressed in all four floral whorls and is present at ~8-fold higher levels than RHF1a in inflore…
AT5G04160	9.26061	9.14806	9.7153	9.56747	9.38303	9.32016	9.34861	9.07846	8.54004	7.92644	0.0880024	0.297405	-0.182153	0.0593095	-0.720567	2.26433e-06	-1.33417	4.13448e-10	0	Nucleotide-sugar transporter family protein; FUNCTIONS IN: organic anion transmembrane transporter activity; LOCATED IN: endomembrane system; EXPRESSED IN: 23 plant structures; EXPRESSED DURING: 15 growth stages; CONTAINS InterPro DOMAIN/s: Protein of unknown function DUF250 (InterPro:IPR004853); BEST Arabidopsis thaliana protein match is: Nucleotide-sugar transporter family protein (TAIR:AT3G102…
AT5G04250	7.98318	7.93823	8.35345	8.97819	8.71552	8.55795	7.83294	8.79549	9.29644	9.14273	-0.15024	0.172107	0.812308	2.53109e-06	1.31326	9.1617e-10	1.15955	3.90148e-09	0	Cysteine proteinases superfamily protein; CONTAINS InterPro DOMAIN/s: Ovarian tumour, otubain (InterPro:IPR003323); BEST Arabidopsis thaliana protein match is: Cysteine proteinases superfamily protein (TAIR:AT5G03330.2); Has 30201 Blast hits to 17322 proteins in 780 species: Archae - 12; Bacteria - 1396; Metazoa - 17338; Fungi - 3422; Plants - 5037; Viruses - 0; Other Eukaryotes - 2996 (source: N…
AT5G04180	8.24815	10.2241	9.09207	9.42044	9.67592	8.50217	8.64871	9.0288	10.6774	9.46148	0.400551	0.207709	0.780641	0.0220596	2.42922	8.41492e-07	1.21332	0.00100996	ALPHA CARBONIC ANHYDRASE 3 (ACA3);ALPHA CARBONIC ANHYDRASE 3 (ATACA3)	alpha carbonic anhydrase 3 (ACA3); FUNCTIONS IN: carbonate dehydratase activity, zinc ion binding; INVOLVED IN: response to carbon dioxide, one-carbon metabolic process; LOCATED IN: endomembrane system; EXPRESSED IN: 11 plant structures; EXPRESSED DURING: L mature pollen stage, M germinated pollen stage, 4 anthesis, C globular stage, petal differentiation and expansion stage; CONTAINS InterPro DO…
AT5G04140	10.3979	10.3441	9.4403	9.22107	9.80974	9.98853	10.3333	9.58171	8.90082	8.83772	-0.0645357	0.349995	-0.816168	1.77968e-06	-1.49707	1.05396e-10	-1.56016	3.51725e-11	GLUTAMATE SYNTHASE 1 (GLU1);FERREDOXIN-DEPENDENT GLUTAMATE SYNTHASE (FD-GOGAT); (GLUS);FERREDOXIN-DEPENDENT GLUTAMATE SYNTHASE 1 (GLS1)	Encodes a gene whose sequence is similar to ferredoxin dependent glutamate synthase (Fd-GOGAT). Expression in leaves is induced by light and sucrose. Proposed to be involved in photorespiration and nitrogen assimilation.
AT5G04340	5.37341	5.64298	6.06199	6.26655	6.58474	5.89389	5.33243	7.55693	9.69293	9.14693	-0.040988	0.452066	2.18352	1.40416e-07	4.31951	1.75875e-12	3.77352	7.88671e-12	(C2H2);ZINC FINGER OF ARABIDOPSIS THALIANA 6 (ZAT6);COLD INDUCED ZINC FINGER PROTEIN 2 (CZF2)	putative c2h2 zinc finger transcription factor mRNA,
AT5G04370	4.30412	4.62224	4.63756	4.79335	4.90386	4.49579	4.83277	5.08653	5.51009	5.55852	0.528649	0.0106342	0.782413	0.000183422	1.20598	4.44529e-07	1.2544	2.26511e-07	(NAMT1)	A member of the Arabidopsis SABATH methyltransferase gene family. Encodes NAMT1, a methyltransferase that methylates nicotinic acid.
AT5G04110	5.08089	5.83986	6.3813	6.21912	6.21176	5.70326	5.80084	7.05424	7.01467	6.52748	0.719949	0.00224244	1.97335	8.78138e-09	1.93378	1.84123e-09	1.44659	8.10506e-08	DNA GYRASE B3 (GYRB3)	DNA GYRASE B3 (GYRB3); FUNCTIONS IN: DNA topoisomerase activity, DNA topoisomerase (ATP-hydrolyzing) activity, DNA binding, ATP binding; INVOLVED IN: DNA topological change, DNA metabolic process; LOCATED IN: chromosome; EXPRESSED IN: 24 plant structures; EXPRESSED DURING: 13 growth stages; CONTAINS InterPro DOMAIN/s: SANT, DNA-binding (InterPro:IPR001005), Ribosomal protein S5 domain 2-type fold…
AT1G73460	9.00697	8.79053	8.744	8.62213	8.70926	8.78842	8.91843	8.83332	8.45125	7.90304	-0.0885471	0.303893	-0.173649	0.0723109	-0.555718	6.56496e-05	-1.10393	1.12084e-08	0	Protein kinase superfamily protein; FUNCTIONS IN: protein serine/threonine kinase activity, protein kinase activity, kinase activity, ATP binding; INVOLVED IN: protein amino acid phosphorylation; LOCATED IN: cytosol, plasma membrane, cytoplasm; EXPRESSED IN: male gametophyte, cultured cell, pollen tube; EXPRESSED DURING: L mature pollen stage, M germinated pollen stage; CONTAINS InterPro DOMAIN/s…
AT1G73390	7.80569	8.0877	8.26139	8.44612	8.90959	8.11255	8.34453	8.74575	9.42391	9.05902	0.538842	0.00226933	0.940064	2.62708e-06	1.61822	4.08113e-10	1.25333	1.0722e-08	0	Endosomal targeting BRO1-like domain-containing protein; FUNCTIONS IN: molecular_function unknown; INVOLVED IN: N-terminal protein myristoylation; LOCATED IN: cellular_component unknown; EXPRESSED IN: 24 plant structures; EXPRESSED DURING: 13 growth stages; CONTAINS InterPro DOMAIN/s: BRO1 (InterPro:IPR004328); BEST Arabidopsis thaliana protein match is: Endosomal targeting BRO1-like domain-conta…
AT1G73500	7.47239	7.12081	7.5332	7.37063	7.2661	8.10591	6.89991	9.48756	8.74528	8.4773	-0.572477	0.0332898	2.01517	1.86291e-07	1.27289	1.18387e-05	1.00491	0.000129438	MAP KINASE KINASE 9 (MKK9); (ATMKK9)	member of MAP Kinase Kinase family. Autophosphorylates and also phosphorylates MPK3 and MPK6. Independently involved in ethylene and calmalexin biosynthesis. Induces transcription of ACS2, ACS6, ERF1, ERF2, ERF5, ERF6, CYP79B2, CYP79B3, CYP71A13 and PAD3.
AT1G73380	7.47343	7.37978	7.43588	7.50638	7.73169	7.62655	7.51315	7.62131	8.36564	9.22372	0.0397191	0.403641	0.147879	0.0840891	0.892202	8.04952e-08	1.75029	4.22394e-12	0	unknown protein; CONTAINS InterPro DOMAIN/s: Protein of unknown function DUF1308 (InterPro:IPR010733); Has 162 Blast hits to 160 proteins in 67 species: Archae - 0; Bacteria - 2; Metazoa - 120; Fungi - 0; Plants - 34; Viruses - 0; Other Eukaryotes - 6 (source: NCBI BLink).
AT1G73480	6.08111	7.63661	7.03085	7.81849	8.2977	7.46593	7.95121	7.80734	8.79894	8.1895	1.8701	5.61069e-08	1.72623	4.6323e-08	2.71784	1.3952e-11	2.10839	3.40283e-10	0	alpha/beta-Hydrolases superfamily protein; FUNCTIONS IN: hydrolase activity; EXPRESSED IN: 25 plant structures; EXPRESSED DURING: 15 growth stages; BEST Arabidopsis thaliana protein match is: alpha/beta-Hydrolases superfamily protein (TAIR:AT1G18360.1); Has 6390 Blast hits to 6380 proteins in 1730 species: Archae - 36; Bacteria - 4672; Metazoa - 140; Fungi - 153; Plants - 452; Viruses - 63; Other…
AT1G44110	9.11903	8.84496	9.1693	8.65994	8.52139	8.75978	9.07711	8.63751	7.56898	7.22567	-0.0419227	0.426757	-0.481525	0.00396477	-1.55005	4.97445e-09	-1.89336	2.12831e-10	CYCLIN A1;1 (CYCA1;1)	Cyclin A1;1 (CYCA1;1); CONTAINS InterPro DOMAIN/s: Cyclin, C-terminal (InterPro:IPR004367), Cyclin (InterPro:IPR006670), G2/mitotic-specific cyclin A (InterPro:IPR015453), Cyclin-like (InterPro:IPR011028), Cyclin-related (InterPro:IPR013763), Cyclin, N-terminal (InterPro:IPR006671), Cyclin, A/B/D/E (InterPro:IPR014400); BEST Arabidopsis thaliana protein match is: CYCLIN A1;2 (TAIR:AT1G77390.1); H…
AT1G44120	5.26903	5.98511	5.4217	5.61851	5.90683	5.75162	5.394	5.94038	6.46208	6.33953	0.124977	0.317318	0.671351	0.00116417	1.19305	1.23578e-06	1.0705	4.12221e-06	0	Armadillo/beta-catenin-like repeat ; C2 calcium/lipid-binding domain (CaLB) protein; FUNCTIONS IN: binding; INVOLVED IN: biological_process unknown; LOCATED IN: cellular_component unknown; EXPRESSED IN: 8 plant structures; EXPRESSED DURING: L mature pollen stage, M germinated pollen stage, 4 anthesis, petal differentiation and expansion stage; CONTAINS InterPro DOMAIN/s: Armadillo-like helical (I…
AT1G44170	10.2176	9.96259	10.1706	10.1935	10.1027	10.2741	9.9862	10.1756	9.84904	9.17918	-0.231385	0.0605487	-0.0420095	0.24851	-0.368546	0.00132184	-1.03841	1.0422e-08	ALDEHYDE DEHYDROGENASE 4 (ALDH4);ALDEHYDE DEHYDROGENASE 3H1 (ALDH3H1)	Encodes a protein similar to the aldehyde dehydrogenase cp-ADH from C.plantagineum. Constitutively expressed at low levels.
AT1G51140	8.5931	8.53159	8.84124	8.93932	9.4414	8.98365	8.97328	9.94857	11.5576	11.7275	0.380189	0.0184456	1.35547	2.80807e-08	2.96451	8.16369e-14	3.13443	2.06117e-14	0	basic helix-loop-helix (bHLH) DNA-binding superfamily protein; FUNCTIONS IN: DNA binding, sequence-specific DNA binding transcription factor activity; INVOLVED IN: regulation of transcription; LOCATED IN: nucleus; EXPRESSED IN: 22 plant structures; EXPRESSED DURING: 13 growth stages; CONTAINS InterPro DOMAIN/s: Helix-loop-helix DNA-binding domain (InterPro:IPR001092), Helix-loop-helix DNA-binding…
AT1G51090	4.54866	4.11103	5.97376	6.79381	5.78857	5.24959	4.44754	5.14073	6.02757	7.57831	-0.101127	0.346334	0.592065	0.00214398	1.47891	4.41101e-08	3.02964	1.16756e-12	0	Heavy metal transport/detoxification superfamily protein ; FUNCTIONS IN: metal ion binding; INVOLVED IN: defense response to fungus; LOCATED IN: cellular_component unknown; EXPRESSED IN: 15 plant structures; EXPRESSED DURING: 9 growth stages; CONTAINS InterPro DOMAIN/s: Heavy metal transport/detoxification protein (InterPro:IPR006121); BEST Arabidopsis thaliana protein match is: Heavy metal trans…
AT1G51060	12.006	11.6777	11.4935	11.1485	10.8336	11.5689	11.6751	11.4883	10.5812	9.54651	-0.330838	0.0658539	-0.51766	0.00357588	-1.42476	3.38556e-08	-2.45945	1.05373e-11	HISTONE H2A 10 (HTA10)	Encodes HTA10, a histone H2A protein.
AT1G25988	7.43658	7.97576	8.1588	7.84744	8.08747	7.49464	7.64247	7.91834	8.36548	8.69693	0.20589	0.109842	0.481763	0.000867967	0.928897	2.70348e-07	1.26035	3.27984e-09	0	Family of unknown function (DUF572) ; CONTAINS InterPro DOMAIN/s: Protein of unknown function DUF572 (InterPro:IPR007590); BEST Arabidopsis thaliana protein match is: Family of unknown function (DUF572) (TAIR:AT1G25682.1); Has 183 Blast hits to 183 proteins in 74 species: Archae - 0; Bacteria - 0; Metazoa - 102; Fungi - 16; Plants - 54; Viruses - 0; Other Eukaryotes - 11 (source: NCBI BLink).
AT1G35190	5.99982	6.55335	6.6376	6.87612	6.99146	6.75879	5.92995	7.13576	9.01372	7.60041	-0.0698695	0.448592	1.13594	0.00546737	3.0139	1.47211e-07	1.6006	0.000190876	0	2-oxoglutarate (2OG) and Fe(II)-dependent oxygenase superfamily protein; FUNCTIONS IN: oxidoreductase activity, acting on paired donors, with incorporation or reduction of molecular oxygen, 2-oxoglutarate as one donor, and incorporation of one atom each of oxygen into both donors, oxidoreductase activity, iron ion binding; INVOLVED IN: oxidation reduction, alkaloid biosynthetic process; LOCATED I…
AT1G35140	6.31365	5.91037	5.28416	5.30567	5.91327	6.18888	5.34986	7.88385	5.80226	5.00213	-0.963794	4.68902e-05	1.5702	2.91951e-08	-0.511387	0.00146581	-1.31152	4.80467e-08	PHOSPHATE-INDUCED 1 (PHI-1);EXORDIUM LIKE 7 (EXL7);EXORDIUM LIKE 1 (EXL1)	Encodes PHI1/EXL1
AT1G27880	6.90539	6.81621	6.84838	6.42941	6.17477	6.43691	6.97586	6.07565	5.48397	5.13112	0.0704744	0.355525	-0.829737	6.4106e-06	-1.42142	1.24353e-09	-1.77427	3.39748e-11	0	DEAD/DEAH box RNA helicase family protein ; FUNCTIONS IN: helicase activity, nucleic acid binding, ATP-dependent helicase activity, ATP binding; INVOLVED IN: DNA recombination; LOCATED IN: cellular_component unknown; EXPRESSED IN: 18 plant structures; EXPRESSED DURING: 11 growth stages; CONTAINS InterPro DOMAIN/s: DNA/RNA helicase, DEAD/DEAH box type, N-terminal (InterPro:IPR011545), DNA helicase…
AT1G30260	5.30645	5.83924	5.86346	5.85653	5.89798	6.07128	5.4807	5.739	6.49167	7.23736	0.174244	0.25705	0.432551	0.0184884	1.18522	2.35263e-06	1.93091	2.76453e-09	AGAMOUS-LIKE 79 (AGL79)	BEST Arabidopsis thaliana protein match is: Galactosyltransferase family protein (TAIR:AT4G21060.1); Has 30 Blast hits to 30 proteins in 8 species: Archae - 0; Bacteria - 0; Metazoa - 0; Fungi - 0; Plants - 30; Viruses - 0; Other Eukaryotes - 0 (source: NCBI BLink).
AT1G45688	10.0952	9.9588	9.86423	9.74448	10.2848	10.2778	10.0718	10.2018	9.73093	9.06368	-0.0234909	0.435328	0.106549	0.12251	-0.364311	0.00062249	-1.03157	2.41798e-09	0	unknown protein; FUNCTIONS IN: molecular_function unknown; INVOLVED IN: biological_process unknown; LOCATED IN: plasma membrane; EXPRESSED IN: 22 plant structures; EXPRESSED DURING: 13 growth stages; BEST Arabidopsis thaliana protein match is: unknown protein (TAIR:AT5G42860.1); Has 258 Blast hits to 242 proteins in 39 species: Archae - 0; Bacteria - 11; Metazoa - 10; Fungi - 14; Plants - 198; Vi…
AT1G45976	8.48414	8.82506	8.60379	8.78665	8.95236	8.70511	8.66634	9.0349	10.0065	10.538	0.182209	0.134203	0.550761	0.000234143	1.52235	2.30049e-10	2.05385	1.98778e-12	S-RIBONUCLEASE BINDING PROTEIN 1 (SBP1)	S-ribonuclease binding protein 1 (SBP1); FUNCTIONS IN: zinc ion binding; INVOLVED IN: biological_process unknown; LOCATED IN: cellular_component unknown; EXPRESSED IN: 24 plant structures; EXPRESSED DURING: 15 growth stages; CONTAINS InterPro DOMAIN/s: Zinc finger, RING-type (InterPro:IPR001841), S-ribonuclease binding protein, SBP1, pollen (InterPro:IPR017066); BEST Arabidopsis thaliana protein …
AT1G32190	9.25563	8.99315	8.90641	8.40896	8.53113	8.79195	9.04124	8.29077	7.58615	8.1901	-0.214393	0.120395	-0.964866	2.0687e-06	-1.66949	2.91747e-10	-1.06553	1.1212e-07	0	alpha/beta-Hydrolases superfamily protein; FUNCTIONS IN: hydrolase activity; INVOLVED IN: N-terminal protein myristoylation; LOCATED IN: plasma membrane; EXPRESSED IN: 14 plant structures; EXPRESSED DURING: 8 growth stages; CONTAINS InterPro DOMAIN/s: Phospholipase/carboxylesterase (InterPro:IPR003140); BEST Arabidopsis thaliana protein match is: alpha/beta-Hydrolases superfamily protein (TAIR:AT…
AT1G32170	6.51365	7.25833	6.77729	7.51427	7.22791	7.59407	6.58852	8.15966	8.65775	7.90525	0.0748687	0.375007	1.64601	1.67003e-08	2.1441	7.38896e-11	1.3916	2.29975e-08	XYLOGLUCAN ENDOTRANSGLUCOSYLASE/HYDROLASE 30 (XTH30);XYLOGLUCAN ENDOTRANSGLYCOSYLASE 4 (XTR4)	xyloglucan endotransglycosylase-related protein (XTR4)
AT1G45474	10.5651	10.4307	10.208	10.1103	10.2427	10.3294	10.6034	9.71666	9.47657	9.467	0.0382867	0.421695	-0.848428	6.40725e-06	-1.08852	6.56627e-08	-1.09809	4.79192e-08	PHOTOSYSTEM I LIGHT HARVESTING COMPLEX GENE 5 (LHCA5)	Encodes a component of the light harvesting complex of photosystem I.
AT1G46768	5.29359	5.42454	5.43558	6.06213	5.72576	5.39196	5.45624	5.68397	6.70057	7.16666	0.162654	0.343903	0.390379	0.0760893	1.40698	2.40904e-05	1.87307	7.16886e-07	RELATED TO AP2 1 (RAP2.1)	encodes a member of the DREB subfamily A-5 of ERF/AP2 transcription factor family (RAP2.1). The protein contains one AP2 domain. There are 16 members in this subfamily including RAP2.9 and RAP2.10.
AT1G58440	8.96185	8.88221	8.80193	8.76297	8.71854	8.76329	8.8812	8.58643	7.92615	7.41412	-0.0806461	0.333086	-0.375416	0.00542717	-1.0357	8.59951e-08	-1.54773	2.29224e-10	SQUALENE EPOXIDASE 1 (SQE1); (XF1)	Encodes a putative protein that has been speculated, based on sequence similarities, to have squalene monooxygenase activity.
AT1G49910	6.19232	6.06139	6.37361	5.77315	5.54455	6.0768	6.08095	5.76367	5.20692	4.72552	-0.111371	0.363607	-0.428651	0.031427	-0.985405	8.10675e-05	-1.46681	7.58572e-07	BUB (BUDDING UNINHIBITED BY BENZYMIDAZOL) 3.2 (BUB3.2)	Encodes a homolog of the yeast and human BUB3 (BUDDING UNINHIBITED BY BENZYMIDAZOL 3) protein. Yeast and human BUB3s function in spindle assembly checkpoint control.
AT1G26100	8.62128	8.3154	8.45368	8.05077	8.04297	8.3141	8.42042	7.66319	7.2109	7.39959	-0.200866	0.0943952	-0.958094	2.65727e-07	-1.41038	2.65265e-10	-1.22169	1.38949e-09	0	Cytochrome b561/ferric reductase transmembrane protein family; FUNCTIONS IN: carbon-monoxide oxygenase activity; LOCATED IN: endomembrane system, integral to membrane; EXPRESSED IN: 21 plant structures; EXPRESSED DURING: 13 growth stages; CONTAINS InterPro DOMAIN/s: Cytochrome b561, eukaryote (InterPro:IPR004877), Cytochrome b561/ferric reductase transmembrane (InterPro:IPR006593); BEST Arabidops…
AT1G57820	9.74261	9.54094	9.34319	9.05261	8.72787	9.17487	9.60269	8.92066	8.01779	8.25715	-0.139918	0.226233	-0.821951	1.10061e-05	-1.72482	1.49994e-10	-1.48546	8.21002e-10	ORTHRUS 2 (ORTH2);VARIANT IN METHYLATION 1 (VIM1)	Encodes a 645-amino acid methylcytosine-binding protein with a PHD domain, two RING finger domains, and an SRA domain that is involved in centromere heterochromatinization. This protein functions as an E3 ubiquitin ligase in vitro. The protein has been shown to bind to methylated cytosines of CG, CNG and CNN motifs via its SRA domain but has a preference for the former. It plays a role in the est…
AT1G48840	6.03314	6.59119	6.46133	6.49611	6.74579	6.04864	6.7605	7.25417	8.79057	8.94768	0.727364	0.00193251	1.22103	3.17475e-06	2.75743	1.09974e-11	2.91454	3.12136e-12	0	Plant protein of unknown function (DUF639); CONTAINS InterPro DOMAIN/s: Protein of unknown function DUF639 (InterPro:IPR006927); BEST Arabidopsis thaliana protein match is: Plant protein of unknown function (DUF639) (TAIR:AT3G18350.1); Has 149 Blast hits to 146 proteins in 12 species: Archae - 0; Bacteria - 0; Metazoa - 0; Fungi - 0; Plants - 149; Viruses - 0; Other Eukaryotes - 0 (source: NCBI B…
AT1G58430	11.2069	10.9506	11.7918	11.1856	11.5035	11.1677	11.4947	11.1821	9.77748	7.79778	0.28787	0.0721245	-0.0247839	0.289671	-1.42939	7.44533e-09	-3.40909	2.0816e-14	(RXF26)	Encodes an anther-specific proline-rich protein.
AT1G26130	6.21036	6.55824	6.5186	6.97201	6.76559	6.46412	6.59379	6.71987	6.76821	7.29808	0.383434	0.025324	0.509517	0.0018567	0.557853	0.000426358	1.08772	2.31315e-07	0	ATPase E1-E2 type family protein / haloacid dehalogenase-like hydrolase family protein; FUNCTIONS IN: ATPase activity, coupled to transmembrane movement of ions, phosphorylative mechanism; INVOLVED IN: metabolic process, phospholipid transport, ATP biosynthetic process; EXPRESSED IN: 24 plant structures; EXPRESSED DURING: 15 growth stages; CONTAINS InterPro DOMAIN/s: Haloacid dehalogenase-like hy…
AT1G58080	10.1423	10.0768	9.38611	9.07645	9.07802	9.54832	10.2391	9.09931	8.39506	8.25987	0.0968334	0.283391	-1.04295	1.42003e-07	-1.7472	2.06668e-11	-1.88239	4.36553e-12	ATP PHOSPHORIBOSYL TRANSFERASE 1 (ATATP-PRT1); (HISN1A);ATP PHOSPHORIBOSYL TRANSFERASE 1 (ATP-PRT1)	ATP phosphoribosyl transferase, catalyses first step of histidine biosynthesis
AT5G09460	8.79311	8.64296	8.54219	8.33157	8.5503	8.69706	8.78287	8.60728	7.72772	7.62216	-0.0102352	0.469515	-0.185825	0.0549579	-1.06539	1.1592e-08	-1.17095	2.34949e-09	0	sequence-specific DNA binding transcription factors;transcription regulators; CONTAINS InterPro DOMAIN/s: Helix-loop-helix DNA-binding domain (InterPro:IPR001092); BEST Arabidopsis thaliana protein match is: sequence-specific DNA binding transcription factors;transcription regulators (TAIR:AT5G64340.1); Has 178 Blast hits to 178 proteins in 26 species: Archae - 0; Bacteria - 2; Metazoa - 6; Fungi…
AT5G09300	9.20967	8.98399	9.14727	9.04718	8.90982	9.12924	8.97103	8.73472	8.05241	7.80667	-0.238648	0.0832395	-0.474956	0.0012286	-1.15726	2.12145e-08	-1.40301	1.08673e-09	0	Thiamin diphosphate-binding fold (THDP-binding) superfamily protein; FUNCTIONS IN: oxidoreductase activity, acting on the aldehyde or oxo group of donors, disulfide as acceptor, 3-methyl-2-oxobutanoate dehydrogenase (2-methylpropanoyl-transferring) activity; INVOLVED IN: metabolic process; LOCATED IN: mitochondrion; EXPRESSED IN: 22 plant structures; EXPRESSED DURING: 10 growth stages; CONTAINS I…
AT5G09250	8.61988	8.61863	8.59943	8.37942	8.50931	8.24075	8.70555	7.83213	7.53726	7.36692	0.0856691	0.327639	-0.787753	1.40106e-05	-1.08261	6.74492e-08	-1.25296	7.08545e-09	(KIWI)	putative transcriptional co-activator (KIWI) mRNA, complete
AT5G09400	5.16968	5.20581	5.26332	5.52286	5.4952	5.08525	5.16462	6.94758	7.67166	6.84597	-0.0050618	0.482836	1.77789	6.3937e-08	2.50198	9.81107e-11	1.67628	1.98589e-08	K+ UPTAKE PERMEASE 7 (KUP7)	potassium transporter
AT5G11090	8.97336	8.98677	9.00314	9.02905	8.99503	9.17822	8.61288	8.97132	9.83031	10.1113	-0.360484	0.0103492	-0.0020473	0.318032	0.856941	2.46647e-07	1.13798	4.02367e-09	0	serine-rich protein-related; BEST Arabidopsis thaliana protein match is: serine-rich protein-related (TAIR:AT5G25280.2); Has 1807 Blast hits to 1807 proteins in 277 species: Archae - 0; Bacteria - 0; Metazoa - 736; Fungi - 347; Plants - 385; Viruses - 0; Other Eukaryotes - 339 (source: NCBI BLink).
AT5G28750	9.91326	10.0057	9.59481	9.58519	9.46795	9.61116	9.97528	9.8028	9.12316	8.60938	0.0620257	0.371819	-0.110464	0.155851	-0.790096	2.83408e-06	-1.30388	2.8703e-09	0	Bacterial sec-independent translocation protein mttA/Hcf106; FUNCTIONS IN: protein transporter activity; INVOLVED IN: protein secretion, protein transport; LOCATED IN: chloroplast thylakoid membrane, chloroplast envelope; EXPRESSED IN: 22 plant structures; EXPRESSED DURING: 13 growth stages; CONTAINS InterPro DOMAIN/s: Bacterial sec-independent translocation protein mttA/Hcf106 (InterPro:IPR00336…
AT5G24760	8.98706	8.60686	8.39777	8.22655	8.52192	8.48266	8.67697	8.19466	7.38614	7.05837	-0.310086	0.0364239	-0.792397	1.12209e-05	-1.60092	2.58377e-10	-1.92869	1.12384e-11	0	GroES-like zinc-binding dehydrogenase family protein; FUNCTIONS IN: oxidoreductase activity, zinc ion binding; INVOLVED IN: oxidation reduction; LOCATED IN: chloroplast; EXPRESSED IN: 22 plant structures; EXPRESSED DURING: 13 growth stages; CONTAINS InterPro DOMAIN/s: GroES-like (InterPro:IPR011032), Polyketide synthase, enoylreductase (InterPro:IPR020843), Alcohol dehydrogenase GroES-like (Inter…
AT5G09240	8.69972	8.4681	8.30514	8.2406	8.21457	8.02246	8.56513	7.96938	7.38823	7.51348	-0.134589	0.290713	-0.730335	0.000364561	-1.31149	1.66365e-07	-1.18624	5.27776e-07	0	ssDNA-binding transcriptional regulator; FUNCTIONS IN: transcription coactivator activity, binding, DNA binding; INVOLVED IN: regulation of transcription, DNA-dependent; LOCATED IN: cellular_component unknown; EXPRESSED IN: 23 plant structures; EXPRESSED DURING: 13 growth stages; CONTAINS InterPro DOMAIN/s: ssDNA-binding transcriptional regulator (InterPro:IPR009044), Transcriptional coactivator …
AT5G19580	10.3993	12.0716	11.6626	12.1818	12.0642	12.1287	11.2141	12.2646	12.8015	12.3555	0.814842	0.00010851	1.86532	8.81421e-10	2.40223	3.54447e-12	1.9562	4.23925e-11	0	glyoxal oxidase-related protein; FUNCTIONS IN: molecular_function unknown; INVOLVED IN: biological_process unknown; LOCATED IN: endomembrane system; EXPRESSED IN: 10 plant structures; EXPRESSED DURING: L mature pollen stage, M germinated pollen stage, 4 anthesis, C globular stage, petal differentiation and expansion stage; CONTAINS InterPro DOMAIN/s: Galactose oxidase/kelch, beta-propeller (Inter…
AT5G28500	10.7495	10.8898	10.7089	10.6281	10.6337	10.6355	10.9249	10.2149	9.5452	9.21739	0.175444	0.169538	-0.534554	0.000687339	-1.20427	2.18656e-08	-1.53208	5.57818e-10	0	unknown protein; FUNCTIONS IN: molecular_function unknown; INVOLVED IN: biological_process unknown; LOCATED IN: chloroplast stroma, chloroplast; EXPRESSED IN: 23 plant structures; EXPRESSED DURING: 13 growth stages; BEST Arabidopsis thaliana protein match is: unknown protein (TAIR:AT3G04550.1); Has 109 Blast hits to 109 proteins in 49 species: Archae - 0; Bacteria - 67; Metazoa - 0; Fungi - 0; Pl…
AT5G28540	12.6567	12.7692	12.7005	12.5738	12.4424	12.7191	12.5244	12.626	11.8495	11.644	-0.132301	0.162847	-0.0306611	0.26169	-0.807206	7.78092e-08	-1.01266	2.61602e-09	(BIP1)	Encodes the luminal binding protein BiP, an ER-localized member of the HSP70 family. BiP is composed of an N-terminal ATP binding domain and a C-terminal domain that binds to hydrophobic patches on improperly/incompletely folded proteins in an ATP-dependent manner. Involved in polar nuclei fusion during proliferation of endosperm nuclei.
AT5G19610	4.95797	6.4313	6.4104	6.72037	6.68109	6.89728	5.86067	6.82767	7.21979	7.03989	0.902703	0.00109839	1.8697	1.00869e-07	2.26182	1.32616e-09	2.08193	3.16026e-09	GNOM-LIKE 2 (GNL2)	GNOM-like 2 (GNL2); FUNCTIONS IN: ARF guanyl-nucleotide exchange factor activity; INVOLVED IN: pollen germination; LOCATED IN: intracellular; EXPRESSED IN: petal, leaf whorl, male gametophyte, flower, pollen tube; EXPRESSED DURING: L mature pollen stage, M germinated pollen stage, 4 anthesis, petal differentiation and expansion stage; CONTAINS InterPro DOMAIN/s: SEC7-like (InterPro:IPR000904); BE…
AT5G19660	7.45346	7.78968	7.65026	7.74882	7.63473	7.67506	7.79401	7.83044	8.17565	8.83406	0.340551	0.0203866	0.376983	0.00441973	0.722192	5.56656e-06	1.3806	7.69432e-10	(ATSBT6.1);SITE-1 PROTEASE (S1P);SITE-1 PROTEASE (ATS1P)	S1P appears to function as a Golgi-localized subtilase and to help protect seedlings against salt and osmotic stress. The roots of s1p-3 mutants are hypersensitive to NaCl, KCl, LiCl, and mannitol. Several salt-stress responsive genes show weaker induction in an s1P-3 mutant background. The proteolytic cleavage of the bZIP17 transcription factor depends on S1P in vitro. And there is evidence that…
AT5G13150	5.43368	6.19914	6.22438	6.51433	6.40962	6.50966	5.66569	6.40966	7.00419	6.77467	0.232009	0.228698	0.975975	0.000324425	1.57051	5.78102e-07	1.34099	3.62556e-06	EXOCYST SUBUNIT EXO70 FAMILY PROTEIN C1 (ATEXO70C1);EXOCYST SUBUNIT EXO70 FAMILY PROTEIN C1 (EXO70C1)	A member of EXO70 gene family, putative exocyst subunits, conserved in land plants. Arabidopsis thaliana contains 23 putative EXO70 genes, which can be classified into eight clusters on the phylogenetic tree.
AT5G13140	10.2497	9.93451	9.91883	9.54518	9.78163	9.97415	9.92311	9.78423	9.20997	9.0605	-0.326635	0.0514476	-0.465524	0.00393856	-1.03978	6.67087e-07	-1.18925	9.61294e-08	0	Pollen Ole e 1 allergen and extensin family protein; CONTAINS InterPro DOMAIN/s: Pollen Ole e 1 allergen/extensin (InterPro:IPR006041); BEST Arabidopsis thaliana protein match is: Pollen Ole e 1 allergen and extensin family protein (TAIR:AT3G26960.1); Has 1807 Blast hits to 1807 proteins in 277 species: Archae - 0; Bacteria - 0; Metazoa - 736; Fungi - 347; Plants - 385; Viruses - 0; Other Eukaryo…
AT5G13180	8.67896	8.43978	8.27261	8.31935	8.49941	8.7724	8.75542	8.3866	8.32956	7.14518	0.0764583	0.373331	-0.292369	0.0405071	-0.349401	0.0137132	-1.53379	6.61537e-09	NAC DOMAIN CONTAINING PROTEIN 83 (ANAC083);NAC DOMAIN CONTAINING PROTEIN 83 (NAC083);VND-INTERACTING 2 (VNI2)	Encodes a NAC domain transcription factor that interacts with VND7 and negatively regulates xylem vessel formation.
AT5G20700	11.1597	10.6106	11.0631	11.1474	11.006	10.6455	10.6746	10.6153	10.4664	9.97036	-0.48506	0.000806267	-0.544447	7.25548e-05	-0.693346	1.44083e-06	-1.18935	7.36282e-10	0	Protein of unknown function (DUF581); CONTAINS InterPro DOMAIN/s: Protein of unknown function DUF581 (InterPro:IPR007650); BEST Arabidopsis thaliana protein match is: Protein of unknown function (DUF581) (TAIR:AT1G74940.1); Has 476 Blast hits to 476 proteins in 20 species: Archae - 0; Bacteria - 0; Metazoa - 0; Fungi - 0; Plants - 476; Viruses - 0; Other Eukaryotes - 0 (source: NCBI BLink).
AT5G20830	9.07301	9.64242	10.3755	10.5391	10.3873	10.13	9.51613	10.2483	11.1597	10.1276	0.443118	0.00537331	1.17524	7.5232e-08	2.08674	4.06349e-12	1.05461	4.71013e-08	SUCROSE SYNTHASE 1 (SUS1); (atsus1); (ASUS1)	Encodes a protein with sucrose synthase activity (SUS1).
AT5G20740	11.6054	11.3696	11.5568	11.4124	11.0214	11.5634	11.4628	11.2896	9.96421	9.66305	-0.14269	0.209352	-0.315843	0.013278	-1.64123	1.58833e-10	-1.9424	8.66244e-12	0	Plant invertase/pectin methylesterase inhibitor superfamily protein; FUNCTIONS IN: enzyme inhibitor activity, pectinesterase inhibitor activity, pectinesterase activity; INVOLVED IN: biological_process unknown; LOCATED IN: endomembrane system; EXPRESSED IN: 13 plant structures; EXPRESSED DURING: 7 growth stages; CONTAINS InterPro DOMAIN/s: Pectinesterase inhibitor (InterPro:IPR006501); BEST Arabi…
AT5G20630	13.2141	12.4979	12.801	12.5008	11.4262	12.9002	11.927	12.7509	11.6633	9.92502	-1.28704	3.62243e-07	-0.463191	0.00284357	-1.55075	1.41658e-09	-3.28904	2.02372e-14	GERMIN-LIKE PROTEIN 3 (GLP3); (GLP3A);GERMIN 3 (GER3);ARABIDOPSIS THALIANA GERMIN 3 (ATGER3); (GLP3B)	Encodes a germin-like protein. Its transcripts are more abundant in RNA from leaves collected in the evening, suggesting some kind of circadian regulation.
AT5G08330	8.92691	8.46585	7.83932	7.86877	8.21445	8.37766	8.54443	8.47203	6.61179	6.50989	-0.382478	0.022647	-0.454877	0.00328762	-2.31511	5.29547e-12	-2.41702	1.78297e-12	(AtTCP11);TCP DOMAIN PROTEIN 11 (TCP11)	TCP family transcription factor ; CONTAINS InterPro DOMAIN/s: Transcription factor, TCP (InterPro:IPR005333), Transcription factor TCP subgroup (InterPro:IPR017887); BEST Arabidopsis thaliana protein match is: TCP family transcription factor (TAIR:AT5G23280.1); Has 954 Blast hits to 946 proteins in 163 species: Archae - 0; Bacteria - 6; Metazoa - 29; Fungi - 0; Plants - 913; Viruses - 0; Other Eu…
AT5G10650	5.91072	6.66528	7.06067	7.0194	7.28647	7.17638	6.25485	7.4321	8.4035	7.75753	0.344135	0.0742451	1.52139	2.15792e-07	2.49278	4.70088e-11	1.84682	2.19574e-09	0	RING/U-box superfamily protein; FUNCTIONS IN: zinc ion binding; EXPRESSED IN: 19 plant structures; EXPRESSED DURING: 14 growth stages; CONTAINS InterPro DOMAIN/s: Zinc finger, RING-type (InterPro:IPR001841), Zinc finger, C3HC4 RING-type (InterPro:IPR018957); BEST Arabidopsis thaliana protein match is: RING/U-box superfamily protein (TAIR:AT5G24870.2); Has 30201 Blast hits to 17322 proteins in 780…
AT5G21100	9.39046	9.62395	9.13309	8.85207	9.28257	9.18823	9.54594	9.35798	8.745	7.95976	0.155476	0.18086	-0.0324877	0.271639	-0.645463	2.09211e-05	-1.43071	4.95283e-10	0	Plant L-ascorbate oxidase; FUNCTIONS IN: oxidoreductase activity, copper ion binding, L-ascorbate oxidase activity; INVOLVED IN: oxidation reduction; LOCATED IN: plant-type cell wall; EXPRESSED IN: 21 plant structures; EXPRESSED DURING: 13 growth stages; CONTAINS InterPro DOMAIN/s: Multicopper oxidase, type 3 (InterPro:IPR011707), Multicopper oxidase, type 2 (InterPro:IPR011706), Cupredoxin (Inte…
AT5G08280	10.6429	10.5114	10.7304	10.6664	10.3754	10.2554	10.6843	10.2822	9.54475	9.23232	0.0414001	0.402278	-0.360639	0.00321078	-1.09811	6.80252e-09	-1.41054	1.42689e-10	HYDROXYMETHYLBILANE SYNTHASE (HEMC)	Encodes a protein with porphobilinogen deaminase activity. This protein is targeted to the chloroplast.
AT5G08300	10.9148	10.8162	10.9479	10.7588	10.7987	10.6162	10.8716	10.5772	10.218	9.45862	-0.0431558	0.388374	-0.337514	0.002668	-0.696779	8.32613e-07	-1.45614	2.15033e-11	0	Succinyl-CoA ligase, alpha subunit; FUNCTIONS IN: succinate-CoA ligase (GDP-forming) activity, copper ion binding, metal ion binding; INVOLVED IN: response to cadmium ion, metabolic process; LOCATED IN: mitochondrion, cell wall; EXPRESSED IN: 25 plant structures; EXPRESSED DURING: 14 growth stages; CONTAINS InterPro DOMAIN/s: Succinyl-CoA ligase, alpha subunit (InterPro:IPR005810), ATP-citrate ly…
AT5G08370	9.39311	9.04223	9.14675	8.97348	9.01797	9.19018	9.07927	8.65692	8.05692	8.0348	-0.313838	0.058893	-0.736191	0.000109768	-1.33619	2.38849e-08	-1.35831	1.52713e-08	ALPHA-GALACTOSIDASE 2 (AGAL2);ALPHA-GALACTOSIDASE 2 (AtAGAL2)	alpha-galactosidase 2 (AGAL2); FUNCTIONS IN: alpha-galactosidase activity, hydrolase activity, hydrolyzing O-glycosyl compounds, catalytic activity; INVOLVED IN: positive regulation of flower development, leaf morphogenesis; LOCATED IN: plant-type cell wall; EXPRESSED IN: 22 plant structures; EXPRESSED DURING: 13 growth stages; CONTAINS InterPro DOMAIN/s: Aldolase-type TIM barrel (InterPro:IPR013…
AT5G19480	8.9792	8.53509	8.31738	8.29737	8.31588	8.14454	8.05793	7.49022	7.40504	7.60829	-0.921275	2.88271e-06	-1.48899	1.29629e-09	-1.57416	9.77603e-11	-1.37092	4.61689e-10	0	unknown protein; BEST Arabidopsis thaliana protein match is: unknown protein (TAIR:AT5G12230.1); Has 1807 Blast hits to 1807 proteins in 277 species: Archae - 0; Bacteria - 0; Metazoa - 736; Fungi - 347; Plants - 385; Viruses - 0; Other Eukaryotes - 339 (source: NCBI BLink).
AT5G19330	8.61975	9.05608	9.07421	9.27988	9.19218	9.10327	8.92548	9.41789	9.7006	9.68795	0.305724	0.0275355	0.798136	4.06034e-06	1.08085	1.81545e-08	1.06819	1.70702e-08	ARM REPEAT PROTEIN INTERACTING WITH ABF2 (ARIA)	Encodes an armadillo repeat protein involved in the abscisic acid response. The protein interacts with a transcription factor, ABF2, which controls ABA-dependent gene expression via the G-box-type ABA-responsive elements.
AT5G19360	4.32674	5.79844	5.35968	5.49484	5.75271	5.11726	4.62591	5.58955	6.5336	5.73167	0.299171	0.150483	1.26281	1.58357e-05	2.20685	2.92418e-09	1.40492	1.07049e-06	CALCIUM-DEPENDENT PROTEIN KINASE 34 (CPK34)	member of Calcium Dependent Protein Kinase
AT5G20150	7.70659	7.857	8.12257	8.44771	8.58682	8.068	8.19845	9.10132	9.5147	9.68749	0.491861	0.00686563	1.39473	5.04892e-08	1.80811	2.42204e-10	1.9809	4.06726e-11	ARABIDOPSIS THALIANA SPX DOMAIN GENE 1 (ATSPX1);SPX DOMAIN GENE 1 (SPX1)	SPX domain gene 1 (SPX1); CONTAINS InterPro DOMAIN/s: SPX, N-terminal (InterPro:IPR004331); BEST Arabidopsis thaliana protein match is: SPX domain gene 2 (TAIR:AT2G26660.1); Has 1126 Blast hits to 1124 proteins in 197 species: Archae - 3; Bacteria - 7; Metazoa - 241; Fungi - 471; Plants - 313; Viruses - 0; Other Eukaryotes - 91 (source: NCBI BLink).
AT5G20410	8.00599	9.27935	8.65027	8.84023	8.87218	8.9721	8.18291	8.82906	9.52108	9.05257	0.176922	0.223239	0.823069	0.000106654	1.51509	1.89813e-08	1.04658	2.12285e-06	MONOGALACTOSYLDIACYLGLYCEROL SYNTHASE 2 (MGD2);ARABIDOPSIS THALIANA MONOGALACTOSYLDIACYLGLYCEROL SYNTHASE 2 (ATMGD2)	Encodes a type B monogalactosyldiacylglycerol (MGDG) synthase. Strongly induced by phosphate deprivation, and in non-photosynthetic tissues. Does not contribute to galactolipid synthesis under Pi-sufficient conditions but does under Pi starvation.
AT5G20280	9.3983	9.72841	9.96027	10.2871	10.135	10.1054	9.61974	10.1147	10.8746	10.9133	0.221449	0.21021	0.7164	0.00146234	1.47627	2.81619e-07	1.51504	1.68791e-07	SUCROSE PHOSPHATE SYNTHASE 1F (ATSPS1F);SUCROSE-PHOSPHATE SYNTHASE A1 (SPSA1);SUCROSE PHOSPHATE SYNTHASE 1F (SPS1F)	Encodes a protein with putative sucrose-phosphate synthase activity. When the gene was expressed in transgenic tobacco plants, a clear trend for increased SPS activity was noted.
AT5G20420	5.76456	5.59579	5.47866	5.75466	5.92283	6.24913	5.78981	6.06552	6.28403	7.02198	0.0252406	0.452507	0.300958	0.0331493	0.519462	0.00113546	1.25741	6.59154e-08	CHROMATIN REMODELING 42 (CHR42)	chromatin remodeling 42 (CHR42); FUNCTIONS IN: helicase activity, DNA binding, ATP binding, nucleic acid binding; EXPRESSED IN: shoot apex, embryo, flower, seed; EXPRESSED DURING: F mature embryo stage, petal differentiation and expansion stage, E expanded cotyledon stage, D bilateral stage; CONTAINS InterPro DOMAIN/s: DEAD-like helicase, N-terminal (InterPro:IPR014001), DNA/RNA helicase, C-termi…
AT5G20520	9.43674	9.51528	9.45285	9.47201	9.65996	9.66552	9.30049	9.8571	10.4217	10.6779	-0.136248	0.177525	0.420356	0.000790394	0.984983	1.6576e-08	1.24119	4.77022e-10	WAVY GROWTH 2 (WAV2)	Encodes a Bem46-like protein. WAV2 negatively regulates root bending when roots alter their growth direction. It's not involved in sensing environmental stimuli (e.g. gravity, light, water, touch).
AT5G19300	7.68252	7.66774	7.52475	7.03616	6.98567	6.99436	7.4295	6.69712	6.2864	6.41994	-0.253023	0.109578	-0.985402	6.6108e-06	-1.39612	1.76155e-08	-1.26258	5.70576e-08	0	CONTAINS InterPro DOMAIN/s: Nucleic acid-binding, OB-fold-like (InterPro:IPR016027), Protein of unknown function DUF171 (InterPro:IPR003750); Has 3649 Blast hits to 1964 proteins in 291 species: Archae - 113; Bacteria - 121; Metazoa - 1082; Fungi - 399; Plants - 227; Viruses - 4; Other Eukaryotes - 1703 (source: NCBI BLink).
AT5G20270	10.3018	10.1679	10.4899	10.4414	10.6291	10.6115	10.1219	10.5119	10.2269	9.28417	-0.179973	0.115787	0.210073	0.037531	-0.0749573	0.147129	-1.01766	1.43464e-08	HEPTAHELICAL TRANSMEMBRANE PROTEIN1 (HHP1)	heptahelical transmembrane protein homologous to human adiponectin receptors and progestin receptors
AT5G20230	9.337	10.6501	10.4411	10.9626	10.8932	10.5822	9.98936	10.9688	11.4387	11.0517	0.652353	0.017711	1.63176	2.09778e-06	2.10166	1.69748e-08	1.71467	2.23657e-07	BLUE COPPER BINDING PROTEIN (BCB);SENESCENCE ASSOCIATED GENE 14 (SAG14);BLUE-COPPER-BINDING PROTEIN (BCB);BLUE-COPPER-BINDING PROTEIN (ATBCB)	Al-stress-induced gene
AT5G28650	7.01262	6.50656	6.74468	6.2427	6.19475	6.49873	6.49334	6.29275	5.93363	5.9343	-0.519276	0.000844457	-0.719872	8.45296e-06	-1.07899	1.11791e-08	-1.07832	8.71253e-09	ARABIDOPSIS THALIANA WRKY DNA-BINDING PROTEIN 74 (ATWRKY74);WRKY DNA-BINDING PROTEIN 74 (WRKY74)	member of WRKY Transcription Factor; Group II-d
AT5G28680	5.06478	6.76997	6.10743	6.3775	6.74287	5.288	5.31693	6.03692	7.30136	6.1267	0.252149	0.328493	0.972144	0.012422	2.23659	6.37366e-06	1.06192	0.0043631	ANXUR2 (ANX2)	Receptor-like kinase required for maintenance of pollen tube growth. Display polar localization at the plasma membrane of the pollen tube tip.
AT5G20140	8.41747	8.12502	8.16603	8.23458	8.4561	8.00668	8.18444	7.71478	7.51532	7.26617	-0.23303	0.0703277	-0.702682	1.56772e-05	-0.902142	1.93219e-07	-1.15129	5.42691e-09	0	SOUL heme-binding family protein; CONTAINS InterPro DOMAIN/s: Protein of unknown function DUF2358 (InterPro:IPR018790), SOUL haem-binding protein (InterPro:IPR006917); BEST Arabidopsis thaliana protein match is: SOUL heme-binding family protein (TAIR:AT3G10130.1).
AT5G20380	7.96167	8.25868	8.28696	8.35871	8.82739	8.13476	8.61916	7.97696	8.58249	8.98876	0.657491	0.00147976	0.0152851	0.302863	0.620815	0.000285415	1.02709	1.08202e-06	PHOSPHATE TRANSPORTER 4;5 (PHT4;5)	Encodes an inorganic phosphate transporter (PHT4;5).
AT5G20390	4.52013	5.75266	4.83558	4.77588	5.05141	4.40975	4.24775	5.09572	7.67448	5.8831	-0.272386	0.358479	0.575593	0.112356	3.15435	2.64186e-06	1.36297	0.00489543	0	Glycosyl hydrolase superfamily protein; FUNCTIONS IN: cation binding, hydrolase activity, hydrolyzing O-glycosyl compounds, catalytic activity; INVOLVED IN: carbohydrate metabolic process; LOCATED IN: endomembrane system; EXPRESSED IN: 7 plant structures; EXPRESSED DURING: L mature pollen stage, M germinated pollen stage, 4 anthesis, C globular stage; CONTAINS InterPro DOMAIN/s: Glycoside hydrola…
AT5G19875	6.57933	6.83929	6.23402	6.64001	7.62932	6.73667	7.07497	6.72641	7.47043	8.49566	0.495638	0.00980074	0.147075	0.142031	0.891095	7.05334e-06	1.91633	1.89351e-10	0	unknown protein; FUNCTIONS IN: molecular_function unknown; INVOLVED IN: response to oxidative stress; LOCATED IN: endomembrane system; EXPRESSED IN: 21 plant structures; EXPRESSED DURING: 13 growth stages; BEST Arabidopsis thaliana protein match is: unknown protein (TAIR:AT2G31940.1); Has 30201 Blast hits to 17322 proteins in 780 species: Archae - 12; Bacteria - 1396; Metazoa - 17338; Fungi - 342…
AT5G28490	5.51732	5.96695	5.38002	5.38505	5.39522	5.32221	5.75401	4.81858	4.50258	4.38281	0.236695	0.0818788	-0.698738	3.48835e-05	-1.01474	1.03601e-07	-1.13451	1.82068e-08	ORGAN BOUNDARY 1 (OBO1);ORGAN BOUNDARY 2 (OBO2);LIGHT-DEPENDENT SHORT HYPOCOTYLS 1 (LSH1)	Encodes a nuclear protein that mediates light regulation of seedling development in a phytochrome-dependent manner.
AT5G19930	8.29695	8.1257	8.44562	8.17007	8.20325	8.10664	8.25525	8.08914	7.39441	7.25053	-0.0416999	0.403526	-0.207807	0.0419157	-0.902534	1.29904e-07	-1.04641	1.38342e-08	0	Protein of unknown function DUF92, transmembrane; LOCATED IN: endomembrane system; EXPRESSED IN: 24 plant structures; EXPRESSED DURING: 13 growth stages; CONTAINS InterPro DOMAIN/s: Protein of unknown function DUF92, transmembrane (InterPro:IPR002794); Has 30201 Blast hits to 17322 proteins in 780 species: Archae - 12; Bacteria - 1396; Metazoa - 17338; Fungi - 3422; Plants - 5037; Viruses - 0; Ot…
AT5G20080	10.5463	10.1202	10.4408	10.2369	10.1581	10.2512	10.333	10.4083	9.76242	8.8987	-0.213301	0.0643304	-0.137996	0.0883978	-0.783876	2.58124e-07	-1.6476	5.59219e-12	0	FAD/NAD(P)-binding oxidoreductase; FUNCTIONS IN: cytochrome-b5 reductase activity, copper ion binding; INVOLVED IN: response to salt stress; LOCATED IN: mitochondrion, plant-type cell wall; EXPRESSED IN: 23 plant structures; EXPRESSED DURING: 14 growth stages; CONTAINS InterPro DOMAIN/s: Ferredoxin reductase-type FAD-binding domain (InterPro:IPR017927), Oxidoreductase FAD/NAD(P)-binding (InterPro…
AT5G28400	3.62791	4.00268	4.02434	4.04382	4.02718	4.00881	3.89678	5.37334	5.5175	5.38413	0.268865	0.0721035	1.74543	1.14213e-09	1.88958	6.11138e-11	1.75622	1.10076e-10	0	unknown protein; BEST Arabidopsis thaliana protein match is: unknown protein (TAIR:AT5G28320.1); Has 2580 Blast hits to 2028 proteins in 270 species: Archae - 20; Bacteria - 158; Metazoa - 939; Fungi - 198; Plants - 144; Viruses - 14; Other Eukaryotes - 1107 (source: NCBI BLink).
AT4G36810	9.15321	9.10717	9.3503	9.17149	9.0617	8.99343	9.26714	8.9996	8.51394	7.55012	0.113934	0.254709	-0.153612	0.0956487	-0.639266	1.91778e-05	-1.60309	7.42813e-11	GERANYLGERANYL PYROPHOSPHATE SYNTHASE 1 (GGPS1)	Encodes a protein with geranylgeranyl pyrophosphate synthase activity involved in isoprenoid biosynthesis. The enzyme appears to be targeted to the chloroplast in epidermal cells and guard cells of leaves, and in etioplasts in roots.
AT4G37240	8.6408	8.12768	8.15243	7.94815	7.81455	8.2596	8.11881	9.41709	7.07958	6.41052	-0.521986	0.00431724	0.776294	4.22633e-05	-1.56122	1.54123e-09	-2.23028	6.41204e-12	0	unknown protein; FUNCTIONS IN: molecular_function unknown; INVOLVED IN: N-terminal protein myristoylation; LOCATED IN: cellular_component unknown; EXPRESSED IN: 22 plant structures; EXPRESSED DURING: 13 growth stages; BEST Arabidopsis thaliana protein match is: unknown protein (TAIR:AT2G23690.1); Has 30201 Blast hits to 17322 proteins in 780 species: Archae - 12; Bacteria - 1396; Metazoa - 17338;…
AT4G37040	8.948	8.67213	8.6616	8.52165	8.37783	8.49431	8.61549	8.37257	7.9148	7.45215	-0.332519	0.015046	-0.575437	7.91931e-05	-1.03321	1.76001e-08	-1.49585	6.75142e-11	METHIONINE AMINOPEPTIDASE 1D (MAP1D)	encodes a methionine aminopeptidase
AT4G36490	6.50936	8.6683	7.99748	8.18594	8.41708	7.50856	7.10766	7.70983	8.77718	8.49303	0.598295	0.0622029	1.20046	0.000518566	2.26782	1.4888e-07	1.98367	7.30555e-07	SEC14-LIKE 12 (SFH12);SEC14-LIKE 12 (ATSFH12)	SEC14-like 12 (SFH12); CONTAINS InterPro DOMAIN/s: Cellular retinaldehyde-binding/triple function, C-terminal (InterPro:IPR001251), Cellular retinaldehyde-binding/triple function, N-terminal (InterPro:IPR008273), Phosphatidylinositol transfer protein-like, N-terminal (InterPro:IPR011074); BEST Arabidopsis thaliana protein match is: Sec14p-like phosphatidylinositol transfer family protein (TAIR:AT…
AT4G36730	8.62436	9.37088	8.49557	8.69531	8.9296	8.58512	8.92334	8.88734	9.88112	10.0462	0.298984	0.037995	0.262985	0.0263911	1.25676	5.06426e-09	1.42186	6.54499e-10	G-BOX BINDING FACTOR 1 (GBF1)	member of a gene family encoding basic leucine zipper proteins (GBFs) which bind the G-box
AT4G37180	7.61379	8.2822	8.25189	8.63132	8.66752	7.763	8.61216	8.26165	9.46722	9.59245	0.998364	3.41239e-05	0.64786	0.00054088	1.85343	5.48953e-10	1.97866	1.46273e-10	0	myb family transcription factor, contains Pfam domain, PF00249: Myb-like DNA-binding domain l; also isolated as a putative cytoskeletal protein in a yeast screen
AT4G36920	8.25033	8.23937	8.49163	8.42332	8.47039	8.22702	8.5229	8.01007	7.52982	6.85701	0.272566	0.0412727	-0.24026	0.0282972	-0.720513	3.06501e-06	-1.39332	3.15169e-10	FLORAL MUTANT 2 (FLO2);APETALA 2 (AP2);FLOWER 1 (FL1)	Encodes a floral homeotic gene, a member of the AP2/EREBP (ethylene responsive element binding protein) class of transcription factors and is involved in the specification of floral organ identity, establishment of floral meristem identity, suppression of floral meristem indeterminancy, and development of the ovule and seed coat. AP2 also has a role in controlling seed mass. Dominant negative all…
AT4G36760	8.83994	8.89762	9.53028	9.72781	9.54821	9.44341	9.01026	9.69548	10.437	10.1986	0.170311	0.17641	0.855534	7.15327e-06	1.59706	4.43319e-10	1.35866	3.07739e-09	ARABIDOPSIS THALIANA AMINOPEPTIDASE P1 (ATAPP1);AMINOPEPTIDASE P1 (APP1)	Arabidopsis aminopeptidase P1
AT4G37200	9.36966	9.25474	8.82972	8.79634	9.26981	8.90532	9.12803	8.59542	8.48012	8.1776	-0.241629	0.069566	-0.77424	7.65669e-06	-0.889543	3.53037e-07	-1.19206	5.22572e-09	HIGH CHLOROPHYLL FLUORESCENCE 164 (HCF164)	Encodes thioredoxin-like protein with disulfide reductase activity that is involved in the biogenesis of the plastid cytochrome b6f complex. Protein is located in the thylakoid membrane with the C-terminal hydrophilic portion, containing the thioredoxin like domain, extending into the thylakoid lumen.
AT4G37080	9.16613	8.76016	8.75985	8.51684	8.63049	8.96641	8.7331	8.73389	8.14585	7.58766	-0.433022	0.0188688	-0.432236	0.00724858	-1.02028	1.26304e-06	-1.57847	2.83832e-09	0	Protein of unknown function, DUF547; CONTAINS InterPro DOMAIN/s: Protein of unknown function DUF547 (InterPro:IPR006869); BEST Arabidopsis thaliana protein match is: Protein of unknown function, DUF547 (TAIR:AT5G42690.2); Has 35333 Blast hits to 34131 proteins in 2444 species: Archae - 798; Bacteria - 22429; Metazoa - 974; Fungi - 991; Plants - 531; Viruses - 0; Other Eukaryotes - 9610 (source: N…
AT4G36880	8.14183	7.89948	8.28545	8.2734	8.30454	8.8676	7.65273	8.71147	8.27715	6.44621	-0.4891	0.0250053	0.56964	0.00427834	0.135322	0.138014	-1.69562	1.39006e-08	CYSTEINE PROTEINASE1 (CP1)	cysteine proteinase1 (CP1); FUNCTIONS IN: cysteine-type peptidase activity, cysteine-type endopeptidase activity; INVOLVED IN: proteolysis, response to gibberellin stimulus, response to red light; LOCATED IN: endomembrane system; EXPRESSED IN: 17 plant structures; EXPRESSED DURING: 8 growth stages; CONTAINS InterPro DOMAIN/s: Proteinase inhibitor I29, cathepsin propeptide (InterPro:IPR013201), Pe…
AT4G36690	9.57344	9.96052	10.0207	10.0778	10.1246	9.91344	10.1295	9.86661	10.2539	10.6205	0.556028	0.000606789	0.293171	0.0128796	0.680461	6.32711e-06	1.04703	2.01697e-08	(ATU2AF65A)	ATU2AF65A; FUNCTIONS IN: RNA binding, nucleotide binding, nucleic acid binding; INVOLVED IN: nuclear mRNA splicing, via spliceosome, defense response to bacterium; LOCATED IN: nucleus; EXPRESSED IN: 25 plant structures; EXPRESSED DURING: 15 growth stages; CONTAINS InterPro DOMAIN/s: RNA recognition motif, RNP-1 (InterPro:IPR000504), Nucleotide-binding, alpha-beta plait (InterPro:IPR012677), U2 sn…
AT1G31820	5.13631	4.70187	4.8502	5.07213	5.51444	4.90202	4.90893	5.65167	7.17027	6.78176	-0.227381	0.22093	0.515363	0.0145719	2.03396	9.40767e-09	1.64545	1.39214e-07	0	Amino acid permease family protein; FUNCTIONS IN: cationic amino acid transmembrane transporter activity; INVOLVED IN: transport, amino acid transport, transmembrane transport; LOCATED IN: membrane; EXPRESSED IN: 18 plant structures; EXPRESSED DURING: 9 growth stages; CONTAINS InterPro DOMAIN/s: Amino acid/polyamine transporter I (InterPro:IPR002293), Amino acid permease domain (InterPro:IPR00484…
AT1G31817	9.02679	8.83683	8.78436	8.81686	8.54888	8.6801	8.86242	8.85864	8.17701	7.368	-0.164369	0.244637	-0.168147	0.133638	-0.849776	3.02338e-05	-1.65879	5.04617e-09	NUCLEAR FUSION DEFECTIVE 3 (NFD3)	NUCLEAR FUSION DEFECTIVE 3 (NFD3); FUNCTIONS IN: structural constituent of ribosome; INVOLVED IN: translation; LOCATED IN: cytosolic small ribosomal subunit, ribosome, intracellular; EXPRESSED IN: 23 plant structures; EXPRESSED DURING: 15 growth stages; CONTAINS InterPro DOMAIN/s: Ribosomal protein S11 (InterPro:IPR001971); BEST Arabidopsis thaliana protein match is: ribosomal protein S11 (TAIR:A…
AT1G31800	9.66986	9.35116	9.32594	9.06695	9.10467	9.0613	9.44074	9.0015	8.30178	7.79329	-0.229123	0.121102	-0.66836	0.000204364	-1.36808	1.16438e-08	-1.87657	9.49755e-11	CYTOCHROME P450, FAMILY 97, SUBFAMILY A, POLYPEPTIDE 3 (CYP97A3);LUTEIN DEFICIENT 5 (LUT5)	Encodes a protein with &#946;-ring carotenoid hydroxylase activity.
AT4G37110	7.11015	7.04976	7.12319	6.79733	6.39778	6.66892	7.01142	6.30903	5.72285	5.72688	-0.0987302	0.33359	-0.801118	7.4089e-05	-1.38731	2.60521e-08	-1.38327	2.19831e-08	0	Zinc-finger domain of monoamine-oxidase A repressor R1; FUNCTIONS IN: zinc ion binding; EXPRESSED IN: 21 plant structures; EXPRESSED DURING: 13 growth stages; CONTAINS InterPro DOMAIN/s: Zinc finger, RING-type (InterPro:IPR001841), Cell division cycle-associated protein (InterPro:IPR018866); BEST Arabidopsis thaliana protein match is: Zinc-finger domain of monoamine-oxidase A repressor R1 (TAIR:A…
AT4G36740	4.06095	4.71216	4.48793	5.31857	6.06305	5.55113	4.77557	7.45014	9.7096	9.84664	0.71462	0.0151535	3.38919	3.43819e-10	5.64865	3.59535e-14	5.78569	1.49139e-14	(HB-5);HOMEOBOX PROTEIN 40 (HB40);HOMEOBOX PROTEIN 40 (ATHB40)	Encodes a homeodomain leucine zipper class I (HD-Zip I) protein.
AT4G36580	6.48184	6.52788	6.73658	6.65654	6.35528	6.06287	6.68173	6.17407	5.51064	5.44307	0.19989	0.10092	-0.30777	0.00977968	-0.971196	6.16405e-08	-1.03877	1.97219e-08	0	AAA-type ATPase family protein; FUNCTIONS IN: ATPase activity, zinc ion binding; LOCATED IN: chloroplast; EXPRESSED IN: 14 plant structures; EXPRESSED DURING: 6 growth stages; CONTAINS InterPro DOMAIN/s: ATPase, AAA-type, core (InterPro:IPR003959), ATPase, AAA+ type, core (InterPro:IPR003593), ATPase, AAA-type, conserved site (InterPro:IPR003960), Protein of unknown function DUF3523 (InterPro:IPR…
AT4G36780	7.09287	7.45873	7.58372	7.52432	7.687	7.40165	7.23408	7.94349	8.56389	8.33724	0.141212	0.224856	0.850617	7.83129e-06	1.47102	1.40134e-09	1.24437	1.10054e-08	BES1/BZR1 HOMOLOG 2 (BEH2)	BES1/BZR1 homolog 2 (BEH2); CONTAINS InterPro DOMAIN/s: BZR1, transcriptional repressor (InterPro:IPR008540); BEST Arabidopsis thaliana protein match is: BES1/BZR1 homolog 1 (TAIR:AT3G50750.1); Has 773 Blast hits to 298 proteins in 42 species: Archae - 2; Bacteria - 6; Metazoa - 9; Fungi - 12; Plants - 241; Viruses - 1; Other Eukaryotes - 502 (source: NCBI BLink).
AT3G56710	5.7915	5.06473	5.85696	5.31306	5.20768	5.46257	5.29094	7.16493	4.78658	4.61579	-0.500559	0.0635179	1.37343	2.95094e-05	-1.00492	0.000226322	-1.17571	4.46987e-05	SIGMA FACTOR BINDING PROTEIN 1 (SIB1)	Sig1 binding protein; interacts with Sig1R4. As well as Sig1, SibI is imported into chloroplasts and its expression is light-dependent in mature chloroplasts.
AT3G56910	11.8468	11.5586	11.4516	11.1536	11.2534	11.3158	11.7082	11.1876	10.6742	10.6317	-0.138569	0.178753	-0.659172	1.44997e-05	-1.17252	2.03932e-09	-1.21502	8.85886e-10	PLASTID-SPECIFIC 50S RIBOSOMAL PROTEIN 5 (PSRP5)	plastid-specific 50S ribosomal protein 5 (PSRP5); FUNCTIONS IN: molecular_function unknown; INVOLVED IN: biological_process unknown; LOCATED IN: thylakoid, chloroplast thylakoid membrane, chloroplast, chloroplast envelope; EXPRESSED IN: 22 plant structures; EXPRESSED DURING: 13 growth stages; Has 42 Blast hits to 42 proteins in 16 species: Archae - 0; Bacteria - 0; Metazoa - 2; Fungi - 0; Plants …
AT3G56690	7.19129	7.62224	7.24949	7.37524	7.25491	7.4457	7.40906	7.33841	7.46574	8.26389	0.217771	0.104545	0.147123	0.111598	0.274455	0.0155019	1.0726	5.14075e-08	CAM INTERACTING PROTEIN 111 (CIP111)	encodes a protein similar to ATPases and binds to calmodulin in vitro. This is a single-copy gene and is expressed in all tissues examined.
AT3G51770	6.52607	7.29298	6.95561	7.1171	7.03796	7.3069	7.05134	7.60852	7.89409	7.98187	0.525277	0.000888145	1.08245	7.81841e-08	1.36802	5.48157e-10	1.45581	1.52444e-10	ETHYLENE OVERPRODUCER 1 (ETO1)	Encodes a negative regulator of 1-aminocyclopropane-1-carboxylic acid synthase5(ACS5), which catalyze the rate-limiting step in ethylene biosynthesis. ETO1 directly interacts with ACS5 and inhibits its enzyme activity and targets it for degradation via proteasome-dependent pathway. It also interacts with CUL3 (a component of ubiquitin ligase complexes). eto1 (and eto3) mutations elevate ethylene …
AT3G51810	4.54987	3.93316	4.37989	4.18593	4.5964	4.07306	3.88672	4.66707	6.76209	5.73956	-0.663149	0.00666995	0.117201	0.204009	2.21222	8.63289e-10	1.18969	2.91054e-06	(AT3);GUANINE NUCLEOTIDE EXCHANGE FACTOR FOR ADP RIBOSYLATION FACTORS 1 (GEA1);ARABIDOPSIS THALIANA LATE EMBRYOGENESIS ABUNDANT 1 (ATEM1);LATE EMBRYOGENESIS ABUNDANT 1 (EM1)	Encodes a ABA-inducible protein that accumulates during seed maturation, in parallel with its corresponding mRNA but with a 3 d delay. During germination, AtEm1 protein undergoes two successive cleavages before being degraded. Both proteins are more stable than the corresponding mRNA. The gene can be activated by the basic leucine zipper transcription factor ABI5. Expressed predominantly in prova…
AT3G51830	7.82447	7.9687	8.23519	7.85593	8.14904	8.19978	7.93958	8.15827	8.73002	8.92927	0.115103	0.298438	0.333799	0.0210269	0.90555	3.91575e-06	1.1048	2.77203e-07	SAC DOMAIN-CONTAINING PROTEIN 8 (SAC8); (ATG5)	putative transmembrane protein G5p (AtG5) mRNA, complete
AT3G51860	8.45067	8.35098	8.40393	8.5871	9.19241	8.81108	8.22169	9.20595	9.74954	9.52728	-0.228985	0.108759	0.755276	3.79716e-05	1.29887	1.16614e-08	1.07661	1.24125e-07	(CAX1-LIKE); (ATCAX3);CATION EXCHANGER 3 (CAX3); (ATHCX1)	cation exchanger 3 (CAX3); CONTAINS InterPro DOMAIN/s: Sodium/calcium exchanger membrane region (InterPro:IPR004837), Calcium/proton exchanger superfamily (InterPro:IPR004798), Calcium/proton exchanger (InterPro:IPR004713); BEST Arabidopsis thaliana protein match is: cation exchanger 1 (TAIR:AT2G38170.1); Has 3567 Blast hits to 3405 proteins in 1022 species: Archae - 24; Bacteria - 2167; Metazoa …
AT3G51890	7.30789	7.516	7.37106	7.31831	7.55794	7.39689	7.70056	7.78432	8.76886	9.40192	0.392664	0.0122346	0.476429	0.00118566	1.46096	8.41404e-10	2.09403	3.34016e-12	0	Clathrin light chain protein; FUNCTIONS IN: structural molecule activity; INVOLVED IN: intracellular protein transport, vesicle-mediated transport; LOCATED IN: clathrin coat of trans-Golgi network vesicle, clathrin coat of coated pit; EXPRESSED IN: 20 plant structures; EXPRESSED DURING: 13 growth stages; CONTAINS InterPro DOMAIN/s: Clathrin light chain (InterPro:IPR000996); BEST Arabidopsis thali…
AT3G51880	9.62715	9.5885	9.57002	9.68922	9.82772	9.61752	9.44464	9.67984	10.4638	10.9248	-0.182514	0.0994339	0.0526885	0.22439	0.836615	1.22375e-07	1.29763	1.98294e-10	NUCLEOSOME/CHROMATIN ASSEMBLY FACTOR D1 (NFD1);HIGH MOBILITY GROUP B1 (HMGB1); (AtHMGB1)	Encodes a protein belonging to the subgroup of HMGB (high mobility group B) proteins that have a distinctive DNA-binding motif, the HMG-box domain. The motif confers non-sequence specific interaction with linear DNA and structure-specific binding to distorted DNA sites. The HMGB proteins are involved in the assembly of nucleoprotein complexes. Can be phosphorylated by CK2alpha. In interphase cell…
AT1G31920	7.86367	7.7914	7.37912	7.35392	7.43054	7.05852	7.6787	7.04013	6.57054	6.46286	-0.184966	0.135035	-0.823539	4.64831e-06	-1.29313	2.78369e-09	-1.40081	6.45232e-10	0	Tetratricopeptide repeat (TPR)-like superfamily protein; CONTAINS InterPro DOMAIN/s: Pentatricopeptide repeat (InterPro:IPR002885); BEST Arabidopsis thaliana protein match is: Tetratricopeptide repeat (TPR)-like superfamily protein (TAIR:AT5G66520.1); Has 36071 Blast hits to 13961 proteins in 258 species: Archae - 0; Bacteria - 3; Metazoa - 83; Fungi - 93; Plants - 35305; Viruses - 0; Other Eukar…
AT3G56850	7.62983	8.02065	8.01848	8.00493	8.03405	7.97383	7.8512	8.00911	8.40369	8.89088	0.221376	0.0994745	0.379283	0.00530117	0.773864	3.80745e-06	1.26105	4.88986e-09	(DPBF3);ABA-RESPONSIVE ELEMENT BINDING PROTEIN 3 (AREB3)	Encodes an ABA-responsive element binding protein with a bZIP domain. Located in the nucleus and expressed in the embryo during seed maturation.
AT3G56870	6.47981	6.77187	6.34126	6.24749	6.05251	6.3382	6.97233	6.08466	5.51976	4.87931	0.492527	0.0175869	-0.395144	0.0187893	-0.960046	1.01426e-05	-1.60049	1.16114e-08	0	unknown protein; Has 204 Blast hits to 201 proteins in 58 species: Archae - 0; Bacteria - 10; Metazoa - 72; Fungi - 8; Plants - 41; Viruses - 0; Other Eukaryotes - 73 (source: NCBI BLink).
AT3G56680	9.89822	9.902	9.97332	10.0489	9.9654	9.68122	10.0258	9.83277	10.0613	10.9278	0.127617	0.20203	-0.0654543	0.206233	0.163033	0.0500795	1.0296	1.09641e-08	0	Single-stranded nucleic acid binding R3H protein; FUNCTIONS IN: nucleic acid binding; INVOLVED IN: biological_process unknown; LOCATED IN: cellular_component unknown; EXPRESSED IN: 24 plant structures; EXPRESSED DURING: 15 growth stages; CONTAINS InterPro DOMAIN/s: Single-stranded nucleic acid binding R3H (InterPro:IPR001374); BEST Arabidopsis thaliana protein match is: Single-stranded nucleic ac…
AT1G16640	5.75287	5.00944	5.06575	4.3346	4.32684	4.49513	5.07011	4.48794	3.88796	3.94053	-0.682765	0.000683843	-1.26493	1.9854e-07	-1.86491	1.84077e-10	-1.81234	1.81125e-10	0	AP2/B3-like transcriptional factor family protein; FUNCTIONS IN: DNA binding, sequence-specific DNA binding transcription factor activity; INVOLVED IN: regulation of transcription, DNA-dependent; LOCATED IN: cellular_component unknown; EXPRESSED IN: 16 plant structures; EXPRESSED DURING: 11 growth stages; CONTAINS InterPro DOMAIN/s: Transcriptional factor B3 (InterPro:IPR003340); BEST Arabidopsis…
AT3G44890	10.8678	10.8028	10.5143	10.4518	10.3131	10.3639	10.9203	10.2001	9.34931	9.42683	0.05254	0.375007	-0.667659	1.39632e-05	-1.51848	6.54366e-11	-1.44096	8.62662e-11	RIBOSOMAL PROTEIN L9 (RPL9)	Plastid ribosomal protein CL9
AT3G56720	8.545	8.34268	8.76666	8.87551	8.6799	8.58412	8.53804	8.72591	9.08138	9.58402	-0.00695612	0.476497	0.180914	0.0703754	0.536378	0.000122178	1.03902	3.90432e-08	0	unknown protein; FUNCTIONS IN: molecular_function unknown; INVOLVED IN: biological_process unknown; LOCATED IN: cellular_component unknown; EXPRESSED IN: 24 plant structures; EXPRESSED DURING: 15 growth stages.
AT3G56810	7.09296	6.89446	7.15535	6.66561	6.58208	7.19458	6.72608	6.76338	5.7588	5.77608	-0.366885	0.0190727	-0.329585	0.0124132	-1.33417	3.99028e-09	-1.31689	3.67058e-09	0	unknown protein; FUNCTIONS IN: molecular_function unknown; INVOLVED IN: biological_process unknown; LOCATED IN: chloroplast; EXPRESSED IN: 22 plant structures; EXPRESSED DURING: 13 growth stages; Has 14 Blast hits to 14 proteins in 7 species: Archae - 0; Bacteria - 0; Metazoa - 0; Fungi - 0; Plants - 14; Viruses - 0; Other Eukaryotes - 0 (source: NCBI BLink).
AT3G56830	6.96598	7.43803	7.43082	7.36129	7.54864	7.13849	7.2221	7.09538	7.48999	8.2333	0.256121	0.0800493	0.129401	0.140711	0.524003	0.000390063	1.26732	1.02184e-08	0	Similar in sequence to NPQ6 and NPQ7, but loss of function mutant does not exhibit a nonphotochemical quenching phenotype.
AT1G51915	4.13792	4.52313	4.46602	4.85133	4.99566	5.01346	4.1478	4.98528	5.42465	5.40629	0.00987531	0.4802	0.847361	0.00184552	1.28673	1.68504e-05	1.26837	1.79923e-05	0	cryptdin protein-related; FUNCTIONS IN: molecular_function unknown; INVOLVED IN: biological_process unknown; LOCATED IN: endomembrane system; EXPRESSED IN: petal, male gametophyte, flower; EXPRESSED DURING: L mature pollen stage, 4 anthesis, petal differentiation and expansion stage; BEST Arabidopsis thaliana protein match is: unknown protein (TAIR:AT3G21352.1); Has 27 Blast hits to 27 proteins i…
AT1G51940	9.3012	8.78665	8.97502	8.99615	8.89137	9.04906	8.79448	8.8148	7.95917	7.57211	-0.506714	0.00148689	-0.486394	0.000594039	-1.34203	1.0516e-09	-1.72909	1.81377e-11	0	protein kinase family protein / peptidoglycan-binding LysM domain-containing protein; FUNCTIONS IN: kinase activity; INVOLVED IN: protein amino acid phosphorylation, cell wall macromolecule catabolic process; LOCATED IN: endomembrane system; EXPRESSED IN: 22 plant structures; EXPRESSED DURING: 13 growth stages; CONTAINS InterPro DOMAIN/s: Protein kinase, ATP binding site (InterPro:IPR017441), Pep…
AT1G57750	11.1687	11.5019	11.336	11.0218	11.1073	10.9703	11.318	10.7589	10.0841	9.23175	0.149323	0.133818	-0.40976	0.00052987	-1.08459	1.5318e-09	-1.93694	2.45754e-13	MID-CHAIN ALKANE HYDROXYLASE 1 (MAH1);"CYTOCHROME P450, FAMILY 96, SUBFAMILY A, POLYPEPTIDE 15" (CYP96A15)	Encodes a CYP96A15, midchain alkane hydroxylase, involved in cuticular wax biosynthesis.
AT1G77410	7.09406	6.98201	7.01103	7.13168	7.00807	6.53287	7.0397	6.56903	5.90408	5.8933	-0.0543604	0.375717	-0.525031	0.000224476	-1.18998	3.28135e-09	-1.20076	2.16925e-09	BETA-GALACTOSIDASE 16 (BGAL16)	beta-galactosidase 16 (BGAL16); FUNCTIONS IN: cation binding, sugar binding, beta-galactosidase activity, hydrolase activity, hydrolyzing O-glycosyl compounds, catalytic activity; INVOLVED IN: lactose catabolic process, using glucoside 3-dehydrogenase, carbohydrate metabolic process, lactose catabolic process via UDP-galactose, lactose catabolic process; LOCATED IN: endomembrane system; EXPRESSED…
AT1G77330	5.71332	5.31794	5.68453	5.53344	5.56697	4.96866	4.85155	5.27344	6.99406	6.719	-0.861772	0.00665482	-0.439881	0.0472151	1.28074	2.79552e-05	1.00568	0.000280315	0	similar to 1-aminocyclopropane-1-carboxylate oxidase GI:3386565 from (Sorghum bicolor)
AT1G58120	6.17561	8.47285	7.54683	7.66835	7.90849	7.48486	6.88365	7.38835	8.6475	8.19389	0.708037	0.0517703	1.21274	0.00114121	2.47189	2.07736e-07	2.01828	2.38869e-06	0	BEST Arabidopsis thaliana protein match is: methyltransferases (TAIR:AT5G01710.1); Has 93 Blast hits to 93 proteins in 15 species: Archae - 0; Bacteria - 0; Metazoa - 1; Fungi - 0; Plants - 92; Viruses - 0; Other Eukaryotes - 0 (source: NCBI BLink).
AT1G58150	6.73654	6.76233	6.69014	6.49446	6.63659	7.31331	6.44949	6.79212	7.4144	7.77396	-0.287057	0.0344193	0.0555724	0.229627	0.677857	6.59279e-06	1.03741	2.28809e-08	0	unknown protein; FUNCTIONS IN: molecular_function unknown; INVOLVED IN: in 9 processes; LOCATED IN: cellular_component unknown; EXPRESSED IN: 22 plant structures; EXPRESSED DURING: 13 growth stages; Has 1 Blast hits to 1 proteins in 1 species: Archae - 0; Bacteria - 0; Metazoa - 0; Fungi - 0; Plants - 1; Viruses - 0; Other Eukaryotes - 0 (source: NCBI BLink).
AT1G58170	7.16329	7.28897	6.57981	6.57779	6.52183	7.40879	7.15537	6.87486	6.08347	6.07734	-0.00791236	0.477926	-0.288422	0.0378946	-1.07982	5.85276e-07	-1.08595	4.69967e-07	0	Disease resistance-responsive (dirigent-like protein) family protein; FUNCTIONS IN: molecular_function unknown; INVOLVED IN: N-terminal protein myristoylation, lignan biosynthetic process, defense response; LOCATED IN: endomembrane system; EXPRESSED IN: 17 plant structures; EXPRESSED DURING: 6 growth stages; CONTAINS InterPro DOMAIN/s: Plant disease resistance response protein (InterPro:IPR004265…
AT1G58180	7.61704	7.96484	7.40087	7.71529	8.61057	7.85114	7.50924	8.42677	9.78923	9.61118	-0.107792	0.30856	0.809739	3.96487e-05	2.1722	2.5886e-11	1.99414	5.30586e-11	BETA CARBONIC ANHYDRASE 6 (BCA6);A. THALIANA BETA CARBONIC ANHYDRASE 6 (ATBCA6)	beta carbonic anhydrase 6 (BCA6); FUNCTIONS IN: carbonate dehydratase activity, zinc ion binding; INVOLVED IN: carbon utilization; LOCATED IN: mitochondrion; EXPRESSED IN: 23 plant structures; EXPRESSED DURING: 13 growth stages; CONTAINS InterPro DOMAIN/s: Carbonic anhydrase, prokaryotic-like, conserved site (InterPro:IPR015892), Carbonic anhydrase (InterPro:IPR001765); BEST Arabidopsis thaliana …
AT1G57540	8.22217	8.16228	8.08	8.25042	8.07026	8.44604	7.93448	8.52558	8.90425	9.24942	-0.28769	0.018236	0.303416	0.00509987	0.682088	1.06823e-06	1.02726	3.44477e-09	0	unknown protein; Has 29 Blast hits to 29 proteins in 11 species: Archae - 0; Bacteria - 0; Metazoa - 0; Fungi - 0; Plants - 29; Viruses - 0; Other Eukaryotes - 0 (source: NCBI BLink).
AT1G57770	7.69178	8.10612	7.94381	7.57476	8.02536	7.51633	8.39137	7.02976	6.68325	6.67867	0.699587	0.00201643	-0.662027	0.000899745	-1.00853	5.3598e-06	-1.01311	4.50986e-06	0	FAD/NAD(P)-binding oxidoreductase family protein; FUNCTIONS IN: oxidoreductase activity; LOCATED IN: chloroplast; EXPRESSED IN: 21 plant structures; EXPRESSED DURING: 13 growth stages; CONTAINS InterPro DOMAIN/s: Amine oxidase (InterPro:IPR002937); BEST Arabidopsis thaliana protein match is: carotenoid isomerase (TAIR:AT1G06820.1); Has 6263 Blast hits to 6155 proteins in 967 species: Archae - 159…
AT5G17030	7.33285	7.04767	8.00929	7.30077	7.21739	7.21873	7.21447	6.7693	5.4939	5.74055	-0.118384	0.283023	-0.563552	0.000778166	-1.83895	1.69066e-10	-1.59231	8.65381e-10	UDP-GLUCOSYL TRANSFERASE 78D3 (UGT78D3)	UDP-glucosyl transferase 78D3 (UGT78D3); FUNCTIONS IN: quercetin 3-O-glucosyltransferase activity, UDP-glycosyltransferase activity, flavonol 3-O-arabinosyltransferase activity, transferase activity, transferring glycosyl groups; INVOLVED IN: metabolic process; EXPRESSED IN: 8 plant structures; EXPRESSED DURING: 4 anthesis, F mature embryo stage, petal differentiation and expansion stage, E expan…
AT5G16880	9.12385	9.15024	9.13899	9.12704	9.34676	9.21444	9.15562	9.35069	9.9951	10.2045	0.031772	0.419933	0.22684	0.0241357	0.871253	7.34005e-08	1.08067	2.8911e-09	0	Target of Myb protein 1; FUNCTIONS IN: protein transporter activity; INVOLVED IN: intracellular protein transport, intra-Golgi vesicle-mediated transport; LOCATED IN: Golgi stack, plasma membrane; EXPRESSED IN: 24 plant structures; EXPRESSED DURING: 15 growth stages; CONTAINS InterPro DOMAIN/s: VHS (InterPro:IPR002014), Target of Myb protein 1 (InterPro:IPR014645), GAT (InterPro:IPR004152), ENTH/…
AT5G16950	8.00491	7.42642	7.4735	7.3611	7.12917	7.71262	7.48204	7.21275	6.8597	6.82885	-0.522871	0.0114798	-0.792159	0.00017001	-1.14521	9.06355e-07	-1.17606	5.60332e-07	0	unknown protein; Has 1807 Blast hits to 1807 proteins in 277 species: Archae - 0; Bacteria - 0; Metazoa - 736; Fungi - 347; Plants - 385; Viruses - 0; Other Eukaryotes - 339 (source: NCBI BLink).
AT5G17490	5.29615	5.45125	5.90824	5.68185	5.3526	5.74097	5.274	6.15878	6.85342	7.19506	-0.022149	0.449116	0.862633	2.72774e-06	1.55727	2.21066e-10	1.89891	7.94248e-12	(AtRGL3);RGA-LIKE PROTEIN 3 (RGL3)	DELLA subfamily member involved in GA signal transduction
AT5G17440	8.40832	8.68633	8.50605	8.62802	8.43485	8.5499	8.70851	8.50512	8.84671	9.59599	0.300187	0.0828954	0.096795	0.204418	0.43839	0.00476475	1.18766	2.70965e-07	0	LUC7 related protein; CONTAINS InterPro DOMAIN/s: LUC7 related (InterPro:IPR004882); BEST Arabidopsis thaliana protein match is: LUC7 related protein (TAIR:AT3G03340.1); Has 30201 Blast hits to 17322 proteins in 780 species: Archae - 12; Bacteria - 1396; Metazoa - 17338; Fungi - 3422; Plants - 5037; Viruses - 0; Other Eukaryotes - 2996 (source: NCBI BLink).
AT5G17600	5.75143	6.42675	5.92683	6.10855	6.50376	6.24206	6.41664	6.16122	6.25526	6.82609	0.665218	0.00122875	0.409789	0.00922922	0.503833	0.00139779	1.07466	5.23199e-07	0	RING/U-box superfamily protein; FUNCTIONS IN: zinc ion binding; EXPRESSED IN: 19 plant structures; EXPRESSED DURING: 11 growth stages; CONTAINS InterPro DOMAIN/s: Zinc finger, RING-type (InterPro:IPR001841), Zinc finger, C3HC4 RING-type (InterPro:IPR018957); BEST Arabidopsis thaliana protein match is: RING/U-box superfamily protein (TAIR:AT3G03550.1); Has 1807 Blast hits to 1807 proteins in 277 s…
AT5G17630	9.44006	9.34141	9.40483	9.03492	8.81066	9.10103	9.52137	9.10018	8.19404	7.81074	0.0813108	0.345678	-0.339885	0.0139236	-1.24603	2.19959e-08	-1.62932	3.79548e-10	0	Nucleotide/sugar transporter family protein; FUNCTIONS IN: antiporter activity, glucose transmembrane transporter activity; INVOLVED IN: hexose phosphate transport; LOCATED IN: chloroplast, membrane; EXPRESSED IN: 22 plant structures; EXPRESSED DURING: 13 growth stages; CONTAINS InterPro DOMAIN/s: Protein of unknown function DUF6, transmembrane (InterPro:IPR000620), Protein of unknown function DU…
AT5G16970	5.55221	6.11105	6.14398	6.28495	6.26189	6.07681	6.09154	5.99284	6.13641	6.87421	0.539334	0.00357556	0.440633	0.00432202	0.584207	0.000248862	1.322	1.27178e-08	ALKENAL REDUCTASE (AER);ALKENAL REDUCTASE (AT-AER)	encodes a 2-alkenal reductase (EC 1.3.1.74), plays a key role in the detoxification of reactive carbonyls
AT5G16980	3.93454	4.37872	4.60118	4.56313	4.70661	4.55253	4.25507	4.20319	4.3086	4.99036	0.320529	0.0681554	0.268646	0.0523167	0.374051	0.010477	1.05582	1.15839e-06	0	Zinc-binding dehydrogenase family protein; FUNCTIONS IN: oxidoreductase activity, binding, zinc ion binding, catalytic activity; INVOLVED IN: response to oxidative stress, response to cyclopentenone; EXPRESSED IN: 11 plant structures; EXPRESSED DURING: LP.06 six leaves visible, LP.04 four leaves visible, 4 anthesis, petal differentiation and expansion stage; CONTAINS InterPro DOMAIN/s: GroES-like…
AT5G16720	6.4953	6.60771	6.30443	5.8997	5.7387	6.23661	6.42482	5.70203	4.94132	4.73182	-0.0704765	0.388856	-0.793266	0.000154586	-1.55398	1.40088e-08	-1.76348	1.81147e-09	0	Protein of unknown function, DUF593; FUNCTIONS IN: molecular_function unknown; INVOLVED IN: biological_process unknown; LOCATED IN: endomembrane system; EXPRESSED IN: 19 plant structures; EXPRESSED DURING: 11 growth stages; CONTAINS InterPro DOMAIN/s: Protein of unknown function DUF593 (InterPro:IPR007656); BEST Arabidopsis thaliana protein match is: Protein of unknown function, DUF593 (TAIR:AT1G…
AT5G16000	8.34663	8.13644	7.99788	7.78396	7.84647	7.99574	8.18038	7.79345	7.17619	7.2922	-0.166249	0.153207	-0.553173	0.000189264	-1.17044	6.57478e-09	-1.05442	2.20644e-08	NSP-INTERACTING KINASE 1 (NIK1)	NSP-interacting kinase (NIK1), receptor-like kinase, involved in defense response against geminivirus It acts as a virulence target of the begomovirus nuclear shuttle protein (NSP).
AT5G16100	5.40269	6.59511	6.12679	6.46997	6.5708	6.44235	5.64731	6.2781	6.99954	6.59099	0.244626	0.199782	0.875408	0.00049216	1.59685	2.17313e-07	1.1883	7.57296e-06	0	unknown protein; Has 30201 Blast hits to 17322 proteins in 780 species: Archae - 12; Bacteria - 1396; Metazoa - 17338; Fungi - 3422; Plants - 5037; Viruses - 0; Other Eukaryotes - 2996 (source: NCBI BLink).
AT5G16190	8.43459	8.11498	8.23015	7.9319	7.89439	8.32301	7.60139	8.11654	7.48294	6.74477	-0.8332	7.659e-05	-0.318053	0.0201494	-0.951652	1.02854e-06	-1.68982	3.02159e-10	CELLULOSE SYNTHASE LIKE A11 (CSLA11);ARABIDOPSIS THALIANA CELLULOSE SYNTHASE LIKE A11 (ATCSLA11)	encodes a gene similar to cellulose synthase
AT5G16220	6.85177	7.25844	7.47368	7.66865	7.59061	7.41585	7.38087	7.56927	7.97717	8.30115	0.529099	0.00371625	0.717502	8.40911e-05	1.1254	1.19756e-07	1.44938	2.86398e-09	0	Octicosapeptide/Phox/Bem1p family protein; CONTAINS InterPro DOMAIN/s: Octicosapeptide/Phox/Bem1p (InterPro:IPR000270); BEST Arabidopsis thaliana protein match is: Octicosapeptide/Phox/Bem1p family protein (TAIR:AT2G01190.1); Has 1807 Blast hits to 1807 proteins in 277 species: Archae - 0; Bacteria - 0; Metazoa - 736; Fungi - 347; Plants - 385; Viruses - 0; Other Eukaryotes - 339 (source: NCBI BL…
AT5G16230	6.09236	5.93855	6.29855	5.95209	5.80384	5.71656	6.1079	5.25989	4.40405	4.51255	0.0155337	0.470733	-0.832472	0.000244685	-1.68832	1.73142e-08	-1.57981	3.51276e-08	0	Plant stearoyl-acyl-carrier-protein desaturase family protein; FUNCTIONS IN: acyl-[acyl-carrier-protein] desaturase activity, oxidoreductase activity, transition metal ion binding; INVOLVED IN: oxidation reduction, fatty acid metabolic process, fatty acid biosynthetic process; LOCATED IN: chloroplast; EXPRESSED IN: 9 plant structures; EXPRESSED DURING: M germinated pollen stage, petal differentia…
AT5G16250	11.1323	10.7092	10.8446	10.3931	10.1954	10.8248	10.7806	10.5082	9.3797	8.91988	-0.351658	0.0360067	-0.624048	0.000384318	-1.75256	4.02428e-10	-2.21238	9.02293e-12	0	unknown protein; BEST Arabidopsis thaliana protein match is: unknown protein (TAIR:AT3G02640.1); Has 1807 Blast hits to 1807 proteins in 277 species: Archae - 0; Bacteria - 0; Metazoa - 736; Fungi - 347; Plants - 385; Viruses - 0; Other Eukaryotes - 339 (source: NCBI BLink).
AT5G16110	9.4824	9.74102	9.70649	9.97342	10.4122	9.80338	9.33029	10.2876	11.1952	11.2256	-0.152108	0.160363	0.805228	1.88447e-06	1.71279	1.39226e-11	1.74317	6.61486e-12	0	unknown protein; FUNCTIONS IN: molecular_function unknown; INVOLVED IN: biological_process unknown; LOCATED IN: chloroplast; EXPRESSED IN: 24 plant structures; EXPRESSED DURING: 15 growth stages; BEST Arabidopsis thaliana protein match is: unknown protein (TAIR:AT3G02555.1); Has 133 Blast hits to 133 proteins in 18 species: Archae - 0; Bacteria - 0; Metazoa - 0; Fungi - 0; Plants - 133; Viruses -…
AT5G16120	8.54258	8.67157	8.84591	8.91723	9.14923	8.61386	8.57621	9.02168	9.72428	10.1443	0.0336324	0.431526	0.479098	0.00157679	1.1817	2.87633e-08	1.60174	2.99402e-10	0	alpha/beta-Hydrolases superfamily protein; CONTAINS InterPro DOMAIN/s: Serine hydrolase (InterPro:IPR005645); BEST Arabidopsis thaliana protein match is: alpha/beta-Hydrolases superfamily protein (TAIR:AT1G77420.1); Has 30201 Blast hits to 17322 proteins in 780 species: Archae - 12; Bacteria - 1396; Metazoa - 17338; Fungi - 3422; Plants - 5037; Viruses - 0; Other Eukaryotes - 2996 (source: NCBI B…
AT5G15780	4.87811	5.76291	5.18249	5.4593	5.30079	5.06768	5.18153	7.70779	7.7125	9.92459	0.303417	0.0479957	2.82967	1.3805e-12	2.83439	1.59462e-13	5.04648	2.93219e-17	0	Pollen Ole e 1 allergen and extensin family protein; FUNCTIONS IN: molecular_function unknown; INVOLVED IN: biological_process unknown; LOCATED IN: endomembrane system; EXPRESSED IN: 14 plant structures; EXPRESSED DURING: 10 growth stages; CONTAINS InterPro DOMAIN/s: Pollen Ole e 1 allergen/extensin (InterPro:IPR006041); Has 85252 Blast hits to 38354 proteins in 1825 species: Archae - 258; Bacter…
AT5G15850	7.25006	8.87133	6.41427	6.77081	8.28347	7.24463	8.5405	7.1438	8.37799	9.13721	1.29045	3.74572e-08	-0.106259	0.151494	1.12793	1.12228e-08	1.88715	5.20058e-12	(ATCOL1);CONSTANS-LIKE 1 (COL1)	Homologous to the flowering-time gene CONSTANS.
AT5G15840	6.36768	5.81968	6.18904	5.20419	4.91593	6.12354	4.92417	6.18855	6.87703	8.06822	-1.44351	1.25875e-06	-0.179129	0.128434	0.509354	0.00305205	1.70055	5.42691e-09	CONSTANS (CO); (FG)	Encodes a protein showing similarities to zinc finger transcription factors, involved in regulation of flowering under long days. Acts upstream of FT and SOC1.
AT5G15720	8.51456	8.19151	8.2164	8.07907	8.01747	8.33678	8.44523	8.15104	7.58301	7.0209	-0.0693303	0.362952	-0.363521	0.00835159	-0.931549	6.30756e-07	-1.49365	7.55898e-10	GDSL-MOTIF LIPASE 7 (GLIP7)	Contains lipase signature motif and GDSL domain.
AT5G15110	6.25889	8.94119	8.04311	8.40788	8.74548	8.07296	7.3703	8.68075	9.80186	8.90594	1.11141	0.0165157	2.42186	8.76582e-06	3.54297	1.61005e-08	2.64704	6.72221e-07	0	Pectate lyase family protein; FUNCTIONS IN: lyase activity, pectate lyase activity; INVOLVED IN: biological_process unknown; LOCATED IN: endomembrane system; EXPRESSED IN: 9 plant structures; EXPRESSED DURING: L mature pollen stage, M germinated pollen stage, 4 anthesis, C globular stage, petal differentiation and expansion stage; CONTAINS InterPro DOMAIN/s: Pectin lyase fold/virulence factor (In…
AT5G14910	11.0897	10.8466	10.5254	10.5459	10.4168	10.4893	10.7507	10.5122	9.96256	9.99659	-0.338982	0.0115601	-0.577462	5.54938e-05	-1.1271	3.43342e-09	-1.09306	4.01132e-09	0	Heavy metal transport/detoxification superfamily protein ; FUNCTIONS IN: metal ion binding; INVOLVED IN: metal ion transport; LOCATED IN: thylakoid, chloroplast thylakoid membrane, chloroplast stroma, chloroplast; EXPRESSED IN: 22 plant structures; EXPRESSED DURING: 13 growth stages; CONTAINS InterPro DOMAIN/s: Heavy metal transport/detoxification protein (InterPro:IPR006121); Has 30201 Blast hit…
AT5G15050	8.73709	8.94869	8.87197	8.74523	8.76784	8.45324	9.0278	8.38629	7.7194	7.476	0.290718	0.0538194	-0.350795	0.0105422	-1.01769	2.3029e-07	-1.26109	9.95397e-09	0	Core-2/I-branching beta-1,6-N-acetylglucosaminyltransferase family protein; FUNCTIONS IN: transferase activity, transferring glycosyl groups, acetylglucosaminyltransferase activity; INVOLVED IN: carbohydrate biosynthetic process; LOCATED IN: membrane; EXPRESSED IN: 23 plant structures; EXPRESSED DURING: 13 growth stages; CONTAINS InterPro DOMAIN/s: Glycosyl transferase, family 14 (InterPro:IPR003…
AT5G15510	7.70462	7.49639	7.58135	6.93706	6.52864	7.30669	7.54383	7.00375	5.93626	5.72486	-0.160789	0.294731	-0.700864	0.00222282	-1.76835	4.14633e-08	-1.97976	6.90454e-09	0	TPX2 (targeting protein for Xklp2) protein family; FUNCTIONS IN: molecular_function unknown; INVOLVED IN: biological_process unknown; EXPRESSED IN: 17 plant structures; EXPRESSED DURING: 7 growth stages; CONTAINS InterPro DOMAIN/s: Xklp2 targeting protein (InterPro:IPR009675); BEST Arabidopsis thaliana protein match is: TPX2 (targeting protein for Xklp2) protein family (TAIR:AT3G01015.1).
AT1G31750	5.88124	7.16688	6.53712	6.75447	7.24027	7.05369	6.25344	7.06568	8.58784	8.26308	0.372194	0.186057	1.18444	0.000811775	2.7066	2.42955e-08	2.38184	1.15349e-07	0	proline-rich family protein; BEST Arabidopsis thaliana protein match is: glycine-rich protein (TAIR:AT2G04063.1); Has 30775 Blast hits to 15451 proteins in 908 species: Archae - 8; Bacteria - 4096; Metazoa - 13079; Fungi - 3329; Plants - 5909; Viruses - 858; Other Eukaryotes - 3496 (source: NCBI BLink).
AT5G14890	6.54003	7.38651	7.25	7.46941	7.44451	7.63228	6.38279	7.63432	8.25984	7.6097	-0.157234	0.259392	1.09429	7.55047e-06	1.71981	4.96265e-09	1.06967	2.32929e-06	0	NHL domain-containing protein; LOCATED IN: endomembrane system; EXPRESSED IN: 7 plant structures; EXPRESSED DURING: L mature pollen stage, M germinated pollen stage, 4 anthesis, petal differentiation and expansion stage; CONTAINS InterPro DOMAIN/s: NHL repeat (InterPro:IPR001258), Six-bladed beta-propeller, TolB-like (InterPro:IPR011042); BEST Arabidopsis thaliana protein match is: NHL domain-con…
AT5G14800	10.1479	10.5294	10.1117	10.2255	10.1981	10.4353	10.2638	10.3647	10.5395	11.3429	0.115901	0.205443	0.216894	0.0248228	0.391597	0.000410406	1.19507	3.93479e-10	PYRROLINE-5- CARBOXYLATE (P5C) REDUCTASE (P5CR);EMBRYO DEFECTIVE 2772 (EMB2772); (AT-P5C1);PYRROLINE-5- CARBOXYLATE (P5C) REDUCTASE (AT-P5R)	Delta 1-pyrroline-5-carboxylate reductase, catalyzes the final step in proline biosynthesis from glutamate and ornithine.In situ hybridization indicated that under normal growth conditions, the highest concentration of P5CR transcripts occurs in the cortical parenchyma, phloem, vascular cambium and pith parenchyma in the vicinity of the protoxylem. Single gene in Arabidopsis.
AT5G14780	9.30155	9.73092	9.7458	10.0782	10.2525	9.72168	9.78779	10.2952	11.3701	10.9452	0.486248	0.00710297	0.9937	3.06329e-06	2.0686	3.43726e-11	1.64365	5.8015e-10	FORMATE DEHYDROGENASE (FDH)	Encodes a NAD-dependent formate dehydrogenase.
AT5G35330	8.90077	8.90806	8.72382	9.03651	8.93348	8.93922	8.56553	9.08932	9.57579	10.0075	-0.335235	0.0280587	0.188558	0.0740677	0.675026	2.25997e-05	1.10671	4.06122e-08	METHYL-CPG-BINDING DOMAIN PROTEIN 02 (MBD02); (ATMBD2);METHYL-CPG-BINDING DOMAIN PROTEIN 2 (MBD2)	Protein containing methyl-CpG-binding domain.Has sequence similarity to human MBD proteins.
AT5G36260	5.89379	7.27943	7.32893	7.44577	7.89237	7.44274	6.64736	7.46451	8.11197	7.22739	0.753575	0.00580893	1.57072	1.66319e-06	2.21818	3.61489e-09	1.3336	2.64353e-06	0	Eukaryotic aspartyl protease family protein; FUNCTIONS IN: aspartic-type endopeptidase activity; INVOLVED IN: proteolysis; LOCATED IN: anchored to membrane; EXPRESSED IN: 7 plant structures; EXPRESSED DURING: L mature pollen stage, M germinated pollen stage, 4 anthesis, petal differentiation and expansion stage; CONTAINS InterPro DOMAIN/s: Peptidase aspartic (InterPro:IPR021109), Peptidase aspart…
AT5G36290	10.2082	10.2834	10.4291	10.1915	10.362	10.193	10.0481	10.4912	9.8317	9.05552	-0.160105	0.175954	0.283048	0.0197417	-0.37649	0.00259808	-1.15267	1.28529e-08	0	Uncharacterized protein family (UPF0016); FUNCTIONS IN: molecular_function unknown; INVOLVED IN: biological_process unknown; LOCATED IN: endomembrane system, membrane; EXPRESSED IN: 23 plant structures; EXPRESSED DURING: 15 growth stages; CONTAINS InterPro DOMAIN/s: Uncharacterised protein family UPF0016 (InterPro:IPR001727); BEST Arabidopsis thaliana protein match is: Uncharacterized protein fam…
AT5G33280	7.13701	7.15105	7.58064	7.33553	7.24331	7.47019	7.39147	7.50427	7.75898	8.53324	0.254459	0.068871	0.367258	0.00626012	0.621963	4.26451e-05	1.39622	1.07326e-09	0	Voltage-gated chloride channel family protein; FUNCTIONS IN: protein binding, anion channel activity, voltage-gated chloride channel activity; INVOLVED IN: chloride transport, transmembrane transport; LOCATED IN: intracellular, membrane; EXPRESSED IN: 22 plant structures; EXPRESSED DURING: 13 growth stages; CONTAINS InterPro DOMAIN/s: Chloride channel, core (InterPro:IPR014743), Chloride channel,…
AT5G33300	7.12628	6.75549	6.901	6.53335	6.38131	6.46484	6.86309	6.40223	5.84865	5.5284	-0.263189	0.0546572	-0.724049	1.72956e-05	-1.27763	2.88358e-09	-1.59788	8.42089e-11	0	chromosome-associated kinesin-related; BEST Arabidopsis thaliana protein match is: P-loop containing nucleoside triphosphate hydrolases superfamily protein (TAIR:AT5G60930.1); Has 35333 Blast hits to 34131 proteins in 2444 species: Archae - 798; Bacteria - 22429; Metazoa - 974; Fungi - 991; Plants - 531; Viruses - 0; Other Eukaryotes - 9610 (source: NCBI BLink).
AT5G33370	12.699	12.6428	13.0537	12.9554	13.036	12.7415	12.7274	12.8285	11.9015	10.6381	0.0284083	0.443979	0.129449	0.148095	-0.797531	9.00591e-06	-2.06092	1.73508e-11	0	GDSL-like Lipase/Acylhydrolase superfamily protein; FUNCTIONS IN: hydrolase activity, acting on ester bonds, carboxylesterase activity; INVOLVED IN: lipid metabolic process; LOCATED IN: endomembrane system; EXPRESSED IN: 15 plant structures; EXPRESSED DURING: 7 growth stages; CONTAINS InterPro DOMAIN/s: Lipase, GDSL (InterPro:IPR001087); BEST Arabidopsis thaliana protein match is: Li-tolerant lip…
AT5G28030	5.60714	6.22091	5.12165	5.39201	6.06333	5.31167	6.49744	4.79848	4.30134	4.35537	0.890302	0.000250063	-0.808659	0.000155926	-1.3058	1.93866e-07	-1.25176	2.84844e-07	L-CYSTEINE DESULFHYDRASE 1 (DES1)	L-cysteine desulfhydrase 1 (DES1); FUNCTIONS IN: pyridoxal phosphate binding, cysteine synthase activity, catalytic activity; INVOLVED IN: cysteine biosynthetic process from serine, cysteine biosynthetic process, metabolic process; EXPRESSED IN: 11 plant structures; EXPRESSED DURING: LP.04 four leaves visible, 4 anthesis, LP.02 two leaves visible, petal differentiation and expansion stage, E expa…
AT5G28020	7.44133	7.00392	7.07508	6.83405	7.26676	7.19786	7.12863	6.87118	6.59763	6.11619	-0.312701	0.0549356	-0.570149	0.000804077	-0.843698	6.35218e-06	-1.32514	1.51491e-08	CYSTEINE SYNTHASE D2 (CYSD2);CYSTEINE SYNTHASE D2 (ATCYSD2)	Encodes cysteine synthase CysD2.
AT5G29000	6.43424	6.90764	6.4101	6.44117	6.58536	6.80856	6.5213	6.73176	7.75973	8.1117	0.0870589	0.379955	0.297521	0.0629629	1.32548	7.05211e-07	1.67746	2.52085e-08	PHR1-LIKE 1 (PHL1)	Homeodomain-like superfamily protein; FUNCTIONS IN: DNA binding, sequence-specific DNA binding transcription factor activity; INVOLVED IN: regulation of transcription; LOCATED IN: nucleus; EXPRESSED IN: 16 plant structures; EXPRESSED DURING: 9 growth stages; CONTAINS InterPro DOMAIN/s: Homeodomain-like (InterPro:IPR009057), Myb, DNA-binding (InterPro:IPR014778), HTH transcriptional regulator, Myb…
AT5G27870	5.19027	7.27361	6.0309	6.74482	6.82099	6.12737	5.47283	6.36996	7.48072	7.03814	0.282559	0.309956	1.17969	0.00477272	2.29045	5.54614e-06	1.84787	5.38174e-05	0	Plant invertase/pectin methylesterase inhibitor superfamily; FUNCTIONS IN: enzyme inhibitor activity, pectinesterase activity; INVOLVED IN: cell wall modification; LOCATED IN: cell wall, plant-type cell wall; EXPRESSED IN: 9 plant structures; EXPRESSED DURING: L mature pollen stage, M germinated pollen stage, 4 anthesis, C globular stage, petal differentiation and expansion stage; CONTAINS InterP…
AT5G27980	6.15199	8.46144	7.23315	7.6267	8.14468	7.09001	7.05455	7.22366	8.2953	7.61161	0.902553	0.035379	1.07166	0.00620612	2.14331	6.68042e-06	1.45962	0.000318956	0	Seed maturation protein; CONTAINS InterPro DOMAIN/s: Seed maturation protein (InterPro:IPR007011); BEST Arabidopsis thaliana protein match is: Seed maturation protein (TAIR:AT3G22490.1); Has 1807 Blast hits to 1807 proteins in 277 species: Archae - 0; Bacteria - 0; Metazoa - 736; Fungi - 347; Plants - 385; Viruses - 0; Other Eukaryotes - 339 (source: NCBI BLink).
AT5G27450	9.17046	8.98367	9.10595	9.18893	8.97945	9.0755	8.9988	8.98745	8.4147	8.11897	-0.171654	0.156161	-0.183009	0.0714419	-0.75576	3.61329e-06	-1.05149	4.28419e-08	MEVALONATE KINASE (MK);MEVALONATE KINASE (MVK)	Encodes a protein with mevalonate kinase activity involved in the mevalonate pathway.
AT5G27350	6.19727	6.25953	5.18914	5.38376	5.45292	5.89594	5.76099	5.48934	6.12212	4.91462	-0.436274	0.0218522	-0.70793	0.00030197	-0.0751419	0.180492	-1.28264	9.10889e-08	(SFP1)	Encodes a sugar-porter family protein that is induced during leaf senescence. The increase in its gene expression during leaf senescence is paralleled by an accumulation of monosaccharides.
AT5G27320	5.43306	5.61154	5.70226	5.67272	5.77312	5.59903	5.28296	5.98016	6.91863	7.37384	-0.150109	0.316339	0.547091	0.0117619	1.48557	7.2826e-07	1.94078	1.66746e-08	GA INSENSITIVE DWARF1C (GID1C); (ATGID1C)	Encodes a gibberellin (GA) receptor ortholog of the rice GA receptor gene (OsGID1). Has GA-binding activity, showing higher affinity to GA4. Interacts with DELLA proteins in vivo in the presence of GA4.
AT5G27360	8.12642	8.61199	7.9697	8.01636	8.62615	8.31269	8.30548	7.62715	7.1862	6.30955	0.179059	0.164951	-0.499272	0.0011854	-0.940222	6.16576e-07	-1.81687	4.82125e-11	(SFP2)	Encodes a sugar-porter family protein that unlike the closely related gene, SFP1, is not induced during leaf senescence.
AT5G27380	9.8404	9.53519	9.92457	9.81911	9.41091	9.5195	9.27438	9.58154	9.16076	8.71747	-0.566019	0.000654656	-0.25886	0.0241704	-0.679635	8.75093e-06	-1.12293	1.09619e-08	(GSHB);GLUTATHIONE SYNTHETASE 2 (GSH2)	Encodes a protein with similarity to glutathione synthetases, which catalyzes one of the early steps in glutathione biosynthesis. Two transcripts have been detected; the longer transcript is less abundant and the protein is localized to the chloroplast. The smaller transcript, in which the transit peptide is truncated, is localized to the cytosol.
AT5G27290	8.00729	7.74197	7.52532	7.2874	7.46038	7.70043	7.47809	7.14779	6.33311	5.81621	-0.529205	0.00493048	-0.859506	2.09309e-05	-1.67418	9.51937e-10	-2.19108	1.34344e-11	0	unknown protein; LOCATED IN: chloroplast; EXPRESSED IN: 22 plant structures; EXPRESSED DURING: 13 growth stages; BEST Arabidopsis thaliana protein match is: unknown protein (TAIR:AT1G54680.3); Has 30201 Blast hits to 17322 proteins in 780 species: Archae - 12; Bacteria - 1396; Metazoa - 17338; Fungi - 3422; Plants - 5037; Viruses - 0; Other Eukaryotes - 2996 (source: NCBI BLink).
AT5G27110	6.55389	6.25037	6.67223	6.2496	5.70711	6.19064	6.18311	5.9682	5.67402	5.5195	-0.370777	0.0364347	-0.58569	0.000999766	-0.879865	7.40094e-06	-1.03438	9.13818e-07	0	Tetratricopeptide repeat (TPR)-like superfamily protein; CONTAINS InterPro DOMAIN/s: Pentatricopeptide repeat (InterPro:IPR002885); BEST Arabidopsis thaliana protein match is: Pentatricopeptide repeat (PPR) superfamily protein (TAIR:AT4G18750.1); Has 1807 Blast hits to 1807 proteins in 277 species: Archae - 0; Bacteria - 0; Metazoa - 736; Fungi - 347; Plants - 385; Viruses - 0; Other Eukaryotes -…
AT5G26340	6.37455	6.48542	8.13379	8.53673	7.50132	7.91474	6.17653	7.91298	8.78819	8.4642	-0.198013	0.262074	1.53844	2.40571e-06	2.41364	1.31123e-09	2.08965	7.40678e-09	(MSS1);SUGAR TRANSPORT PROTEIN 13 (ATSTP13);SUGAR TRANSPORT PROTEIN 13 (STP13)	Encodes a protein with high affinity, hexose-specific/H+ symporter activity. The activity of the transporter appears to be negatively regulated by phosphorylation. Importantly, microarray analysis, as well as the study of the expression of this gene in mutants involved in programmed cell death (PCD) demonstrated a tight correlation between this gene's expression and PCD.
AT5G25950	6.20346	5.56771	5.48485	5.33392	4.85573	5.41454	5.75587	5.4755	4.53481	4.53758	-0.447594	0.0611657	-0.72796	0.00237545	-1.66865	1.72832e-07	-1.66588	1.48691e-07	0	Protein of Unknown Function (DUF239); CONTAINS InterPro DOMAIN/s: Protein of unknown function DUF239, plant (InterPro:IPR004314); BEST Arabidopsis thaliana protein match is: Protein of Unknown Function (DUF239) (TAIR:AT5G25960.1); Has 30201 Blast hits to 17322 proteins in 780 species: Archae - 12; Bacteria - 1396; Metazoa - 17338; Fungi - 3422; Plants - 5037; Viruses - 0; Other Eukaryotes - 2996 …
AT5G26060	7.66126	8.77574	8.14653	8.78292	8.52431	8.99779	7.83443	8.96306	9.41406	8.86926	0.173177	0.263506	1.30181	3.88888e-06	1.7528	1.86308e-08	1.208	2.14528e-06	0	Plant self-incompatibility protein S1 family; FUNCTIONS IN: molecular_function unknown; INVOLVED IN: biological_process unknown; LOCATED IN: endomembrane system; EXPRESSED IN: 9 plant structures; EXPRESSED DURING: L mature pollen stage, M germinated pollen stage, 4 anthesis, C globular stage, petal differentiation and expansion stage; CONTAINS InterPro DOMAIN/s: Plant self-incompatibility S1 (Int…
AT5G25470	6.70819	6.99339	7.35139	7.42753	7.93634	7.46021	7.56275	7.60915	8.39567	8.74736	0.854555	0.00177506	0.900955	0.000328216	1.68747	8.05855e-08	2.03917	4.66467e-09	0	AP2/B3-like transcriptional factor family protein; FUNCTIONS IN: DNA binding; INVOLVED IN: regulation of transcription, DNA-dependent; EXPRESSED IN: 8 plant structures; EXPRESSED DURING: LP.06 six leaves visible, 4 anthesis, C globular stage, petal differentiation and expansion stage; CONTAINS InterPro DOMAIN/s: Transcriptional factor B3 (InterPro:IPR003340); BEST Arabidopsis thaliana protein mat…
AT5G25550	6.3771	7.84364	7.59483	8.21194	8.10066	7.91303	7.34798	8.53465	9.01547	8.2911	0.970885	0.000373468	2.15755	7.54977e-09	2.63837	7.41746e-11	1.914	4.80267e-09	0	Leucine-rich repeat (LRR) family protein; FUNCTIONS IN: structural constituent of cell wall; INVOLVED IN: biological_process unknown; LOCATED IN: endomembrane system; EXPRESSED IN: petal, leaf whorl, flower; EXPRESSED DURING: 4 anthesis, petal differentiation and expansion stage; CONTAINS InterPro DOMAIN/s: Leucine-rich repeat (InterPro:IPR001611); BEST Arabidopsis thaliana protein match is: Leuc…
AT5G25560	9.88166	10.0398	9.69425	10.1287	10.3032	10.1606	10.0554	10.2237	10.8765	11.271	0.17374	0.140435	0.342061	0.00615173	0.994828	5.66898e-08	1.38937	3.94251e-10	0	CHY-type/CTCHY-type/RING-type Zinc finger protein; FUNCTIONS IN: zinc ion binding; EXPRESSED IN: 24 plant structures; EXPRESSED DURING: 15 growth stages; CONTAINS InterPro DOMAIN/s: Zinc finger, CTCHY-type (InterPro:IPR017921), Zinc finger, CHY-type (InterPro:IPR008913), Zinc finger, RING-type (InterPro:IPR001841), Zinc finger, C3HC4 RING-type (InterPro:IPR018957); BEST Arabidopsis thaliana prote…
AT5G25610	11.0108	11.3987	11.921	11.9119	12.382	11.8527	11.6759	12.0326	12.6089	12.8888	0.665107	2.40013e-05	1.02181	2.75363e-08	1.5981	8.74306e-12	1.87804	5.44745e-13	(ATRD22);RESPONSIVE TO DESSICATION 22 (RD22)	responsive to dehydration 22 (RD22) mediated by ABA
AT5G25280	9.62472	9.82731	9.71832	10.0452	9.99421	10.2598	9.39328	11.2218	12.2434	12.2748	-0.231439	0.0856974	1.59711	1.19058e-09	2.61872	1.59462e-13	2.6501	8.72337e-14	0	serine-rich protein-related; BEST Arabidopsis thaliana protein match is: serine-rich protein-related (TAIR:AT5G11090.1); Has 1306 Blast hits to 350 proteins in 64 species: Archae - 0; Bacteria - 8; Metazoa - 365; Fungi - 73; Plants - 167; Viruses - 0; Other Eukaryotes - 693 (source: NCBI BLink).
AT5G25090	9.38815	8.89742	8.94418	8.40962	8.11898	8.92986	8.99899	8.41135	7.0626	6.58608	-0.389168	0.0131177	-0.976805	1.00021e-06	-2.32555	1.20077e-12	-2.80207	5.76003e-14	(AtENODL13);EARLY NODULIN-LIKE PROTEIN 13 (ENODL13)	early nodulin-like protein 13 (ENODL13); FUNCTIONS IN: electron carrier activity, copper ion binding; LOCATED IN: anchored to plasma membrane, plasma membrane, anchored to membrane; EXPRESSED IN: 18 plant structures; EXPRESSED DURING: 10 growth stages; CONTAINS InterPro DOMAIN/s: Plastocyanin-like (InterPro:IPR003245), Cupredoxin (InterPro:IPR008972); BEST Arabidopsis thaliana protein match is: e…
AT5G25080	7.44261	8.03244	7.74239	7.71398	7.59506	7.56935	8.06701	7.65697	8.01894	8.48268	0.624405	0.00167606	0.214365	0.0753871	0.57633	0.00040212	1.04007	5.87882e-07	0	Sas10/Utp3/C1D family; CONTAINS InterPro DOMAIN/s: Sas10/Utp3/C1D (InterPro:IPR007146), Exosome-associated factor Rrp47/DNA strand repair C1D (InterPro:IPR011082); Has 1807 Blast hits to 1807 proteins in 277 species: Archae - 0; Bacteria - 0; Metazoa - 736; Fungi - 347; Plants - 385; Viruses - 0; Other Eukaryotes - 339 (source: NCBI BLink).
AT5G25110	5.64992	6.10543	6.91119	7.21111	6.80194	6.34333	5.8811	7.09657	8.91167	8.36981	0.231173	0.240417	1.44665	1.02489e-05	3.26174	5.07651e-11	2.71989	4.26347e-10	SNF1-RELATED PROTEIN KINASE 3.25 (SnRK3.25);CBL-INTERACTING PROTEIN KINASE 25 (CIPK25)	member of AtCIPKs
AT5G25210	5.66215	5.10808	5.70783	6.02792	5.52792	5.631	4.71384	6.34588	6.61448	6.78445	-0.948304	0.000885344	0.683735	0.00295649	0.952334	8.76368e-05	1.1223	1.40456e-05	0	unknown protein; BEST Arabidopsis thaliana protein match is: unknown protein (TAIR:AT4G32030.1); Has 30201 Blast hits to 17322 proteins in 780 species: Archae - 12; Bacteria - 1396; Metazoa - 17338; Fungi - 3422; Plants - 5037; Viruses - 0; Other Eukaryotes - 2996 (source: NCBI BLink).
AT5G25170	8.10734	7.72059	7.69778	7.45684	7.63275	7.69274	7.77613	8.06689	7.3606	7.06574	-0.331207	0.0444033	-0.0404419	0.268608	-0.746734	2.41379e-05	-1.04159	3.91306e-07	0	PPPDE putative thiol peptidase family protein; FUNCTIONS IN: molecular_function unknown; INVOLVED IN: biological_process unknown; LOCATED IN: plasma membrane; EXPRESSED IN: 23 plant structures; EXPRESSED DURING: 13 growth stages; CONTAINS InterPro DOMAIN/s: Protein of unknown function DUF862, eukaryotic (InterPro:IPR008580); BEST Arabidopsis thaliana protein match is: PPPDE putative thiol peptida…
AT5G25350	7.52879	7.89176	7.95275	7.95738	8.06628	7.94459	7.81384	8.64351	9.60863	9.64442	0.285057	0.0422747	1.11472	1.11835e-07	2.07985	3.21241e-12	2.11563	1.6038e-12	EIN3-BINDING F BOX PROTEIN 2 (EBF2)	Arabidopsis thaliana EIN3-binding F-box protein 2 (EBF2) mRNA. Part of the SCF complex, it is located in the nucleus and is involved in the ethylene-response pathway.
AT5G25390	7.49258	7.78829	8.53958	8.77121	8.89414	8.29382	8.21404	8.27515	8.55427	9.04507	0.721459	0.000131735	0.782577	1.36372e-05	1.06169	7.78899e-08	1.5525	2.85058e-10	SHINE3 (SHN3);SHINE2 (SHN2)	encodes a member of the ERF (ethylene response factor) subfamily B-6 of ERF/AP2 transcription factor family. The protein contains one AP2 domain. There are 12 members in this subfamily including RAP2.11.
AT5G24670	9.67691	9.59399	9.53486	9.82472	9.79195	9.70912	9.50725	9.5135	10.032	10.7501	-0.169661	0.136336	-0.163417	0.0753276	0.355048	0.00204749	1.07314	9.29846e-09	TRNA ADENOSINE DEAMINASE 3 (TAD3);EMBRYO DEFECTIVE 2820 (EMB2820)	A protein coding gene with unknown function. The 5?UTR of this gene overlaps with a RNA coding gene TER2. TER2 (GenBank accession no. HQ401285) encodes a putative template sequence corresponding to 1.5 copies of the Arabidopsis telomere repeat (PNAS 2011, 108:73-78).
AT5G24690	10.536	10.5594	10.4576	10.5616	10.5832	10.7491	10.5943	10.8186	11.3262	11.7435	0.0583101	0.378016	0.282617	0.0202354	0.790175	2.42988e-06	1.20752	7.11066e-09	0	INVOLVED IN: biological_process unknown; LOCATED IN: mitochondrion, chloroplast, plastid, chloroplast inner membrane, chloroplast envelope; EXPRESSED IN: 23 plant structures; EXPRESSED DURING: 13 growth stages; CONTAINS InterPro DOMAIN/s: Protein of unknown function DUF3411 (InterPro:IPR021825); BEST Arabidopsis thaliana protein match is: reticulata-related 1 (TAIR:AT5G22790.1); Has 30201 Blast h…
AT5G24800	8.87528	9.24253	8.49319	8.87034	9.26519	9.06826	8.92028	9.28951	9.72915	10.4274	0.0450039	0.392552	0.414228	0.00110795	0.853874	1.70425e-07	1.55212	2.70956e-11	BASIC LEUCINE ZIPPER O2 HOMOLOG 2 (BZO2H2);BASIC LEUCINE ZIPPER 9 (BZIP9);ARABIDOPSIS THALIANA BASIC LEUCINE ZIPPER 9 (AtbZIP9)	Encodes bZIP protein BZO2H2.
AT5G24820	8.03572	7.86914	8.13709	7.85316	7.47821	7.32469	8.33026	7.39591	6.17975	5.82865	0.294542	0.16812	-0.639808	0.00643674	-1.85597	6.56792e-08	-2.20706	4.72074e-09	0	Eukaryotic aspartyl protease family protein; FUNCTIONS IN: aspartic-type endopeptidase activity; INVOLVED IN: proteolysis; LOCATED IN: endomembrane system; EXPRESSED IN: leaf whorl, flower, seed; EXPRESSED DURING: petal differentiation and expansion stage, E expanded cotyledon stage; CONTAINS InterPro DOMAIN/s: Peptidase aspartic (InterPro:IPR021109), Peptidase aspartic, catalytic (InterPro:IPR00…
AT5G24940	4.48866	5.77396	5.36553	5.22761	5.66318	5.42943	5.09028	5.71078	6.47721	6.04197	0.601613	0.0655319	1.22212	0.000538692	1.98854	1.07924e-06	1.55331	1.80923e-05	0	Protein phosphatase 2C family protein; FUNCTIONS IN: protein serine/threonine phosphatase activity, catalytic activity; INVOLVED IN: protein amino acid dephosphorylation; LOCATED IN: protein serine/threonine phosphatase complex; EXPRESSED IN: 6 plant structures; EXPRESSED DURING: L mature pollen stage, M germinated pollen stage, 4 anthesis, petal differentiation and expansion stage; CONTAINS Inte…
AT5G24910	5.67028	5.70533	5.7951	5.90445	6.40786	5.39033	5.55574	6.42705	7.84995	7.9098	-0.114541	0.343903	0.756767	0.000779011	2.17967	9.42909e-10	2.23952	4.47848e-10	EUI-LIKE P450 A1 (ELA1);CYTOCHROME P450, FAMILY 714, SUBFAMILY A, POLYPEPTIDE 1 (CYP714A1)	member of CYP714A
AT5G67200	8.2664	8.05369	7.84003	7.58764	7.8271	7.90528	8.3097	7.91712	7.20918	7.04566	0.0433004	0.416828	-0.349278	0.0122358	-1.05722	2.00919e-07	-1.22074	2.32842e-08	0	Leucine-rich repeat protein kinase family protein; FUNCTIONS IN: protein serine/threonine kinase activity, protein kinase activity, ATP binding; INVOLVED IN: transmembrane receptor protein tyrosine kinase signaling pathway, protein amino acid phosphorylation; LOCATED IN: plasma membrane; EXPRESSED IN: 22 plant structures; EXPRESSED DURING: 10 growth stages; CONTAINS InterPro DOMAIN/s: Protein kin…
AT5G67280	9.46424	9.13829	9.26046	9.36523	9.21578	9.39979	9.49194	9.26036	8.45599	7.87174	0.0277005	0.443592	-0.203873	0.0699616	-1.00824	3.38138e-07	-1.5925	4.64885e-10	RECEPTOR-LIKE KINASE (RLK)	receptor-like kinase (RLK); FUNCTIONS IN: protein serine/threonine kinase activity, kinase activity, ATP binding; INVOLVED IN: transmembrane receptor protein tyrosine kinase signaling pathway, protein amino acid phosphorylation; LOCATED IN: endomembrane system; EXPRESSED IN: 22 plant structures; EXPRESSED DURING: 13 growth stages; CONTAINS InterPro DOMAIN/s: Protein kinase, catalytic domain (Inte…
AT5G67330	9.25807	9.23265	9.47774	9.33386	9.49015	9.2068	9.54112	9.43541	9.88697	10.4278	0.283051	0.0202915	0.177346	0.0480235	0.628905	3.16754e-06	1.16976	5.76391e-10	ARABIDOPSIS THALIANA NATURAL RESISTANCE ASSOCIATED MACROPHAGE PROTEIN 4 (ATNRAMP4);NATURAL RESISTANCE ASSOCIATED MACROPHAGE PROTEIN 4 (NRAMP4)	Encodes a member of the Nramp2 metal transporter family; like its homolog Atnramp3, localized in vacuolar membrane. Seedlings of double mutant, atnramp3-1 atnramp4-1, were arrested at early germination.
AT5G67570	5.13141	5.76014	6.1516	6.06506	6.13334	5.56228	5.66255	6.27595	6.96034	7.35047	0.531142	0.00309137	1.14454	3.43874e-07	1.82893	1.132e-10	2.21906	4.41583e-12	EMBRYO DEFECTIVE 246 (EMB246);EMBRYO DEFECTIVE 1408 (EMB1408);DELAYED GREENING 1 (DG1)	Encodes a pentratricopeptide repeat containing protein that is targeted to the chloroplast. Mutants have pale young leave and reduced accumulation of plastid encoded transcripts suggesting a role for DG1 in regulation of plastid gene expression.
AT5G67060	5.92526	5.79949	5.74998	5.68776	5.66748	5.99432	6.21552	5.33446	4.8583	4.7896	0.290262	0.19094	-0.5908	0.0139572	-1.06696	0.000112406	-1.13567	5.5257e-05	HECATE 1 (HEC1)	HECATE 1 (HEC1); FUNCTIONS IN: sequence-specific DNA binding transcription factor activity; INVOLVED IN: transmitting tissue development, carpel formation, regulation of transcription; LOCATED IN: nucleus; EXPRESSED IN: 9 plant structures; EXPRESSED DURING: 6 growth stages; CONTAINS InterPro DOMAIN/s: Helix-loop-helix DNA-binding domain (InterPro:IPR001092), Helix-loop-helix DNA-binding (InterPro…
AT5G67100	7.63298	7.59763	7.37836	7.11321	6.79452	7.31736	7.71496	7.38023	6.62403	6.2485	0.0819824	0.335883	-0.252746	0.0350645	-1.00895	1.85249e-07	-1.38448	1.82992e-09	INCURVATA2 (ICU2)	Encodes the putative catalytic subunit of the DNA polymerase alpha. Interacts with genes involved in chromatin-mediated cellular memory. ICU2 genetically interacts with TERMINAL FLOWER2, the ortholog of HETEROCHROMATIN PROTEIN1 of animals and yeasts, and with the Polycomb group (PcG) gene CURLY LEAF. A number of regulatory genes were derepressed in the icu2-1 mutant, including genes associated wi…
AT5G67110	9.05428	8.73264	8.645	9.21667	9.56566	9.43427	9.03647	9.7124	10.5364	10.3624	-0.0178092	0.45528	0.658113	2.90056e-05	1.48208	1.97411e-10	1.30813	7.76231e-10	ALCATRAZ (ALC)	encodes a myc/bHLH transcription factor-like protein. Gene product is involved in fruit dehiscence. Mutant siliques fail to dehisce.
AT5G67160	8.04428	8.35088	7.82965	7.31363	7.72946	7.65782	8.27746	7.32494	7.06606	6.47846	0.233177	0.0575989	-0.719342	5.85665e-06	-0.978225	2.64576e-08	-1.56582	2.35511e-11	ENHANCED PSEUDOMONAS SUSCEPTIBILTY 1 (EPS1)	Encodes a member of the BAHD acyltransferase superfamily. Mutants have enhanced susceptibility to virulent and avirulent pathogens and are defective in pathogen induced SA biosynthesis. EPS1 may act upstream of SA biosynthesis as application of SA can rescue the mutant phenotype.
AT5G67270	8.70698	8.16983	8.18762	7.85786	7.5583	7.97233	8.21359	7.72295	6.90448	6.50185	-0.493389	0.0102085	-0.984032	8.36241e-06	-1.80251	6.82108e-10	-2.20513	2.43163e-11	MICROTUBULE END BINDING PROTEIN 1 (ATEB1C);ATEB1-HOMOLOG1 (ATEB1H1);END BINDING PROTEIN 1C (EB1C)	encodes a homolog of animal microtubule-end-binding protein. There are two other members of this family. EB1 forms foci at regions where the minus ends of microtubules are gathered during mitosis and early cytokinesis.
AT5G67150	8.80453	8.63089	8.32746	8.25312	8.09654	8.4047	8.73483	7.89248	7.25249	7.54039	-0.0696988	0.355495	-0.912047	1.85238e-06	-1.55204	3.20987e-10	-1.26413	4.0994e-09	0	HXXXD-type acyl-transferase family protein; FUNCTIONS IN: transferase activity, transferring acyl groups other than amino-acyl groups, transferase activity; INVOLVED IN: biological_process unknown; LOCATED IN: cellular_component unknown; EXPRESSED IN: 22 plant structures; EXPRESSED DURING: 13 growth stages; CONTAINS InterPro DOMAIN/s: Transferase (InterPro:IPR003480); BEST Arabidopsis thaliana pr…
AT5G67180	6.79348	6.98057	7.181	6.64926	6.94562	6.72149	6.94355	6.39354	5.82877	5.67032	0.150066	0.297853	-0.399938	0.028425	-0.964712	3.64805e-05	-1.12317	6.06313e-06	TARGET OF EARLY ACTIVATION TAGGED (EAT) 3 (TOE3)	target of early activation tagged (EAT) 3 (TOE3); CONTAINS InterPro DOMAIN/s: DNA-binding, integrase-type (InterPro:IPR016177), Pathogenesis-related transcriptional factor/ERF, DNA-binding (InterPro:IPR001471); BEST Arabidopsis thaliana protein match is: Integrase-type DNA-binding superfamily protein (TAIR:AT4G36920.2); Has 1807 Blast hits to 1807 proteins in 277 species: Archae - 0; Bacteria - 0…
AT5G66880	9.12198	8.79646	9.47332	9.55335	9.33004	9.14496	8.78307	9.67985	10.6416	11.0914	-0.338904	0.0156586	0.557869	0.000138455	1.51964	1.2546e-10	1.96941	1.89546e-12	SUCROSE NONFERMENTING 1 (SNF1)-RELATED PROTEIN KINASE 2-3 (SNRK2-3); (SRK2I);SUCROSE NONFERMENTING 1(SNF1)-RELATED PROTEIN KINASE 2.3 (SNRK2.3)	encodes a member of SNF1-related protein kinases (SnRK2) whose activity is activated by ionic (salt) and non-ionic (mannitol) osmotic stress. Enzyme involved in the ABA signaling during seed germination, dormancy and seedling growth.
AT5G66930	7.36464	7.79507	7.78725	8.02955	8.14366	7.88875	7.46425	8.03112	8.59722	8.40505	0.0996085	0.330407	0.666478	0.000364508	1.23257	1.12069e-07	1.0404	8.7799e-07	0	unknown protein; FUNCTIONS IN: molecular_function unknown; INVOLVED IN: biological_process unknown; LOCATED IN: cellular_component unknown; EXPRESSED IN: 24 plant structures; EXPRESSED DURING: 15 growth stages; CONTAINS InterPro DOMAIN/s: Protein of unknown function DUF1649 (InterPro:IPR012445); Has 247 Blast hits to 247 proteins in 111 species: Archae - 0; Bacteria - 0; Metazoa - 89; Fungi - 83;…
AT5G66730	8.1551	8.22881	8.03589	8.05858	8.3564	8.24867	8.25021	8.62505	9.01803	9.37862	0.0951035	0.307522	0.469942	0.00147061	0.862929	1.22875e-06	1.22351	9.50523e-09	ENHYDROUS (ENY);INDETERMINATE DOMAIN 1 (IDD1)	C2H2-like zinc finger protein; FUNCTIONS IN: sequence-specific DNA binding transcription factor activity, zinc ion binding, nucleic acid binding; INVOLVED IN: regulation of transcription; LOCATED IN: intracellular; EXPRESSED IN: 22 plant structures; EXPRESSED DURING: 13 growth stages; CONTAINS InterPro DOMAIN/s: Zinc finger, C2H2-like (InterPro:IPR015880), Zinc finger, C2H2-type (InterPro:IPR0070…
AT5G66770	6.60953	6.75199	6.87447	6.47509	6.26598	6.86893	6.78891	6.39326	5.58711	5.46938	0.179382	0.254709	-0.216265	0.113747	-1.02242	1.61201e-05	-1.14015	4.11045e-06	0	GRAS family transcription factor; CONTAINS InterPro DOMAIN/s: Transcription factor GRAS (InterPro:IPR005202); BEST Arabidopsis thaliana protein match is: GRAS family transcription factor (TAIR:AT3G50650.1); Has 1807 Blast hits to 1807 proteins in 277 species: Archae - 0; Bacteria - 0; Metazoa - 736; Fungi - 347; Plants - 385; Viruses - 0; Other Eukaryotes - 339 (source: NCBI BLink).
AT5G66780	3.96999	3.91106	4.18213	4.90304	6.18617	4.1107	4.13953	7.61612	10.3221	11.4556	0.169539	0.280584	3.64613	1.07347e-11	6.35207	6.90773e-16	7.48564	2.93219e-17	0	unknown protein; Has 1807 Blast hits to 1807 proteins in 277 species: Archae - 0; Bacteria - 0; Metazoa - 736; Fungi - 347; Plants - 385; Viruses - 0; Other Eukaryotes - 339 (source: NCBI BLink).
AT5G66940	7.2307	6.81675	6.62009	5.87664	6.04156	6.31953	7.19578	6.30134	5.41003	6.1691	-0.034916	0.436622	-0.929354	1.27218e-05	-1.82067	4.63358e-10	-1.0616	5.88286e-07	0	Dof-type zinc finger DNA-binding family protein; CONTAINS InterPro DOMAIN/s: Zinc finger, Dof-type (InterPro:IPR003851); BEST Arabidopsis thaliana protein match is: OBF binding protein 1 (TAIR:AT3G50410.1); Has 1807 Blast hits to 1807 proteins in 277 species: Archae - 0; Bacteria - 0; Metazoa - 736; Fungi - 347; Plants - 385; Viruses - 0; Other Eukaryotes - 339 (source: NCBI BLink).
AT5G66800	7.59936	7.33089	7.31257	7.07782	7.42607	7.39115	7.40958	7.31228	7.19406	6.54005	-0.189784	0.112133	-0.287077	0.0132767	-0.405304	0.000878011	-1.05931	1.38898e-08	0	unknown protein; BEST Arabidopsis thaliana protein match is: unknown protein (TAIR:AT3G50640.1); Has 1807 Blast hits to 1807 proteins in 277 species: Archae - 0; Bacteria - 0; Metazoa - 736; Fungi - 347; Plants - 385; Viruses - 0; Other Eukaryotes - 339 (source: NCBI BLink).
AT5G66490	6.18271	6.26075	5.72839	6.28595	6.39465	6.38511	6.01138	6.20561	7.63032	8.55427	-0.171325	0.209635	0.0229006	0.293512	1.44761	1.12876e-08	2.37156	6.9401e-12	0	unknown protein; FUNCTIONS IN: molecular_function unknown; INVOLVED IN: biological_process unknown; LOCATED IN: plasma membrane; EXPRESSED IN: 17 plant structures; EXPRESSED DURING: 9 growth stages; BEST Arabidopsis thaliana protein match is: unknown protein (TAIR:AT3G50900.1); Has 1807 Blast hits to 1807 proteins in 277 species: Archae - 0; Bacteria - 0; Metazoa - 736; Fungi - 347; Plants - 385;…
AT5G66300	4.74902	5.2527	5.14966	5.53646	5.56013	5.34522	4.86496	5.48324	6.36572	6.64878	0.115943	0.316324	0.734222	0.000294202	1.6167	7.44967e-09	1.89976	5.57818e-10	ARABIDOPSIS NAC DOMAIN CONTAINING PROTEIN 105 (ANAC105);NAC DOMAIN CONTAINING PROTEIN 105 (NAC105);VASCULAR-RELATED NAC-DOMAIN 3 (VND3)	Encodes a NAC-domain transcription factor. Expressed in the vascular tissue.
AT5G66330	8.25754	7.97237	8.19281	7.79304	7.78704	8.16853	8.10656	7.90849	7.20276	7.13681	-0.15098	0.160987	-0.349052	0.00383967	-1.05478	1.12688e-08	-1.12073	3.68688e-09	0	Leucine-rich repeat (LRR) family protein; INVOLVED IN: signal transduction; LOCATED IN: endomembrane system; EXPRESSED IN: 15 plant structures; EXPRESSED DURING: 8 growth stages; CONTAINS InterPro DOMAIN/s: Leucine-rich repeat-containing N-terminal domain, type 2 (InterPro:IPR013210), Leucine-rich repeat (InterPro:IPR001611); BEST Arabidopsis thaliana protein match is: Leucine-rich repeat (LRR) f…
AT5G66390	5.30832	5.21224	5.12344	4.88741	4.67093	5.13729	5.05152	4.70997	3.92806	3.80272	-0.256806	0.138266	-0.598353	0.00205333	-1.38026	1.1914e-07	-1.5056	2.9835e-08	0	Peroxidase superfamily protein; FUNCTIONS IN: peroxidase activity, heme binding; INVOLVED IN: response to oxidative stress, oxidation reduction; LOCATED IN: endomembrane system; EXPRESSED IN: leaf apex, hypocotyl, root, flower; EXPRESSED DURING: 4 anthesis, petal differentiation and expansion stage; CONTAINS InterPro DOMAIN/s: Haem peroxidase (InterPro:IPR010255), Plant peroxidase (InterPro:IPR00…
AT5G66400	6.4833	6.98851	6.9575	8.97936	10.6994	7.66356	7.846	12.236	14.0944	14.3034	1.36269	2.97433e-05	5.75269	2.84275e-14	7.61113	9.9214e-17	7.82008	2.93219e-17	ARABIDOPSIS THALIANA DROUGHT-INDUCED 8 (ATDI8);RESPONSIVE TO ABA 18 (RAB18)	Belongs to the dehydrin protein family, which contains highly conserved stretches of 7-17 residues that are repetitively scattered in their sequences, the K-, S-, Y- and lysine rich segments. ABA- and drought-induced glycine-rice dehydrin protein. The ABA-induced expression of RAB18 was reduced following ACC application, indicating that ethylene inhibits the ABA signaling pathway. RAB18 is also e…
AT5G66460	8.28265	8.82518	9.51867	9.8511	10.0592	9.27383	9.35813	9.70362	10.335	10.7284	1.07549	2.65833e-07	1.42097	1.73451e-09	2.05235	1.44891e-12	2.44579	8.04921e-14	(AtMAN7);ENDO-BETA-MANNASE 7 (MAN7)	Glycosyl hydrolase superfamily protein; FUNCTIONS IN: cation binding, hydrolase activity, hydrolyzing O-glycosyl compounds, catalytic activity; INVOLVED IN: carbohydrate metabolic process; LOCATED IN: endomembrane system; EXPRESSED IN: 17 plant structures; EXPRESSED DURING: 4 anthesis, C globular stage, 4 leaf senescence stage, petal differentiation and expansion stage, E expanded cotyledon stage…
AT5G66530	9.98395	9.78935	10.158	9.93983	9.61156	9.79288	10.0433	9.67142	9.03191	8.9665	0.0593445	0.367856	-0.312526	0.0100219	-0.952043	1.05486e-07	-1.01745	3.51276e-08	0	Galactose mutarotase-like superfamily protein; FUNCTIONS IN: carbohydrate binding, isomerase activity, aldose 1-epimerase activity, catalytic activity; INVOLVED IN: galactose metabolic process, carbohydrate metabolic process; LOCATED IN: apoplast, chloroplast, chloroplast stroma; EXPRESSED IN: 24 plant structures; EXPRESSED DURING: 13 growth stages; CONTAINS InterPro DOMAIN/s: Glycoside hydrolase…
AT5G66610	5.71471	6.31186	6.43411	6.40302	6.59421	6.52308	6.09746	6.22501	6.68328	7.42228	0.382755	0.025316	0.510299	0.00181282	0.968568	1.17175e-06	1.70757	3.91465e-10	DA1-RELATED PROTEIN 7 (DAR7)	DA1-related protein 7 (DAR7); FUNCTIONS IN: zinc ion binding; LOCATED IN: cellular_component unknown; EXPRESSED IN: 16 plant structures; EXPRESSED DURING: 7 growth stages; CONTAINS InterPro DOMAIN/s: Zinc finger, LIM-type (InterPro:IPR001781), Protein of unknown function DUF3633 (InterPro:IPR022087); BEST Arabidopsis thaliana protein match is: DA1-related protein 6 (TAIR:AT5G66620.1).
AT5G65960	8.34371	8.72261	8.87155	8.88612	8.91261	8.70431	8.77677	8.71121	9.51073	10.002	0.433064	0.00296917	0.367501	0.00291553	1.16702	3.09415e-09	1.65824	1.40741e-11	0	GTP binding; FUNCTIONS IN: GTP binding; INVOLVED IN: small GTPase mediated signal transduction; LOCATED IN: intracellular; EXPRESSED IN: 23 plant structures; EXPRESSED DURING: 15 growth stages; CONTAINS InterPro DOMAIN/s: Mitochondrial Rho-like (InterPro:IPR013684), Alpha/gamma-adaptin-binding protein p34 (InterPro:IPR019341); Has 30201 Blast hits to 17322 proteins in 780 species: Archae - 12; Ba…
AT5G65990	8.8673	8.90389	9.33393	9.26211	9.57217	9.39089	9.46497	9.34604	9.85321	10.021	0.597666	0.000306704	0.478732	0.000569665	0.985907	5.40449e-08	1.1537	4.83494e-09	0	Transmembrane amino acid transporter family protein; CONTAINS InterPro DOMAIN/s: Amino acid transporter, transmembrane (InterPro:IPR013057); BEST Arabidopsis thaliana protein match is: Transmembrane amino acid transporter family protein (TAIR:AT2G42005.1); Has 1807 Blast hits to 1807 proteins in 277 species: Archae - 0; Bacteria - 0; Metazoa - 736; Fungi - 347; Plants - 385; Viruses - 0; Other Eu…
AT5G66110	5.1442	4.83162	4.76878	4.75508	4.9246	4.87856	4.93482	4.88597	5.97917	7.18526	-0.209386	0.164949	-0.25823	0.0549924	0.834969	1.65914e-05	2.04105	8.88553e-11	HEAVY METAL ASSOCIATED ISOPRENYLATED PLANT PROTEIN 27 (HIPP27)	Heavy metal transport/detoxification superfamily protein ; FUNCTIONS IN: metal ion binding; INVOLVED IN: metal ion transport; LOCATED IN: plasma membrane; EXPRESSED IN: cultured cell, leaf; EXPRESSED DURING: LP.04 four leaves visible; CONTAINS InterPro DOMAIN/s: Heavy metal transport/detoxification protein (InterPro:IPR006121); BEST Arabidopsis thaliana protein match is: farnesylated protein 6 (T…
AT5G66230	9.10074	8.80455	9.20937	8.45767	8.32283	8.57256	8.84041	8.48326	7.32498	6.63997	-0.260338	0.0870498	-0.617483	0.000351824	-1.77576	2.50089e-10	-2.46078	1.457e-12	0	Chalcone-flavanone isomerase family protein; EXPRESSED IN: 19 plant structures; EXPRESSED DURING: 8 growth stages; BEST Arabidopsis thaliana protein match is: unknown protein (TAIR:AT3G51230.1); Has 1807 Blast hits to 1807 proteins in 277 species: Archae - 0; Bacteria - 0; Metazoa - 736; Fungi - 347; Plants - 385; Viruses - 0; Other Eukaryotes - 339 (source: NCBI BLink).
AT5G66170	8.0946	8.08645	8.55844	8.98886	9.34573	9.0887	8.19279	9.1426	10.0555	9.95348	0.0981837	0.331035	1.048	3.31709e-06	1.96086	1.66817e-10	1.85888	2.29344e-10	SULFURTRANSFERASE 18 (STR18)	Encodes a thiosulfate sulfurtransferase/rhodanese.
AT5G66250	7.95466	8.09553	8.2748	8.2556	8.48897	8.13283	7.974	8.18325	9.00753	9.10809	0.0193417	0.446924	0.228598	0.0208384	1.05287	3.6126e-09	1.15343	7.22411e-10	0	kinectin-related; INVOLVED IN: biological_process unknown; EXPRESSED IN: 24 plant structures; EXPRESSED DURING: 15 growth stages; BEST Arabidopsis thaliana protein match is: unknown protein (TAIR:AT2G17990.1).
AT5G65610	6.09307	5.547	5.55189	5.40884	5.56082	5.91785	5.47626	5.2364	5.17912	5.06561	-0.616816	0.00839319	-0.856675	0.000226961	-0.913953	4.40097e-05	-1.02747	1.1185e-05	0	unknown protein; Has 1807 Blast hits to 1807 proteins in 277 species: Archae - 0; Bacteria - 0; Metazoa - 736; Fungi - 347; Plants - 385; Viruses - 0; Other Eukaryotes - 339 (source: NCBI BLink).
AT5G65630	10.0745	9.74491	10.0998	9.96524	9.70604	10.09	9.73419	9.98168	9.54607	8.97133	-0.340361	0.0130478	-0.0928627	0.162762	-0.528481	6.25564e-05	-1.10322	5.22749e-09	GLOBAL TRANSCRIPTION FACTOR GROUP E7 (GTE7)	This gene is predicted to encode a bromodomain-containing protein. Plant lines expressing RNAi constructs targeted against GTE7 show some resistance to agrobacterium-mediated root transformation.
AT5G65700	10.0891	9.93252	9.93894	9.553	9.43637	10.1098	9.75455	9.89519	9.14991	9.06157	-0.334524	0.00933429	-0.193885	0.0387666	-0.93917	2.07172e-08	-1.0275	4.69132e-09	BARELY ANY MERISTEM 1 (BAM1)	Encodes a CLAVATA1-related receptor kinase-like protein required for both shoot and flower meristem function. Very similar to BAM2,with more than 85% a.a. identity. It has a broad expression pattern and is involved in vascular strand development in the leaf, control of leaf shape, size and symmetry, male gametophyte development and ovule specification and function. Anthers of double mutants (bam1…
AT5G65730	10.1784	10.8376	9.06739	8.89147	9.76499	9.63862	9.90509	9.47668	8.77669	7.78144	-0.273328	0.0985786	-0.701738	0.000274406	-1.40173	2.51872e-08	-2.39698	8.80259e-12	XYLOGLUCAN ENDOTRANSGLUCOSYLASE/HYDROLASE 6 (XTH6)	xyloglucan endotransglucosylase/hydrolase 6 (XTH6); FUNCTIONS IN: hydrolase activity, acting on glycosyl bonds, hydrolase activity, hydrolyzing O-glycosyl compounds, xyloglucan:xyloglucosyl transferase activity; INVOLVED IN: response to water deprivation; LOCATED IN: endomembrane system, cell wall, apoplast; EXPRESSED IN: 21 plant structures; EXPRESSED DURING: 14 growth stages; CONTAINS InterPro …
AT5G65790	5.39581	4.8814	4.82233	4.73625	4.77685	5.29753	5.09184	4.5377	4.20245	3.96199	-0.303971	0.0934468	-0.858109	9.28225e-05	-1.19336	6.55513e-07	-1.43382	4.82585e-08	MYB DOMAIN PROTEIN 68 (MYB68);MYB DOMAIN PROTEIN 68 (ATMYB68)	Encodes a putative MYB transcription factor.
AT5G65530	6.47936	7.65658	7.61789	7.71549	7.91618	7.37628	7.1197	7.5978	8.38692	7.77787	0.640342	0.0114327	1.11844	4.23996e-05	1.90756	1.50144e-08	1.29851	2.04944e-06	0	Protein kinase superfamily protein; FUNCTIONS IN: protein serine/threonine kinase activity, protein kinase activity, kinase activity, ATP binding; INVOLVED IN: protein amino acid phosphorylation; LOCATED IN: cellular_component unknown; EXPRESSED IN: 16 plant structures; EXPRESSED DURING: 8 growth stages; CONTAINS InterPro DOMAIN/s: Protein kinase, ATP binding site (InterPro:IPR017441), Serine/thr…
AT5G65350	7.30547	6.56334	6.3995	6.19239	5.97691	7.14678	6.52755	6.40931	5.17517	4.88181	-0.777917	0.00168011	-0.896164	0.000138568	-2.1303	8.18859e-10	-2.42366	8.90245e-11	HISTONE 3 11 (HTR11)	histone 3 11 (HTR11); FUNCTIONS IN: DNA binding; INVOLVED IN: nucleosome assembly; LOCATED IN: nucleosome; EXPRESSED IN: 8 plant structures; EXPRESSED DURING: 6 growth stages; CONTAINS InterPro DOMAIN/s: Histone H3 (InterPro:IPR000164), Histone-fold (InterPro:IPR009072), Histone core (InterPro:IPR007125); BEST Arabidopsis thaliana protein match is: Histone superfamily protein (TAIR:AT5G10400.1); …
AT5G65410	9.02391	9.12102	8.93898	8.31763	8.23177	8.72502	9.33327	8.69047	7.57444	7.92278	0.309366	0.134979	-0.333437	0.0578106	-1.44947	6.05854e-07	-1.10112	1.48366e-05	ZINC FINGER HOMEODOMAIN 1 (ZHD1);ARABIDOPSIS THALIANA HOMEOBOX PROTEIN 25 (ATHB25);ZINC FINGER HOMEODOMAIN 2 (ZFHD2);HOMEOBOX PROTEIN 25 (HB25)	Encodes ZFHD2, a member of the zinc finger homeodomain transcriptional factor family.
AT5G65390	7.21209	7.47532	6.30592	6.25119	6.60618	7.07635	6.66508	7.27305	6.35308	5.71654	-0.547007	0.0120659	0.0609673	0.25546	-0.859003	4.72544e-05	-1.49554	4.62052e-08	ARABINOGALACTAN PROTEIN 7 (AGP7)	arabinogalactan protein 7 (AGP7); BEST Arabidopsis thaliana protein match is: arabinogalactan protein 4 (TAIR:AT5G10430.1); Has 30201 Blast hits to 17322 proteins in 780 species: Archae - 12; Bacteria - 1396; Metazoa - 17338; Fungi - 3422; Plants - 5037; Viruses - 0; Other Eukaryotes - 2996 (source: NCBI BLink).
AT5G65420	6.87159	5.80538	6.01862	6.12956	5.88512	6.36224	5.83036	5.90031	5.26826	4.80742	-1.04123	0.00154131	-0.97128	0.000766022	-1.60334	1.57513e-06	-2.06418	4.87185e-08	CYCLIN D4;1 (CYCD4;1)	Encodes a D-type cyclin CYCD4;1 that physically interacts with CDC2A and is expressed during vascular tissue development, embryogenesis, and formation of lateral root primordia. Its expression is upregulated early during germination.Involved in stomatal cell lineage proliferation in the hypocotyl.
AT5G65360	12.3124	12.0922	12.162	11.8946	11.5288	11.8232	12.2605	12.0838	11.0886	10.239	-0.051864	0.418398	-0.228539	0.0848269	-1.22373	4.13453e-07	-2.07336	2.11954e-10	0	Histone superfamily protein; FUNCTIONS IN: DNA binding; INVOLVED IN: nucleosome assembly; LOCATED IN: chloroplast, nucleosome; EXPRESSED IN: 23 plant structures; EXPRESSED DURING: 14 growth stages; CONTAINS InterPro DOMAIN/s: Histone H3 (InterPro:IPR000164), Histone-fold (InterPro:IPR009072), Histone core (InterPro:IPR007125); BEST Arabidopsis thaliana protein match is: Histone superfamily protei…
AT5G65270	9.66969	9.38052	9.25637	9.02354	9.20202	9.4356	9.23213	9.26942	8.79956	8.10104	-0.43756	0.00181947	-0.400268	0.0010521	-0.870125	7.66683e-08	-1.56865	1.32925e-11	RAB GTPASE HOMOLOG A4A (RABA4a);RAB GTPASE HOMOLOG A4A (AtRABA4a)	RAB GTPase homolog A4A (RABA4a); FUNCTIONS IN: GTP binding; INVOLVED IN: protein transport, small GTPase mediated signal transduction; LOCATED IN: plasma membrane, membrane; EXPRESSED IN: 24 plant structures; EXPRESSED DURING: 13 growth stages; CONTAINS InterPro DOMAIN/s: Ras GTPase (InterPro:IPR001806), Small GTP-binding protein (InterPro:IPR005225), Small GTPase (InterPro:IPR020851), Ras (Inter…
AT5G65040	7.68128	6.45364	7.85143	7.79117	7.64075	7.44144	6.07488	7.99253	8.69934	9.55129	-1.6064	7.42078e-07	0.311244	0.0524838	1.01806	1.18709e-05	1.87	3.5966e-09	0	Protein of unknown function (DUF581); CONTAINS InterPro DOMAIN/s: Protein of unknown function DUF581 (InterPro:IPR007650); BEST Arabidopsis thaliana protein match is: Protein of unknown function (DUF581) (TAIR:AT1G22160.1); Has 1807 Blast hits to 1807 proteins in 277 species: Archae - 0; Bacteria - 0; Metazoa - 736; Fungi - 347; Plants - 385; Viruses - 0; Other Eukaryotes - 339 (source: NCBI BLin…
AT5G64850	8.95344	9.42628	8.76146	8.52567	8.93252	8.70144	9.08545	8.9388	7.92177	7.01565	0.132018	0.295629	-0.0146366	0.305213	-1.03167	3.59454e-06	-1.93778	5.8467e-10	0	FUNCTIONS IN: molecular_function unknown; INVOLVED IN: biological_process unknown; LOCATED IN: plasma membrane; EXPRESSED IN: 22 plant structures; EXPRESSED DURING: 13 growth stages; CONTAINS InterPro DOMAIN/s: RPM1-interacting protein 4, defence response (InterPro:IPR008700); BEST Arabidopsis thaliana protein match is: unknown protein (TAIR:AT5G09960.1); Has 30201 Blast hits to 17322 proteins in…
AT5G64980	6.94847	7.10284	7.16286	6.63679	6.77751	6.53751	6.98388	6.55604	5.5984	5.67554	0.0354064	0.443906	-0.392435	0.0211597	-1.35007	2.00973e-07	-1.27293	3.69871e-07	0	unknown protein; BEST Arabidopsis thaliana protein match is: unknown protein (TAIR:AT4G02880.1); Has 1807 Blast hits to 1807 proteins in 277 species: Archae - 0; Bacteria - 0; Metazoa - 736; Fungi - 347; Plants - 385; Viruses - 0; Other Eukaryotes - 339 (source: NCBI BLink).
AT5G64580	8.28977	8.07198	8.08439	7.84311	7.52292	7.80341	7.95671	7.50599	6.47435	6.3393	-0.333066	0.0310774	-0.783782	1.74639e-05	-1.81542	6.87366e-11	-1.95047	1.46813e-11	EMBRYO DEFECTIVE 3144 (EMB3144)	AAA-type ATPase family protein; FUNCTIONS IN: nucleoside-triphosphatase activity, metalloendopeptidase activity, nucleotide binding, ATP binding; INVOLVED IN: embryo development; LOCATED IN: chloroplast, chloroplast envelope; EXPRESSED IN: 21 plant structures; EXPRESSED DURING: 13 growth stages; CONTAINS InterPro DOMAIN/s: ATPase, AAA-type, core (InterPro:IPR003959), ATPase, AAA+ type, core (Inte…
AT5G64700	6.18896	5.96884	6.37624	6.07091	6.288	6.18496	6.08443	5.75779	5.1175	4.81834	-0.104531	0.24139	-0.43117	0.000587681	-1.07146	4.31835e-09	-1.37062	9.35037e-11	0	nodulin MtN21 /EamA-like transporter family protein; FUNCTIONS IN: molecular_function unknown; LOCATED IN: membrane; EXPRESSED IN: 10 plant structures; EXPRESSED DURING: 4 anthesis, C globular stage, petal differentiation and expansion stage; CONTAINS InterPro DOMAIN/s: Protein of unknown function DUF6, transmembrane (InterPro:IPR000620); BEST Arabidopsis thaliana protein match is: nodulin MtN21 …
AT5G64620	10.3174	9.91938	10.3685	10.0607	9.55971	10.1352	9.76167	9.8922	9.28371	9.06825	-0.55569	0.000297241	-0.425162	0.000788443	-1.03365	1.01018e-08	-1.24911	5.09825e-10	CELL WALL / VACUOLAR INHIBITOR OF FRUCTOSIDASE 2 (ATC/VIF2);CELL WALL / VACUOLAR INHIBITOR OF FRUCTOSIDASE 2 (C/VIF2)	Plant cell wall (CWI) and vacuolar invertases (VI) play important roles in carbohydrate metabolism, stress responses and sugar signaling.
AT5G64670	9.44776	9.49394	9.41604	9.19314	9.07401	9.29369	9.52451	9.1588	8.4651	8.13061	0.0767454	0.343348	-0.28896	0.0201589	-0.982666	1.99503e-07	-1.31715	2.79969e-09	0	Ribosomal protein L18e/L15 superfamily protein; FUNCTIONS IN: structural constituent of ribosome; INVOLVED IN: translation, ribosome biogenesis; LOCATED IN: ribosome, large ribosomal subunit; EXPRESSED IN: 20 plant structures; EXPRESSED DURING: 12 growth stages; CONTAINS InterPro DOMAIN/s: Ribosomal protein L18e/L15 (InterPro:IPR021131), Ribosomal protein L15, bacterial-type (InterPro:IPR005749);…
AT5G64630	6.6183	6.9322	7.07554	6.61942	6.69109	6.37212	6.98225	6.38392	6.00452	5.27714	0.363949	0.032579	-0.23438	0.0593095	-0.613778	0.000194743	-1.34116	1.42607e-08	FASCIATA 2 (FAS2); (MUB3.9); (NFB1); (NFB01)	Chromatin Assembly Factor-1 (CAF-1) p60 subunit. Involved in organization of the shoot and root apical meristems. In Arabidopsis, the three CAF-1 subunits are encoded by FAS1, FAS2 and, most likely, MSI1, respectively. Mutations in FAS1 or FAS2 lead to increased frequency of homologous recombination and T-DNA integration in Arabidopsis.
AT5G64770	6.6447	5.87	6.10039	6.25497	5.81777	5.73351	6.23851	5.5993	4.84718	4.97816	-0.406181	0.0249603	-1.0454	3.67783e-06	-1.79752	6.08909e-10	-1.66653	1.24417e-09	ROOT MERISTEM GROWTH FACTOR 9 (RGF9);GOLVEN 2 (GLV2)	Encodes a root meristem growth factor (RGF). Belongs to a family of functionally redundant homologous peptides that are secreted, tyrosine-sulfated, and expressed mainly in the stem cell area and the innermost layer of central columella cells. RGFs are required for maintenance of the root stem cell niche and transit amplifying cell proliferation. Members of this family include: At5g60810 (RGF1), …
AT5G64790	6.97	8.45556	8.33342	8.65041	8.41722	8.29951	7.65408	8.51366	9.17818	8.84905	0.68408	0.00906651	1.54367	1.58379e-06	2.20818	2.85764e-09	1.87905	2.10946e-08	0	O-Glycosyl hydrolases family 17 protein; FUNCTIONS IN: cation binding, hydrolase activity, hydrolyzing O-glycosyl compounds, catalytic activity; INVOLVED IN: carbohydrate metabolic process; LOCATED IN: anchored to membrane; EXPRESSED IN: 7 plant structures; EXPRESSED DURING: L mature pollen stage, M germinated pollen stage, 4 anthesis, petal differentiation and expansion stage; CONTAINS InterPro …
AT5G64570	9.9189	10.0316	9.93535	10.1436	9.94788	9.92499	9.37578	9.81232	9.66899	7.92379	-0.543116	0.00500498	-0.106585	0.185485	-0.249913	0.0378792	-1.99511	7.97063e-11	BETA-D-XYLOSIDASE 4 (XYL4);ARABIDOPSIS THALIANA BETA-D-XYLOSIDASE 4 (ATBXL4)	Encodes a beta-d-xylosidase that belongs to family 3 of glycoside hydrolases.
AT5G64270	9.75318	9.7008	9.68708	9.76146	9.77345	9.83769	9.91444	10.1579	10.4919	11.0185	0.161251	0.190633	0.404762	0.00467381	0.738711	1.08501e-05	1.26534	8.64667e-09	0	splicing factor, putative; FUNCTIONS IN: binding; INVOLVED IN: mRNA processing; LOCATED IN: chloroplast; EXPRESSED IN: 26 plant structures; EXPRESSED DURING: 15 growth stages; CONTAINS InterPro DOMAIN/s: HEAT (InterPro:IPR000357), Armadillo-like helical (InterPro:IPR011989), Splicing factor 3B subunit 1 (InterPro:IPR015016), HEAT, type 2 (InterPro:IPR021133), Armadillo-type fold (InterPro:IPR0160…
AT5G64310	11.4704	10.8917	11.0456	10.7225	10.6212	11.4248	11.0969	11.2925	10.6873	10.1414	-0.373563	0.00533927	-0.177909	0.0520222	-0.783158	3.05334e-07	-1.32904	1.48355e-10	(ATAGP1);ARABINOGALACTAN PROTEIN 1 (AGP1)	Encodes arabinogalactan-protein (AGP1).
AT5G64260	9.31075	9.62566	9.40246	10.1012	10.6959	9.58122	9.57424	11.4632	12.8795	12.7334	0.26349	0.0505719	2.15244	1.07347e-11	3.56875	1.12418e-15	3.42267	1.19332e-15	EXORDIUM LIKE 2 (EXL2)	EXORDIUM like 2 (EXL2); FUNCTIONS IN: molecular_function unknown; INVOLVED IN: biological_process unknown; LOCATED IN: cell wall, plant-type cell wall; EXPRESSED IN: 23 plant structures; EXPRESSED DURING: 13 growth stages; CONTAINS InterPro DOMAIN/s: Phosphate-induced protein 1 (InterPro:IPR006766); BEST Arabidopsis thaliana protein match is: EXORDIUM like 4 (TAIR:AT5G09440.1); Has 1807 Blast hit…
AT5G64280	7.57365	7.87429	8.11263	7.89866	7.93642	7.95974	7.8558	7.89595	8.11274	8.67798	0.282149	0.0177102	0.3223	0.00301713	0.539089	1.29398e-05	1.10433	8.21084e-10	DICARBOXYLATE TRANSPORTER 2.2 (DiT2.2)	dicarboxylate transporter 2.2 (DiT2.2); FUNCTIONS IN: oxoglutarate:malate antiporter activity; INVOLVED IN: malate transport, sodium ion transport, transmembrane transport; LOCATED IN: chloroplast, membrane; EXPRESSED IN: 23 plant structures; EXPRESSED DURING: 13 growth stages; CONTAINS InterPro DOMAIN/s: Sodium/sulphate symporter (InterPro:IPR001898); BEST Arabidopsis thaliana protein match is: …
AT5G64180	7.37664	7.75153	7.66689	7.91609	8.1399	7.78486	8.08558	7.92341	8.27166	9.04661	0.708942	0.000188193	0.546773	0.000506174	0.89502	9.12101e-07	1.66997	1.29879e-10	0	unknown protein; Has 1807 Blast hits to 1807 proteins in 277 species: Archae - 0; Bacteria - 0; Metazoa - 736; Fungi - 347; Plants - 385; Viruses - 0; Other Eukaryotes - 339 (source: NCBI BLink).
AT5G63920	7.82179	7.835	7.47727	7.34295	7.01099	7.20431	7.67028	7.0431	6.45378	6.21127	-0.151513	0.184668	-0.778692	8.06456e-06	-1.36801	1.16809e-09	-1.61053	7.80353e-11	(AtTOP3alpha);TOPOISOMERASE 3ALPHA (TOP3A)	Encodes topoisomerase 3alpha. Suppresses somatic crossovers. Essential for resolution of meiotic recombination intermediates.
AT5G63850	8.10936	8.73536	8.56121	8.42339	8.65755	8.69588	8.36282	7.87153	7.28151	6.28226	0.253456	0.105784	-0.237833	0.0606863	-0.827851	1.14061e-05	-1.8271	2.37009e-10	AMINO ACID PERMEASE 4 (AAP4)	Amino acid transporter whose expression is downregulated by dehydration.
AT5G63860	10.745	10.8046	11.0105	11.3126	11.0895	11.3147	10.9231	11.0458	11.5171	12.069	0.178143	0.0830073	0.300805	0.00373832	0.772119	9.70123e-08	1.32405	3.42179e-11	UVB-RESISTANCE 8 (UVR8)	UV-B-specific signaling component that orchestrates expression of a range of genes with vital UV-protective functions. Located in the nucleus and the cytosol. Associates with chromatin via histones. UV-B light promotes URV8 protein accumulation in the nucleus.
AT5G63950	7.66215	7.07097	7.11351	6.80155	6.54873	7.07666	7.27919	6.94479	6.41708	5.99229	-0.382965	0.0600897	-0.71736	0.000811178	-1.24507	9.27145e-07	-1.66986	1.50819e-08	CHROMATIN REMODELING 24 (CHR24)	chromatin remodeling 24 (CHR24); FUNCTIONS IN: helicase activity, DNA binding, nucleic acid binding, ATP binding; INVOLVED IN: response to cadmium ion; EXPRESSED IN: 22 plant structures; EXPRESSED DURING: 7 growth stages; CONTAINS InterPro DOMAIN/s: DEAD-like helicase, N-terminal (InterPro:IPR014001), DNA/RNA helicase, C-terminal (InterPro:IPR001650), Helicase, superfamily 1/2, ATP-binding domain…
AT5G63980	9.68794	9.60497	9.88643	9.51789	9.50024	9.29672	9.87679	9.2377	8.59182	8.03517	0.188851	0.149466	-0.450235	0.0023296	-1.09612	7.4574e-08	-1.65277	1.75522e-10	ALTERED EXPRESSION OF APX2 8 (ALX8); (ATSAL1); (SAL1);FIERY1 (FRY1);ROTUNDA 1 (RON1);HIGH EXPRESSION OF OSMOTICALLY RESPONSIVE GENES 2 (HOS2)	Encodes a bifunctional protein that has 3'(2'),5'-bisphosphate nucleotidase and inositol polyphosphate 1-phosphatase activities and rescues sulfur assimilation mutants in yeast. It is involved in the response to cold, drought (negative regulator of drought tolerance), and ABA. Mutants in this gene exhibit enhanced induction of stress genes in response to cold, ABA, salt and dehydration due to hig…
AT5G63990	7.27612	7.0079	7.78201	7.53825	7.20098	7.37021	6.84198	7.1286	6.98023	6.16583	-0.434139	0.0167895	-0.147516	0.136718	-0.295889	0.0213852	-1.11028	2.75652e-07	0	Inositol monophosphatase family protein; FUNCTIONS IN: 3'(2'),5'-bisphosphate nucleotidase activity, inositol or phosphatidylinositol phosphatase activity; INVOLVED IN: sulfur metabolic process; LOCATED IN: cellular_component unknown; EXPRESSED IN: 17 plant structures; EXPRESSED DURING: 6 growth stages; CONTAINS InterPro DOMAIN/s: Inositol monophosphatase (InterPro:IPR000760), 3(2),5 -bisphosphat…
AT5G64050	8.57218	8.45611	8.61768	8.55547	8.43014	8.24807	8.71995	7.20357	7.03479	7.27641	0.147766	0.1952	-1.36861	9.00271e-09	-1.5374	2.96701e-10	-1.29577	2.3035e-09	ETHYLENE RESPONSE SENSOR (ERS);GLUTAMATE TRNA SYNTHETASE (ERS);OVULE ABORTION 3 (OVA3); (ATERS)	Glutamate-tRNA ligase. Targeted to mitochondria and chloroplast. Its inactivation causes developmental arrest of chloroplasts and mitochondria in Nicotiana benthamiana.
AT5G64040	11.6709	12.4496	11.3012	11.971	12.2748	11.2096	12.464	11.3467	10.4794	10.0998	0.793077	0.000485345	-0.324228	0.031759	-1.19151	3.65548e-07	-1.57109	6.8317e-09	(PSAN)	Encodes the only subunit of photosystem I located entirely in the thylakoid lumen. May be involved in the interaction between plastocyanin and the photosystem I complex.
AT5G64070	7.26235	7.57631	7.68578	7.89064	7.85926	7.84377	7.5965	8.69176	8.90753	8.54707	0.334152	0.133325	1.42941	6.73352e-06	1.64518	2.96398e-07	1.28472	5.66251e-06	PHOSPHATIDYLINOSITOL 4-OH KINASE BETA1 (PI4KBETA1);PHOSPHATIDYLINOSITOL 4-OH KINASE BETA1 (PI-4KBETA1)	Encodes a phosphatidylinositol 4-OH kinase, PI-4Kbeta1. Arabidopsis contains 12 PI-4Ks in three separate families: PI-4Kalphs, PI-4kbeta, and PI-4Kgamma. PI-4Kbeta1 is 83% identical to PI-4kbeta2 encoded by At5g09350. Interacts with the RabA4b GTPase. Important for polarized root hair growth as the loss of this gene and its close relative PI-4kbeta2, leads to the formation of abnormal root hairs.
AT5G64200	9.07934	9.64504	9.66873	9.3753	9.52888	9.29321	9.44887	9.66562	10.0269	10.712	0.369535	0.0044744	0.586282	2.29097e-05	0.947519	1.40005e-08	1.63265	4.31674e-12	ARABIDOPSIS THALIANA ORTHOLOG OF HUMAN SPLICING FACTOR SC35 (ATSC35);ORTHOLOG OF HUMAN SPLICING FACTOR SC35 (At-SC35);ORTHOLOG OF HUMAN SPLICING FACTOR SC35 (SC35)	encodes an SC35-like splicing factor of 35 kD localized to the nuclear specks.
AT5G63610	7.85639	8.02299	8.03186	7.94371	8.04155	7.93343	7.9568	8.27558	8.70028	9.16535	0.100419	0.247078	0.419189	0.000644808	0.843898	9.11458e-08	1.30896	1.45768e-10	HUA ENHANCER 3 (HEN3); (ATCDK8);CYCLIN-DEPENDENT KINASE E;1 (CDKE;1)	significant sequence similarity to plant and animal cyclin-dependent protein kinases, and was classified as an E-type CDK with a SPTAIRE cyclin binding motif in the kinase domain.
AT5G63640	8.12713	8.48874	8.47033	8.61111	8.61043	8.36244	8.50226	8.43582	8.97372	9.3199	0.375136	0.00815301	0.308691	0.00858669	0.846596	2.84023e-07	1.19277	2.0035e-09	0	ENTH/VHS/GAT family protein; FUNCTIONS IN: protein transporter activity; INVOLVED IN: intracellular protein transport, intra-Golgi vesicle-mediated transport; LOCATED IN: Golgi stack, plasma membrane; EXPRESSED IN: 23 plant structures; EXPRESSED DURING: 13 growth stages; CONTAINS InterPro DOMAIN/s: VHS (InterPro:IPR002014), GAT (InterPro:IPR004152), ENTH/VHS (InterPro:IPR008942); BEST Arabidopsis…
AT5G63790	6.50942	6.72338	7.12187	6.72894	6.95543	6.55503	6.6507	7.28195	7.7968	7.85475	0.141284	0.321785	0.772537	0.00123515	1.28738	3.0399e-06	1.34534	1.55034e-06	NAC DOMAIN CONTAINING PROTEIN 102 (NAC102);NAC DOMAIN CONTAINING PROTEIN 102 (ANAC102)	Encodes a member of the NAC family of transcription factors. ANAC102 appears to have a role in mediating response to low oxygen stress (hypoxia) in germinating seedlings.
AT5G63200	7.15193	7.52182	7.84748	7.75496	7.73539	7.55729	7.29835	7.85267	8.32406	8.53363	0.146421	0.280849	0.700738	0.000696656	1.17213	1.14216e-06	1.3817	1.14235e-07	0	tetratricopeptide repeat (TPR)-containing protein; FUNCTIONS IN: binding; INVOLVED IN: biological_process unknown; LOCATED IN: cellular_component unknown; EXPRESSED IN: 22 plant structures; EXPRESSED DURING: 13 growth stages; CONTAINS InterPro DOMAIN/s: Tetratricopeptide TPR-1 (InterPro:IPR001440), Tetratricopeptide-like helical (InterPro:IPR011990), Tetratricopeptide repeat-containing (InterPro:…
AT5G63150	7.98635	7.60308	7.67797	7.50888	7.29268	7.6803	7.78162	7.92325	7.43428	6.92686	-0.204728	0.206679	-0.0631039	0.25425	-0.552074	0.00234367	-1.05949	4.94681e-06	0	unknown protein; FUNCTIONS IN: molecular_function unknown; INVOLVED IN: biological_process unknown; LOCATED IN: mitochondrion; EXPRESSED IN: 22 plant structures; EXPRESSED DURING: 13 growth stages; CONTAINS InterPro DOMAIN/s: Protein of unknown function DUF1713, mitochondria (InterPro:IPR013177); Has 30201 Blast hits to 17322 proteins in 780 species: Archae - 12; Bacteria - 1396; Metazoa - 17338;…
AT5G63190	8.72816	9.0604	8.8522	9.22525	9.57348	9.32276	8.86592	10.1223	11.3757	11.6895	0.137763	0.204822	1.39411	4.44672e-09	2.64751	8.53097e-14	2.9613	9.94183e-15	0	MA3 domain-containing protein; CONTAINS InterPro DOMAIN/s: Initiation factor eIF-4 gamma, MA3 (InterPro:IPR003891); BEST Arabidopsis thaliana protein match is: MA3 domain-containing protein (TAIR:AT3G48390.1); Has 1948 Blast hits to 791 proteins in 110 species: Archae - 0; Bacteria - 0; Metazoa - 1230; Fungi - 12; Plants - 571; Viruses - 0; Other Eukaryotes - 135 (source: NCBI BLink).
AT5G63180	6.84763	6.63125	7.71458	6.88774	6.57856	7.09217	6.37254	6.50393	5.75499	5.39042	-0.47509	0.0234713	-0.343705	0.0343893	-1.09264	3.06326e-06	-1.45721	6.30769e-08	0	Pectin lyase-like superfamily protein; CONTAINS InterPro DOMAIN/s: Pectin lyase fold/virulence factor (InterPro:IPR011050), AmbAllergen (InterPro:IPR018082), Pectate lyase/Amb allergen (InterPro:IPR002022), Pectin lyase fold (InterPro:IPR012334), Parallel beta-helix repeat (InterPro:IPR006626); BEST Arabidopsis thaliana protein match is: Pectin lyase-like superfamily protein (TAIR:AT4G24780.2); H…
AT5G63120	6.55284	7.49269	7.79955	7.74071	7.82634	6.9984	7.83648	7.22203	7.54624	7.58918	1.28364	8.31635e-07	0.669192	0.000268672	0.993404	1.22062e-06	1.03634	6.23543e-07	0	P-loop containing nucleoside triphosphate hydrolases superfamily protein; FUNCTIONS IN: helicase activity, nucleic acid binding, ATP binding, ATP-dependent helicase activity; EXPRESSED IN: 22 plant structures; EXPRESSED DURING: 10 growth stages; CONTAINS InterPro DOMAIN/s: DNA/RNA helicase, DEAD/DEAH box type, N-terminal (InterPro:IPR011545), RNA helicase, DEAD-box type, Q motif (InterPro:IPR0140…
AT5G63380	7.40652	8.20432	7.76665	7.65606	8.17061	7.60482	8.47466	7.43675	6.76349	6.19927	1.06814	4.26296e-06	0.0302292	0.280882	-0.643026	8.55216e-05	-1.20725	3.6179e-08	0	Encodes a peroxisomal protein involved in the activation of fatty acids through esterification with CoA. At5g63380 preferentially activates fatty acids with increased chain length (C9:0 to C8:0) and thus shares characteristics with long-chain fatty acyl-CoA synthases. Also able to catalyze the conversion of OPDA to its CoA ester and is therefore thought to be involved in the peroxisomal &#946;-ox…
AT5G63410	9.54275	9.08745	9.39955	9.30928	9.31941	9.36205	9.08482	9.35866	8.7999	8.09039	-0.45793	0.00282491	-0.184093	0.06256	-0.742851	2.3535e-06	-1.45236	1.97102e-10	0	Leucine-rich repeat protein kinase family protein; FUNCTIONS IN: protein serine/threonine kinase activity, protein kinase activity, ATP binding; INVOLVED IN: transmembrane receptor protein tyrosine kinase signaling pathway, protein amino acid phosphorylation; LOCATED IN: endomembrane system; EXPRESSED IN: 22 plant structures; EXPRESSED DURING: 13 growth stages; CONTAINS InterPro DOMAIN/s: Protein…
AT5G63130	5.60057	5.96592	6.20722	6.25797	6.63422	6.43831	5.87381	6.83915	7.62237	7.05907	0.273234	0.117976	1.23858	1.71455e-06	2.02179	5.13353e-10	1.45849	3.701e-08	0	Octicosapeptide/Phox/Bem1p family protein; CONTAINS InterPro DOMAIN/s: Octicosapeptide/Phox/Bem1p (InterPro:IPR000270); BEST Arabidopsis thaliana protein match is: Octicosapeptide/Phox/Bem1p family protein (TAIR:AT3G48240.1); Has 353 Blast hits to 353 proteins in 15 species: Archae - 0; Bacteria - 0; Metazoa - 0; Fungi - 0; Plants - 353; Viruses - 0; Other Eukaryotes - 0 (source: NCBI BLink).
AT5G62910	7.83202	7.93602	7.71331	7.98532	7.85234	7.73222	7.88071	7.99736	8.48454	8.91968	0.0486875	0.401435	0.165344	0.0949523	0.652523	3.26319e-05	1.08766	5.15833e-08	0	RING/U-box superfamily protein; FUNCTIONS IN: zinc ion binding; LOCATED IN: chloroplast; EXPRESSED IN: 24 plant structures; EXPRESSED DURING: 15 growth stages; CONTAINS InterPro DOMAIN/s: Zinc finger, RING-type (InterPro:IPR001841); BEST Arabidopsis thaliana protein match is: RING/U-box superfamily protein (TAIR:AT3G48070.2); Has 749 Blast hits to 665 proteins in 188 species: Archae - 0; Bacteria…
AT5G62960	8.47136	8.25737	8.56501	8.50552	8.33106	8.37434	8.28475	8.4676	7.24904	7.05415	-0.186607	0.159315	-0.00375948	0.316294	-1.22232	2.43742e-08	-1.41721	2.41798e-09	0	unknown protein; BEST Arabidopsis thaliana protein match is: unknown protein (TAIR:AT1G10660.1); Has 35333 Blast hits to 34131 proteins in 2444 species: Archae - 798; Bacteria - 22429; Metazoa - 974; Fungi - 991; Plants - 531; Viruses - 0; Other Eukaryotes - 9610 (source: NCBI BLink).
AT5G62840	7.46112	7.62045	7.36573	7.25746	7.30361	7.21171	7.85353	6.78067	6.14913	6.17496	0.392407	0.00616166	-0.680451	1.51577e-05	-1.312	7.14248e-10	-1.28616	6.59023e-10	0	Phosphoglycerate mutase family protein; FUNCTIONS IN: catalytic activity; INVOLVED IN: metabolic process; LOCATED IN: chloroplast; EXPRESSED IN: 20 plant structures; EXPRESSED DURING: 13 growth stages; CONTAINS InterPro DOMAIN/s: Histidine phosphatase superfamily, clade-1 (InterPro:IPR013078), Twin-arginine translocation pathway, signal sequence (InterPro:IPR006311); Has 111 Blast hits to 111 pro…
AT5G62750	4.95598	6.93441	6.44622	6.80893	6.94915	6.52919	5.93557	6.77918	7.50883	6.92564	0.979588	0.00239662	1.8232	1.33893e-06	2.55285	3.17041e-09	1.96966	9.09943e-08	0	unknown protein; Has 24942 Blast hits to 11726 proteins in 897 species: Archae - 48; Bacteria - 2086; Metazoa - 8361; Fungi - 2243; Plants - 1040; Viruses - 210; Other Eukaryotes - 10954 (source: NCBI BLink).
AT5G62920	7.24428	7.34205	6.83356	6.99269	7.24275	7.3058	7.47949	6.71639	6.45806	6.19866	0.235211	0.177917	-0.527889	0.00663677	-0.786226	0.000169831	-1.04562	7.69916e-06	RESPONSE REGULATOR 6 (ARR6)	Encodes a Type-A response regulator that is responsive to cytokinin treatment. Its C-ter domain is very short in comparison to other Arabidopsis ARRs (17 total). Arr6 protein is stabilized by cytokinin.
AT5G62760	4.59737	5.26044	5.66539	5.63892	5.77083	5.2394	5.19416	5.83027	6.11412	6.0344	0.596796	0.00411294	1.23291	9.92218e-07	1.51675	1.33018e-08	1.43703	2.22894e-08	0	P-loop containing nucleoside triphosphate hydrolases superfamily protein; Has 7376 Blast hits to 5164 proteins in 470 species: Archae - 2; Bacteria - 500; Metazoa - 3049; Fungi - 1087; Plants - 1477; Viruses - 399; Other Eukaryotes - 862 (source: NCBI BLink).
AT5G63060	8.45155	8.07912	8.11995	8.39739	8.49823	8.62594	8.30442	8.23152	7.74595	6.76528	-0.147135	0.24028	-0.220033	0.0700558	-0.705599	5.48641e-05	-1.68627	6.15364e-10	0	Sec14p-like phosphatidylinositol transfer family protein; FUNCTIONS IN: transporter activity; INVOLVED IN: transport; LOCATED IN: chloroplast; EXPRESSED IN: 22 plant structures; EXPRESSED DURING: 13 growth stages; CONTAINS InterPro DOMAIN/s: Cellular retinaldehyde-binding/triple function, C-terminal (InterPro:IPR001251), Phosphatidylinositol transfer protein-like, N-terminal (InterPro:IPR011074);…
AT5G62800	4.52593	4.45268	4.52212	4.6215	4.69522	4.65344	4.63225	4.74877	6.68779	6.72281	0.106319	0.350765	0.222838	0.104917	2.16186	7.08284e-10	2.19688	3.88917e-10	0	Protein with RING/U-box and TRAF-like domains; FUNCTIONS IN: ubiquitin-protein ligase activity, zinc ion binding; INVOLVED IN: multicellular organismal development, protein ubiquitination, ubiquitin-dependent protein catabolic process; LOCATED IN: nucleus; EXPRESSED IN: stem; CONTAINS InterPro DOMAIN/s: TRAF-like (InterPro:IPR008974), Seven-in-absentia protein, TRAF-like domain (InterPro:IPR01812…
AT5G62850	8.9978	10.39	10.1644	10.8653	10.4904	10.8092	9.42943	10.8059	11.2056	10.5588	0.431636	0.0860613	1.80812	8.50809e-07	2.20778	1.2338e-08	1.56105	1.0554e-06	(SWEET5);VEGETATIVE CELL EXPRESSED1 (AtVEX1); (AtSWEET5)	Encodes a protein that is expressed in vegetative cells of pollen.
AT5G62550	8.65149	8.50706	8.51036	8.19713	7.90582	8.19273	8.44677	8.13828	7.13761	6.5848	-0.204723	0.173132	-0.513212	0.00310032	-1.51388	9.85436e-09	-2.06669	8.48636e-11	0	unknown protein; FUNCTIONS IN: molecular_function unknown; INVOLVED IN: biological_process unknown; LOCATED IN: plasma membrane; EXPRESSED IN: 17 plant structures; EXPRESSED DURING: 9 growth stages; Has 14949 Blast hits to 9947 proteins in 971 species: Archae - 43; Bacteria - 3248; Metazoa - 4424; Fungi - 1542; Plants - 562; Viruses - 55; Other Eukaryotes - 5075 (source: NCBI BLink).
AT5G62580	8.73459	8.70825	8.74285	8.53374	8.64569	8.76705	8.78743	8.60675	8.04801	7.45631	0.0528382	0.364799	-0.127845	0.0982138	-0.686581	1.14741e-06	-1.27829	1.75146e-10	0	ARM repeat superfamily protein; FUNCTIONS IN: binding; INVOLVED IN: biological_process unknown; LOCATED IN: cellular_component unknown; EXPRESSED IN: 22 plant structures; EXPRESSED DURING: 13 growth stages; CONTAINS InterPro DOMAIN/s: HEAT (InterPro:IPR000357), Armadillo-type fold (InterPro:IPR016024); BEST Arabidopsis thaliana protein match is: ARM repeat superfamily protein (TAIR:AT1G27210.1); …
AT5G62490	4.80988	4.45335	4.41051	4.59497	4.82231	4.70088	4.82525	5.65084	7.56299	7.33675	0.0153707	0.469779	0.840962	0.000120709	2.75311	7.29082e-12	2.52687	1.52125e-11	ARABIDOPSIS THALIANA HVA22 HOMOLOGUE B (ATHVA22B);HVA22 HOMOLOGUE B (HVA22B)	Part of the AtHVA22 family. Protein expression is ABA- and stress-inducible.
AT5G62710	8.3444	8.02842	8.06282	7.76723	7.40618	7.88879	8.38185	7.63315	6.64743	6.94754	0.0374517	0.420749	-0.711249	2.88537e-05	-1.69697	8.78206e-11	-1.39686	9.14358e-10	0	Leucine-rich repeat protein kinase family protein; FUNCTIONS IN: protein serine/threonine kinase activity, protein kinase activity, ATP binding; INVOLVED IN: protein amino acid phosphorylation; LOCATED IN: endomembrane system; EXPRESSED IN: 21 plant structures; EXPRESSED DURING: 13 growth stages; CONTAINS InterPro DOMAIN/s: Protein kinase, ATP binding site (InterPro:IPR017441), Protein kinase, ca…
AT5G62720	9.14437	8.01263	8.74746	8.81447	7.32245	9.00884	7.54677	8.53749	8.0102	7.9023	-1.5976	1.32348e-07	-0.606877	0.00115067	-1.13417	6.45609e-07	-1.24207	1.68576e-07	0	Integral membrane HPP family protein; FUNCTIONS IN: molecular_function unknown; INVOLVED IN: biological_process unknown; LOCATED IN: integral to membrane, chloroplast inner membrane, chloroplast envelope; EXPRESSED IN: 22 plant structures; EXPRESSED DURING: 13 growth stages; CONTAINS InterPro DOMAIN/s: HPP (InterPro:IPR007065); BEST Arabidopsis thaliana protein match is: Integral membrane HPP fam…
AT5G62730	7.77852	8.19932	8.05879	7.61679	7.66016	8.50415	7.16459	7.74289	5.57479	4.56268	-0.613928	0.00303682	-0.0356282	0.279306	-2.20373	6.17643e-11	-3.21583	1.61945e-13	0	Major facilitator superfamily protein; FUNCTIONS IN: transporter activity; INVOLVED IN: oligopeptide transport; LOCATED IN: membrane; EXPRESSED IN: 19 plant structures; EXPRESSED DURING: 12 growth stages; CONTAINS InterPro DOMAIN/s: Oligopeptide transporter (InterPro:IPR000109), Major facilitator superfamily, general substrate transporter (InterPro:IPR016196); BEST Arabidopsis thaliana protein ma…
AT5G62050	8.22084	8.44574	8.78465	8.67579	8.60148	8.42649	8.72268	8.52887	8.73106	9.24596	0.501836	0.000961513	0.30802	0.00804418	0.51022	8.58776e-05	1.02512	1.39593e-08	HOMOLOG OF YEAST OXIDASE ASSEMBLY 1 (OXA1) (OXA1);HOMOLOG OF YEAST OXIDASE ASSEMBLY 1 (OXA1) IN ARABIDOPSIS THALIANA (OXA1AT);ARABIDOPSIS THALIANA HOMOLOG OF YEAST OXIDASE ASSEMBLY 1 (OXA1) (ATOXA1)	essential factor for protein sorting and assembly into membranes
AT5G62190	9.8754	9.92253	10.0296	10.3309	9.93061	10.0218	9.94467	10.2858	10.4691	11.3453	0.0692732	0.339922	0.410435	0.00145878	0.593705	2.00582e-05	1.46995	9.43534e-11	(PRH75)	DEAD/DEAH box RNA helicase PRH75
AT5G62090	8.0097	8.11883	8.0927	8.30948	8.12276	8.29101	8.14418	8.79593	9.22996	9.80021	0.134472	0.210749	0.786231	5.94044e-06	1.22026	4.39037e-09	1.79051	1.29321e-11	SEUSS-LIKE 2 (SLK2)	SEUSS-like 2 (SLK2); BEST Arabidopsis thaliana protein match is: SEUSS-like 1 (TAIR:AT4G25520.1); Has 38958 Blast hits to 16422 proteins in 905 species: Archae - 6; Bacteria - 1880; Metazoa - 14538; Fungi - 4050; Plants - 2632; Viruses - 363; Other Eukaryotes - 15489 (source: NCBI BLink).
AT5G62130	7.77813	9.08076	7.66778	8.48099	9.33208	8.51486	9.11998	8.29537	8.81204	9.14524	1.34186	6.5137e-08	0.517241	0.000667044	1.03391	1.06724e-07	1.36711	1.72962e-09	0	Per1-like family protein; FUNCTIONS IN: molecular_function unknown; INVOLVED IN: biological_process unknown; LOCATED IN: endomembrane system; EXPRESSED IN: 22 plant structures; EXPRESSED DURING: 13 growth stages; CONTAINS InterPro DOMAIN/s: Per1-like (InterPro:IPR007217); BEST Arabidopsis thaliana protein match is: Per1-like family protein (TAIR:AT1G16560.3).
AT5G62360	10.4983	9.41184	10.8705	11.4644	9.51298	10.8737	8.34774	10.7255	9.90822	8.94255	-2.15056	1.33541e-07	0.227204	0.127459	-0.590082	0.00505546	-1.55575	4.47641e-07	0	Plant invertase/pectin methylesterase inhibitor superfamily protein; FUNCTIONS IN: enzyme inhibitor activity, pectinesterase inhibitor activity, pectinesterase activity; INVOLVED IN: biological_process unknown; LOCATED IN: cellular_component unknown; EXPRESSED IN: 22 plant structures; EXPRESSED DURING: 13 growth stages; CONTAINS InterPro DOMAIN/s: Pectinesterase inhibitor (InterPro:IPR006501); BE…
AT5G62140	7.94179	7.98961	7.18866	7.17188	7.73511	7.36955	8.13844	6.99545	6.50718	5.97704	0.19665	0.122259	-0.946339	1.0218e-06	-1.4346	7.74135e-10	-1.96475	5.76354e-12	0	unknown protein; FUNCTIONS IN: molecular_function unknown; INVOLVED IN: biological_process unknown; LOCATED IN: chloroplast; EXPRESSED IN: 19 plant structures; EXPRESSED DURING: 13 growth stages; Has 60 Blast hits to 60 proteins in 24 species: Archae - 0; Bacteria - 14; Metazoa - 0; Fungi - 0; Plants - 45; Viruses - 0; Other Eukaryotes - 1 (source: NCBI BLink).
AT5G62150	5.94166	5.96704	6.26241	6.37846	6.28938	6.81798	5.94136	6.48974	6.83448	7.00101	-0.000304568	0.488276	0.548079	0.00289687	0.892815	1.62612e-05	1.05935	1.95093e-06	0	peptidoglycan-binding LysM domain-containing protein; FUNCTIONS IN: molecular_function unknown; INVOLVED IN: cell wall macromolecule catabolic process; LOCATED IN: endomembrane system; EXPRESSED IN: 15 plant structures; EXPRESSED DURING: 6 growth stages; BEST Arabidopsis thaliana protein match is: peptidoglycan-binding LysM domain-containing protein (TAIR:AT4G25433.1); Has 63 Blast hits to 63 pro…
AT5G61820	8.65408	9.0958	9.87779	9.96121	10.4929	9.78941	9.48434	10.174	11.3166	11.3745	0.830258	0.000136122	1.51995	2.41413e-08	2.66254	1.40877e-12	2.72041	6.83807e-13	0	FUNCTIONS IN: molecular_function unknown; INVOLVED IN: biological_process unknown; LOCATED IN: vacuole; EXPRESSED IN: 24 plant structures; EXPRESSED DURING: 15 growth stages; CONTAINS InterPro DOMAIN/s: Stress up-regulated Nod 19 (InterPro:IPR011692); Has 30201 Blast hits to 17322 proteins in 780 species: Archae - 12; Bacteria - 1396; Metazoa - 17338; Fungi - 3422; Plants - 5037; Viruses - 0; Oth…
AT5G61850	6.47535	6.73025	6.64613	6.89843	6.84458	6.06648	7.03521	7.00756	8.38793	8.40035	0.55986	0.0280027	0.532214	0.0141836	1.91258	3.05127e-08	1.925	2.27185e-08	LEAFY 3 (LFY3);LEAFY (LFY)	Encodes transcriptional regulator that promotes the transition to flowering.Involved in floral meristem development. LFY is involved in the regulation of AP3 expression, and appears to bring the F-box protein UFO to the AP3 promoter.
AT5G61790	11.962	11.9017	11.763	11.6349	11.4904	11.8106	11.5032	11.4969	10.5382	10.458	-0.458834	0.00723759	-0.465111	0.00218747	-1.42381	2.83554e-09	-1.504	9.46735e-10	(ATCNX1);CALNEXIN 1 (CNX1)	calnexin 1 (CNX1); FUNCTIONS IN: unfolded protein binding, calcium ion binding; INVOLVED IN: protein folding; LOCATED IN: in 8 components; EXPRESSED IN: 26 plant structures; EXPRESSED DURING: 15 growth stages; CONTAINS InterPro DOMAIN/s: Calreticulin/calnexin, P (InterPro:IPR009033), Calreticulin/calnexin (InterPro:IPR001580), Calreticulin/calnexin, conserved site (InterPro:IPR018124), Concanaval…
AT5G62000	6.56149	6.40215	6.83038	6.92811	6.90177	6.66958	6.37241	9.96927	10.5261	10.3747	-0.189079	0.172065	3.40779	2.81077e-13	3.96461	3.60276e-15	3.81324	3.55142e-15	AUXIN RESPONSE FACTOR 2 (ARF2);ORESARA 14 (ORE14);HLS1 SUPPRESSOR (HSS);ARF1-BINDING PROTEIN (ARF1-BP)	Encodes an auxin response factor. Mutants have many defects including enlarged rosette leaves, reduced fertility, later senescence, hypocotyl elongation defects, enlarged seeds and enlarged cotyledons. May not mediate auxin effects. Increase in seed size due to increased cell proliferation.
AT5G62020	6.7748	7.14234	6.41704	7.06704	7.42055	7.53452	6.9266	8.0027	7.6098	7.83871	0.151804	0.228339	1.2279	2.70029e-07	0.835	7.18916e-06	1.06392	3.10442e-07	ARABIDOPSIS THALIANA HEAT SHOCK TRANSCRIPTION FACTOR B2A (AT-HSFB2A);HEAT SHOCK TRANSCRIPTION FACTOR B2A (HSFB2A)	member of Heat Stress Transcription Factor (Hsf) family
AT5G62040	4.15644	4.19991	4.20769	4.32159	4.4667	4.49999	4.05365	5.3309	6.3709	5.96476	-0.102796	0.371849	1.17446	3.30209e-05	2.21446	2.72222e-09	1.80832	3.58086e-08	BROTHER OF FT AND TFL1 (BFT)	PEBP (phosphatidylethanolamine-binding protein) family protein; CONTAINS InterPro DOMAIN/s: Phosphatidylethanolamine-binding, conserved site (InterPro:IPR001858), Phosphatidylethanolamine-binding protein PEBP (InterPro:IPR008914); BEST Arabidopsis thaliana protein match is: PEBP (phosphatidylethanolamine-binding protein) family protein (TAIR:AT5G03840.1); Has 1807 Blast hits to 1807 proteins in 2…
AT5G61720	10.6139	11.5592	11.3829	11.9134	11.9117	11.9557	10.7217	12.0527	12.4604	11.9677	0.107827	0.318766	1.43878	9.22114e-08	1.84654	5.36875e-10	1.35385	3.09811e-08	0	Protein of unknown function (DUF1216); FUNCTIONS IN: molecular_function unknown; INVOLVED IN: biological_process unknown; LOCATED IN: endomembrane system; EXPRESSED IN: 9 plant structures; EXPRESSED DURING: L mature pollen stage, M germinated pollen stage, 4 anthesis, C globular stage, petal differentiation and expansion stage; CONTAINS InterPro DOMAIN/s: Protein of unknown function DUF1216 (Inte…
AT5G61510	8.98909	8.96251	9.22389	9.172	9.30052	9.02173	9.27633	9.06134	9.42475	10.1497	0.287237	0.0143917	0.0722473	0.176854	0.435659	9.56232e-05	1.16064	2.85058e-10	0	GroES-like zinc-binding alcohol dehydrogenase family protein; FUNCTIONS IN: oxidoreductase activity, binding, catalytic activity, zinc ion binding; INVOLVED IN: cell differentiation, response to high light intensity; EXPRESSED IN: 22 plant structures; EXPRESSED DURING: 14 growth stages; CONTAINS InterPro DOMAIN/s: GroES-like (InterPro:IPR011032), NAD(P)-binding domain (InterPro:IPR016040), Alcoho…
AT5G61640	7.16253	7.73812	7.71366	7.83541	8.16596	8.07096	7.50465	8.05704	8.60177	8.24597	0.342118	0.0740497	0.894505	8.11577e-05	1.43924	8.13517e-08	1.08344	2.71779e-06	ARABIDOPSIS THALIANA METHIONINE SULFOXIDE REDUCTASE A1 (ATMSRA1);PEPTIDEMETHIONINE SULFOXIDE REDUCTASE 1 (PMSR1)	ubiquitous enzyme that repairs oxidatively damaged proteins
AT5G61440	8.16996	8.72858	8.1661	7.67636	6.94664	7.58545	7.20251	8.53889	7.09458	6.49394	-0.967451	0.000406943	0.368937	0.0372538	-1.07538	1.12702e-05	-1.67601	3.44371e-08	ATYPICAL CYS HIS RICH THIOREDOXIN 5 (ACHT5)	Encodes a member of the thioredoxin family protein. Located in the chloroplast.
AT5G61380	9.24093	8.15449	9.45623	9.43959	7.56701	9.46173	7.3391	9.92591	10.69	11.0567	-1.90183	1.61112e-09	0.684983	0.000134558	1.44911	3.91273e-09	1.81573	1.15613e-10	TIMING OF CAB EXPRESSION 1 (TOC1);TIMING OF CAB EXPRESSION 1 (AtTOC1);PSEUDO-RESPONSE REGULATOR 1 (PRR1); (APRR1)	Pseudo response regulator involved in the generation of circadian rhythms. TOC1 appears to shorten the period of circumnutation speed. TOC1 contributes to the plant fitness (carbon fixation, biomass) by influencing the circadian clock period. PRR3 may increase the stability of TOC1 by preventing interactions between TOC1 and the F-box protein ZTL. Expression of TOC1 is correlated with rhythmic ch…
AT5G61480	8.01905	7.48852	7.39787	7.03859	6.90063	7.88223	7.74062	7.56886	6.75924	6.84057	-0.278429	0.0948707	-0.450184	0.00657425	-1.25981	1.11928e-07	-1.17848	2.28556e-07	TDIF RECEPTOR (TDR);PHLOEM INTERCALATED WITH XYLEM (PXY)	PHLOEM INTERCALATED WITH XYLEM (PXY); FUNCTIONS IN: protein serine/threonine kinase activity, protein kinase activity, ATP binding; INVOLVED IN: protein amino acid phosphorylation; LOCATED IN: plasma membrane; EXPRESSED IN: 20 plant structures; EXPRESSED DURING: 13 growth stages; CONTAINS InterPro DOMAIN/s: Protein kinase, ATP binding site (InterPro:IPR017441), Protein kinase, catalytic domain (I…
AT5G61520	7.30642	6.96782	7.52657	7.35811	7.38631	7.50905	7.30829	7.41223	7.91828	8.32116	0.00186806	0.486148	0.105808	0.180609	0.611864	0.000187486	1.01474	5.79188e-07	0	Major facilitator superfamily protein; FUNCTIONS IN: carbohydrate transmembrane transporter activity, sugar:hydrogen symporter activity; INVOLVED IN: transport, transmembrane transport; LOCATED IN: integral to membrane, membrane; EXPRESSED IN: 15 plant structures; EXPRESSED DURING: 8 growth stages; CONTAINS InterPro DOMAIN/s: Sugar transporter, conserved site (InterPro:IPR005829), Major facilitat…
AT5G61570	6.64959	6.19762	7.28856	6.6894	6.55329	6.56697	6.15449	7.22723	5.9391	5.16793	-0.495102	0.0127866	0.577639	0.0016769	-0.710497	0.000130381	-1.48166	1.51356e-08	0	Protein kinase superfamily protein; FUNCTIONS IN: protein serine/threonine kinase activity, protein kinase activity, kinase activity, ATP binding; INVOLVED IN: protein amino acid phosphorylation; LOCATED IN: endomembrane system; EXPRESSED IN: 16 plant structures; EXPRESSED DURING: 12 growth stages; CONTAINS InterPro DOMAIN/s: Protein kinase, catalytic domain (InterPro:IPR000719), Serine/threonine…
AT5G61590	7.54668	7.30836	6.25662	7.25042	6.86223	6.54199	5.35048	9.39371	9.54864	9.91561	-2.1962	2.13708e-08	1.84703	6.30363e-08	2.00196	3.60147e-09	2.36893	2.3461e-10	0	encodes a member of the ERF (ethylene response factor) subfamily B-3 of ERF/AP2 transcription factor family. The protein contains one AP2 domain. There are 18 members in this subfamily including ATERF-1, ATERF-2, AND ATERF-5.
AT5G61530	9.37439	9.46332	9.72467	9.80643	9.93418	9.58295	9.39474	9.56445	10.3345	10.7895	0.020349	0.456045	0.190059	0.0802577	0.960136	5.95309e-07	1.41512	2.41541e-09	0	small G protein family protein / RhoGAP family protein; FUNCTIONS IN: Rho GTPase activator activity; INVOLVED IN: signal transduction; LOCATED IN: intracellular; EXPRESSED IN: 24 plant structures; EXPRESSED DURING: 15 growth stages; CONTAINS InterPro DOMAIN/s: Rho GTPase activation protein (InterPro:IPR008936), RhoGAP (InterPro:IPR000198); Has 30201 Blast hits to 17322 proteins in 780 species: Ar…
AT5G61420	8.32825	8.76922	7.54803	7.06489	7.32073	7.25067	8.85149	6.32898	5.43722	5.63853	0.523242	0.00201454	-1.99927	7.42931e-11	-2.89103	5.79655e-14	-2.68972	9.27266e-14	HIGH ALIPHATIC GLUCOSINOLATE 1 (HAG1);MYB DOMAIN PROTEIN 28 (MYB28)	Encodes a nuclear localized member of the MYB transcription factor family. Involved in positive regulation of aliphatic glucosinolate biosynthesis.Expression is induced by touch, wounding and glucose.
AT5G60920	10.1771	10.0773	10.2279	10.3169	10.3351	10.2751	10.0643	9.93151	9.54586	8.84929	-0.112893	0.292219	-0.245639	0.0491341	-0.631286	0.000115278	-1.32786	1.12084e-08	COBRA (COB)	Encodes a glycosylphosphatidylinositol-anchored protein localized primarily in the plasma membrane of the longitudinal sides of root cells. Necessary for oriented cell expansion in Arabidopsis. Cob mutants have abnormal roots that expand radially rather than longitudinally under certain growth conditions.
AT5G60910	9.50388	9.26379	9.7342	9.64764	9.95619	9.72068	9.39812	10.0318	10.5982	10.6291	-0.105761	0.273345	0.52793	0.000371753	1.0943	2.43681e-08	1.1252	1.32516e-08	FRUITFULL (FUL);AGAMOUS-LIKE 8 (AGL8)	MADS box gene negatively regulated by APETALA1
AT5G61130	10.4303	10.475	10.3265	9.96029	9.76504	10.0996	10.3788	9.82185	8.76758	9.13063	-0.0514272	0.359134	-0.608403	8.11105e-06	-1.66268	2.12868e-12	-1.29962	4.78325e-11	PLASMODESMATA CALLOSE-BINDING PROTEIN 1 (PDCB1)	Encodes a plasmodesmatal localized protein with callose binding activity. The function of PDCB1 is unknown but overexpression leads to the hyperaccumulation of callose.
AT5G61190	7.71316	7.12552	7.21174	6.48049	6.48374	6.95677	7.21624	6.33007	6.00171	5.96612	-0.496919	0.00582023	-1.3831	4.6323e-08	-1.71145	4.21492e-10	-1.74705	2.09515e-10	0	putative endonuclease or glycosyl hydrolase with C2H2-type zinc finger domain; FUNCTIONS IN: zinc ion binding, nucleic acid binding; LOCATED IN: chloroplast; EXPRESSED IN: 23 plant structures; EXPRESSED DURING: 13 growth stages; CONTAINS InterPro DOMAIN/s: Zinc finger, C2H2-like (InterPro:IPR015880), Zinc finger, U1-type (InterPro:IPR003604), Zinc finger, C2H2-type (InterPro:IPR007087); BEST Arab…
AT5G61240	9.77262	9.69103	9.75473	9.76835	9.64121	9.71934	9.53021	9.39927	9.03508	8.38288	-0.242414	0.0273518	-0.373351	0.000705834	-0.737536	1.37223e-07	-1.38974	1.32422e-11	0	Leucine-rich repeat (LRR) family protein; CONTAINS InterPro DOMAIN/s: Leucine-rich repeat, typical subtype (InterPro:IPR003591), Leucine-rich repeat-containing N-terminal domain, type 2 (InterPro:IPR013210), Leucine-rich repeat (InterPro:IPR001611); BEST Arabidopsis thaliana protein match is: Leucine-rich repeat (LRR) family protein (TAIR:AT1G13910.1).
AT5G61030	9.98176	10.0505	10.1811	9.76227	9.30428	9.59201	10.0265	9.25623	8.49531	8.5832	0.0447596	0.408866	-0.725528	3.23578e-05	-1.48645	8.40595e-10	-1.39856	1.43578e-09	GLYCINE-RICH RNA-BINDING PROTEIN 3 (GR-RBP3)	encodes a glycine-rich RNA binding protein. Gene expression is induced by cold.
AT5G61320	5.25959	6.04227	5.40508	5.63068	5.59868	6.00051	5.80972	6.05265	6.5523	6.67017	0.550127	0.0118619	0.793055	0.000282283	1.2927	4.0212e-07	1.41058	1.06483e-07	CYTOCHROME P450, FAMILY 89, SUBFAMILY A, POLYPEPTIDE 3 (CYP89A3)	member of CYP89A
AT5G60760	7.43358	7.54645	8.0609	8.12085	8.09337	7.98486	7.78114	8.19834	8.53929	9.15552	0.347556	0.0194514	0.764754	1.15618e-05	1.1057	2.64451e-08	1.72194	3.48514e-11	0	P-loop containing nucleoside triphosphate hydrolases superfamily protein; BEST Arabidopsis thaliana protein match is: P-loop containing nucleoside triphosphate hydrolases superfamily protein (TAIR:AT3G45090.1); Has 1216 Blast hits to 969 proteins in 195 species: Archae - 93; Bacteria - 85; Metazoa - 220; Fungi - 67; Plants - 127; Viruses - 43; Other Eukaryotes - 581 (source: NCBI BLink).
AT5G60680	8.02271	8.87886	8.07865	8.94457	9.17139	8.24267	8.85019	10.2419	11.216	11.3871	0.827475	0.00049595	2.2192	8.96408e-10	3.19332	7.42059e-13	3.3644	2.13303e-13	0	Protein of unknown function, DUF584; CONTAINS InterPro DOMAIN/s: Protein of unknown function DUF584 (InterPro:IPR007608); BEST Arabidopsis thaliana protein match is: Protein of unknown function, DUF584 (TAIR:AT3G45210.1); Has 1807 Blast hits to 1807 proteins in 277 species: Archae - 0; Bacteria - 0; Metazoa - 736; Fungi - 347; Plants - 385; Viruses - 0; Other Eukaryotes - 339 (source: NCBI BLink).
AT5G60790	10.1029	10.5487	10.7213	10.7732	10.683	10.6181	10.7105	10.9492	11.3018	11.5225	0.607574	0.000446301	0.846297	3.47882e-06	1.19889	8.20506e-09	1.41963	5.52194e-10	ARABIDOPSIS THALIANA GENERAL CONTROL NON-REPRESSIBLE 1 (ATGCN1);ATP-BINDING CASSETTE F1 (ABCF1);GENERAL CONTROL NON-REPRESSIBLE 1 (GCN1)	member of GCN subfamily
AT5G60880	7.5084	6.74027	6.67014	6.33972	6.32165	6.63837	6.86997	6.00237	5.7794	6.19427	-0.638432	0.00175614	-1.50603	4.09952e-08	-1.729	1.04236e-09	-1.31413	3.67175e-08	BREAKING OF ASYMMETRY IN THE STOMATAL LINEAGE (BASL)	Encodes BASL (BREAKING OF ASYMMETRY IN THE STOMATAL LINEAGE), a regulator of asymmetric divisions. In asymmetrically dividing stomatal-lineage cells, BASL accumulates in a polarized crescent at the cell periphery before division, and then localizes differentially to the nucleus and a peripheral crescent in self-renewing cells and their sisters after division.
AT5G60890	6.29816	6.10929	5.71962	5.42499	5.56105	5.88162	6.54327	5.24921	4.70783	4.71559	0.245106	0.205763	-1.04896	0.000124037	-1.59033	3.20676e-07	-1.58257	2.88323e-07	(ATMYB34);MYB DOMAIN PROTEIN 34 (MYB34);ALTERED TRYPTOPHAN REGULATION 1 (ATR1)	Myb-like transcription factor that modulates expression of ASA1, a key point of control in the tryptophan pathway; mutant has deregulated expression of ASA1 in dominant allele. Loss of function allele suggests ATR1 also functions at a control point for regulating indole glucosinolate homeostasis.
AT5G60850	8.52875	9.02935	8.90312	9.18163	9.52975	9.20271	9.13769	9.24303	10.0398	10.5201	0.608939	0.000616742	0.71428	3.41206e-05	1.51107	5.82121e-10	1.99137	7.24565e-12	OBF BINDING PROTEIN 4 (OBP4)	Encodes a zinc finger protein.
AT5G60930	8.11405	8.02092	7.98036	7.72328	7.3239	7.88297	8.11287	7.85538	7.08977	6.83552	-0.00118067	0.486386	-0.258674	0.0124432	-1.02428	5.43778e-09	-1.27853	1.72727e-10	0	P-loop containing nucleoside triphosphate hydrolases superfamily protein; FUNCTIONS IN: microtubule motor activity, ATP binding; INVOLVED IN: microtubule-based movement; EXPRESSED IN: 21 plant structures; EXPRESSED DURING: 14 growth stages; CONTAINS InterPro DOMAIN/s: Kinesin, motor region, conserved site (InterPro:IPR019821), Kinesin, motor domain (InterPro:IPR001752); BEST Arabidopsis thaliana …
AT5G61000	8.63383	8.50907	8.37698	8.2764	7.98461	8.06971	8.7278	8.38114	7.51176	6.65349	0.0939762	0.324634	-0.252691	0.0434995	-1.12207	1.15642e-07	-1.98033	2.72856e-11	(ATRPA70D); (RPA70D)	RPA70D; FUNCTIONS IN: DNA binding, nucleic acid binding; INVOLVED IN: DNA replication; LOCATED IN: nucleus; EXPRESSED IN: 22 plant structures; EXPRESSED DURING: 13 growth stages; CONTAINS InterPro DOMAIN/s: Replication factor-a protein 1 Rpa1 (InterPro:IPR004591), Nucleic acid-binding, OB-fold-like (InterPro:IPR016027), Nucleic acid-binding, OB-fold (InterPro:IPR012340), Nucleic acid binding, OB-…
AT5G60250	6.07751	6.65319	6.77973	6.84636	6.77771	6.72741	6.87363	6.93059	7.23601	8.26966	0.796121	0.00100241	0.853074	0.000147541	1.1585	1.6331e-06	2.19215	2.06901e-10	0	zinc finger (C3HC4-type RING finger) family protein; FUNCTIONS IN: zinc ion binding, nucleic acid binding; EXPRESSED IN: 14 plant structures; EXPRESSED DURING: 8 growth stages; CONTAINS InterPro DOMAIN/s: Zinc finger, RING-type, conserved site (InterPro:IPR017907), Zinc finger, C6HC-type (InterPro:IPR002867), Zinc finger, RING-type (InterPro:IPR001841), Polynucleotidyl transferase, ribonuclease H…
AT5G60410	4.48145	4.31083	4.53684	4.49264	4.28334	4.41197	4.40503	6.44604	7.19891	6.72819	-0.0764238	0.379533	1.96459	3.45624e-09	2.71746	5.62574e-12	2.24674	5.40906e-11	(SIZ1); (ATSIZ1)	Encodes a plant small ubiquitin-like modifier (SUMO) E3 ligase that is a focal controller of Pi starvation-dependent responses. Also required for SA and PAD4-mediated R gene signalling, which in turn confers innate immunity in Arabidopsis. Also involved in the regulation of plant growth, drought responses and freezing tolerance. This latter effect is most likely due to SIZ1 dependent ABI5 sumoyla…
AT5G60460	8.75782	8.62771	8.87673	8.74706	8.78264	9.05639	8.84206	8.83753	9.13089	9.84557	0.0842404	0.314207	0.0797144	0.191378	0.373067	0.00198745	1.08775	1.44345e-08	0	Preprotein translocase Sec, Sec61-beta subunit protein; FUNCTIONS IN: protein transporter activity; INVOLVED IN: protein transport; LOCATED IN: plasma membrane; EXPRESSED IN: 22 plant structures; EXPRESSED DURING: 13 growth stages; CONTAINS InterPro DOMAIN/s: Preprotein translocase Sec, Sec61-beta subunit, eukarya (InterPro:IPR016482), Preprotein translocase Sec, Sec61-beta subunit (InterPro:IPR0…
AT5G60490	7.99708	8.10779	7.47847	7.45581	7.38585	7.94894	7.69616	7.24427	6.17403	5.49001	-0.300921	0.0747628	-0.752807	0.000128669	-1.82305	5.76619e-10	-2.50706	4.02378e-12	FASCICLIN-LIKE ARABINOGALACTAN-PROTEIN 12 (FLA12)	Encodes a member of fasciclin-like arabinogalactan proteins (FLAs) containing a cell adhesion fasciclin (FAS) domain. Mutations result in altered stem biomechanics with reduced tensile strength and reduced tensile modulus of elasticity, as well as altered cell wall architecture and composition, with increased cellulose microfibril angle, reduced arabinose, galactose and cellulose content.
AT5G60540	8.64723	8.42554	9.29174	9.26437	8.97854	8.51317	8.54085	8.83447	9.16788	9.71581	-0.106381	0.242554	0.187242	0.048174	0.520646	4.89169e-05	1.06858	4.75207e-09	PYRIDOXINE BIOSYNTHESIS 2 (ATPDX2);PYRIDOXINE BIOSYNTHESIS 2 (PDX2);EMBRYO DEFECTIVE 2407 (EMB2407)	Encodes a protein predicted to function in tandem with PDX1 to form glutamine amidotransferase complex with involved in vitamin B6 biosynthesis. PDX2 is predicted to function as glutaminase within the complex.
AT5G60010	4.99255	5.37706	5.24047	5.36192	5.39325	5.67879	5.12807	5.61536	6.27978	6.21375	0.135527	0.277573	0.622812	0.000842901	1.28723	1.02384e-07	1.2212	1.74137e-07	0	ferric reductase-like transmembrane component family protein; FUNCTIONS IN: in 8 functions; INVOLVED IN: oxidation reduction; LOCATED IN: integral to membrane, membrane; EXPRESSED IN: 7 plant structures; EXPRESSED DURING: L mature pollen stage, M germinated pollen stage, 4 anthesis, LP.10 ten leaves visible, petal differentiation and expansion stage; CONTAINS InterPro DOMAIN/s: Ferredoxin reducta…
AT5G60030	6.54493	6.23615	6.22219	5.74994	5.91516	5.60775	6.0691	5.05771	4.56104	4.70602	-0.475833	0.057798	-1.48722	5.1232e-06	-1.9839	2.91882e-08	-1.83891	6.85278e-08	0	unknown protein; BEST Arabidopsis thaliana protein match is: unknown protein (TAIR:AT1G75335.1); Has 1807 Blast hits to 1807 proteins in 277 species: Archae - 0; Bacteria - 0; Metazoa - 736; Fungi - 347; Plants - 385; Viruses - 0; Other Eukaryotes - 339 (source: NCBI BLink).
AT5G59870	12.2945	11.9683	11.9136	11.5644	11.429	11.9731	12.0534	11.9492	10.9732	9.91951	-0.241132	0.0829916	-0.345267	0.00937474	-1.32131	3.9028e-09	-2.37498	6.2252e-13	HISTONE H2A 6 (HTA6)	Encodes HTA6, a histone H2A protein.
AT5G59910	12.3124	12.1582	12.0528	11.8229	11.6402	12.1116	12.2022	11.96	11.6294	11.1759	-0.110152	0.199948	-0.35241	0.00118495	-0.682993	4.2733e-07	-1.13648	2.85326e-10	(HTB4)	HTB4; FUNCTIONS IN: DNA binding; INVOLVED IN: nucleosome assembly; LOCATED IN: nucleolus; EXPRESSED IN: 24 plant structures; EXPRESSED DURING: 13 growth stages; CONTAINS InterPro DOMAIN/s: Histone H2B (InterPro:IPR000558), Histone-fold (InterPro:IPR009072), Histone core (InterPro:IPR007125); BEST Arabidopsis thaliana protein match is: Histone superfamily protein (TAIR:AT3G45980.1); Has 1807 Blast…
AT5G60150	7.47469	7.21869	7.37044	6.8505	6.81399	7.12256	7.47437	7.10878	6.39369	6.24286	-0.000313816	0.488227	-0.365902	0.00805611	-1.08099	8.96975e-08	-1.23183	1.18977e-08	0	unknown protein; Has 1807 Blast hits to 1807 proteins in 277 species: Archae - 0; Bacteria - 0; Metazoa - 736; Fungi - 347; Plants - 385; Viruses - 0; Other Eukaryotes - 339 (source: NCBI BLink).
AT5G59670	7.15619	6.23277	7.07578	5.75359	5.99137	6.23401	6.42163	5.88293	5.02102	5.32384	-0.734557	0.0170495	-1.27326	9.98379e-05	-2.13517	6.20333e-08	-1.83235	4.00253e-07	0	Leucine-rich repeat protein kinase family protein; FUNCTIONS IN: kinase activity; INVOLVED IN: protein amino acid phosphorylation; LOCATED IN: endomembrane system; EXPRESSED IN: 17 plant structures; EXPRESSED DURING: 13 growth stages; CONTAINS InterPro DOMAIN/s: Protein kinase, ATP binding site (InterPro:IPR017441), Protein kinase, catalytic domain (InterPro:IPR000719), Leucine-rich repeat (Inter…
AT5G59700	6.31716	6.40202	6.35225	6.51512	6.86703	6.49768	6.4105	6.59869	7.22737	7.41311	0.0933422	0.30182	0.281533	0.019412	0.910206	3.43877e-07	1.09595	2.2945e-08	0	Protein kinase superfamily protein; FUNCTIONS IN: kinase activity; INVOLVED IN: protein amino acid phosphorylation; LOCATED IN: plasma membrane; EXPRESSED IN: 8 plant structures; EXPRESSED DURING: 4 anthesis, petal differentiation and expansion stage; CONTAINS InterPro DOMAIN/s: Protein kinase, ATP binding site (InterPro:IPR017441), Malectin/receptor-like protein kinase (InterPro:IPR021720), Prot…
AT5G59770	8.43656	8.81665	8.47591	8.35182	8.92497	8.52849	8.87601	8.25187	7.81244	7.30325	0.439446	0.00522905	-0.184691	0.0696674	-0.624124	3.08232e-05	-1.13331	1.43356e-08	0	Protein-tyrosine phosphatase-like, PTPLA; CONTAINS InterPro DOMAIN/s: Protein-tyrosine phosphatase-like, PTPLA (InterPro:IPR007482); BEST Arabidopsis thaliana protein match is: Protein-tyrosine phosphatase-like, PTPLA (TAIR:AT5G10480.2); Has 698 Blast hits to 698 proteins in 198 species: Archae - 0; Bacteria - 0; Metazoa - 336; Fungi - 172; Plants - 117; Viruses - 0; Other Eukaryotes - 73 (source…
AT5G59690	13.3092	13.1202	12.9611	12.7164	12.456	13.0507	13.229	13.0308	12.4525	12.2731	-0.0802077	0.292819	-0.278441	0.00826769	-0.856698	5.53888e-08	-1.03615	3.09977e-09	0	Histone superfamily protein; FUNCTIONS IN: DNA binding; INVOLVED IN: nucleosome assembly; LOCATED IN: thylakoid; EXPRESSED IN: male gametophyte, pollen tube; EXPRESSED DURING: L mature pollen stage, M germinated pollen stage; CONTAINS InterPro DOMAIN/s: Histone H4, conserved site (InterPro:IPR019809), Histone-fold (InterPro:IPR009072), Histone core (InterPro:IPR007125), Histone H4 (InterPro:IPR00…
AT5G59330	4.86079	4.95644	5.30019	5.47404	5.85029	5.31081	4.87443	5.58847	6.25344	6.12938	0.0136422	0.474498	0.727677	0.00169755	1.39265	9.4325e-07	1.26859	2.64489e-06	0	Bifunctional inhibitor/lipid-transfer protein/seed storage 2S albumin superfamily protein; FUNCTIONS IN: lipid binding; INVOLVED IN: lipid transport; LOCATED IN: endomembrane system; EXPRESSED IN: shoot apex, shoot, embryo, sepal, leaf; EXPRESSED DURING: 4 anthesis, C globular stage; CONTAINS InterPro DOMAIN/s: Bifunctional inhibitor/plant lipid transfer protein/seed storage (InterPro:IPR016140),…
AT5G59320	11.1474	11.8641	13.1363	13.4062	13.5836	12.9232	12.5127	13.4542	13.8544	13.9348	1.36522	1.06382e-06	2.30672	2.7042e-10	2.70696	3.81615e-12	2.78739	1.60492e-12	LIPID TRANSFER PROTEIN 3 (LTP3)	Predicted to encode a PR (pathogenesis-related) protein. Belongs to the lipid transfer protein (PR-14) family with the following members: At2g38540/LTP1, At2g38530/LTP2, At5g59320/LTP3, At5g59310/LTP4, At3g51600/LTP5, At3g08770/LTP6, At2g15050/LTP7, At2g18370/LTP8, At2g15325/LTP9, At5g01870/LTP10, At4g33355/LTP11, At3g51590/LTP12, At5g44265/LTP13, At5g62065/LTP14, At4g08530/LTP15.
AT5G59310	10.6654	12.0259	13.0125	13.3416	13.3593	12.9737	12.4604	13.3801	13.9425	14.027	1.79497	6.86108e-10	2.71464	7.70139e-13	3.2771	6.511e-15	3.36156	2.74575e-15	LIPID TRANSFER PROTEIN 4 (LTP4)	Encodes a member of the lipid transfer protein family. Proteins of this family are generally small (~9 kD), basic, expressed abundantly and contain eight Cys residues. The proteins can bind fatty acids and acylCoA esters and can transfer several different phospholipids. They are localized to the cell wall. The mRNA is present in flowers and siliques, and is strongly up-regulated by abscisic acid.…
AT5G59305	6.0578	6.1628	5.45487	5.21365	4.98259	5.55761	6.02063	4.39571	4.01343	4.24711	-0.0371779	0.458999	-1.66209	1.40733e-05	-2.04437	2.96398e-07	-1.8107	1.21025e-06	0	unknown protein; FUNCTIONS IN: molecular_function unknown; INVOLVED IN: biological_process unknown; LOCATED IN: endomembrane system; EXPRESSED IN: 8 plant structures; EXPRESSED DURING: F mature embryo stage, petal differentiation and expansion stage, E expanded cotyledon stage, D bilateral stage; Has 30201 Blast hits to 17322 proteins in 780 species: Archae - 12; Bacteria - 1396; Metazoa - 17338;…
AT5G59220	8.03118	8.50123	8.7457	9.33572	9.80346	9.26334	9.04398	10.6339	12.1128	12.2071	1.0128	2.37059e-05	2.60275	2.36353e-11	4.08157	5.18898e-15	4.17591	2.33132e-15	HIGHLY ABA-INDUCED PP2C GENE 1 (HAI1)	highly ABA-induced PP2C gene 1 (HAI1); FUNCTIONS IN: protein serine/threonine phosphatase activity, catalytic activity; INVOLVED IN: response to water deprivation, response to abscisic acid stimulus; LOCATED IN: chloroplast; EXPRESSED IN: 18 plant structures; EXPRESSED DURING: 11 growth stages; CONTAINS InterPro DOMAIN/s: Protein phosphatase 2C-related (InterPro:IPR001932), Protein phosphatase 2C…
AT5G59440	9.34924	9.12784	8.52578	9.01613	8.70336	9.22777	8.61061	9.37148	9.83503	10.5348	-0.738632	5.57471e-05	0.0222404	0.286942	0.485781	0.000298233	1.18555	5.85201e-09	ZEUS1 (ZEU1)	Encodes thymidylate kinase which exists in two isoforms in plants. The longer variant of 263 amino acids with a N-terminal extension that is required for localization to the mitochondrion. The second isoform of 224 residues is localized to the cytoplasm and nucleoplasm. Peak of expression occurs during G1/S phase transition.
AT5G59370	7.88993	9.01749	8.86466	9.35876	9.47971	9.23798	8.40505	9.51259	9.68065	9.12601	0.515123	0.0220171	1.62266	2.27004e-07	1.79073	1.16614e-08	1.23608	1.35672e-06	ACTIN 4 (ACT4)	Encodes one of eight Arabidopsis actins. ACT4 belongs to the reproductive actin subclass which is predominantly expressed in developing and reproductive tissues, such as pollen, pollen tubes, ovules, and developing seeds. Expression of the ACT4/GUS fusion was restricted to young vascular tissues, tapetum, and developing and mature pollen.
AT5G58970	9.02047	8.90108	9.03405	9.15394	9.14048	9.10748	8.859	9.00944	8.82247	7.87573	-0.161475	0.207267	-0.0110349	0.306691	-0.198003	0.0575272	-1.14474	8.97934e-08	UNCOUPLING PROTEIN 2 (ATUCP2);UNCOUPLING PROTEIN 2 (UCP2)	uncoupling protein
AT5G59120	8.76627	8.72792	10.3115	10.5032	10.2217	11.1495	8.87797	10.9224	11.1082	10.2298	0.1117	0.395576	2.15617	9.30464e-07	2.34195	6.76201e-08	1.46353	2.02249e-05	SUBTILASE 4.13 (SBT4.13);SUBTILASE 4.13 (ATSBT4.13)	subtilase 4.13 (SBT4.13); FUNCTIONS IN: identical protein binding, serine-type endopeptidase activity; INVOLVED IN: proteolysis, negative regulation of catalytic activity; LOCATED IN: endomembrane system; EXPRESSED IN: 16 plant structures; EXPRESSED DURING: 4 anthesis, C globular stage, petal differentiation and expansion stage; CONTAINS InterPro DOMAIN/s: Protease-associated PA (InterPro:IPR0031…
AT5G59130	7.48266	7.34642	8.32787	8.53527	8.72877	7.60231	8.29776	7.26831	6.51222	6.13492	0.815097	2.68193e-05	-0.214351	0.0499236	-0.97044	1.7165e-07	-1.34774	1.41939e-09	0	Subtilase family protein; FUNCTIONS IN: identical protein binding, serine-type endopeptidase activity; INVOLVED IN: proteolysis, negative regulation of catalytic activity; LOCATED IN: endomembrane system; EXPRESSED IN: 17 plant structures; EXPRESSED DURING: 13 growth stages; CONTAINS InterPro DOMAIN/s: Protease-associated PA (InterPro:IPR003137), Peptidase S8/S53, subtilisin/kexin/sedolisin (Inte…
AT5G58660	4.38897	4.31354	4.62181	4.55104	4.36823	4.63264	4.33766	4.71836	5.32726	5.54849	-0.0513083	0.420068	0.329392	0.0352708	0.938296	1.2017e-05	1.15953	8.32663e-07	0	2-oxoglutarate (2OG) and Fe(II)-dependent oxygenase superfamily protein; FUNCTIONS IN: oxidoreductase activity, acting on paired donors, with incorporation or reduction of molecular oxygen, 2-oxoglutarate as one donor, and incorporation of one atom each of oxygen into both donors, oxidoreductase activity, iron ion binding; INVOLVED IN: oxidation reduction; LOCATED IN: cellular_component unknown; …
AT5G58700	7.85081	7.40432	8.72395	8.78782	8.49433	8.04802	7.83557	8.2841	8.65292	8.9529	-0.01524	0.46212	0.433293	0.00201558	0.802105	1.93793e-06	1.10209	2.47022e-08	(ATPLC4);PHOSPHATIDYLINOSITOL-SPECIWC PHOSPHOLIPASE C4 (PLC4)	phosphatidylinositol-speciwc phospholipase C4 (PLC4); FUNCTIONS IN: phospholipase C activity, phosphoinositide phospholipase C activity, phosphoric diester hydrolase activity; INVOLVED IN: signal transduction, intracellular signaling pathway, lipid metabolic process; LOCATED IN: plasma membrane; EXPRESSED IN: 22 plant structures; EXPRESSED DURING: 15 growth stages; CONTAINS InterPro DOMAIN/s: Pho…
AT5G58800	8.05569	8.1562	8.2988	7.97954	8.33014	8.31379	8.1627	8.42221	9.2381	9.24836	0.107008	0.318148	0.366519	0.0162844	1.18241	2.01538e-07	1.19267	1.51842e-07	0	Quinone reductase family protein; FUNCTIONS IN: oxidoreductase activity, FMN binding; INVOLVED IN: negative regulation of transcription; LOCATED IN: plasma membrane; EXPRESSED IN: 22 plant structures; EXPRESSED DURING: 13 growth stages; CONTAINS InterPro DOMAIN/s: Flavoprotein WrbA (InterPro:IPR010089), NADPH-dependent FMN reductase (InterPro:IPR005025), Flavodoxin/nitric oxide synthase (InterPro…
AT5G58650	6.08516	6.69652	6.46195	6.58039	7.1415	6.82771	6.53175	7.638	8.72465	8.32521	0.446589	0.0359447	1.55284	2.76645e-07	2.63949	3.69753e-11	2.24005	2.4024e-10	PLANT PEPTIDE CONTAINING SULFATED TYROSINE 1 (PSY1)	Encodes PSY1, an18-aa tyrosine-sulfated glycopeptide that promotes cellular proliferation and expansion. PSY1 is widely expressed in various tissues, including shoot apical meristem, and is highly up-regulated by wounding. Perception of PSY1 depends on At1g72300, a leucine-rich repeat receptor kinase (LRR-RK).
AT5G58340	6.41562	6.79775	6.69293	6.74598	6.65764	6.74148	6.68192	6.85666	7.13591	7.58702	0.266298	0.0686972	0.441034	0.00270778	0.720288	1.40847e-05	1.1714	2.49222e-08	0	myb-like HTH transcriptional regulator family protein; FUNCTIONS IN: DNA binding; INVOLVED IN: regulation of transcription; EXPRESSED IN: guard cell; CONTAINS InterPro DOMAIN/s: SANT, DNA-binding (InterPro:IPR001005), Homeodomain-like (InterPro:IPR009057), Myb, DNA-binding (InterPro:IPR014778), HTH transcriptional regulator, Myb-type, DNA-binding (InterPro:IPR017930), Homeodomain-related (InterPr…
AT5G58170	5.57631	8.19906	6.94667	7.41395	7.66507	6.73592	6.76948	7.13064	8.41206	8.0226	1.19317	0.00896422	1.55433	0.000439681	2.83575	1.80393e-07	2.44629	1.05058e-06	SHV3-LIKE 5 (SVL5)	SHV3-like 5 (SVL5); FUNCTIONS IN: phosphoric diester hydrolase activity, glycerophosphodiester phosphodiesterase activity; INVOLVED IN: glycerol metabolic process, lipid metabolic process; LOCATED IN: anchored to membrane; EXPRESSED IN: 14 plant structures; EXPRESSED DURING: L mature pollen stage, M germinated pollen stage, 4 anthesis, C globular stage, petal differentiation and expansion stage; …
AT5G58350	6.6922	7.01033	6.76003	6.8516	7.50847	6.98794	6.98699	6.98247	8.60818	8.31672	0.294792	0.0620964	0.290276	0.0294064	1.91599	8.98004e-11	1.62453	6.15859e-10	(ZIK2);WITH NO LYSINE (K) KINASE 4 (WNK4)	Encodes a member of the WNK family (9 members in all) of protein kinases, the structural design of which is clearly distinct from those of other known protein kinases, such as receptor-like kinases and mitogen-activated protein kinases. Its transcription is under the control of circadian rhythms.
AT5G58500	6.49399	5.97263	6.30292	5.72251	5.54736	5.89672	6.49334	5.11302	4.78391	4.8741	-0.000655779	0.487963	-1.38097	1.54715e-06	-1.71008	2.01274e-08	-1.61989	3.46977e-08	LIGHT SENSITIVE HYPOCOTYLS 5 (LSH5)	LIGHT SENSITIVE HYPOCOTYLS 5 (LSH5); CONTAINS InterPro DOMAIN/s: Protein of unknown function DUF640 (InterPro:IPR006936); BEST Arabidopsis thaliana protein match is: Protein of unknown function (DUF640) (TAIR:AT1G07090.1); Has 1807 Blast hits to 1807 proteins in 277 species: Archae - 0; Bacteria - 0; Metazoa - 736; Fungi - 347; Plants - 385; Viruses - 0; Other Eukaryotes - 339 (source: NCBI BLink…
AT5G58510	7.70282	8.04525	8.11713	8.33173	8.06564	8.32701	8.13889	8.01445	8.40317	8.76083	0.436068	0.0118104	0.31162	0.0217243	0.700347	3.58456e-05	1.05801	2.22325e-07	0	unknown protein; FUNCTIONS IN: molecular_function unknown; INVOLVED IN: biological_process unknown; LOCATED IN: chloroplast; EXPRESSED IN: 23 plant structures; EXPRESSED DURING: 14 growth stages; BEST Arabidopsis thaliana protein match is: unknown protein (TAIR:AT5G55060.2); Has 30201 Blast hits to 17322 proteins in 780 species: Archae - 12; Bacteria - 1396; Metazoa - 17338; Fungi - 3422; Plants …
AT5G58575	7.39422	7.25542	7.25226	7.38809	7.57006	7.18019	7.38367	7.45363	8.19067	8.69606	-0.0105503	0.472914	0.0594109	0.242979	0.79645	1.3135e-05	1.30184	2.12771e-08	0	CONTAINS InterPro DOMAIN/s: Sgf11, transcriptional regulation (InterPro:IPR013246); Has 30201 Blast hits to 17322 proteins in 780 species: Archae - 12; Bacteria - 1396; Metazoa - 17338; Fungi - 3422; Plants - 5037; Viruses - 0; Other Eukaryotes - 2996 (source: NCBI BLink).
AT5G57910	7.29821	7.27493	7.17689	7.35494	7.64238	7.70085	6.85308	8.21605	9.11636	8.88967	-0.445125	0.00852332	0.917843	4.03618e-06	1.81816	9.46959e-11	1.59146	4.13224e-10	0	unknown protein; BEST Arabidopsis thaliana protein match is: unknown protein (TAIR:AT4G30630.1); Has 30201 Blast hits to 17322 proteins in 780 species: Archae - 12; Bacteria - 1396; Metazoa - 17338; Fungi - 3422; Plants - 5037; Viruses - 0; Other Eukaryotes - 2996 (source: NCBI BLink).
AT5G58050	6.82481	8.38376	7.74608	8.27726	8.29778	8.11643	7.48362	8.23898	9.15629	8.81527	0.658812	0.00741557	1.41417	1.85686e-06	2.33148	4.9705e-10	1.99046	3.30778e-09	SHV3-LIKE 4 (SVL4)	SHV3-like 4 (SVL4); FUNCTIONS IN: glycerophosphodiester phosphodiesterase activity, kinase activity; INVOLVED IN: glycerol metabolic process, lipid metabolic process; LOCATED IN: anchored to membrane; EXPRESSED IN: 7 plant structures; EXPRESSED DURING: L mature pollen stage, M germinated pollen stage, 4 anthesis, C globular stage, petal differentiation and expansion stage; CONTAINS InterPro DOMAI…
AT5G58070	9.75858	10.1713	10.249	10.7568	10.7196	9.95736	10.5551	10.1961	10.9764	11.4083	0.796545	1.41123e-05	0.437496	0.00106445	1.21777	2.63158e-09	1.6497	2.30106e-11	TEMPERATURE-INDUCED LIPOCALIN (TIL);TEMPERATURE-INDUCED LIPOCALIN (ATTIL)	Encodes a temperature-induced lipocalin TIL1. Involved in thermotolerance. Peripherally associated with plasma membrane.
AT5G58210	5.95296	6.58264	6.33462	6.04286	6.09172	6.03895	6.63084	6.12849	6.37045	7.25381	0.677881	0.000427208	0.175531	0.0938504	0.417485	0.00243738	1.30084	8.77218e-09	0	hydroxyproline-rich glycoprotein family protein; BEST Arabidopsis thaliana protein match is: DNA binding (TAIR:AT3G52170.2); Has 35333 Blast hits to 34131 proteins in 2444 species: Archae - 798; Bacteria - 22429; Metazoa - 974; Fungi - 991; Plants - 531; Viruses - 0; Other Eukaryotes - 9610 (source: NCBI BLink).
AT5G58220	8.02267	8.0425	8.1991	7.99583	8.16574	7.97346	8.01599	8.1305	8.54236	9.30684	-0.00668085	0.474915	0.107831	0.126853	0.519691	3.16392e-05	1.28417	1.79477e-10	ALLANTOIN SYNTHASE (ALNS);TRANSTHYRETIN-LIKE PROTEIN (TTL)	Encodes a transthyretin-like S-allantoin synthase protein that catalyzes two steps in the allantoin biosynthesis pathway by acting as a hydroxyisourate hydrolase and a 2-oxo-4-hydroxy-4-carboxy-5-ureidoimidazoline (OHCU) decarboxylase. Two alternatively spliced versions of the transcript give rise to a longer peroxisomally-targeted protein (AT5G58220.1 (called TTL1-)) and a slightly shorter cytop…
AT5G57900	8.98856	9.20474	9.1496	9.40329	9.59175	9.68052	9.20203	10.0512	11.3812	11.6351	0.213473	0.105784	1.06268	2.85687e-07	2.39267	6.56688e-13	2.64658	9.88057e-14	SKP1 INTERACTING PARTNER 1 (SKIP1)	F-box protein, interacts with SKP1/ASK1 subunit of SCF ubiquitin ligase in a glucose-dependent manner
AT5G57550	4.49932	5.09629	4.23679	4.30114	4.46823	4.46405	4.63514	4.85983	6.93882	6.47961	0.135825	0.32129	0.360509	0.0430811	2.4395	3.45018e-10	1.9803	4.67699e-09	XYLOGLUCAN ENDOTRANSGLUCOSYLASE/HYDROLASE 25 (XTH25);XYLOGLUCAN ENDOTRANSGLYCOSYLASE 3 (XTR3)	xyloglucan endotransglycosylase-related protein (XTR3)
AT5G57720	7.19917	6.79075	6.6994	6.28111	6.11907	6.11082	7.17146	6.15528	5.07816	5.13117	-0.0277007	0.465675	-1.04389	0.000682186	-2.121	8.88313e-08	-2.068	1.03562e-07	0	AP2/B3-like transcriptional factor family protein; FUNCTIONS IN: DNA binding, sequence-specific DNA binding transcription factor activity; INVOLVED IN: regulation of transcription, DNA-dependent; LOCATED IN: cellular_component unknown; EXPRESSED IN: 17 plant structures; EXPRESSED DURING: 12 growth stages; CONTAINS InterPro DOMAIN/s: Transcriptional factor B3 (InterPro:IPR003340); BEST Arabidopsis…
AT5G57700	8.6059	8.18066	8.56806	8.41126	8.37824	8.74973	8.39345	8.20449	7.75204	7.49077	-0.212449	0.126429	-0.401408	0.0057397	-0.853858	2.71921e-06	-1.11513	7.32003e-08	0	BNR/Asp-box repeat family protein; INVOLVED IN: biological_process unknown; LOCATED IN: cellular_component unknown; EXPRESSED IN: 23 plant structures; EXPRESSED DURING: 13 growth stages; CONTAINS InterPro DOMAIN/s: Neuraminidase (InterPro:IPR011040), BNR repeat (InterPro:IPR002860); Has 760 Blast hits to 752 proteins in 299 species: Archae - 6; Bacteria - 613; Metazoa - 0; Fungi - 22; Plants - 42…
AT5G57785	7.99458	8.56457	7.64119	7.81132	8.784	8.41955	8.30685	8.64977	9.3518	9.54416	0.312274	0.0682494	0.655195	0.000461973	1.35722	3.51029e-08	1.54958	4.40416e-09	0	unknown protein; Has 30201 Blast hits to 17322 proteins in 780 species: Archae - 12; Bacteria - 1396; Metazoa - 17338; Fungi - 3422; Plants - 5037; Viruses - 0; Other Eukaryotes - 2996 (source: NCBI BLink).
AT5G57790	6.90159	7.34616	6.92043	7.43629	7.81301	7.56214	7.43496	7.08781	7.91151	8.72272	0.533375	0.0118819	0.186221	0.121475	1.00993	5.79713e-06	1.82113	1.90021e-09	0	unknown protein; Has 13 Blast hits to 11 proteins in 5 species: Archae - 0; Bacteria - 0; Metazoa - 0; Fungi - 0; Plants - 13; Viruses - 0; Other Eukaryotes - 0 (source: NCBI BLink).
AT5G57360	7.78294	8.05752	8.11783	8.23383	8.42405	8.27522	8.2656	8.32315	8.8823	9.49252	0.482658	0.000706642	0.540207	6.46246e-05	1.09935	2.36609e-09	1.70958	3.04127e-12	ZEITLUPE (ZTL);FKF1-LIKE PROTEIN 2 (FKL2);ADAGIO 1 (ADO1);LOV KELCH PROTEIN 1 (LKP1)	Encodes clock-associated PAS protein ZTL; Also known as FKF1-like protein 2 or ADAGIO1(ADO1). A protein containing a PAS domain ZTL contributes to the plant fitness (carbon fixation, biomass) by influencing the circadian clock period. ZTL is the F-box component of an SCF complex implicated in the degradation of TOC1.
AT5G57345	7.71526	8.57381	7.56974	8.18534	8.76077	7.61846	8.81973	7.8754	8.39143	8.78301	1.10447	1.29388e-07	0.160148	0.0757743	0.676171	3.88577e-06	1.06775	7.80244e-09	0	unknown protein; Has 30201 Blast hits to 17322 proteins in 780 species: Archae - 12; Bacteria - 1396; Metazoa - 17338; Fungi - 3422; Plants - 5037; Viruses - 0; Other Eukaryotes - 2996 (source: NCBI BLink).
AT5G57350	9.92996	9.97045	10.0472	10.5084	11.0223	10.6229	10.0522	11.0249	12.0365	11.8142	0.122248	0.239097	1.09496	1.31042e-07	2.10653	2.41763e-12	1.88426	7.71729e-12	H(+)-ATPASE 3 (AHA3);H(+)-ATPASE 3 (HA3);ARABIDOPSIS THALIANA ARABIDOPSIS H(+)-ATPASE (ATAHA3)	member of Plasma membrane H+-ATPase family
AT5G57420	5.51903	5.15166	5.95932	5.26965	5.49425	5.09074	5.58665	4.95185	4.67373	4.48583	0.0676166	0.395666	-0.567182	0.00267478	-0.845303	3.73379e-05	-1.0332	3.46824e-06	INDOLE-3-ACETIC ACID INDUCIBLE 33 (IAA33)	Belongs to auxin inducible gene family.
AT5G57440	8.60418	8.23217	8.63912	8.50068	8.24479	8.37719	8.22599	8.32921	7.90143	7.52395	-0.378196	0.0116105	-0.274975	0.0200319	-0.702747	6.83302e-06	-1.08023	2.24457e-08	GLYCEROL-3-PHOSPHATASE 2 (GPP2); (GS1)	a member of haloacid dehalogenase-like hydrolase family
AT5G57610	8.4559	8.93474	8.94765	9.17123	9.10438	8.93219	8.85555	8.73501	9.09548	9.67045	0.399645	0.0056205	0.279107	0.0141063	0.639577	9.21438e-06	1.21454	1.6062e-09	0	Protein kinase superfamily protein with octicosapeptide/Phox/Bem1p domain; FUNCTIONS IN: protein serine/threonine/tyrosine kinase activity, protein kinase activity; INVOLVED IN: protein amino acid phosphorylation; LOCATED IN: cellular_component unknown; EXPRESSED IN: 24 plant structures; EXPRESSED DURING: 15 growth stages; CONTAINS InterPro DOMAIN/s: Octicosapeptide/Phox/Bem1p (InterPro:IPR000270…
AT5G57660	6.05799	9.38412	7.26585	7.77933	8.92696	6.43845	9.1072	7.55964	8.54318	8.42122	3.04921	1.79093e-08	1.50165	2.97731e-05	2.48519	1.42551e-08	2.36323	2.27681e-08	(ATCOL5);CONSTANS-LIKE 5 (COL5)	CONSTANS-like 5 (COL5); FUNCTIONS IN: sequence-specific DNA binding transcription factor activity, zinc ion binding; INVOLVED IN: regulation of transcription; LOCATED IN: intracellular; EXPRESSED IN: 23 plant structures; EXPRESSED DURING: 13 growth stages; CONTAINS InterPro DOMAIN/s: CCT domain (InterPro:IPR010402), Zinc finger, B-box (InterPro:IPR000315); BEST Arabidopsis thaliana protein match …
AT5G57560	8.14421	6.46067	5.32443	5.58277	7.14305	8.03311	5.99234	11.8697	11.3683	11.4768	-2.15187	1.07715e-07	3.72546	1.65233e-11	3.22409	1.80877e-11	3.33256	6.85859e-12	TOUCH 4 (TCH4);XYLOGLUCAN ENDOTRANSGLUCOSYLASE/HYDROLASE 22 (XTH22)	Encodes a cell wall-modifying enzyme, rapidly upregulated in response to environmental stimuli
AT5G57040	8.56396	8.81657	8.61448	9.15293	9.62417	8.74901	9.01458	8.96314	9.89038	9.74536	0.450615	0.00598709	0.399174	0.00427574	1.32642	3.84834e-09	1.18139	1.50188e-08	0	Lactoylglutathione lyase / glyoxalase I family protein; FUNCTIONS IN: catalytic activity; INVOLVED IN: metabolic process; LOCATED IN: chloroplast; EXPRESSED IN: 23 plant structures; EXPRESSED DURING: 15 growth stages; CONTAINS InterPro DOMAIN/s: Glyoxalase/bleomycin resistance protein/dioxygenase (InterPro:IPR004360); BEST Arabidopsis thaliana protein match is: Lactoylglutathione lyase / glyoxala…
AT5G56980	6.41791	6.52668	5.88596	5.87236	6.0274	6.12668	5.99663	6.78935	5.62455	5.18886	-0.421278	0.0350726	0.371433	0.0241816	-0.793364	8.09342e-05	-1.22906	4.51128e-07	0	unknown protein; FUNCTIONS IN: molecular_function unknown; INVOLVED IN: biological_process unknown; LOCATED IN: endomembrane system; EXPRESSED IN: 18 plant structures; EXPRESSED DURING: 12 growth stages; BEST Arabidopsis thaliana protein match is: unknown protein (TAIR:AT4G26130.1); Has 30201 Blast hits to 17322 proteins in 780 species: Archae - 12; Bacteria - 1396; Metazoa - 17338; Fungi - 3422;…
AT5G57120	9.27935	9.18041	8.72633	8.59487	8.4514	8.58112	9.02752	8.2761	7.84003	8.1469	-0.251831	0.0960859	-1.00325	2.6082e-06	-1.43931	4.87182e-09	-1.13245	1.07668e-07	0	FUNCTIONS IN: molecular_function unknown; INVOLVED IN: biological_process unknown; LOCATED IN: nucleolus; EXPRESSED IN: 21 plant structures; EXPRESSED DURING: 13 growth stages; CONTAINS InterPro DOMAIN/s: LisH dimerisation motif (InterPro:IPR006594), SRP40, C-terminal (InterPro:IPR007718); Has 101969 Blast hits to 55488 proteins in 2506 species: Archae - 424; Bacteria - 13843; Metazoa - 37674; Fu…
AT5G57170	8.27675	8.00505	7.99601	7.78499	7.71095	7.95378	8.2136	7.91943	7.19904	7.15445	-0.0631493	0.352596	-0.357317	0.00351936	-1.07771	9.53196e-09	-1.12229	4.12225e-09	0	Tautomerase/MIF superfamily protein; INVOLVED IN: inflammatory response, response to other organism; EXPRESSED IN: 22 plant structures; EXPRESSED DURING: 13 growth stages; CONTAINS InterPro DOMAIN/s: Tautomerase (InterPro:IPR014347), Macrophage migration inhibitory factor (InterPro:IPR001398); BEST Arabidopsis thaliana protein match is: Tautomerase/MIF superfamily protein (TAIR:AT5G01650.2).
AT5G57130	7.96586	7.21408	7.33329	6.78564	6.63662	7.5784	7.33523	6.99252	6.32766	6.72852	-0.630629	0.00275647	-0.973344	1.4555e-05	-1.6382	4.37029e-09	-1.23734	1.68948e-07	0	Clp amino terminal domain-containing protein; INVOLVED IN: protein metabolic process; LOCATED IN: cellular_component unknown; EXPRESSED IN: 17 plant structures; EXPRESSED DURING: 9 growth stages; CONTAINS InterPro DOMAIN/s: Clp, N-terminal (InterPro:IPR004176); BEST Arabidopsis thaliana protein match is: Double Clp-N motif-containing P-loop nucleoside triphosphate hydrolases superfamily protein (…
AT5G56970	7.61768	7.73926	7.01591	7.33083	7.27	7.70851	7.3967	6.99861	6.51161	5.84822	-0.220982	0.149828	-0.619073	0.000722944	-1.10608	5.29166e-07	-1.76947	6.38394e-10	(ATCKX3);CYTOKININ OXIDASE 3 (CKX3)	It encodes a protein whose sequence is similar to cytokinin oxidase/dehydrogenase, which catalyzes the degradation of cytokinins.
AT5G57050	7.28031	6.93385	7.76153	8.23985	8.50108	7.82635	7.66397	8.96847	10.615	10.6761	0.383659	0.0395519	1.68816	1.85539e-08	3.33467	1.94639e-13	3.3958	1.00448e-13	ABA INSENSITIVE 2 (ABI2); (AtABI2)	Encodes a protein phosphatase 2C and is involved in ABA signal transduction. Binds fibrillin preprotein in vitro and in vivo.
AT5G56580	7.99004	7.61944	7.60906	7.28005	7.13489	7.39464	7.79104	7.35605	6.41079	6.22084	-0.198998	0.165904	-0.63399	0.000428552	-1.57925	2.47024e-09	-1.7692	3.54657e-10	ARABIDOPSIS THALIANA MAP KINASE KINASE 6 (ATMKK6);MAP KINASE KINASE 6 (MKK6);ARABIDOPSIS NQK1 (ANQ1)	Encodes a member of the MAP Kinase Kinase family of proteins. It can phosphorylate MPK12 in vitro and it can be dephosphorylated by MKP2 in vitro.
AT5G56610	6.01256	5.72931	6.16087	5.77053	5.70239	5.91539	5.87309	5.63938	5.07498	4.96413	-0.139472	0.272704	-0.373179	0.0178805	-0.937577	5.99721e-06	-1.04843	1.36837e-06	0	Phosphotyrosine protein phosphatases superfamily protein; FUNCTIONS IN: phosphatase activity, protein tyrosine phosphatase activity, protein tyrosine/serine/threonine phosphatase activity; INVOLVED IN: protein amino acid dephosphorylation, dephosphorylation; LOCATED IN: cellular_component unknown; EXPRESSED IN: 23 plant structures; EXPRESSED DURING: 13 growth stages; CONTAINS InterPro DOMAIN/s: P…
AT5G56850	7.85101	8.22929	6.47718	6.83357	7.41197	7.2413	8.0433	6.33354	5.6221	5.8328	0.192287	0.0904069	-1.51747	2.7042e-10	-2.22891	1.59462e-13	-2.01821	4.02959e-13	0	unknown protein; EXPRESSED IN: 21 plant structures; EXPRESSED DURING: 13 growth stages; Has 35333 Blast hits to 34131 proteins in 2444 species: Archae - 798; Bacteria - 22429; Metazoa - 974; Fungi - 991; Plants - 531; Viruses - 0; Other Eukaryotes - 9610 (source: NCBI BLink).
AT5G56650	6.98538	7.05841	6.80723	6.49416	6.43043	6.94345	6.7547	6.74644	5.86289	5.45428	-0.230674	0.216887	-0.238935	0.113767	-1.12249	1.73068e-05	-1.5311	3.52834e-07	IAA-LEUCINE RESISTANT (ILR)-LIKE 1 (ILL1)	encodes a protein similar to IAA conjugate hydrolases. Enzyme assays with purified GST-tagged protein shows some activity in vitro but too low to be physiologically significant.
AT5G56900	7.35166	7.59711	7.36377	7.40652	7.53384	7.52948	7.64016	7.94543	8.49129	8.58485	0.288503	0.0845174	0.593765	0.000996411	1.13963	3.63171e-07	1.23318	1.06971e-07	0	CwfJ-like family protein / zinc finger (CCCH-type) family protein; FUNCTIONS IN: zinc ion binding, catalytic activity, nucleic acid binding; INVOLVED IN: biological_process unknown; LOCATED IN: cellular_component unknown; EXPRESSED IN: 22 plant structures; EXPRESSED DURING: 13 growth stages; CONTAINS InterPro DOMAIN/s: Zinc finger, CCCH-type (InterPro:IPR000571), Histidine triad-like motif (Inter…
AT5G56320	5.96312	5.63927	5.58079	5.50178	5.62924	5.88872	5.62734	5.38821	5.33646	4.77274	-0.335783	0.0750459	-0.574909	0.00267759	-0.626662	0.00069053	-1.19038	7.04189e-07	EXPANSIN A14 (ATEXPA14);EXPANSIN 14 (EXP14);EXPANSIN A14 (EXPA14); (ATHEXP ALPHA 1.5); (ATEXP14)	member of Alpha-Expansin Gene Family. Naming convention from the Expansin Working Group (Kende et al, 2004. Plant Mol Bio)
AT5G56520	6.85142	6.90581	7.05502	7.09339	7.3425	7.36982	6.77031	7.19432	8.32854	8.3068	-0.081111	0.327559	0.342896	0.00763305	1.47711	4.47561e-10	1.45538	3.7142e-10	0	unknown protein; BEST Arabidopsis thaliana protein match is: unknown protein (TAIR:AT1G55365.1); Has 30201 Blast hits to 17322 proteins in 780 species: Archae - 12; Bacteria - 1396; Metazoa - 17338; Fungi - 3422; Plants - 5037; Viruses - 0; Other Eukaryotes - 2996 (source: NCBI BLink).
AT5G56180	7.5369	7.65741	8.0234	8.06692	8.31896	7.84694	7.82808	7.93038	8.69476	8.85507	0.291174	0.0285883	0.393476	0.00200701	1.15786	4.08241e-09	1.31817	4.75923e-10	ACTIN-RELATED PROTEIN 8 (ARP8); (ARP8);ACTIN-RELATED PROTEIN 8 (ATARP8)	encodes a protein whose sequence is similar to actin-related proteins (ARPs) in other organisms. Member of nuclear ARP family of genes.
AT5G56270	7.61076	7.57778	7.97276	8.01307	8.00517	8.32987	7.81766	8.0313	8.57719	8.6278	0.206906	0.140436	0.420547	0.00512759	0.966429	8.1905e-07	1.01704	3.66244e-07	WRKY DNA-BINDING PROTEIN 2 (WRKY2);ARABIDOPSIS THALIANA WRKY DNA-BINDING PROTEIN 2 (ATWRKY2)	Encodes WRKY transcription factor 2, a zinc-finger protein. In wrky2 mutants, egg cells polarize normally but zygotes fail to reestablish polar organelle positioning from a transient symmetric state, resulting in equal cell division and distorted embryo development.
AT5G56490	6.45358	6.58969	5.76687	5.98274	6.0449	6.1974	6.23881	6.11001	5.77264	5.18688	-0.214778	0.150434	-0.343579	0.0196929	-0.680949	0.000100632	-1.26671	5.16369e-08	0	D-arabinono-1,4-lactone oxidase family protein; FUNCTIONS IN: D-arabinono-1,4-lactone oxidase activity, oxidoreductase activity, FAD binding, catalytic activity; INVOLVED IN: oxidation reduction; LOCATED IN: endomembrane system, membrane; EXPRESSED IN: 9 plant structures; EXPRESSED DURING: 4 anthesis, C globular stage, petal differentiation and expansion stage, D bilateral stage; CONTAINS InterPr…
AT5G55620	8.67904	8.57701	7.63976	7.10707	8.1309	7.85999	8.76336	6.95272	5.53974	5.37981	0.0843223	0.355127	-1.72632	5.92648e-09	-3.13929	1.86163e-13	-3.29923	6.16678e-14	0	unknown protein; BEST Arabidopsis thaliana protein match is: unknown protein (TAIR:AT3G09950.1); Has 30201 Blast hits to 17322 proteins in 780 species: Archae - 12; Bacteria - 1396; Metazoa - 17338; Fungi - 3422; Plants - 5037; Viruses - 0; Other Eukaryotes - 2996 (source: NCBI BLink).
AT5G55700	7.23552	7.71267	7.50401	7.8432	7.94058	7.43495	7.46703	7.73387	8.52963	8.95431	0.231506	0.0652976	0.49835	0.000327715	1.2941	9.07685e-10	1.71879	1.02721e-11	BETA-AMYLASE 4 (BAM4);BETA-AMYLASE 6 (BMY6)	In vitro assay indicates no beta-amylase activity of BAM4. However mutation in BAM4 impairs starch breakdown. BAM4 may play a regulatory role.
AT5G55860	6.76819	7.00089	6.93788	6.99134	6.89875	6.94272	6.86476	7.31362	7.74615	8.13915	0.0965716	0.324688	0.545435	0.00107921	0.97796	9.80792e-07	1.37096	8.64156e-09	0	Plant protein of unknown function (DUF827); FUNCTIONS IN: molecular_function unknown; INVOLVED IN: biological_process unknown; LOCATED IN: plasma membrane; EXPRESSED IN: 22 plant structures; EXPRESSED DURING: 13 growth stages; CONTAINS InterPro DOMAIN/s: Protein of unknown function DUF827, plant (InterPro:IPR008545); BEST Arabidopsis thaliana protein match is: Plant protein of unknown function (D…
AT5G55930	7.89503	9.66062	9.47624	9.44398	9.47358	9.26024	8.34176	9.53328	10.3288	9.62712	0.446724	0.0708682	1.63825	1.73092e-06	2.43378	1.88968e-09	1.73209	1.65088e-07	ARABIDOPSIS THALIANA OLIGOPEPTIDE TRANSPORTER 1 (ATOPT1);OLIGOPEPTIDE TRANSPORTER 1 (OPT1)	oligopeptide transporter
AT5G56030	12.2246	12.0297	11.9077	11.6813	11.6326	11.8819	11.9578	11.9078	10.9958	10.7299	-0.266852	0.0924383	-0.316765	0.0253519	-1.22884	7.68744e-08	-1.49466	4.02209e-09	HEAT SHOCK PROTEIN 81-2 (HSP81-2);HEAT SHOCK PROTEIN 81.2 (HSP81.2)	A member of heat shock protein 90 (HSP90) gene family. Expressed in all tissues and abundant in root apical meristem, pollen and tapetum. Expression is NOT heat-induced but induced by IAA and NaCl. Interacts with HsfA1d in the cytosol and the nucleus and negatively regulates HsfA1d. Did not bind to AtHsfA4c.
AT5G56100	6.40138	6.37646	6.33279	6.65576	6.82627	6.09698	6.47051	7.15831	8.92735	8.69367	0.0691327	0.412041	0.756933	0.00143318	2.52597	3.79917e-10	2.29229	1.02621e-09	0	glycine-rich protein / oleosin; FUNCTIONS IN: molecular_function unknown; INVOLVED IN: lipid storage; LOCATED IN: monolayer-surrounded lipid storage body, integral to membrane, membrane; EXPRESSED IN: 21 plant structures; EXPRESSED DURING: 12 growth stages; CONTAINS InterPro DOMAIN/s: Oleosin (InterPro:IPR000136); Has 1807 Blast hits to 1807 proteins in 277 species: Archae - 0; Bacteria - 0; Meta…
AT5G55820	6.92934	6.77373	6.54405	6.36224	6.20849	6.43146	6.81081	6.15782	5.45066	5.47229	-0.118539	0.31931	-0.77152	0.000269265	-1.47868	4.31667e-08	-1.45706	4.34778e-08	WYRD (WYR)	Encodes a plant ortholog of the inner centromere protein (INCENP), which is implicated in the control of chromosome segregation and cytokinesis in yeast and animals. Required for female gametophytic cell specification and seed development.
AT5G55830	7.19325	6.42339	6.66952	6.35134	6.169	6.45317	6.69586	6.81012	5.93744	5.636	-0.497389	0.00715706	-0.383135	0.0106887	-1.25581	4.65114e-08	-1.55725	1.80492e-09	0	Concanavalin A-like lectin protein kinase family protein; FUNCTIONS IN: kinase activity; INVOLVED IN: protein amino acid phosphorylation; LOCATED IN: endomembrane system; EXPRESSED IN: 15 plant structures; EXPRESSED DURING: 6 growth stages; CONTAINS InterPro DOMAIN/s: Legume lectin, beta chain (InterPro:IPR001220), Protein kinase, ATP binding site (InterPro:IPR017441), Serine/threonine-protein ki…
AT5G55520	8.10491	7.64494	7.837	7.21788	6.94458	7.25821	8.01267	7.46039	6.1558	5.6149	-0.0922442	0.364737	-0.644518	0.00153977	-1.94911	1.67777e-09	-2.49001	3.34997e-11	0	CONTAINS InterPro DOMAIN/s: Kinesin-related protein (InterPro:IPR010544); BEST Arabidopsis thaliana protein match is: unknown protein (TAIR:AT4G26660.1); Has 32425 Blast hits to 20462 proteins in 1550 species: Archae - 335; Bacteria - 3392; Metazoa - 16996; Fungi - 2645; Plants - 1561; Viruses - 54; Other Eukaryotes - 7442 (source: NCBI BLink).
AT5G55340	7.32523	6.82557	7.39092	7.09695	6.96386	7.02922	7.21074	6.37872	5.66851	5.13896	-0.114487	0.2563	-0.946505	8.6799e-07	-1.65671	8.78206e-11	-2.18626	9.73264e-13	0	MBOAT (membrane bound O-acyl transferase) family protein; CONTAINS InterPro DOMAIN/s: Wax synthase (InterPro:IPR017088); BEST Arabidopsis thaliana protein match is: MBOAT (membrane bound O-acyl transferase) family protein (TAIR:AT5G55350.1); Has 1807 Blast hits to 1807 proteins in 277 species: Archae - 0; Bacteria - 0; Metazoa - 736; Fungi - 347; Plants - 385; Viruses - 0; Other Eukaryotes - 339 …
AT5G55450	9.20789	7.88199	9.31012	8.21941	7.64963	7.3215	8.88004	6.81322	5.88217	7.12181	-0.327852	0.13973	-2.39467	1.16961e-08	-3.32572	1.96182e-11	-2.08608	1.00995e-08	0	Bifunctional inhibitor/lipid-transfer protein/seed storage 2S albumin superfamily protein; FUNCTIONS IN: lipid binding; INVOLVED IN: response to other organism, lipid transport; LOCATED IN: endomembrane system; EXPRESSED IN: 15 plant structures; EXPRESSED DURING: 13 growth stages; CONTAINS InterPro DOMAIN/s: Bifunctional inhibitor/plant lipid transfer protein/seed storage (InterPro:IPR016140), Pl…
AT5G55720	9.38845	9.63623	10.3994	10.0432	10.078	9.24384	9.74901	9.35595	7.6748	6.40828	0.360567	0.0670994	-0.0324998	0.2872	-1.71364	9.74318e-09	-2.98016	2.64228e-12	0	Pectin lyase-like superfamily protein; FUNCTIONS IN: lyase activity, pectate lyase activity; INVOLVED IN: biological_process unknown; LOCATED IN: endomembrane system; EXPRESSED IN: 13 plant structures; EXPRESSED DURING: 6 growth stages; CONTAINS InterPro DOMAIN/s: Pectin lyase fold/virulence factor (InterPro:IPR011050), AmbAllergen (InterPro:IPR018082), Pectate lyase/Amb allergen (InterPro:IPR002…
AT5G55730	10.9721	11.1479	11.0384	10.7907	10.8498	11.2279	11.2472	10.94	10.321	9.82894	0.275098	0.0275762	-0.0321176	0.263904	-0.651067	3.39516e-06	-1.14313	1.4566e-09	FASCICLIN-LIKE ARABINOGALACTAN 1 (FLA1)	fasciclin-like arabinogalactan-protein 1 (Fla1)
AT5G55400	7.951	7.91973	8.43542	8.68287	8.84049	8.34102	8.45617	8.4833	8.57126	9.1015	0.505176	0.00830461	0.532303	0.00197902	0.620266	0.000267595	1.1505	2.22842e-07	0	Actin binding Calponin homology (CH) domain-containing protein; FUNCTIONS IN: actin binding; LOCATED IN: vacuole; EXPRESSED IN: 24 plant structures; EXPRESSED DURING: 15 growth stages; CONTAINS InterPro DOMAIN/s: Actinin-type, actin-binding, conserved site (InterPro:IPR001589), Calponin-homology (InterPro:IPR016146), Calponin-like actin-binding (InterPro:IPR001715); BEST Arabidopsis thaliana prot…
AT5G55220	9.51911	9.35509	9.23975	9.09383	8.87866	8.71539	9.44331	8.68484	8.05332	7.96945	-0.0758001	0.354091	-0.834272	1.21111e-05	-1.46579	1.92265e-09	-1.54967	6.25921e-10	0	trigger factor type chaperone family protein; FUNCTIONS IN: peptidyl-prolyl cis-trans isomerase activity; INVOLVED IN: protein folding, protein transport; LOCATED IN: chloroplast, chloroplast stroma, chloroplast envelope; EXPRESSED IN: 25 plant structures; EXPRESSED DURING: 14 growth stages; CONTAINS InterPro DOMAIN/s: Trigger factor, C-terminal, bacterial (InterPro:IPR008880), Trigger factor (In…
AT5G55180	11.4176	11.4613	11.3071	10.9045	10.639	11.3008	11.4715	11.2278	10.2051	9.41389	0.0539669	0.392139	-0.189739	0.0747769	-1.21242	1.64378e-08	-2.00368	9.12083e-12	0	O-Glycosyl hydrolases family 17 protein; FUNCTIONS IN: cation binding, hydrolase activity, hydrolyzing O-glycosyl compounds, catalytic activity; INVOLVED IN: carbohydrate metabolic process; LOCATED IN: endomembrane system; EXPRESSED IN: 18 plant structures; EXPRESSED DURING: 11 growth stages; CONTAINS InterPro DOMAIN/s: X8 (InterPro:IPR012946), Glycoside hydrolase, catalytic core (InterPro:IPR017…
AT5G55200	8.43681	8.59676	8.52792	8.3791	8.45028	8.22299	8.59941	8.2611	7.86036	7.3554	0.162592	0.22231	-0.175714	0.110405	-0.576456	0.000472573	-1.08141	4.54775e-07	0	Co-chaperone GrpE family protein; FUNCTIONS IN: copper ion binding, ATP binding; INVOLVED IN: protein folding, protein import into mitochondrial matrix; LOCATED IN: mitochondrion; EXPRESSED IN: 22 plant structures; EXPRESSED DURING: 13 growth stages; CONTAINS InterPro DOMAIN/s: GrpE nucleotide exchange factor (InterPro:IPR000740), GrpE nucleotide exchange factor, head (InterPro:IPR009012), GrpE n…
AT5G55250	7.94573	7.72949	7.94049	7.17994	7.71534	7.4715	8.21457	6.93704	6.16568	6.15965	0.268847	0.0982507	-1.00869	5.83432e-06	-1.78004	7.34513e-10	-1.78608	4.87076e-10	IAA CARBOXYLMETHYLTRANSFERASE 1 (IAMT1); (AtIAMT1)	Encodes an enzyme which specifically converts IAA to its methyl ester form MelIAA. This gene belongs to the family of carboxyl methyltransferases whose members catalyze the transfer of the methyl group from S-adenosyl-L-methionine to carboxylic acid-containing substrates to form small molecule methyl esters. Expression of TCP genes is downregulated in mutant iamt1-D.
AT5G55280	9.85221	9.9079	10.3465	9.94835	9.50699	9.34134	9.93845	9.25648	8.155	7.9958	0.0862337	0.275628	-0.595731	1.78037e-05	-1.69721	3.46263e-12	-1.85641	6.16682e-13	ARABIDOPSIS THALIANA HOMOLOG OF BACTERIAL CYTOKINESIS Z-RING PROTEIN FTSZ 1-1 (ATFTSZ1-1);CHLOROPLAST FTSZ (CPFTSZ);HOMOLOG OF BACTERIAL CYTOKINESIS Z-RING PROTEIN FTSZ 1-1 (FTSZ1-1)	Encodes one of two FtsZ proteins, tubulin-like proteins, in Arabidopsis. It is involved in chloroplast division.
AT5G55100	8.05526	8.06651	8.12259	8.25163	8.23638	8.18874	7.85435	7.94011	8.69441	9.60775	-0.200914	0.128933	-0.115151	0.153823	0.639143	4.27943e-05	1.55248	3.47419e-10	0	SWAP (Suppressor-of-White-APricot)/surp domain-containing protein; FUNCTIONS IN: RNA binding; INVOLVED IN: RNA processing; LOCATED IN: cellular_component unknown; EXPRESSED IN: 24 plant structures; EXPRESSED DURING: 15 growth stages; CONTAINS InterPro DOMAIN/s: Splicing factor, suppressor of white apricot (InterPro:IPR019147), SWAP/Surp (InterPro:IPR000061); Has 30201 Blast hits to 17322 proteins…
AT5G55330	6.60162	6.28917	6.5441	6.2765	6.51278	6.35214	6.71723	5.74308	5.67503	5.3616	0.115612	0.274682	-0.85854	7.77914e-06	-0.926587	7.9623e-07	-1.24002	1.30777e-08	0	MBOAT (membrane bound O-acyl transferase) family protein; FUNCTIONS IN: acyltransferase activity; INVOLVED IN: biological_process unknown; LOCATED IN: thylakoid; EXPRESSED IN: 8 plant structures; EXPRESSED DURING: 6 growth stages; CONTAINS InterPro DOMAIN/s: Wax synthase (InterPro:IPR017088); BEST Arabidopsis thaliana protein match is: MBOAT (membrane bound O-acyl transferase) family protein (TAI…
AT5G54870	9.62547	9.97835	10.3924	10.5282	10.8046	10.5955	9.91116	10.6305	11.2449	10.7894	0.285691	0.0375773	1.005	2.80259e-07	1.61945	7.89912e-11	1.16391	5.8666e-09	0	unknown protein; FUNCTIONS IN: molecular_function unknown; INVOLVED IN: biological_process unknown; LOCATED IN: vacuole; EXPRESSED IN: 24 plant structures; EXPRESSED DURING: 15 growth stages; BEST Arabidopsis thaliana protein match is: unknown protein (TAIR:AT4G27020.1); Has 1807 Blast hits to 1807 proteins in 277 species: Archae - 0; Bacteria - 0; Metazoa - 736; Fungi - 347; Plants - 385; Viruse…
AT5G54970	9.57538	9.54117	9.21187	9.09947	8.67854	9.30226	9.68743	9.31304	8.24459	7.12797	0.112054	0.294829	-0.262341	0.0412894	-1.33079	1.47235e-08	-2.44741	1.78297e-12	0	unknown protein; BEST Arabidopsis thaliana protein match is: unknown protein (TAIR:AT4G26960.1); Has 1807 Blast hits to 1807 proteins in 277 species: Archae - 0; Bacteria - 0; Metazoa - 736; Fungi - 347; Plants - 385; Viruses - 0; Other Eukaryotes - 339 (source: NCBI BLink).
AT5G54270	11.0914	13.2445	11.8242	12.6885	13.1914	10.9986	13.3106	11.2493	9.90409	10.0167	2.21922	4.80129e-12	0.157916	0.0778406	-1.18728	2.27565e-09	-1.07471	6.9938e-09	(LHCB3*1);LIGHT-HARVESTING CHLOROPHYLL B-BINDING PROTEIN 3 (LHCB3)	Lhcb3 protein is a component of the main light harvesting chlorophyll a/b-protein complex of Photosystem II (LHC II).
AT5G54520	6.49598	6.70106	6.75204	6.75971	6.82351	6.67971	6.50168	6.28598	6.96514	7.91642	0.00570904	0.479971	-0.209995	0.0649676	0.469169	0.00102681	1.42045	2.31137e-09	0	Transducin/WD40 repeat-like superfamily protein; CONTAINS InterPro DOMAIN/s: WD40 repeat 2 (InterPro:IPR019782), WD40 repeat, conserved site (InterPro:IPR019775), WD40 repeat (InterPro:IPR001680), WD40 repeat-like-containing domain (InterPro:IPR011046), WD40-repeat-containing domain (InterPro:IPR017986), WD40/YVTN repeat-like-containing domain (InterPro:IPR015943), WD40 repeat, subgroup (InterPro…
AT5G54530	7.94631	7.70292	7.86925	7.56229	7.24112	7.79443	8.00661	7.47341	6.7793	6.75319	0.0603044	0.3714	-0.4729	0.000950443	-1.16701	1.13599e-08	-1.19312	6.45631e-09	0	Protein of unknown function, DUF538; INVOLVED IN: biological_process unknown; LOCATED IN: endomembrane system; EXPRESSED IN: 16 plant structures; EXPRESSED DURING: 6 growth stages; CONTAINS InterPro DOMAIN/s: Protein of unknown function DUF538 (InterPro:IPR007493); BEST Arabidopsis thaliana protein match is: Protein of unknown function, DUF538 (TAIR:AT1G61667.1); Has 418 Blast hits to 418 protein…
AT5G54380	8.91676	8.81987	8.34591	8.11032	8.35578	9.00453	8.36766	9.42525	8.29162	7.66754	-0.549097	0.00686563	0.508493	0.00371786	-0.625138	0.000388532	-1.24922	1.45128e-07	THESEUS1 (THE1)	Encodes THESEUS1 (THE1), a receptor kinase regulated by Brassinosteroids and required for cell elongation during vegetative growth.
AT5G53880	10.6852	10.1831	9.61441	9.43716	9.29388	10.0851	9.75176	10.2018	9.3219	8.57573	-0.933412	0.000162052	-0.483348	0.00689613	-1.36327	1.12723e-07	-2.10944	1.88334e-10	0	unknown protein; FUNCTIONS IN: molecular_function unknown; INVOLVED IN: biological_process unknown; LOCATED IN: mitochondrion, plasma membrane; EXPRESSED IN: 23 plant structures; EXPRESSED DURING: 13 growth stages; Has 30201 Blast hits to 17322 proteins in 780 species: Archae - 12; Bacteria - 1396; Metazoa - 17338; Fungi - 3422; Plants - 5037; Viruses - 0; Other Eukaryotes - 2996 (source: NCBI BL…
AT5G54080	7.67184	8.27002	8.5033	8.69706	9.06487	8.70903	7.95526	9.15043	10.874	10.8887	0.283426	0.0878665	1.47859	6.08147e-08	3.20221	1.84909e-13	3.21685	1.10097e-13	HOMOGENTISATE 1,2-DIOXYGENASE (HGO)	homogentisate 1,2-dioxygenase
AT5G54095	6.68404	8.52355	7.45159	7.99173	8.03264	7.81858	7.05128	8.18173	9.25031	8.37227	0.367237	0.210674	1.4977	0.000230472	2.56627	1.55102e-07	1.68823	2.27221e-05	0	unknown protein; FUNCTIONS IN: molecular_function unknown; INVOLVED IN: N-terminal protein myristoylation; LOCATED IN: cellular_component unknown; EXPRESSED IN: 9 plant structures; EXPRESSED DURING: L mature pollen stage, M germinated pollen stage, 4 anthesis, C globular stage, petal differentiation and expansion stage; BEST Arabidopsis thaliana protein match is: unknown protein (TAIR:AT4G27580.1…
AT5G54160	11.9852	11.6749	12.2919	11.9688	12.0899	11.7123	12.0405	11.7899	11.1924	10.3039	0.0553359	0.355139	-0.19528	0.0338436	-0.792775	1.27706e-07	-1.6813	2.30119e-12	O-METHYLTRANSFERASE 1 (OMT1);O-METHYLTRANSFERASE 1 (ATOMT1)	A caffeic acid/5-hydroxyferulic acid O-methyltransferase. Interacts with 14-4-3 proteins in yeast 2 hybrid assay. AtOMT1 (At5g54160) encodes a flavonol 3?-O-methyltransferase that is highly active towards quercetin and myricetin. The substrate specificity identifies the enzyme as flavonol 3?-methyltransferase which replaces the former annotation of the gene to encode a caffeic acid/5-hydroxyferul…
AT5G54180	7.35763	6.75374	7.3143	6.84276	6.45257	6.66595	6.97361	6.50376	5.95705	5.64456	-0.384016	0.0890854	-0.853865	0.000644495	-1.40058	1.28623e-06	-1.71307	7.87603e-08	PLASTID TRANSCRIPTIONALLY ACTIVE 15 (PTAC15)	plastid transcriptionally active 15 (PTAC15); FUNCTIONS IN: molecular_function unknown; INVOLVED IN: biological_process unknown; LOCATED IN: plastid chromosome, chloroplast, nucleoid; EXPRESSED IN: 21 plant structures; EXPRESSED DURING: 13 growth stages; CONTAINS InterPro DOMAIN/s: Mitochodrial transcription termination factor-related (InterPro:IPR003690); BEST Arabidopsis thaliana protein match …
AT5G54280	6.58535	7.22023	6.65	6.87458	6.96379	6.94422	7.04964	7.1236	7.40335	7.66911	0.464292	0.0300341	0.53825	0.00563395	0.818003	0.000105498	1.08376	4.47347e-06	MYOSIN 2 (ATM2);ARABIDOPSIS THALIANA MYOSIN 4 (ATM4);ARABIDOPSIS THALIANA MYOSIN 1 (ATMYOS1)	Type VII myosin gene
AT5G54010	7.43788	7.50938	7.77773	7.90803	7.70836	7.59405	7.6368	7.66533	7.0034	6.27274	0.198916	0.242357	0.227445	0.114179	-0.43448	0.0150411	-1.16514	6.00986e-06	0	UDP-Glycosyltransferase superfamily protein; FUNCTIONS IN: transferase activity, transferring glycosyl groups; INVOLVED IN: metabolic process; LOCATED IN: endomembrane system; EXPRESSED IN: 6 plant structures; EXPRESSED DURING: L mature pollen stage, M germinated pollen stage, 4 anthesis, petal differentiation and expansion stage; CONTAINS InterPro DOMAIN/s: UDP-glucuronosyl/UDP-glucosyltransfera…
AT5G53660	7.75121	7.5587	8.18358	7.8445	7.69712	7.55442	8.17606	7.62454	8.61682	8.8662	0.424847	0.00516704	-0.126671	0.12428	0.865604	4.14071e-07	1.11499	1.08952e-08	GROWTH-REGULATING FACTOR 7 (AtGRF7);GROWTH-REGULATING FACTOR 7 (GRF7)	Growth regulating factor encoding transcription activator. One of the nine members of a GRF gene family, containing nuclear targeting domain. Involved in leaf development and expressed in shoot and flower.
AT5G53710	6.0478	5.94497	6.58363	6.90954	7.31935	7.13295	6.57214	7.51537	9.54527	9.53644	0.524332	0.00852878	1.46757	9.72635e-08	3.49747	8.913e-14	3.48863	5.76003e-14	0	unknown protein; FUNCTIONS IN: molecular_function unknown; INVOLVED IN: biological_process unknown; LOCATED IN: endomembrane system; EXPRESSED IN: 8 plant structures; EXPRESSED DURING: 4 anthesis, C globular stage, petal differentiation and expansion stage; Has 30201 Blast hits to 17322 proteins in 780 species: Archae - 12; Bacteria - 1396; Metazoa - 17338; Fungi - 3422; Plants - 5037; Viruses - …
AT5G53570	7.85102	8.24761	8.56401	8.29468	8.14762	8.19057	8.24079	8.67264	8.72622	8.95182	0.389767	0.00441717	0.821617	8.83263e-07	0.875201	8.27337e-08	1.1008	2.69811e-09	0	Ypt/Rab-GAP domain of gyp1p superfamily protein; FUNCTIONS IN: RAB GTPase activator activity; INVOLVED IN: regulation of Rab GTPase activity; LOCATED IN: intracellular; EXPRESSED IN: 22 plant structures; EXPRESSED DURING: 13 growth stages; CONTAINS InterPro DOMAIN/s: RabGAP/TBC (InterPro:IPR000195); BEST Arabidopsis thaliana protein match is: Ypt/Rab-GAP domain of gyp1p superfamily protein (TAIR:…
AT5G53820	11.5724	12.0686	11.5766	12.226	12.1723	12.5075	11.6944	12.7879	13.0504	12.6132	0.12199	0.261584	1.21549	1.11824e-07	1.47805	1.38603e-09	1.04087	1.40421e-07	0	Late embryogenesis abundant protein (LEA) family protein; BEST Arabidopsis thaliana protein match is: Late embryogenesis abundant protein (LEA) family protein (TAIR:AT5G38760.1); Has 1807 Blast hits to 1807 proteins in 277 species: Archae - 0; Bacteria - 0; Metazoa - 736; Fungi - 347; Plants - 385; Viruses - 0; Other Eukaryotes - 339 (source: NCBI BLink).
AT5G53210	6.99318	7.19487	6.89225	6.35659	6.20367	6.43728	6.95434	6.23412	5.90853	5.65858	-0.0388362	0.441517	-0.759057	0.000566185	-1.08465	5.6284e-06	-1.3346	3.7232e-07	SPEECHLESS (SPCH)	Encodes a basic helix-loop-helix (bHLH) transcription factor that is necessary and sufficient for the asymmetric divisions that establish the stomatal lineage in Arabidopsis thaliana. Expression of SPCH in young epidermal cells allows these cells to make asymmetric divisions. SPCH is a substrate of a kinase MPK3 and MPK6.
AT5G53120	10.0526	10.6516	11.0858	11.511	11.8541	10.8851	11.1804	10.9103	11.2912	11.346	1.12775	1.32348e-07	0.857668	1.17889e-06	1.23861	1.79321e-09	1.29337	6.94278e-10	SPERMIDINE SYNTHASE 3 (SPDS3)	encodes a novel spermine synthase and is a paralog of previously characterized spermidine synthases, SPDS1 and SPDS2. SPDS3 forms heterodimers with SDPS2, which in turn forms heterodimers with SDPS1 in vivo. The gene does not complement speDelta3 deficiency of spermidine synthase in yeast but DOES complement speDelta4 deficiency.
AT5G53220	6.53473	6.17039	6.41241	6.30602	6.53459	6.61587	6.30047	6.3579	7.34051	7.82945	-0.234262	0.1153	-0.176835	0.100878	0.805778	1.00084e-05	1.29472	1.93165e-08	0	unknown protein; Has 3099 Blast hits to 2528 proteins in 332 species: Archae - 2; Bacteria - 245; Metazoa - 1059; Fungi - 555; Plants - 177; Viruses - 49; Other Eukaryotes - 1012 (source: NCBI BLink).
AT5G53550	7.42702	7.14989	7.17619	7.15696	7.56815	7.58516	7.19172	8.1945	10.0277	9.42896	-0.235309	0.113678	0.767476	5.23359e-05	2.60071	1.26291e-12	2.00193	3.35664e-11	YELLOW STRIPE LIKE 3 (ATYSL3);YELLOW STRIPE LIKE 3 (YSL3)	YELLOW STRIPE like 3 (YSL3); CONTAINS InterPro DOMAIN/s: Oligopeptide transporter OPT superfamily (InterPro:IPR004813); BEST Arabidopsis thaliana protein match is: YELLOW STRIPE like 2 (TAIR:AT5G24380.1); Has 1791 Blast hits to 1736 proteins in 561 species: Archae - 19; Bacteria - 890; Metazoa - 0; Fungi - 282; Plants - 448; Viruses - 1; Other Eukaryotes - 151 (source: NCBI BLink).
AT5G52910	7.54793	7.27391	7.1192	6.99905	6.9372	7.15707	7.75931	6.85597	6.23108	6.06864	0.211382	0.168208	-0.691961	0.000366818	-1.31684	7.73714e-08	-1.47928	1.24244e-08	TIMELESS (ATIM)	homolog of Drosophila timeless
AT5G52950	6.72133	6.39642	6.22036	6.12706	6.04859	6.25373	6.76631	6.05016	5.322	5.38439	0.0449779	0.405257	-0.671175	4.89666e-05	-1.39933	1.1498e-09	-1.33694	1.58133e-09	0	unknown protein; Has 30201 Blast hits to 17322 proteins in 780 species: Archae - 12; Bacteria - 1396; Metazoa - 17338; Fungi - 3422; Plants - 5037; Viruses - 0; Other Eukaryotes - 2996 (source: NCBI BLink).
AT5G52970	9.72833	9.4083	9.23392	9.20537	9.14165	9.52592	9.28135	9.19412	8.50367	8.39642	-0.446977	0.00471866	-0.534203	0.000376076	-1.22466	6.29568e-09	-1.33191	1.45093e-09	0	thylakoid lumen 15.0 kDa protein; FUNCTIONS IN: molecular_function unknown; INVOLVED IN: biological_process unknown; LOCATED IN: thylakoid, thylakoid lumen, chloroplast thylakoid lumen, chloroplast; EXPRESSED IN: 20 plant structures; EXPRESSED DURING: 13 growth stages; Has 30201 Blast hits to 17322 proteins in 780 species: Archae - 12; Bacteria - 1396; Metazoa - 17338; Fungi - 3422; Plants - 5037…
AT5G53080	5.92253	6.66348	6.40459	6.30536	6.29411	6.25242	6.56281	6.41152	6.41213	7.16689	0.64028	0.000920522	0.488987	0.00208365	0.489605	0.00100043	1.24436	2.6173e-08	0	Tetratricopeptide repeat (TPR)-like superfamily protein; FUNCTIONS IN: binding; LOCATED IN: chloroplast; EXPRESSED IN: 12 plant structures; EXPRESSED DURING: 7 growth stages; CONTAINS InterPro DOMAIN/s: Tetratricopeptide-like helical (InterPro:IPR011990), Tetratricopeptide repeat-containing (InterPro:IPR013026), Tetratricopeptide repeat (InterPro:IPR019734); Has 30201 Blast hits to 17322 proteins…
AT5G52850	6.20578	5.55484	5.99541	5.28315	4.76145	5.76595	5.6438	5.68842	4.87551	4.87478	-0.561981	0.0285123	-0.517358	0.0166175	-1.33027	3.72477e-06	-1.331	3.28171e-06	0	Pentatricopeptide repeat (PPR) superfamily protein; CONTAINS InterPro DOMAIN/s: Pentatricopeptide repeat (InterPro:IPR002885); BEST Arabidopsis thaliana protein match is: Pentatricopeptide repeat (PPR) superfamily protein (TAIR:AT4G13650.1); Has 1807 Blast hits to 1807 proteins in 277 species: Archae - 0; Bacteria - 0; Metazoa - 736; Fungi - 347; Plants - 385; Viruses - 0; Other Eukaryotes - 339 …
AT5G52580	6.23834	6.6698	6.92855	7.25857	7.25057	6.65086	6.60175	7.76705	8.11462	7.57516	0.363407	0.0932326	1.52871	1.17993e-06	1.87628	1.68414e-08	1.33682	1.28433e-06	0	RabGAP/TBC domain-containing protein; FUNCTIONS IN: RAB GTPase activator activity; INVOLVED IN: regulation of Rab GTPase activity; LOCATED IN: intracellular; EXPRESSED IN: 22 plant structures; EXPRESSED DURING: 13 growth stages; CONTAINS InterPro DOMAIN/s: RabGAP/TBC (InterPro:IPR000195), Protein of unknown function DUF3548 (InterPro:IPR021935); BEST Arabidopsis thaliana protein match is: Ypt/Rab…
AT5G52820	8.8567	8.94541	8.97451	8.89576	8.91789	8.61277	9.13865	8.95575	9.39291	9.9648	0.281953	0.0294635	0.0990488	0.151252	0.536207	4.66284e-05	1.1081	4.03251e-09	0	WD-40 repeat family protein / notchless protein, putative; CONTAINS InterPro DOMAIN/s: WD40 repeat 2 (InterPro:IPR019782), WD40 repeat, conserved site (InterPro:IPR019775), NLE (InterPro:IPR012972), WD40 repeat (InterPro:IPR001680), G-protein, beta subunit (InterPro:IPR001632), G-protein beta WD-40 repeat, region (InterPro:IPR020472), WD40 repeat-like-containing domain (InterPro:IPR011046), WD40-…
AT5G52660	7.59861	7.59066	7.82314	8.14848	8.01119	8.0425	7.82494	8.04458	8.77571	9.06857	0.226326	0.0648979	0.44597	0.000667153	1.1771	2.37121e-09	1.46996	7.03032e-11	0	Homeodomain-like superfamily protein; CONTAINS InterPro DOMAIN/s: SANT, DNA-binding (InterPro:IPR001005), Homeodomain-like (InterPro:IPR009057), Myb, DNA-binding (InterPro:IPR014778), HTH transcriptional regulator, Myb-type, DNA-binding (InterPro:IPR017930), Myb-like DNA-binding domain, SHAQKYF class (InterPro:IPR006447); BEST Arabidopsis thaliana protein match is: Homeodomain-like superfamily pr…
AT5G52780	9.4303	8.96707	8.46978	8.06274	7.83539	8.39892	8.68286	8.20085	7.65711	7.66227	-0.747448	0.000220993	-1.22945	1.79747e-07	-1.77319	2.29157e-10	-1.76804	1.56321e-10	0	Protein of unknown function (DUF3464); FUNCTIONS IN: molecular_function unknown; INVOLVED IN: biological_process unknown; LOCATED IN: chloroplast thylakoid membrane, chloroplast; EXPRESSED IN: 20 plant structures; EXPRESSED DURING: 13 growth stages; CONTAINS InterPro DOMAIN/s: Protein of unknown function DUF3464 (InterPro:IPR021855); BEST Arabidopsis thaliana protein match is: Protein of unknown …
AT5G52390	9.1012	8.82363	11.3187	11.7332	11.5989	10.5978	10.2744	11.009	11.157	12.2054	1.17323	2.88271e-06	1.90783	1.20788e-09	2.05581	6.97309e-11	3.10416	1.13104e-13	0	PAR1 protein; FUNCTIONS IN: molecular_function unknown; INVOLVED IN: biological_process unknown; LOCATED IN: endomembrane system; EXPRESSED IN: 13 plant structures; EXPRESSED DURING: 8 growth stages; CONTAINS InterPro DOMAIN/s: PAR1 (InterPro:IPR009489); BEST Arabidopsis thaliana protein match is: PAR1 protein (TAIR:AT3G54040.1); Has 1807 Blast hits to 1807 proteins in 277 species: Archae - 0; Ba…
AT5G52420	8.11857	8.41856	8.26709	8.50238	8.68911	8.1891	8.74653	8.64692	9.3854	9.4908	0.627952	0.000628631	0.528343	0.000727133	1.26682	1.05019e-08	1.37223	2.60047e-09	0	unknown protein; FUNCTIONS IN: molecular_function unknown; INVOLVED IN: biological_process unknown; LOCATED IN: endoplasmic reticulum; EXPRESSED IN: 24 plant structures; EXPRESSED DURING: 13 growth stages; BEST Arabidopsis thaliana protein match is: unknown protein (TAIR:AT5G23920.1); Has 30201 Blast hits to 17322 proteins in 780 species: Archae - 12; Bacteria - 1396; Metazoa - 17338; Fungi - 342…
AT5G52310	7.64609	7.32079	11.9431	13.0138	11.9441	9.32372	9.74039	10.8901	12.2557	12.755	2.09429	1.2502e-07	3.24401	9.39788e-11	4.60965	9.00541e-14	5.10894	1.21898e-14	COLD REGULATED 78 (COR78);LOW-TEMPERATURE-INDUCED 78 (LTI78); (LTI140);RESPONSIVE TO DESSICATION 29A (RD29A)	cold regulated gene, the 5' region of cor78 has cis-acting regulatory elements that can impart cold-regulated gene expression
AT5G52520	9.36861	9.30155	9.22239	9.05804	8.89372	8.98493	9.46932	8.94014	8.39752	8.12954	0.100711	0.294246	-0.42847	0.00257834	-0.971085	2.35412e-07	-1.23907	6.7687e-09	PROLYL-TRNA SYNTHETASE 1 (PRORS1);OVULE ABORTION 6 (OVA6)	OVULE ABORTION 6 (OVA6); FUNCTIONS IN: proline-tRNA ligase activity, aminoacyl-tRNA ligase activity, nucleotide binding, ATP binding; INVOLVED IN: regulation of photosynthesis, embryo sac development, seed development, tRNA aminoacylation for protein translation, ovule development; LOCATED IN: mitochondrion, chloroplast, chloroplast stroma; EXPRESSED IN: 23 plant structures; EXPRESSED DURING: 14 …
AT5G52220	6.9124	6.52946	6.43676	6.05284	6.02798	6.27205	6.57962	6.12436	5.50962	5.54945	-0.332785	0.0493728	-0.788041	5.94306e-05	-1.40278	1.343e-08	-1.36296	1.5731e-08	0	CONTAINS InterPro DOMAIN/s: Chromosome transmission fidelity protein 8 (InterPro:IPR018607); Has 127 Blast hits to 127 proteins in 63 species: Archae - 0; Bacteria - 0; Metazoa - 70; Fungi - 17; Plants - 31; Viruses - 0; Other Eukaryotes - 9 (source: NCBI BLink).
AT5G52160	11.2332	10.4755	10.7828	10.8779	10.8079	9.76336	10.984	8.10624	7.443	6.32454	-0.249284	0.143477	-3.127	9.0303e-12	-3.79024	8.0494e-14	-4.9087	1.19332e-15	0	Bifunctional inhibitor/lipid-transfer protein/seed storage 2S albumin superfamily protein; FUNCTIONS IN: lipid binding; INVOLVED IN: lipid transport; LOCATED IN: endomembrane system; EXPRESSED IN: leaf whorl, sepal, flower; EXPRESSED DURING: petal differentiation and expansion stage; CONTAINS InterPro DOMAIN/s: Bifunctional inhibitor/plant lipid transfer protein/seed storage (InterPro:IPR016140),…
AT5G52300	5.97889	4.94171	5.28455	5.48471	5.96826	5.24635	5.16793	7.05203	10.0021	10.6835	-0.810958	0.0114597	1.07314	0.000550847	4.02325	1.24974e-11	4.70466	7.87749e-13	LOW-TEMPERATURE-INDUCED 65 (LTI65);RESPONSIVE TO DESSICATION 29B (RD29B)	encodes a protein that is induced in expression in response to water deprivation such as cold, high-salt, and dessication. The response appears to be via abscisic acid. The promoter region contains two ABA-responsive elements (ABREs) that are required for the dehydration-responsive expression of rd29B as cis-acting elements. Protein is a member of a gene family with other members found plants, an…
AT5G52320	7.89421	7.18405	8.15118	7.67194	7.30251	7.23358	7.58989	7.08842	6.07749	5.92945	-0.304316	0.0638916	-0.805785	4.34333e-05	-1.81672	3.36173e-10	-1.96476	7.12512e-11	CYTOCHROME P450, FAMILY 96, SUBFAMILY A, POLYPEPTIDE 4 (CYP96A4)	member of CYP96A
AT5G52400	5.21148	5.33105	6.04845	6.04625	6.63775	6.08159	5.70217	6.04424	6.72221	6.30865	0.490688	0.0626978	0.832757	0.00187926	1.51072	2.1924e-06	1.09716	7.13367e-05	CYTOCHROME P450, FAMILY 715, SUBFAMILY A, POLYPEPTIDE 1 (CYP715A1)	member of CYP715A
AT5G52360	8.2733	9.09181	8.69952	9.2431	9.34554	9.28311	8.69646	9.7394	9.94858	9.33781	0.423164	0.0342899	1.4661	2.49297e-07	1.67528	8.11495e-09	1.06452	2.72865e-06	ACTIN DEPOLYMERIZING FACTOR 10 (ADF10)	actin depolymerizing factor 10 (ADF10); FUNCTIONS IN: actin binding; INVOLVED IN: biological_process unknown; LOCATED IN: intracellular; EXPRESSED IN: 7 plant structures; EXPRESSED DURING: L mature pollen stage, M germinated pollen stage, 4 anthesis, petal differentiation and expansion stage; CONTAINS InterPro DOMAIN/s: Actin-binding, cofilin/tropomyosin type (InterPro:IPR002108); BEST Arabidopsi…
AT5G51850	7.20918	7.04479	6.88198	6.60727	6.66909	6.71049	7.07441	6.63559	5.66152	5.13686	-0.134761	0.352636	-0.573584	0.0157035	-1.54766	1.77039e-06	-2.07231	3.2104e-08	0	unknown protein; BEST Arabidopsis thaliana protein match is: unknown protein (TAIR:AT5G62170.1); Has 384 Blast hits to 375 proteins in 79 species: Archae - 0; Bacteria - 14; Metazoa - 135; Fungi - 31; Plants - 92; Viruses - 0; Other Eukaryotes - 112 (source: NCBI BLink).
AT5G51720	9.8097	10.2636	8.67764	9.38981	9.95402	9.28622	10.2622	8.35889	7.43586	7.39593	0.452526	0.0218913	-1.45081	1.77525e-07	-2.37384	3.82038e-11	-2.41377	1.76899e-11	0	2 iron, 2 sulfur cluster binding; FUNCTIONS IN: 2 iron, 2 sulfur cluster binding; INVOLVED IN: biological_process unknown; LOCATED IN: chloroplast stroma, chloroplast; EXPRESSED IN: 20 plant structures; EXPRESSED DURING: 13 growth stages; CONTAINS InterPro DOMAIN/s: Iron sulphur-containing domain, CDGSH-type (InterPro:IPR018967); Has 30201 Blast hits to 17322 proteins in 780 species: Archae - 12;…
AT5G51840	8.65606	8.60223	8.40812	8.39712	8.30714	8.49303	8.57475	8.29264	7.96012	7.42233	-0.081314	0.355256	-0.363419	0.0136935	-0.695944	6.01022e-05	-1.23373	4.94066e-08	0	unknown protein; Has 30201 Blast hits to 17322 proteins in 780 species: Archae - 12; Bacteria - 1396; Metazoa - 17338; Fungi - 3422; Plants - 5037; Viruses - 0; Other Eukaryotes - 2996 (source: NCBI BLink).
AT5G52060	9.69959	9.59618	9.35331	9.14979	9.72096	9.45839	9.86954	9.45061	9.10585	8.67262	0.169953	0.18134	-0.248982	0.0408348	-0.593735	0.000126919	-1.02697	1.93269e-07	BCL-2-ASSOCIATED ATHANOGENE 1 (ATBAG1);BCL-2-ASSOCIATED ATHANOGENE 1 (BAG1)	A member of Arabidopsis BAG (Bcl-2-associated athanogene) proteins, plant homologs of mammalian regulators of apoptosis. Plant BAG proteins are multi-functional and remarkably similar to their animal counterparts, as they regulate apoptotic-like processes ranging from pathogen attack, to abiotic stress, to plant development.
AT5G52120	6.48477	5.95525	5.75626	5.64042	5.1265	6.05515	5.82122	5.63722	5.11212	4.87894	-0.663554	0.00124493	-0.847547	3.43854e-05	-1.37265	2.29513e-08	-1.60583	1.98957e-09	PHLOEM PROTEIN 2-A14 (PP2-A14);PHLOEM PROTEIN 2-A14 (AtPP2-A14)	phloem protein 2-A14 (PP2-A14); CONTAINS InterPro DOMAIN/s: F-box domain, cyclin-like (InterPro:IPR001810), F-box domain, Skp2-like (InterPro:IPR022364); BEST Arabidopsis thaliana protein match is: phloem protein 2-A13 (TAIR:AT3G61060.1); Has 417 Blast hits to 411 proteins in 23 species: Archae - 0; Bacteria - 0; Metazoa - 0; Fungi - 0; Plants - 417; Viruses - 0; Other Eukaryotes - 0 (source: NCB…
AT5G52010	8.16974	8.09879	8.07477	7.86478	7.73569	7.78341	8.29753	7.38465	7.13205	7.04339	0.127789	0.203374	-0.785094	2.38921e-06	-1.03769	1.38023e-08	-1.12636	3.39812e-09	0	C2H2-like zinc finger protein; FUNCTIONS IN: sequence-specific DNA binding transcription factor activity, zinc ion binding, nucleic acid binding; INVOLVED IN: regulation of transcription; LOCATED IN: intracellular, chloroplast; EXPRESSED IN: 21 plant structures; EXPRESSED DURING: 13 growth stages; CONTAINS InterPro DOMAIN/s: Zinc finger, C2H2-like (InterPro:IPR015880), Zinc finger, C2H2-type (Int…
AT5G51600	8.61974	8.10692	8.41741	7.78496	7.44988	8.15705	8.63696	8.06268	7.09739	6.56462	0.0172227	0.465535	-0.557059	0.00198803	-1.52235	1.12746e-08	-2.05512	1.17006e-10	PLEIADE (PLE);ARABIDOPSIS THALIANA MICROTUBULE-ASSOCIATED PROTEIN 65-3 (ATMAP65-3);MICROTUBULE-ASSOCIATED PROTEIN 65-3 (MAP65-3)	Mutant has defective roots. Essential for giant cell ontogenesis. Role in organizing the mitotic microtubule array during both early and late mitosis in all plant organs.
AT5G51550	11.4677	11.106	11.2805	11.2322	10.2695	10.9407	10.6875	11.3089	10.3137	10.3166	-0.78021	0.000119643	-0.158806	0.111356	-1.15394	6.39631e-08	-1.1511	5.43631e-08	EXORDIUM LIKE 3 (EXL3)	EXORDIUM like 3 (EXL3); CONTAINS InterPro DOMAIN/s: Phosphate-induced protein 1 (InterPro:IPR006766); BEST Arabidopsis thaliana protein match is: EXORDIUM like 5 (TAIR:AT2G17230.1); Has 398 Blast hits to 397 proteins in 23 species: Archae - 0; Bacteria - 2; Metazoa - 0; Fungi - 0; Plants - 396; Viruses - 0; Other Eukaryotes - 0 (source: NCBI BLink).
AT5G51560	10.2782	9.88597	9.92912	9.54502	9.28968	9.87799	9.9857	9.74103	8.9451	8.78603	-0.292532	0.0190727	-0.537199	7.2167e-05	-1.33313	1.79476e-10	-1.4922	2.15966e-11	0	Leucine-rich repeat protein kinase family protein; FUNCTIONS IN: protein serine/threonine kinase activity, protein kinase activity, ATP binding; INVOLVED IN: transmembrane receptor protein tyrosine kinase signaling pathway, protein amino acid phosphorylation; LOCATED IN: endomembrane system; EXPRESSED IN: 21 plant structures; EXPRESSED DURING: 14 growth stages; CONTAINS InterPro DOMAIN/s: Protein…
AT5G51750	12.3039	11.8029	11.8404	11.836	11.7144	12.0012	11.9895	12.0339	11.3404	11.2564	-0.314372	0.0318957	-0.269941	0.0243493	-0.96348	2.00397e-07	-1.04752	5.40228e-08	SUBTILASE 1.3 (ATSBT1.3);SUBTILASE 1.3 (SBT1.3)	subtilase 1.3 (SBT1.3); FUNCTIONS IN: identical protein binding, serine-type endopeptidase activity; INVOLVED IN: proteolysis, negative regulation of catalytic activity; LOCATED IN: apoplast; EXPRESSED IN: 26 plant structures; EXPRESSED DURING: 13 growth stages; CONTAINS InterPro DOMAIN/s: Protease-associated PA (InterPro:IPR003137), Proteinase inhibitor, propeptide (InterPro:IPR009020), Peptidas…
AT5G51170	7.47837	7.30028	7.24746	7.36218	7.30387	7.31944	7.39604	7.28578	7.91363	8.4804	-0.0823326	0.34084	-0.192589	0.0769421	0.435256	0.00167235	1.00203	2.65627e-07	0	unknown protein; CONTAINS InterPro DOMAIN/s: Uncharacterised protein family UPF0406 (InterPro:IPR019146); Has 30201 Blast hits to 17322 proteins in 780 species: Archae - 12; Bacteria - 1396; Metazoa - 17338; Fungi - 3422; Plants - 5037; Viruses - 0; Other Eukaryotes - 2996 (source: NCBI BLink).
AT5G51300	8.56112	8.89389	8.38018	8.42519	8.35737	8.87081	8.67706	9.17835	9.22915	10.033	0.115946	0.189602	0.617229	6.73352e-06	0.668034	6.50701e-07	1.47192	7.72715e-12	0	splicing factor-related; FUNCTIONS IN: RNA binding, nucleotide binding, zinc ion binding, nucleic acid binding; INVOLVED IN: RNA splicing; EXPRESSED IN: 24 plant structures; EXPRESSED DURING: 13 growth stages; CONTAINS InterPro DOMAIN/s: K Homology (InterPro:IPR004087), K Homology, type 1, subgroup (InterPro:IPR018111), RNA recognition motif, RNP-1 (InterPro:IPR000504), K Homology, type 1 (InterP…
AT5G51380	6.79994	6.5848	6.47764	6.16177	5.86326	6.40188	6.51681	6.12337	5.60111	5.43429	-0.28313	0.0770625	-0.676569	0.000216449	-1.19883	9.01614e-08	-1.36565	1.20188e-08	0	RNI-like superfamily protein; BEST Arabidopsis thaliana protein match is: RNI-like superfamily protein (TAIR:AT5G51370.2); Has 3650 Blast hits to 2073 proteins in 189 species: Archae - 0; Bacteria - 108; Metazoa - 1506; Fungi - 242; Plants - 1431; Viruses - 0; Other Eukaryotes - 363 (source: NCBI BLink).
AT5G50915	7.66624	7.60657	6.58298	6.45937	6.00355	7.08389	7.57607	7.05956	5.78105	5.08761	-0.090166	0.375958	-0.606682	0.00355479	-1.88519	6.39029e-09	-2.57863	5.16479e-11	0	basic helix-loop-helix (bHLH) DNA-binding superfamily protein; FUNCTIONS IN: DNA binding, sequence-specific DNA binding transcription factor activity; INVOLVED IN: response to gibberellin stimulus; LOCATED IN: nucleus; EXPRESSED IN: 23 plant structures; EXPRESSED DURING: 13 growth stages; CONTAINS InterPro DOMAIN/s: Helix-loop-helix DNA-binding domain (InterPro:IPR001092), Helix-loop-helix DNA-bi…
AT5G50800	6.96047	9.11973	8.30636	8.68886	9.5254	8.50078	8.68711	8.99622	10.4225	10.5181	1.72664	0.000171477	2.03575	7.21184e-06	3.462	1.59569e-09	3.55767	7.72637e-10	(AtSWEET13); (SWEET13)	Nodulin MtN3 family protein; LOCATED IN: endomembrane system, integral to membrane, membrane; EXPRESSED IN: 14 plant structures; EXPRESSED DURING: 9 growth stages; CONTAINS InterPro DOMAIN/s: MtN3/saliva-related transmembrane protein, conserved region (InterPro:IPR018169), RAG1-activating protein 1 homologue (InterPro:IPR018179), RAG1-activating protein-1-related (InterPro:IPR004316); BEST Arabid…
AT5G50820	6.83803	6.68118	6.47157	6.1798	6.05716	6.70111	6.59326	6.37746	5.98982	5.74943	-0.244771	0.114233	-0.460563	0.00441284	-0.848202	8.75195e-06	-1.0886	3.53668e-07	NAC DOMAIN CONTAINING PROTEIN 97 (NAC097);NAC DOMAIN CONTAINING PROTEIN 97 (anac097)	NAC domain containing protein 97 (NAC097); FUNCTIONS IN: sequence-specific DNA binding transcription factor activity; INVOLVED IN: multicellular organismal development, regulation of transcription; LOCATED IN: cellular_component unknown; EXPRESSED IN: 9 plant structures; EXPRESSED DURING: 6 growth stages; CONTAINS InterPro DOMAIN/s: No apical meristem (NAM) protein (InterPro:IPR003441); BEST Arab…
AT5G50830	6.79588	8.80591	7.60728	8.18696	8.29916	7.45355	7.03085	7.64328	9.01416	8.33083	0.234975	0.255241	0.8474	0.00240089	2.21828	2.90308e-08	1.53495	3.0539e-06	0	unknown protein; Has 4750 Blast hits to 3160 proteins in 341 species: Archae - 14; Bacteria - 239; Metazoa - 1329; Fungi - 394; Plants - 197; Viruses - 79; Other Eukaryotes - 2498 (source: NCBI BLink).
AT5G50810	11.0541	10.9981	10.6899	10.6314	10.4043	10.7284	10.9923	10.3442	9.63204	9.71002	-0.0618286	0.381918	-0.709908	7.33769e-05	-1.42205	3.51797e-09	-1.34407	5.91989e-09	TRANSLOCASE INNER MEMBRANE SUBUNIT 8 (TIM8)	Encodes a small zinc finger-like protein that is a component of the mitochondrial protein import apparatus.
AT5G50890	6.09698	6.05489	6.28581	5.4578	5.51216	5.60091	5.66237	5.4612	4.76908	4.56921	-0.434613	0.0165675	-0.635776	0.000438387	-1.3279	2.86505e-08	-1.52777	3.21565e-09	0	alpha/beta-Hydrolases superfamily protein; BEST Arabidopsis thaliana protein match is: alpha/beta-Hydrolases superfamily protein (TAIR:AT2G05260.1); Has 209 Blast hits to 209 proteins in 14 species: Archae - 0; Bacteria - 0; Metazoa - 0; Fungi - 0; Plants - 209; Viruses - 0; Other Eukaryotes - 0 (source: NCBI BLink).
AT5G51030	7.33522	8.28626	8.11411	8.64927	8.69968	8.29904	7.85879	8.42876	8.81532	8.48641	0.523567	0.014099	1.09354	9.88635e-06	1.4801	5.40449e-08	1.15119	1.24536e-06	0	NAD(P)-binding Rossmann-fold superfamily protein; FUNCTIONS IN: oxidoreductase activity, binding, catalytic activity; INVOLVED IN: oxidation reduction, metabolic process; LOCATED IN: cellular_component unknown; EXPRESSED IN: 9 plant structures; EXPRESSED DURING: L mature pollen stage, M germinated pollen stage, 4 anthesis, petal differentiation and expansion stage; CONTAINS InterPro DOMAIN/s: NAD…
AT5G51060	6.44212	6.2087	6.06634	6.18652	6.2905	6.59811	6.08944	5.84375	5.40059	4.92469	-0.352684	0.0734737	-0.598376	0.00269574	-1.04154	6.78344e-06	-1.51743	4.73149e-08	ROOT HAIR DEFECTIVE 2 (RHD2);RESPIRATORY BURST OXIDASE HOMOLOG C (RBOHC);A. THALIANA RESPIRATORY BURST OXIDASE HOMOLOG C (ATRBOHC)	RHD2 (along with RHD3 and RHD4) is required for normal root hair elongation. Has NADPH oxidase activity. Gene is expressed in the elongation and differention zone in trichoblasts and elongating root hairs. RDH2 is localized to the growing tips of root hair cells. It is required for the production of reactive oxygen species in response to extracellular ATP stimulus. The increase in ROS production …
AT5G51070	8.20561	8.26392	8.7532	8.87351	8.81912	8.904	8.01696	8.97141	9.89022	9.39778	-0.188643	0.194057	0.765807	0.000132224	1.68461	2.23439e-09	1.19217	2.08844e-07	EARLY RESPONSIVE TO DEHYDRATION 1 (ERD1);SENESCENCE ASSOCIATED GENE 15 (SAG15); (CLPD)	ATP-dependent Clp protease regulatory subunit
AT5G51100	9.36475	8.90298	9.49253	8.85161	8.65225	9.07505	9.00497	8.87461	8.119	8.252	-0.359784	0.0270129	-0.490143	0.00172852	-1.24575	2.2734e-08	-1.11275	8.80171e-08	FE SUPEROXIDE DISMUTASE 2 (FSD2)	Fe superoxide dismutase whose mRNA levels are increased in response to exposure to UV-B.
AT5G50790	10.1088	10.452	10.2593	9.71355	9.43822	10.0613	9.51539	9.11466	8.55859	8.38816	-0.593408	0.00187856	-0.994132	3.13204e-06	-1.5502	1.91564e-09	-1.72063	3.08583e-10	(AtSWEET10); (SWEET10)	Nodulin MtN3 family protein; FUNCTIONS IN: molecular_function unknown; INVOLVED IN: biological_process unknown; LOCATED IN: endomembrane system, integral to membrane, membrane; EXPRESSED IN: 13 plant structures; EXPRESSED DURING: 6 growth stages; CONTAINS InterPro DOMAIN/s: MtN3/saliva-related transmembrane protein, conserved region (InterPro:IPR018169), RAG1-activating protein 1 homologue (Inter…
AT5G50390	6.47413	6.2114	6.67526	6.30351	6.31842	6.4879	6.41312	6.80914	6.00073	5.40074	-0.0610094	0.399555	0.335012	0.0268511	-0.473398	0.00295001	-1.07339	9.83946e-07	EMBRYO DEFECTIVE 3141 (EMB3141)	Pentatricopeptide repeat (PPR-like) superfamily protein; INVOLVED IN: biological_process unknown; LOCATED IN: chloroplast; EXPRESSED IN: 14 plant structures; EXPRESSED DURING: 6 growth stages; CONTAINS InterPro DOMAIN/s: Pentatricopeptide repeat (InterPro:IPR002885); BEST Arabidopsis thaliana protein match is: Pentatricopeptide repeat (PPR) superfamily protein (TAIR:AT3G02010.1); Has 1807 Blast h…
AT5G50360	6.50727	6.10212	6.98002	7.62989	7.72208	6.96756	6.55931	8.0151	10.4106	10.1014	0.0520381	0.43472	1.50782	3.0078e-06	3.90334	1.34198e-12	3.59408	2.98906e-12	0	unknown protein; BEST Arabidopsis thaliana protein match is: unknown protein (TAIR:AT3G48510.1); Has 1807 Blast hits to 1807 proteins in 277 species: Archae - 0; Bacteria - 0; Metazoa - 736; Fungi - 347; Plants - 385; Viruses - 0; Other Eukaryotes - 339 (source: NCBI BLink).
AT5G50460	11.7601	11.4611	11.4203	11.5072	11.1392	11.5831	11.358	11.5432	10.8128	10.5205	-0.40212	0.019455	-0.216871	0.067995	-0.947297	1.37584e-06	-1.23962	3.34583e-08	0	secE/sec61-gamma protein transport protein; FUNCTIONS IN: P-P-bond-hydrolysis-driven protein transmembrane transporter activity; INVOLVED IN: intracellular protein transport, protein transport, protein targeting; LOCATED IN: membrane; EXPRESSED IN: 24 plant structures; EXPRESSED DURING: 15 growth stages; CONTAINS InterPro DOMAIN/s: Protein translocase SEC61 complex gamma subunit (InterPro:IPR0081…
AT5G50740	9.99826	9.46277	9.56268	9.38573	9.28566	9.20479	9.53375	8.46097	7.29389	6.89591	-0.464516	0.00941061	-1.53729	1.31768e-08	-2.70438	7.42059e-13	-3.10235	6.68363e-14	0	Heavy metal transport/detoxification superfamily protein ; FUNCTIONS IN: metal ion binding; INVOLVED IN: metal ion transport; LOCATED IN: cellular_component unknown; EXPRESSED IN: 20 plant structures; EXPRESSED DURING: 13 growth stages; CONTAINS InterPro DOMAIN/s: Heavy metal transport/detoxification protein (InterPro:IPR006121); BEST Arabidopsis thaliana protein match is: farnesylated protein 3 …
AT5G50030	8.90412	10.3682	9.27456	9.87762	9.98452	10.1052	9.10783	10.5127	11.4878	10.6166	0.203715	0.196787	1.6086	8.05926e-08	2.58364	1.94612e-11	1.71251	4.61568e-09	0	Plant invertase/pectin methylesterase inhibitor superfamily protein; FUNCTIONS IN: enzyme inhibitor activity, pectinesterase inhibitor activity, pectinesterase activity; INVOLVED IN: biological_process unknown; LOCATED IN: endomembrane system; EXPRESSED IN: 13 plant structures; EXPRESSED DURING: L mature pollen stage, M germinated pollen stage, 4 anthesis, C globular stage, petal differentiation …
AT5G50240	6.97239	6.92899	6.94303	7.1834	7.66269	7.06728	7.03696	6.98463	8.07726	8.64067	0.0645703	0.373625	0.012241	0.304303	1.10487	7.68744e-08	1.66828	1.77512e-10	ARABIDOPSIS THALIANA PROTEIN-L-ISOASPARTATE METHYLTRANSFERASE 2 (AtPIMT2);PROTEIN-L-ISOASPARTATE METHYLTRANSFERASE 2 (PIMT2)	L-isoaspartyl methyltransferase 2 (PIMT2)gene, alternatively spliced.
AT5G50200	7.03744	6.38146	5.94591	5.85022	5.86777	6.42297	6.52546	6.1077	5.38898	5.65837	-0.511985	0.0153864	-0.92974	5.14071e-05	-1.64846	1.15904e-08	-1.37908	1.08118e-07	WOUND-RESPONSIVE 3 (WR3)	Wound-responsive gene 3 (WR3). Encodes a high-affinity nitrate transporter. Up-regulated by nitrate. Involved in jasmonic acid-independent wound signal transduction.
AT5G49990	7.9806	7.67211	7.77028	8.10095	8.63992	8.0263	7.8168	8.63939	9.91588	10.0726	-0.163801	0.186821	0.658787	0.000110448	1.93528	3.12383e-11	2.09202	6.16182e-12	0	Xanthine/uracil permease family protein; FUNCTIONS IN: transmembrane transporter activity; INVOLVED IN: transport, transmembrane transport; LOCATED IN: membrane; EXPRESSED IN: 22 plant structures; EXPRESSED DURING: 13 growth stages; CONTAINS InterPro DOMAIN/s: Xanthine/uracil/vitamin C permease (InterPro:IPR006043); BEST Arabidopsis thaliana protein match is: Xanthine/uracil permease family prote…
AT5G49700	5.56002	5.03008	4.94372	4.99528	5.29448	5.21192	5.16072	4.85035	5.98713	6.58159	-0.399301	0.0065815	-0.709677	1.29098e-05	0.4271	0.00061794	1.02156	2.60624e-08	0	Predicted AT-hook DNA-binding family protein; CONTAINS InterPro DOMAIN/s: Protein of unknown function DUF296 (InterPro:IPR005175), Predicted AT-hook DNA-binding (InterPro:IPR014476); BEST Arabidopsis thaliana protein match is: Predicted AT-hook DNA-binding family protein (TAIR:AT1G14490.1); Has 1807 Blast hits to 1807 proteins in 277 species: Archae - 0; Bacteria - 0; Metazoa - 736; Fungi - 347; …
AT5G49910	10.4996	10.5146	10.1017	9.77056	9.73288	9.94961	10.5047	9.41878	8.24263	8.05948	0.00510253	0.479902	-1.08084	1.1807e-07	-2.25699	6.94697e-13	-2.44015	1.39907e-13	CHLOROPLAST HEAT SHOCK PROTEIN 70-2 (CPHSC70-2EAT SHOCK PROTEIN 70-2);CHLOROPLAST HEAT SHOCK PROTEIN 70-2 (cpHsc70-2);HEAT SHOCK PROTEIN 70-7 (HSC70-7)	Stromal heat shock protein involved in protein import into chloroplast.
AT5G49510	9.73615	9.58451	9.85648	9.43598	9.54518	9.38719	9.59246	9.37505	9.05005	8.67517	-0.143692	0.193353	-0.361095	0.00494777	-0.686099	7.63902e-06	-1.06098	2.36631e-08	PREFOLDIN 3 (PFD3)	prefoldin 3 (PFD3); FUNCTIONS IN: unfolded protein binding; INVOLVED IN: protein folding; LOCATED IN: prefoldin complex; EXPRESSED IN: 23 plant structures; EXPRESSED DURING: 13 growth stages; CONTAINS InterPro DOMAIN/s: Prefoldin alpha-like (InterPro:IPR004127), Prefoldin (InterPro:IPR009053), Prefoldin, subunit 3 (InterPro:IPR016655); Has 1807 Blast hits to 1807 proteins in 277 species: Archae -…
AT5G49280	7.29797	7.50803	7.60571	7.36559	7.69206	8.14659	7.495	8.60501	8.96499	9.10865	0.197036	0.140596	1.30704	4.51697e-08	1.66702	2.70515e-10	1.81068	5.19142e-11	0	hydroxyproline-rich glycoprotein family protein; Has 30201 Blast hits to 17322 proteins in 780 species: Archae - 12; Bacteria - 1396; Metazoa - 17338; Fungi - 3422; Plants - 5037; Viruses - 0; Other Eukaryotes - 2996 (source: NCBI BLink).
AT5G49450	5.90542	6.89544	5.9667	6.33791	6.41714	6.12937	6.23068	7.54966	8.31239	7.67769	0.325252	0.0945943	1.64423	1.31435e-07	2.40696	1.29139e-10	1.77226	6.82509e-09	BASIC LEUCINE-ZIPPER 1 (bZIP1);BASIC LEUCINE-ZIPPER 1 (AtbZIP1)	Encodes a transcription activator is a positive regulator of plant tolerance to salt, osmotic and drought stresses.
AT5G49480	7.72328	8.93994	6.88005	7.13352	8.21775	7.35387	8.9639	6.71995	5.97221	5.62196	1.24062	3.45027e-07	-1.00333	1.34291e-06	-1.75107	1.54397e-10	-2.10132	6.9401e-12	CA2+-BINDING PROTEIN 1 (CP1);CA2+-BINDING PROTEIN 1 (ATCP1)	AtCP1 encodes a novel Ca2+-binding protein, which shares sequence similarities with calmodulins. The expression of AtCP1 is induced by NaCl.
AT5G49630	8.52652	8.29645	8.72402	8.46001	8.48188	8.49946	8.50959	7.82846	6.63722	6.23052	-0.0169328	0.458968	-0.69806	3.17306e-05	-1.8893	1.66327e-11	-2.296	6.2252e-13	AMINO ACID PERMEASE 6 (AAP6)	Is a high affinity amino acid transporter capable of transporting aspartate and tryptophan. May be involved in the amino acid uptake from xylem.
AT5G49170	6.67554	6.34086	6.50785	6.25242	6.25054	6.78123	6.40213	6.45656	5.62696	5.3646	-0.273406	0.0967845	-0.218984	0.0789028	-1.04858	1.05179e-06	-1.31094	4.6876e-08	0	unknown protein; BEST Arabidopsis thaliana protein match is: unknown protein (TAIR:AT3G06840.1); Has 1807 Blast hits to 1807 proteins in 277 species: Archae - 0; Bacteria - 0; Metazoa - 736; Fungi - 347; Plants - 385; Viruses - 0; Other Eukaryotes - 339 (source: NCBI BLink).
AT5G48880	11.273	11.605	11.9667	11.6792	11.9616	11.2772	11.9366	11.1235	9.93374	9.57855	0.663679	0.00123352	-0.149416	0.13695	-1.33922	3.16896e-08	-1.69441	8.90336e-10	3-KETO-ACYL-COENZYME A THIOLASE 5 (KAT5);PEROXISOMAL 3-KETO-ACYL-COA THIOLASE 2 (PKT2)	Encodes a peroxisomal 3-keto-acyl-CoA thiolase 2 precursor. EC2.3.1.16 thiolases. AT5G48880.1 is named PKT1 and AT5G48880.2 is named PKT2.
AT5G49070	7.30061	7.26528	7.88881	7.74644	7.65904	7.67359	7.31247	7.86335	5.92775	4.9801	0.0118576	0.47739	0.56274	0.0117269	-1.37286	2.743e-06	-2.32051	1.94522e-09	3-KETOACYL-COA SYNTHASE 21 (KCS21)	Encodes KCS21, a member of the 3-ketoacyl-CoA synthase family involved in the biosynthesis of VLCFA (very long chain fatty acids).
AT5G49120	6.16456	6.31771	6.80906	7.49193	7.70716	6.65665	7.33348	7.34454	8.66529	9.3613	1.16891	2.70832e-06	1.17998	6.00889e-07	2.50072	3.54447e-12	3.19673	6.74392e-14	0	Protein of unknown function (DUF581); FUNCTIONS IN: molecular_function unknown; INVOLVED IN: biological_process unknown; LOCATED IN: chloroplast; EXPRESSED IN: 18 plant structures; EXPRESSED DURING: 7 growth stages; CONTAINS InterPro DOMAIN/s: Protein of unknown function DUF581 (InterPro:IPR007650); BEST Arabidopsis thaliana protein match is: Protein of unknown function (DUF581) (TAIR:AT1G78020.1…
AT5G48460	8.52848	7.99805	8.0697	7.85834	7.66408	7.84149	7.95834	7.5706	6.9973	6.17742	-0.570141	0.00302366	-0.957879	6.62845e-06	-1.53119	3.37116e-09	-2.35106	5.15417e-12	0	Actin binding Calponin homology (CH) domain-containing protein; FUNCTIONS IN: actin binding; INVOLVED IN: biological_process unknown; EXPRESSED IN: 22 plant structures; EXPRESSED DURING: 13 growth stages; CONTAINS InterPro DOMAIN/s: Actinin-type, actin-binding, conserved site (InterPro:IPR001589), Calponin-homology (InterPro:IPR016146), Calponin-like actin-binding (InterPro:IPR001715); BEST Arabi…
AT5G48570	7.57909	8.30249	6.74875	7.00244	6.96603	7.79065	7.12291	7.45275	6.47064	5.5638	-0.456177	0.0108485	-0.12634	0.155319	-1.10845	2.04666e-07	-2.01529	3.32851e-11	(ROF2); (FKBP65); (ATFKBP65)	Encodes one of the 36 carboxylate clamp (CC)-tetratricopeptide repeat (TPR) proteins (Prasad 2010, Pubmed ID: 20856808) with potential to interact with Hsp90/Hsp70 as co-chaperones.
AT5G48600	8.25157	8.11051	8.2256	7.89057	7.64956	7.60694	8.49124	7.77095	6.93694	6.94793	0.239669	0.102753	-0.480624	0.00214875	-1.31463	1.29496e-08	-1.30365	1.13325e-08	STRUCTURAL MAINTENANCE OF CHROMOSOME 3 (SMC3)	member of SMC subfamily
AT5G48580	10.7215	10.5787	10.7427	10.7831	10.6662	10.6685	10.6428	10.6906	10.2011	9.67347	-0.0786191	0.329457	-0.0308346	0.273143	-0.520384	0.000151898	-1.04798	3.10455e-08	FK506- AND RAPAMYCIN-BINDING PROTEIN 15 KD-2 (FKBP15-2)	immunophilin (FKBP15-2)
AT5G48850	6.88208	5.54598	6.89067	6.64376	6.98467	6.5606	4.81014	7.49628	7.64491	5.81609	-2.07194	2.69799e-07	0.614205	0.0078926	0.762827	0.00103472	-1.06599	4.69808e-05	SULPHUR DEFICIENCY-INDUCED 1 (ATSDI1)	homologous to the wheat sulphate deficiency-induced gene sdi1. Expression in root and leaf is induced by sulfur starvation. Knockout mutants retained higher root and leaf sulfate concentrations, indicating a role in regulation of stored sulfate pools.
AT5G48870	10.7061	10.2838	10.2391	10.1257	9.93966	10.373	10.373	10.4461	9.97581	9.67716	-0.33303	0.0252784	-0.259917	0.0282972	-0.730257	6.61643e-06	-1.02891	7.24261e-08	SUPERSENSITIVE TO ABA AND DROUGHT 1 (SAD1)	SAD1 encodes a polypeptide similar to multifunctional Sm-like snRNP proteins that are required for mRNA splicing, export, and degradation. Mutation in this gene increases plant sensitivity to drought stress and ABA in seed germination, root growth, and the expression of some stress-responsive genes.
AT5G48830	8.131	8.23906	8.12922	7.99269	7.90921	7.87287	8.40372	7.47642	6.94978	7.01577	0.272717	0.05809	-0.654583	8.44141e-05	-1.18122	1.79002e-08	-1.11523	3.2104e-08	0	unknown protein; FUNCTIONS IN: molecular_function unknown; INVOLVED IN: biological_process unknown; LOCATED IN: chloroplast; EXPRESSED IN: 22 plant structures; EXPRESSED DURING: 13 growth stages.
AT5G48490	7.92803	9.48629	5.65918	6.83349	8.54204	6.26594	9.78407	7.20353	5.9561	5.59402	1.85603	3.39861e-09	-0.724509	0.000100409	-1.97193	7.94255e-11	-2.33402	4.36553e-12	0	Bifunctional inhibitor/lipid-transfer protein/seed storage 2S albumin superfamily protein; FUNCTIONS IN: lipid binding; INVOLVED IN: lipid transport; LOCATED IN: endomembrane system; EXPRESSED IN: 20 plant structures; EXPRESSED DURING: 13 growth stages; CONTAINS InterPro DOMAIN/s: Bifunctional inhibitor/plant lipid transfer protein/seed storage (InterPro:IPR016140), Plant lipid transfer protein/s…
AT5G48485	11.8466	12.1588	11.1686	10.9816	11.7249	11.6698	12.2003	11.8231	11.0071	10.6923	0.353756	0.0507089	-0.0234298	0.294304	-0.839454	2.08339e-05	-1.15426	3.95875e-07	DEFECTIVE IN INDUCED RESISTANCE 1 (DIR1)	encodes a putative apoplastic lipid transfer protein that is involved in systemic acquired resistance. Mutants in this gene exhibit wild-type local resistance to avirulent and virulent Pseudomonas syringae, but pathogenesis-related gene expression is abolished in uninoculated distant leaves and fail to develop SAR to virulent Pseudomonas or Peronospora parasitica.
AT5G48310	8.43283	8.07423	8.26813	7.70562	7.37533	7.89476	8.35927	7.64021	6.51453	6.24495	-0.0735604	0.340709	-0.79262	5.7143e-06	-1.9183	8.2168e-12	-2.18789	7.52933e-13	0	unknown protein; BEST Arabidopsis thaliana protein match is: unknown protein (TAIR:AT4G24610.1); Has 1807 Blast hits to 1807 proteins in 277 species: Archae - 0; Bacteria - 0; Metazoa - 736; Fungi - 347; Plants - 385; Viruses - 0; Other Eukaryotes - 339 (source: NCBI BLink).
AT5G48360	9.85094	9.78566	9.61614	9.32453	9.16089	9.55618	9.95065	9.45958	8.46822	8.48026	0.0997071	0.311239	-0.39136	0.00703774	-1.38273	5.43778e-09	-1.37068	4.76779e-09	0	Actin-binding FH2 (formin homology 2) family protein; FUNCTIONS IN: actin binding; INVOLVED IN: cellular component organization, actin cytoskeleton organization; EXPRESSED IN: 18 plant structures; EXPRESSED DURING: 9 growth stages; CONTAINS InterPro DOMAIN/s: Actin-binding FH2/DRF autoregulatory (InterPro:IPR003104), Actin-binding FH2 (InterPro:IPR015425); BEST Arabidopsis thaliana protein match …
AT5G48450	8.37954	8.58557	8.20053	7.70476	7.61352	8.08904	8.07293	7.89787	7.03764	6.84669	-0.306618	0.0859116	-0.481677	0.0061518	-1.34191	1.01208e-07	-1.53286	1.30712e-08	SKU5 SIMILAR 3 (sks3)	Encodes a protein with two DUF26 domains and a signal peptide for secretion. The protein is transported to the apoplast when it is expressed as a GFP fusion protein.
AT5G48470	7.97784	7.80588	8.07347	7.49377	6.77473	7.53731	7.48337	7.56681	6.53388	6.51715	-0.494465	0.00359634	-0.41103	0.00392212	-1.44396	1.46175e-09	-1.46069	8.85886e-10	0	unknown protein; FUNCTIONS IN: molecular_function unknown; INVOLVED IN: biological_process unknown; LOCATED IN: chloroplast; EXPRESSED IN: 22 plant structures; EXPRESSED DURING: 13 growth stages; Has 30201 Blast hits to 17322 proteins in 780 species: Archae - 12; Bacteria - 1396; Metazoa - 17338; Fungi - 3422; Plants - 5037; Viruses - 0; Other Eukaryotes - 2996 (source: NCBI BLink).
AT5G48140	7.43941	9.77461	9.07303	9.28098	9.62033	8.46141	8.25262	8.86498	9.94643	9.23394	0.813214	0.0298547	1.42557	0.00028369	2.50702	1.49972e-07	1.79453	8.58125e-06	0	Pectin lyase-like superfamily protein; FUNCTIONS IN: polygalacturonase activity; INVOLVED IN: carbohydrate metabolic process; LOCATED IN: endomembrane system; EXPRESSED IN: 12 plant structures; EXPRESSED DURING: 6 growth stages; CONTAINS InterPro DOMAIN/s: Pectin lyase fold/virulence factor (InterPro:IPR011050), Pectin lyase fold (InterPro:IPR012334), Glycoside hydrolase, family 28 (InterPro:IPR0…
AT5G48290	5.34962	5.64274	5.65621	5.9898	5.62141	6.32544	5.48063	5.81647	6.09185	6.37982	0.131015	0.314395	0.466852	0.0124448	0.742232	0.000291052	1.03021	9.36538e-06	0	Heavy metal transport/detoxification superfamily protein ; FUNCTIONS IN: metal ion binding; INVOLVED IN: metal ion transport; LOCATED IN: cellular_component unknown; EXPRESSED IN: 6 plant structures; EXPRESSED DURING: 4 anthesis, petal differentiation and expansion stage; CONTAINS InterPro DOMAIN/s: Heavy metal transport/detoxification protein (InterPro:IPR006121); BEST Arabidopsis thaliana prote…
AT5G48210	10.7739	10.4265	10.9342	11.1692	11.0674	10.9882	10.613	11.3773	10.6743	9.70003	-0.160934	0.153084	0.603343	6.00265e-05	-0.0996249	0.118035	-1.07391	1.06689e-08	0	FUNCTIONS IN: molecular_function unknown; INVOLVED IN: biological_process unknown; LOCATED IN: endomembrane system; EXPRESSED IN: petal, leaf whorl, sepal, flower; EXPRESSED DURING: petal differentiation and expansion stage; CONTAINS InterPro DOMAIN/s: Protein of unknown function DUF1278 (InterPro:IPR010701); BEST Arabidopsis thaliana protein match is: ECA1 gametogenesis related family protein (T…
AT5G47810	7.65099	7.77424	7.73895	7.60658	7.98767	7.85445	7.57824	7.82886	9.08482	9.68108	-0.072749	0.361867	0.177868	0.0931375	1.43383	3.30677e-09	2.03009	1.56447e-11	PHOSPHOFRUCTOKINASE 2 (PFK2)	phosphofructokinase 2 (PFK2); CONTAINS InterPro DOMAIN/s: Pyrophosphate-dependent phosphofructokinase TP0108 (InterPro:IPR012004), Phosphofructokinase (InterPro:IPR000023); BEST Arabidopsis thaliana protein match is: phosphofructokinase 3 (TAIR:AT4G26270.1); Has 1807 Blast hits to 1807 proteins in 277 species: Archae - 0; Bacteria - 0; Metazoa - 736; Fungi - 347; Plants - 385; Viruses - 0; Other …
AT5G48170	6.7268	6.02385	6.38418	5.79273	6.14288	6.33784	6.63276	5.8641	5.32992	5.55416	-0.09404	0.328063	-0.862702	1.48294e-05	-1.39687	7.76925e-09	-1.17263	6.93009e-08	SLEEPY2 (SLY2);SNEEZY (SNE)	encodes an F-box protein whose protein sequence is similar to SLY1, which belongs to SCF-SLY1 E3 ligase complex. SCF-SLY1 E3 ligase degrades DELLA proteins that are involved in promoting growth. Overexpression of SLY2 can partially compensate sly1-10 mutant phenotype of dwarfism.
AT5G48250	8.25573	7.30556	8.85211	9.19203	7.52232	8.56188	7.21143	8.63829	8.89786	9.34941	-1.0443	3.92957e-05	0.382559	0.0186047	0.642129	0.000405004	1.09368	1.24003e-06	0	B-box type zinc finger protein with CCT domain; FUNCTIONS IN: sequence-specific DNA binding transcription factor activity, zinc ion binding; LOCATED IN: plasma membrane; EXPRESSED IN: 23 plant structures; EXPRESSED DURING: 13 growth stages; CONTAINS InterPro DOMAIN/s: CCT domain (InterPro:IPR010402), Zinc finger, B-box (InterPro:IPR000315); BEST Arabidopsis thaliana protein match is: CONSTANS-lik…
AT5G47880	8.28148	8.85705	9.22484	9.41441	9.60213	9.05572	9.33541	9.33283	10.1457	10.4405	1.05393	6.42957e-07	1.05136	1.74889e-07	1.86417	1.15685e-11	2.15897	8.36103e-13	EUKARYOTIC RELEASE FACTOR 1-1 (ERF1-1)	Encodes a eukaryotic release factor 1 homolog. Cosuppression of the gene's expression results affects cell elongation of the inflorescence stem, specifically the internodes, and radial cell division. Expression of the protein is primarily observed in the vascular system and in actively growing and elongating zones.
AT5G47540	7.80499	8.71082	8.46601	8.41995	8.7437	8.32088	8.2017	8.71666	9.44526	9.08225	0.396707	0.0509707	0.911664	8.83882e-05	1.64026	1.97715e-08	1.27726	4.80865e-07	0	Mo25 family protein; FUNCTIONS IN: binding; INVOLVED IN: biological_process unknown; EXPRESSED IN: 24 plant structures; EXPRESSED DURING: 15 growth stages; CONTAINS InterPro DOMAIN/s: Mo25-like (InterPro:IPR013878), Armadillo-type fold (InterPro:IPR016024); BEST Arabidopsis thaliana protein match is: Mo25 family protein (TAIR:AT4G17270.1); Has 570 Blast hits to 568 proteins in 189 species: Archae…
AT5G47560	7.16355	8.35668	8.23105	8.67041	9.44103	8.78934	8.46136	9.2111	10.6699	10.2985	1.29781	7.14204e-05	2.04756	7.44903e-08	3.50638	6.8957e-12	3.13499	2.08195e-11	TONOPLAST DICARBOXYLATE TRANSPORTER (ATTDT);TONOPLAST DICARBOXYLATE TRANSPORTER (TDT); (ATSDAT)	Encodes a tonoplast malate/fumarate transporter.
AT5G47610	4.97422	6.69846	4.86043	5.28382	7.01789	5.31081	6.85385	6.51161	8.42066	9.83744	1.87963	2.38371e-07	1.53739	8.67467e-07	3.44644	2.35169e-12	4.86322	1.09758e-14	0	RING/U-box superfamily protein; FUNCTIONS IN: zinc ion binding; EXPRESSED IN: 17 plant structures; EXPRESSED DURING: 12 growth stages; CONTAINS InterPro DOMAIN/s: Zinc finger, RING-type (InterPro:IPR001841), Zinc finger, C3HC4 RING-type (InterPro:IPR018957); BEST Arabidopsis thaliana protein match is: RING/U-box superfamily protein (TAIR:AT4G17245.1); Has 1807 Blast hits to 1807 proteins in 277 s…
AT5G47640	9.11	8.59693	8.94967	8.69445	8.80287	9.26444	8.8277	9.59437	10.4028	10.6463	-0.282308	0.0572534	0.484362	0.0013934	1.2928	7.85712e-09	1.53627	5.01787e-10	NUCLEAR FACTOR Y, SUBUNIT B2 (NF-YB2)	nuclear factor Y, subunit B2 (NF-YB2); FUNCTIONS IN: sequence-specific DNA binding transcription factor activity; INVOLVED IN: regulation of transcription, DNA-dependent; LOCATED IN: nucleus, intracellular; EXPRESSED IN: 23 plant structures; EXPRESSED DURING: 13 growth stages; CONTAINS InterPro DOMAIN/s: Transcription factor, CBFA/NFYB, DNA topoisomerase (InterPro:IPR003957), Transcription factor…
AT5G47580	6.9051	6.8257	6.95404	6.81218	6.97799	6.80558	6.82912	7.18851	7.48176	8.13088	-0.0759786	0.34707	0.283412	0.0230733	0.576665	0.000114796	1.22579	9.65068e-09	ALTERED SEED GERMINATION 7 (ASG7)	unknown protein; BEST Arabidopsis thaliana protein match is: unknown protein (TAIR:AT4G17250.1); Has 1807 Blast hits to 1807 proteins in 277 species: Archae - 0; Bacteria - 0; Metazoa - 736; Fungi - 347; Plants - 385; Viruses - 0; Other Eukaryotes - 339 (source: NCBI BLink).
AT5G47730	8.30724	7.9307	8.19599	7.92863	7.97215	8.17066	8.03455	7.83553	7.47812	7.22037	-0.272689	0.0233913	-0.471708	0.00019338	-0.829115	8.5464e-08	-1.08687	1.53572e-09	0	Sec14p-like phosphatidylinositol transfer family protein; CONTAINS InterPro DOMAIN/s: Cellular retinaldehyde-binding/triple function, C-terminal (InterPro:IPR001251), Cellular retinaldehyde-binding/triple function, N-terminal (InterPro:IPR008273), Phosphatidylinositol transfer protein-like, N-terminal (InterPro:IPR011074); BEST Arabidopsis thaliana protein match is: Sec14p-like phosphatidylinosit…
AT5G47900	5.02478	5.64925	5.50438	5.65619	5.73156	5.4642	5.38463	5.74287	5.86073	6.04203	0.359842	0.0541887	0.718083	0.000376076	0.835949	3.21769e-05	1.01724	3.08386e-06	0	Protein of unknown function (DUF1624); CONTAINS InterPro DOMAIN/s: Protein of unknown function DUF1624 (InterPro:IPR012429); BEST Arabidopsis thaliana protein match is: Protein of unknown function (DUF1624) (TAIR:AT5G27730.1); Has 30201 Blast hits to 17322 proteins in 780 species: Archae - 12; Bacteria - 1396; Metazoa - 17338; Fungi - 3422; Plants - 5037; Viruses - 0; Other Eukaryotes - 2996 (sou…
AT5G47720	8.40266	8.7067	8.84506	8.87965	9.20684	8.68345	8.75121	8.34975	9.117	9.96771	0.348548	0.0282585	-0.0529083	0.246084	0.714343	1.89668e-05	1.56505	5.13832e-10	0	Thiolase family protein; FUNCTIONS IN: transferase activity, transferring acyl groups other than amino-acyl groups, acetyl-CoA C-acetyltransferase activity, catalytic activity; INVOLVED IN: metabolic process; LOCATED IN: cellular_component unknown; EXPRESSED IN: 19 plant structures; EXPRESSED DURING: 10 growth stages; CONTAINS InterPro DOMAIN/s: Thiolase (InterPro:IPR002155), Thiolase-like (Inter…
AT5G47400	5.58812	5.92417	6.23704	6.22384	6.2489	5.88014	6.36369	6.91257	7.49292	7.47622	0.775573	0.00133612	1.32445	1.48393e-06	1.9048	2.45664e-09	1.8881	2.07554e-09	0	unknown protein; FUNCTIONS IN: molecular_function unknown; LOCATED IN: endomembrane system; EXPRESSED IN: 23 plant structures; EXPRESSED DURING: 13 growth stages; Has 1807 Blast hits to 1807 proteins in 277 species: Archae - 0; Bacteria - 0; Metazoa - 736; Fungi - 347; Plants - 385; Viruses - 0; Other Eukaryotes - 339 (source: NCBI BLink).
AT5G47450	5.14729	4.4327	4.2639	4.52697	4.38744	4.5418	4.76416	4.22831	4.26606	3.86494	-0.383135	0.0856063	-0.918982	0.000300926	-0.881237	0.000173591	-1.28236	2.70028e-06	ARABIDOPSIS THALIANA TONOPLAST INTRINSIC PROTEIN 2;3 (ATTIP2;3);DELTA-TONOPLAST INTRINSIC PROTEIN 3 (DELTA-TIP3);TONOPLAST INTRINSIC PROTEIN 2;3 (TIP2;3)	Tonoplast intrinsic protein, transports ammonium (NH3) and methylammonium across the tonoplast membrane, gene expression shows diurnal regulation and is upregulated by ammonium (NH3).
AT5G47240	7.21407	7.35174	8.25971	8.68685	7.78686	7.29473	7.35614	7.61543	6.07887	5.1921	0.142073	0.251988	0.401357	0.00927675	-1.1352	2.30677e-07	-2.02197	5.21564e-11	NUDIX HYDROLASE HOMOLOG 8 (atnudt8);NUDIX HYDROLASE HOMOLOG 8 (NUDT8)	nudix hydrolase homolog 8 (NUDT8); FUNCTIONS IN: hydrolase activity; INVOLVED IN: response to wounding; LOCATED IN: cytosol; EXPRESSED IN: 22 plant structures; EXPRESSED DURING: 13 growth stages; CONTAINS InterPro DOMAIN/s: NUDIX hydrolase domain-like (InterPro:IPR015797), NUDIX hydrolase, conserved site (InterPro:IPR020084), Nudix hydrolase 6-like (InterPro:IPR003293), NUDIX hydrolase domain (In…
AT5G47180	8.45288	8.6364	8.71405	8.70562	8.85189	8.81436	8.21982	8.84426	9.44723	9.49268	-0.233061	0.0669292	0.39138	0.0023296	0.994346	4.14304e-08	1.0398	1.80472e-08	0	Plant VAMP (vesicle-associated membrane protein) family protein; FUNCTIONS IN: structural molecule activity; LOCATED IN: plasma membrane; EXPRESSED IN: 24 plant structures; EXPRESSED DURING: 15 growth stages; CONTAINS InterPro DOMAIN/s: PapD-like (InterPro:IPR008962), Major sperm protein (InterPro:IPR000535), Vesicle-associated membrane protein (InterPro:IPR016763); BEST Arabidopsis thaliana prot…
AT5G47190	10.7586	10.2218	10.1914	9.98473	9.94493	9.96056	10.2894	10.0224	9.27532	9.14477	-0.469236	0.00316445	-0.736196	1.50514e-05	-1.48331	3.90115e-10	-1.61386	7.69753e-11	0	Ribosomal protein L19 family protein; FUNCTIONS IN: structural constituent of ribosome; INVOLVED IN: translation, ribosome biogenesis; LOCATED IN: ribosome, chloroplast stroma, chloroplast, membrane, chloroplast envelope; EXPRESSED IN: 23 plant structures; EXPRESSED DURING: 13 growth stages; CONTAINS InterPro DOMAIN/s: Ribosomal protein L19 (InterPro:IPR001857); BEST Arabidopsis thaliana protein …
AT5G47370	8.63567	8.49547	8.50695	8.47603	8.46872	8.77735	8.168	9.03083	9.9192	10.5202	-0.467668	0.00235065	0.395158	0.00238288	1.28353	1.48669e-09	1.88455	4.17259e-12	(HAT2)	homeobox-leucine zipper genes induced by auxin, but not by other phytohormones. Plays opposite roles in the shoot and root tissues in regulating auxin-mediated morphogenesis.
AT5G47470	4.99513	5.95252	5.9752	6.20136	6.65068	5.67582	5.6639	6.02108	6.80256	6.35685	0.668769	0.0239053	1.02595	0.000572094	1.80743	4.30181e-07	1.36172	1.20049e-05	0	Nodulin MtN21 /EamA-like transporter family protein; LOCATED IN: membrane; EXPRESSED IN: 8 plant structures; EXPRESSED DURING: L mature pollen stage, M germinated pollen stage, 4 anthesis, C globular stage, petal differentiation and expansion stage; CONTAINS InterPro DOMAIN/s: Protein of unknown function DUF6, transmembrane (InterPro:IPR000620); BEST Arabidopsis thaliana protein match is: nodulin…
AT5G47500	10.5521	10.8289	11.1136	10.652	10.7622	10.7713	10.9105	10.5133	9.71667	9.40067	0.358364	0.0321836	-0.0387705	0.27029	-0.835434	6.29344e-06	-1.15143	9.22908e-08	0	predicted to encode a pectin methylesterase
AT5G47000	8.50074	10.1811	9.45381	9.97727	10.0956	9.68583	8.87553	9.94508	10.7907	10.0461	0.374787	0.10412	1.44434	5.75391e-06	2.28999	3.16877e-09	1.54535	5.45226e-07	0	Peroxidase superfamily protein; FUNCTIONS IN: peroxidase activity, xylan 1,4-beta-xylosidase activity; INVOLVED IN: oxidation reduction, response to oxidative stress; LOCATED IN: endomembrane system; EXPRESSED IN: 13 plant structures; EXPRESSED DURING: L mature pollen stage, M germinated pollen stage, 4 anthesis, C globular stage, petal differentiation and expansion stage; CONTAINS InterPro DOMAI…
AT5G46940	7.20739	7.91933	8.54544	8.81624	8.57041	9.14197	7.43109	9.44128	9.49796	9.06102	0.223708	0.299462	2.2339	9.60407e-07	2.29057	1.5109e-07	1.85363	1.97697e-06	0	Plant invertase/pectin methylesterase inhibitor superfamily protein; FUNCTIONS IN: enzyme inhibitor activity, pectinesterase inhibitor activity, pectinesterase activity; INVOLVED IN: biological_process unknown; LOCATED IN: endomembrane system; EXPRESSED IN: 6 plant structures; EXPRESSED DURING: 4 anthesis, petal differentiation and expansion stage; CONTAINS InterPro DOMAIN/s: Pectinesterase inhib…
AT5G47090	7.54926	7.36461	7.61514	7.58013	7.6897	7.29903	7.68517	7.62015	8.2841	9.01152	0.135904	0.22093	0.0708868	0.212711	0.734838	6.31324e-06	1.46226	5.06731e-10	0	unknown protein; CONTAINS InterPro DOMAIN/s: Protein of unknown function DUF2052, coiled-coil (InterPro:IPR018613); Has 30201 Blast hits to 17322 proteins in 780 species: Archae - 12; Bacteria - 1396; Metazoa - 17338; Fungi - 3422; Plants - 5037; Viruses - 0; Other Eukaryotes - 2996 (source: NCBI BLink).
AT5G47250	7.20532	6.73036	7.4337	6.41564	6.41882	6.88454	6.83477	6.54232	5.83087	6.11203	-0.370555	0.0209744	-0.663004	0.000113547	-1.37445	4.04025e-09	-1.09329	7.67148e-08	0	LRR and NB-ARC domains-containing disease resistance protein; FUNCTIONS IN: ATP binding; INVOLVED IN: apoptosis, defense response; LOCATED IN: mitochondrion; EXPRESSED IN: 18 plant structures; EXPRESSED DURING: 11 growth stages; CONTAINS InterPro DOMAIN/s: NB-ARC (InterPro:IPR002182), Leucine-rich repeat (InterPro:IPR001611), Disease resistance protein (InterPro:IPR000767); BEST Arabidopsis thali…
AT5G46690	7.47208	6.91943	7.13043	6.81984	6.7096	7.12714	7.11786	6.78149	6.5277	6.32892	-0.354212	0.0292789	-0.690581	0.000102636	-0.944376	9.25018e-07	-1.14315	6.32795e-08	BETA HLH PROTEIN 71 (bHLH071)	beta HLH protein 71 (bHLH071); FUNCTIONS IN: DNA binding, sequence-specific DNA binding transcription factor activity; INVOLVED IN: regulation of transcription; LOCATED IN: nucleus; EXPRESSED IN: 16 plant structures; EXPRESSED DURING: 13 growth stages; CONTAINS InterPro DOMAIN/s: Helix-loop-helix DNA-binding domain (InterPro:IPR001092), Helix-loop-helix DNA-binding (InterPro:IPR011598); BEST Arab…
AT5G46770	5.51092	7.24752	6.20622	6.84542	6.87739	6.65321	5.94192	6.75357	7.80872	7.22268	0.431	0.0478458	1.24265	6.78797e-06	2.2978	4.70575e-10	1.71176	2.15534e-08	0	unknown protein; Has 30201 Blast hits to 17322 proteins in 780 species: Archae - 12; Bacteria - 1396; Metazoa - 17338; Fungi - 3422; Plants - 5037; Viruses - 0; Other Eukaryotes - 2996 (source: NCBI BLink).
AT5G46740	8.0756	8.068	8.0165	7.85205	7.75245	7.90631	8.50176	7.83785	7.2981	7.03717	0.426159	0.00958594	-0.237745	0.04395	-0.777502	5.6927e-06	-1.03843	1.26619e-07	UBIQUITIN-SPECIFIC PROTEASE 21 (UBP21)	Encodes a ubiquitin-specific protease.
AT5G46570	8.41477	8.38247	8.80567	8.58829	8.5289	8.40865	8.56009	8.4234	7.76632	7.40417	0.145325	0.17036	0.00862945	0.306646	-0.648447	5.84628e-06	-1.0106	1.52904e-08	BR-SIGNALING KINASE 2 (BSK2)	Encodes BR-signaling kinase 2 (BSK2), one of the three homologous BR-signaling kinases (BSK1, AT4G35230; BSK2, AT5G46570; BSK3, AT4G00710). Mediates signal transduction from receptor kinase BRI1 by functioning as the substrate of BRI1. Plasma membrane localized.
AT5G46580	8.48116	8.7025	8.77527	8.34922	8.05461	8.0687	8.77555	8.10375	7.20175	7.25251	0.294394	0.0238077	-0.377411	0.00215041	-1.27941	6.73062e-10	-1.22865	8.25912e-10	0	pentatricopeptide (PPR) repeat-containing protein; INVOLVED IN: biological_process unknown; LOCATED IN: chloroplast; EXPRESSED IN: 23 plant structures; EXPRESSED DURING: 13 growth stages; CONTAINS InterPro DOMAIN/s: Pentatricopeptide repeat (InterPro:IPR002885), Smr protein/MutS2 C-terminal (InterPro:IPR002625); BEST Arabidopsis thaliana protein match is: pentatricopeptide (PPR) repeat-containing…
AT5G46620	9.13317	8.50258	8.74071	8.55657	8.52463	8.64382	8.65089	8.50785	8.16929	7.51733	-0.482285	0.00111515	-0.625322	2.55027e-05	-0.96388	3.02931e-08	-1.61584	1.43107e-11	0	unknown protein; BEST Arabidopsis thaliana protein match is: unknown protein (TAIR:AT4G17960.1); Has 1807 Blast hits to 1807 proteins in 277 species: Archae - 0; Bacteria - 0; Metazoa - 736; Fungi - 347; Plants - 385; Viruses - 0; Other Eukaryotes - 339 (source: NCBI BLink).
AT5G46700	9.80649	9.82137	9.72048	9.56458	9.50755	9.83256	9.9724	9.7134	8.90558	8.67496	0.165905	0.215693	-0.0930996	0.201953	-0.900914	4.69443e-06	-1.13153	2.30907e-07	TORNADO 2 (TRN2);TETRASPANIN 1 (TET1)	Encodes a transmembrane protein of the tetraspanin (TET) family, one of 17 members found in Arabidopsis. Double mutant analysis showed that TRN1 and TRN2 act in the same pathway. Required for the maintenance of both the radial pattern of tissue differentiation in the root and for the subsequent circumferential pattern within the epidermis.
AT5G46730	9.74287	8.12251	8.08493	7.99092	7.66582	8.33607	7.95371	7.08543	7.24356	7.17229	-1.78916	7.63296e-07	-2.65744	1.06336e-09	-2.49931	3.98769e-10	-2.57058	1.78584e-10	0	glycine-rich protein; FUNCTIONS IN: molecular_function unknown; INVOLVED IN: biological_process unknown; LOCATED IN: endomembrane system; EXPRESSED IN: 21 plant structures; EXPRESSED DURING: 13 growth stages; Has 448555 Blast hits to 73639 proteins in 3057 species: Archae - 1103; Bacteria - 116328; Metazoa - 161151; Fungi - 31669; Plants - 45641; Viruses - 5898; Other Eukaryotes - 86765 (source: …
AT5G46760	7.58793	7.61202	7.37338	7.47052	7.69841	7.5681	7.46961	7.93598	8.42128	8.96709	-0.118313	0.273108	0.348052	0.0118649	0.833348	3.54087e-06	1.37916	3.59254e-09	(MYC3)	MYC3 is a JAZ-interacting transcription factor that act together with MYC2 and MYC4 to activate JA-responses.
AT5G46790	8.64701	8.47977	7.69036	7.12217	7.62604	7.90055	8.40261	7.76706	6.74476	5.82323	-0.244397	0.125608	-0.879953	3.11022e-05	-1.90225	3.85385e-10	-2.82378	8.36103e-13	REGULATORY COMPONENTS OF ABA RECEPTOR 12 (RCAR12);PYR1-LIKE 1 (PYL1)	Encodes a member of the PYR (pyrabactin resistance )/PYL(PYR1-like)/RCAR (regulatory components of ABA receptor) family proteins with 14 members. PYR/PYL/RCAR family proteins function as abscisic acid sensors. Mediate ABA-dependent regulation of protein phosphatase 2Cs ABI1 and ABI2.
AT5G46780	5.46331	4.90594	4.18753	4.08438	4.48946	4.31326	4.54793	5.09213	4.20423	4.26324	-0.91538	4.46075e-05	-0.371186	0.0125898	-1.25908	4.71621e-08	-1.20007	7.50303e-08	0	VQ motif-containing protein; CONTAINS InterPro DOMAIN/s: VQ (InterPro:IPR008889); BEST Arabidopsis thaliana protein match is: VQ motif-containing protein (TAIR:AT2G35230.1); Has 4455 Blast hits to 3562 proteins in 419 species: Archae - 0; Bacteria - 294; Metazoa - 1785; Fungi - 574; Plants - 1062; Viruses - 216; Other Eukaryotes - 524 (source: NCBI BLink).
AT5G46840	8.92956	9.00238	8.68102	8.49452	8.93481	8.52446	8.98508	8.78635	9.31804	10.0292	0.0555239	0.395119	-0.143208	0.129179	0.388485	0.00420168	1.09961	1.13055e-07	0	RNA-binding (RRM/RBD/RNP motifs) family protein; FUNCTIONS IN: RNA binding, nucleotide binding, nucleic acid binding; EXPRESSED IN: 24 plant structures; EXPRESSED DURING: 15 growth stages; CONTAINS InterPro DOMAIN/s: RNA recognition motif, RNP-1 (InterPro:IPR000504), Nucleotide-binding, alpha-beta plait (InterPro:IPR012677); Has 1807 Blast hits to 1807 proteins in 277 species: Archae - 0; Bacteri…
AT5G46470	4.44793	4.90465	4.74517	4.84817	4.96028	4.69253	4.84601	5.76611	5.10313	5.55634	0.398084	0.0633652	1.31818	3.73501e-06	0.655203	0.00116047	1.10841	6.76159e-06	RESISTANT TO P. SYRINGAE 6 (RPS6)	Encodes RPS6 (RESISTANT TO P. SYRINGAE 6), a member of the TIR-NBS-LRR class resistance protein.
AT5G46180	7.79878	8.08768	8.05057	8.31789	8.16255	8.30142	8.04407	8.60164	9.34901	9.1182	0.245289	0.160901	0.80286	0.000289443	1.55023	4.34808e-08	1.31943	3.17779e-07	ORNITHINE-DELTA-AMINOTRANSFERASE (DELTA-OAT)	Encodes an ornithine delta-aminotransferase that is transcriptionally up-regulated in young seedlings and in response to salt stress. It is unlikely to play a role in salt-stress-induced proline accumulation, however, it appears to participate in arginine and ornithine catabolism.
AT5G46200	5.79759	6.48714	7.05626	7.45679	7.49753	7.23667	6.22207	7.34235	7.56139	7.24297	0.424471	0.0862337	1.54475	4.55211e-06	1.7638	2.06813e-07	1.44538	2.27583e-06	0	Protein of Unknown Function (DUF239); FUNCTIONS IN: molecular_function unknown; INVOLVED IN: biological_process unknown; LOCATED IN: endomembrane system; EXPRESSED IN: petal, leaf whorl, male gametophyte, flower, pollen tube; EXPRESSED DURING: L mature pollen stage, M germinated pollen stage, 4 anthesis, petal differentiation and expansion stage; CONTAINS InterPro DOMAIN/s: Protein of unknown fun…
AT5G46240	6.89712	7.33305	7.4316	7.3802	7.31964	7.65584	7.09271	7.38635	6.16412	5.03447	0.195585	0.187335	0.489233	0.00443129	-0.733005	8.13289e-05	-1.86265	4.44871e-10	POTASSIUM CHANNEL IN ARABIDOPSIS THALIANA 1 (KAT1)	Encodes a potassium channel protein (KAT1). ABA triggers KAT1 endocytosis both in epidermal cells as well as guard cells. Upon removal of ABA, KAT1 is recycled back to the plasma membrane. KAT1 is localized within 0.5?0.6 &#956;m diameter microdomains at the plasma membrane surface. KAT1 belongs to the Shaker family K+ channel. This family includes five groups based on phylogenetic analysis (FEBS…
AT5G46280	9.62196	9.65521	9.34908	8.99598	8.93383	8.93517	9.70144	8.88869	7.95566	7.68351	0.0794767	0.319643	-0.733272	8.4012e-06	-1.6663	3.45416e-11	-1.93845	2.43384e-12	MINICHROMOSOME MAINTENANCE 3 (MCM3)	MINICHROMOSOME MAINTENANCE 3 (MCM3); FUNCTIONS IN: nucleoside-triphosphatase activity, DNA-dependent ATPase activity, DNA binding, nucleotide binding, ATP binding; INVOLVED IN: cell proliferation, DNA-dependent DNA replication initiation, DNA unwinding involved in replication; LOCATED IN: nuclear chromatin; EXPRESSED IN: 23 plant structures; EXPRESSED DURING: 16 growth stages; CONTAINS InterPro D…
AT5G46410	7.12435	6.9918	7.09186	7.49226	7.526	7.2487	6.95806	7.86741	8.74109	8.47282	-0.166283	0.213077	0.743063	0.000106888	1.61674	1.91468e-09	1.34847	1.86279e-08	SCP1-LIKE SMALL PHOSPHATASE 4 (SSP4)	Encodes a SCP1-like small phosphatase (SSP). Three SSPs form a unique group with long N-terminal extensions: AT5G46410 (SSP4), AT5G11860 (SSP5), AT4G18140 (SSP4b). SSP4 and SSP4b were localized exclusively in the nuclei, whereas SSP5 accumulated in both nuclei and cytoplasm. All three SSPs encodes active CTD phosphatases like animal SCP1 family proteins, with distinct substrate specificities: SSP…
AT5G45810	4.99153	5.62853	5.66299	6.11405	6.3018	5.79612	5.71238	5.99727	6.27005	6.1097	0.720856	0.000714595	1.00575	6.40725e-06	1.27852	7.46083e-08	1.11817	3.7244e-07	SNF1-RELATED PROTEIN KINASE 3.5 (SnRK3.5);CBL-INTERACTING PROTEIN KINASE 19 (CIPK19)	Encodes a member of the SNF1-related kinase (SnRK) gene family (SnRK3.5), which has also been reported as a member of the CBL-interacting protein kinases (CIPK19).
AT5G45820	4.75412	6.13382	5.69204	5.83331	6.28408	5.68204	5.62812	5.90692	6.62186	6.1623	0.874004	0.000220599	1.1528	2.67559e-06	1.86774	9.51541e-10	1.40818	3.76235e-08	CBL-INTERACTING PROTEIN KINASE 20 (CIPK20);PROTEIN KINASE 18 (PKS18);SNF1-RELATED PROTEIN KINASE 3.6 (SnRK3.6)	Encodes a CBL-interacting serine/threonine protein kinase comprised of an N-terminal kinase catalytic domain similar to SNF1/AMPK and a unique C-terminal regulatory domain.
AT5G45670	11.3633	11.0145	10.7049	10.3117	10.4383	10.9126	10.7866	10.9685	9.7857	8.92342	-0.576709	0.00294985	-0.394815	0.00987386	-1.57761	2.47569e-09	-2.43989	3.44879e-12	0	GDSL-like Lipase/Acylhydrolase superfamily protein; FUNCTIONS IN: hydrolase activity, acting on ester bonds, carboxylesterase activity; INVOLVED IN: lipid metabolic process; LOCATED IN: endomembrane system; EXPRESSED IN: 19 plant structures; EXPRESSED DURING: 13 growth stages; CONTAINS InterPro DOMAIN/s: Lipase, GDSL (InterPro:IPR001087); BEST Arabidopsis thaliana protein match is: GDSL-like Lipa…
AT5G45750	9.92823	9.43281	9.70453	9.6074	9.25676	9.60869	9.62255	9.75291	8.9571	8.4754	-0.305684	0.0237468	-0.175324	0.0652488	-0.971131	4.89816e-08	-1.45283	1.27006e-10	RAB GTPASE HOMOLOG A1C (RABA1c);RAB GTPASE HOMOLOG A1C (AtRABA1c)	RAB GTPase homolog A1C (RABA1c); FUNCTIONS IN: GTP binding; INVOLVED IN: protein transport, small GTPase mediated signal transduction; LOCATED IN: plasma membrane, nucleus, vacuole; EXPRESSED IN: 26 plant structures; EXPRESSED DURING: 14 growth stages; CONTAINS InterPro DOMAIN/s: Ras GTPase (InterPro:IPR001806), Small GTP-binding protein (InterPro:IPR005225), Small GTPase (InterPro:IPR020851), Ra…
AT5G45850	5.77102	5.65664	5.60147	5.5341	5.39357	5.22398	5.77151	5.19537	4.30072	4.39278	0.000491214	0.488139	-0.575647	0.00299867	-1.4703	6.4979e-08	-1.37824	1.2963e-07	0	Protein of unknown function (DUF688); CONTAINS InterPro DOMAIN/s: Protein of unknown function DUF688 (InterPro:IPR007789); BEST Arabidopsis thaliana protein match is: Protein of unknown function (DUF688) (TAIR:AT4G18630.1); Has 103 Blast hits to 72 proteins in 14 species: Archae - 0; Bacteria - 0; Metazoa - 3; Fungi - 1; Plants - 89; Viruses - 0; Other Eukaryotes - 10 (source: NCBI BLink).
AT5G45920	6.88833	6.87822	7.54224	7.26143	7.68679	7.72482	7.51093	7.31221	7.85499	8.06146	0.622597	0.000522584	0.423878	0.00286851	0.966658	2.69474e-07	1.17313	1.57409e-08	0	SGNH hydrolase-type esterase superfamily protein; FUNCTIONS IN: hydrolase activity, hydrolase activity, acting on ester bonds, carboxylesterase activity; INVOLVED IN: lipid metabolic process; LOCATED IN: cellular_component unknown; EXPRESSED IN: 14 plant structures; EXPRESSED DURING: 6 growth stages; CONTAINS InterPro DOMAIN/s: Esterase, SGNH hydrolase-type, subgroup (InterPro:IPR013831), Lipase,…
AT5G45960	8.86165	8.9815	8.95978	9.02744	9.13387	8.94861	8.77768	8.88434	8.28084	6.96086	-0.0839684	0.375322	0.0226966	0.29749	-0.580812	0.00143155	-1.90079	1.44341e-09	0	GDSL-like Lipase/Acylhydrolase superfamily protein; FUNCTIONS IN: lipase activity, hydrolase activity, acting on ester bonds, carboxylesterase activity; INVOLVED IN: lipid metabolic process; LOCATED IN: endomembrane system; EXPRESSED IN: 11 plant structures; EXPRESSED DURING: 6 growth stages; CONTAINS InterPro DOMAIN/s: Lipase, GDSL (InterPro:IPR001087); BEST Arabidopsis thaliana protein match is…
AT5G45880	10.535	11.904	11.5582	12.0238	11.9647	11.9516	10.971	11.9588	12.4783	12.0835	0.436021	0.0179311	1.42384	8.35316e-08	1.94329	2.01837e-10	1.54853	3.51434e-09	0	Pollen Ole e 1 allergen and extensin family protein; FUNCTIONS IN: molecular_function unknown; INVOLVED IN: biological_process unknown; LOCATED IN: extracellular space, endomembrane system; EXPRESSED IN: 11 plant structures; EXPRESSED DURING: L mature pollen stage, M germinated pollen stage, 4 anthesis, C globular stage, petal differentiation and expansion stage; CONTAINS InterPro DOMAIN/s: Polle…
AT5G45710	7.23521	7.43771	7.36593	7.28762	7.60098	7.56749	7.37089	7.77484	8.06742	8.24707	0.135682	0.279777	0.539627	0.00257834	0.832207	2.4431e-05	1.01186	2.28552e-06	HEAT SHOCK TRANSCRIPTION FACTOR A4C (AT-HSFA4C);HEAT SHOCK TRANSCRIPTION FACTOR A4C (HSFA4C);ROOT HANDEDNESS 1 (RHA1)	member of Heat Stress Transcription Factor (Hsf) family
AT5G45780	6.02036	5.7936	5.67234	5.39546	4.82349	5.41027	5.44667	5.20583	4.47051	4.61184	-0.573696	0.00905054	-0.814536	0.000210284	-1.54986	3.25138e-08	-1.40853	9.91134e-08	0	Leucine-rich repeat protein kinase family protein; FUNCTIONS IN: protein serine/threonine kinase activity, kinase activity, ATP binding; INVOLVED IN: transmembrane receptor protein tyrosine kinase signaling pathway, protein amino acid phosphorylation; LOCATED IN: endomembrane system; EXPRESSED IN: 6 plant structures; EXPRESSED DURING: F mature embryo stage, petal differentiation and expansion sta…
AT5G45490	5.4934	5.81265	5.52993	5.49401	5.82907	5.38851	5.53688	5.92493	6.11485	7.18375	0.0434765	0.427507	0.431526	0.00953491	0.62145	0.000425844	1.69035	2.22832e-09	0	P-loop containing nucleoside triphosphate hydrolases superfamily protein; FUNCTIONS IN: ATP binding; INVOLVED IN: apoptosis; LOCATED IN: cellular_component unknown; CONTAINS InterPro DOMAIN/s: NB-ARC (InterPro:IPR002182); BEST Arabidopsis thaliana protein match is: P-loop containing nucleoside triphosphate hydrolases superfamily protein (TAIR:AT5G45440.1); Has 3977 Blast hits to 3964 proteins in …
AT5G45530	5.40669	5.20516	5.55342	5.26116	5.14448	5.08772	5.72995	4.79627	4.73712	4.23958	0.323269	0.114455	-0.610413	0.00434769	-0.669568	0.00118953	-1.1671	4.91244e-06	0	Protein of unknown function (DUF594); FUNCTIONS IN: molecular_function unknown; INVOLVED IN: biological_process unknown; LOCATED IN: endomembrane system; EXPRESSED IN: 13 plant structures; EXPRESSED DURING: C globular stage, F mature embryo stage, petal differentiation and expansion stage; CONTAINS InterPro DOMAIN/s: Protein of unknown function DUF594 (InterPro:IPR007658); BEST Arabidopsis thalia…
AT5G45600	8.76202	8.50229	8.53009	8.4558	8.37269	8.24284	8.48123	8.57742	8.13548	7.68158	-0.280782	0.0340422	-0.184599	0.0579746	-0.626534	1.2157e-05	-1.08043	9.09235e-09	GLIOMAS 41 (GAS41);TBP-ASSOCIATED FACTOR 14B (TAF14b)	The GSA41 human homolog is expressed in nuclei and binds NuMA, a component of the nuclear matrix in interphase nuclei. In addition to Arabidopsis, GSA41 is found in Drosophila, C.elegans, yeast and man.
AT5G45650	7.98394	7.81265	8.04805	7.63783	7.7083	7.40009	8.35764	7.51472	7.23936	6.3216	0.373696	0.0266584	-0.469219	0.00293738	-0.74458	2.22315e-05	-1.66234	4.82577e-10	0	subtilase family protein; FUNCTIONS IN: identical protein binding, serine-type endopeptidase activity; INVOLVED IN: proteolysis, negative regulation of catalytic activity; LOCATED IN: endomembrane system; EXPRESSED IN: 23 plant structures; EXPRESSED DURING: 13 growth stages; CONTAINS InterPro DOMAIN/s: Protease-associated PA (InterPro:IPR003137), Proteinase inhibitor, propeptide (InterPro:IPR0090…
AT5G45680	9.86753	9.56935	9.36528	9.44235	9.51438	9.23286	9.49398	8.98056	8.41533	8.34055	-0.373546	0.0214245	-0.886968	6.28572e-06	-1.4522	2.26012e-09	-1.52697	7.99193e-10	FK506-BINDING PROTEIN 13 (FKBP13);FK506 BINDING PROTEIN 13 (ATFKBP13)	Peptidyl-Prolyl Isomerase located in chloroplast thylakoid lumen
AT5G45700	8.50743	8.1057	8.40234	7.54889	7.31211	7.81602	8.33442	8.25309	6.87029	5.87574	-0.173012	0.286686	-0.254337	0.104706	-1.63714	1.88713e-07	-2.63169	1.89351e-10	0	Haloacid dehalogenase-like hydrolase (HAD) superfamily protein; FUNCTIONS IN: phosphatase activity; EXPRESSED IN: 19 plant structures; EXPRESSED DURING: 10 growth stages; CONTAINS InterPro DOMAIN/s: Dullard-like phosphatase domain (InterPro:IPR011948), NLI interacting factor (InterPro:IPR004274); BEST Arabidopsis thaliana protein match is: Haloacid dehalogenase-like hydrolase (HAD) superfamily pr…
AT5G45340	7.0119	6.92409	7.31884	7.43876	7.46536	7.34094	6.7861	8.55387	6.91134	5.83483	-0.225799	0.163196	1.54197	9.46466e-08	-0.100555	0.159178	-1.17707	5.37521e-07	CYTOCHROME P450, FAMILY 707, SUBFAMILY A, POLYPEPTIDE 3 (CYP707A3)	Encodes a protein with ABA 8'-hydroxylase activity; involved in ABA catabolism. Mutant analyses show that disruption in the gene results in more drought tolerance whereas overexpression results in increased transpiration rate and reduced drought tolerance. Gene involved in postgermination growth. Plant P450 CYP707A3, ABA 8'-hydroxylase, binds enantioselectively (+)-ABA but not (-)-ABA, whereas th…
AT5G45360	8.89244	9.02935	8.96418	9.14272	9.26099	9.15499	8.86784	9.39797	10.0875	10.3709	-0.0245972	0.433121	0.50553	9.21398e-05	1.19507	4.98799e-10	1.4785	1.50182e-11	0	F-box family protein; CONTAINS InterPro DOMAIN/s: F-box domain, cyclin-like (InterPro:IPR001810), F-box domain, Skp2-like (InterPro:IPR022364), Herpesvirus UL92 (InterPro:IPR004289); Has 30201 Blast hits to 17322 proteins in 780 species: Archae - 12; Bacteria - 1396; Metazoa - 17338; Fungi - 3422; Plants - 5037; Viruses - 0; Other Eukaryotes - 2996 (source: NCBI BLink).
AT5G45310	4.47153	4.74352	4.59102	5.0181	6.16199	4.87649	4.74314	6.55807	9.22167	9.62641	0.271616	0.141721	2.08654	6.74061e-09	4.75014	8.45881e-15	5.15488	1.78477e-15	0	unknown protein; LOCATED IN: endomembrane system; EXPRESSED IN: stem, inflorescence meristem, root, leaf; EXPRESSED DURING: LP.04 four leaves visible; Has 30201 Blast hits to 17322 proteins in 780 species: Archae - 12; Bacteria - 1396; Metazoa - 17338; Fungi - 3422; Plants - 5037; Viruses - 0; Other Eukaryotes - 2996 (source: NCBI BLink).
AT5G44930	5.93146	6.16905	6.50989	6.37597	6.46512	5.84601	6.20015	6.32193	6.90507	7.01038	0.268686	0.115041	0.390474	0.0166804	0.973614	5.42683e-06	1.07892	1.37277e-06	ARABINAN DEFICIENT 2 (ARAD2)	Encodes a putative arabinosyltransferase.
AT5G45020	8.41799	7.95744	7.86368	7.93149	7.7572	8.03738	7.82505	7.73888	7.52464	7.41258	-0.592942	0.00382455	-0.679113	0.000407167	-0.893353	9.26487e-06	-1.00541	2.02412e-06	0	Glutathione S-transferase family protein; CONTAINS InterPro DOMAIN/s: Glutathione S-transferase, predicted (InterPro:IPR016639), Glutathione S-transferase, C-terminal (InterPro:IPR004046), Glutathione S-transferase, C-terminal-like (InterPro:IPR010987), Glutathione S-transferase/chloride channel, C-terminal (InterPro:IPR017933), Thioredoxin-like fold (InterPro:IPR012336); BEST Arabidopsis thalian…
AT5G45160	7.71196	7.76514	7.9962	7.83299	8.03204	7.95811	8.20417	8.01584	8.40955	8.91153	0.492215	0.0036436	0.303882	0.0179773	0.697595	1.69783e-05	1.19958	1.43464e-08	0	Root hair defective 3 GTP-binding protein (RHD3); FUNCTIONS IN: GTP binding; LOCATED IN: endoplasmic reticulum; EXPRESSED IN: 24 plant structures; EXPRESSED DURING: 13 growth stages; CONTAINS InterPro DOMAIN/s: Root hair defective 3 GTP-binding (InterPro:IPR008803); BEST Arabidopsis thaliana protein match is: Root hair defective 3 GTP-binding protein (RHD3) (TAIR:AT3G13870.1); Has 535 Blast hits …
AT5G44660	6.71282	6.85908	6.50722	6.67628	6.76069	6.8558	6.74009	6.49683	7.01712	7.93949	0.0272673	0.438686	-0.215986	0.0465582	0.304302	0.00803486	1.22668	4.26548e-09	0	unknown protein; BEST Arabidopsis thaliana protein match is: unknown protein (TAIR:AT4G20190.1); Has 944 Blast hits to 462 proteins in 141 species: Archae - 2; Bacteria - 370; Metazoa - 161; Fungi - 102; Plants - 64; Viruses - 6; Other Eukaryotes - 239 (source: NCBI BLink).
AT5G44650	9.64828	9.61353	9.29161	9.32401	9.32722	9.23394	9.72965	9.2187	8.87363	8.60911	0.0813763	0.336095	-0.429574	0.00277172	-0.774649	4.71187e-06	-1.03916	9.51803e-08	CHLOROPLAST PROTEIN-ENHANCING STRESS TOLERANCE (CEST);YCF3-INTERACTING PROTEIN 1 (Y3IP1);ARABIDOPSIS THALIANA CHLOROPLAST PROTEIN-ENHANCING STRESS TOLERANCE (AtCEST)	Encodes a nucleus-encoded thylakoid protein, cooperates with the plastid-encoded Ycf3 protein in photosystem i assembly. Also induces tolerance to multiple environmental stresses and reduces photooxidative damage.
AT5G44670	8.64097	9.06653	8.97109	9.18306	9.48827	9.2216	9.29915	9.43013	9.82707	10.0952	0.658178	0.00051212	0.789161	2.18907e-05	1.1861	3.52984e-08	1.45424	1.58744e-09	0	Domain of unknown function (DUF23); CONTAINS InterPro DOMAIN/s: Protein of unknown function DUF23 (InterPro:IPR008166); BEST Arabidopsis thaliana protein match is: Domain of unknown function (DUF23) (TAIR:AT4G20170.1); Has 204 Blast hits to 204 proteins in 35 species: Archae - 0; Bacteria - 27; Metazoa - 39; Fungi - 0; Plants - 129; Viruses - 0; Other Eukaryotes - 9 (source: NCBI BLink).
AT5G44700	7.47226	7.26019	7.15565	7.07079	7.18627	7.68634	7.39496	7.52818	6.85378	6.41223	-0.077302	0.404874	0.0559238	0.271914	-0.618475	0.00337508	-1.06003	3.37731e-05	GASSHO 2 (GSO2);EMBRYO SAC DEVELOPMENT ARREST 23 (EDA23)	Encodes GASSHO2 (GSO2), a putative leucine-rich repeat transmembrane-type receptor kinase. GSO2 and a homolog GSO1 (At4g20140) are required for the formation of a normal epidermal surface during embryogenesis.
AT5G44780	7.13851	7.14244	7.00852	6.69166	6.55939	6.71987	7.37373	6.84008	6.14113	5.86847	0.235219	0.118781	-0.298433	0.029883	-0.997383	9.67643e-07	-1.27004	3.30207e-08	0	unknown protein; BEST Arabidopsis thaliana protein match is: unknown protein (TAIR:AT4G20020.2); Has 9661 Blast hits to 6233 proteins in 635 species: Archae - 4; Bacteria - 1116; Metazoa - 4251; Fungi - 1510; Plants - 1359; Viruses - 43; Other Eukaryotes - 1378 (source: NCBI BLink).
AT5G44720	9.57062	9.52724	9.30198	9.23538	9.00642	9.28098	9.48346	9.2984	8.67531	8.53357	-0.0871601	0.339918	-0.272223	0.0362119	-0.895305	2.47474e-06	-1.03705	3.31881e-07	0	Molybdenum cofactor sulfurase family protein; FUNCTIONS IN: molybdenum ion binding, Mo-molybdopterin cofactor sulfurase activity, pyridoxal phosphate binding, catalytic activity; INVOLVED IN: biological_process unknown; LOCATED IN: cellular_component unknown; EXPRESSED IN: 22 plant structures; EXPRESSED DURING: 13 growth stages; CONTAINS InterPro DOMAIN/s: Pyruvate kinase, beta-barrel-like (Inter…
AT5G44870	6.38349	6.3983	6.051	5.68101	6.18135	5.76606	6.64543	5.49241	5.24494	5.01556	0.261936	0.182887	-0.891081	0.000435553	-1.13855	1.40104e-05	-1.36793	1.41287e-06	LAZARUS 5 (LAZ5)	Encodes LAZ5, a TIR-class NB-LRR R protein of unknown pathogen specificity with sequence similarity to RPS4, an R protein conferring resistance to Pseudomonas syringae expressing the effector AvrRPS4. Overexpression of LAZ5 results in hypersensitive cell death (plants did not survive to set seeds).
AT5G44130	8.71698	9.34297	7.20147	6.51251	7.04599	6.88735	7.77096	7.51636	5.72426	5.28812	-0.946018	0.000159245	-1.20061	2.85268e-06	-2.99271	2.15307e-12	-3.42885	1.93839e-13	FASCICLIN-LIKE ARABINOGALACTAN PROTEIN 13 PRECURSOR (FLA13)	FASCICLIN-like arabinogalactan protein 13 precursor (FLA13); FUNCTIONS IN: molecular_function unknown; LOCATED IN: anchored to plasma membrane, plasma membrane, anchored to membrane, plant-type cell wall; EXPRESSED IN: 23 plant structures; EXPRESSED DURING: 14 growth stages; CONTAINS InterPro DOMAIN/s: FAS1 domain (InterPro:IPR000782); BEST Arabidopsis thaliana protein match is: FASCICLIN-like ar…
AT5G44310	4.48522	4.28898	4.30254	4.33349	4.41124	4.28142	4.18753	4.73408	6.51222	6.70716	-0.297694	0.0820988	0.24886	0.0622154	2.02699	1.84513e-10	2.22194	3.00784e-11	0	Late embryogenesis abundant protein (LEA) family protein; INVOLVED IN: embryo development ending in seed dormancy; EXPRESSED IN: cotyledon; BEST Arabidopsis thaliana protein match is: Late embryogenesis abundant protein (LEA) family protein (TAIR:AT4G21020.1); Has 48356 Blast hits to 24924 proteins in 2440 species: Archae - 556; Bacteria - 15482; Metazoa - 11997; Fungi - 3418; Plants - 3641; Viru…
AT5G44400	8.98649	8.83599	9.60542	9.67776	9.82877	9.32848	9.15784	9.75487	8.99296	7.84412	0.171343	0.237976	0.768376	0.000256643	0.00647084	0.253408	-1.14237	9.84528e-07	0	FAD-binding Berberine family protein; FUNCTIONS IN: electron carrier activity, oxidoreductase activity, FAD binding, catalytic activity; LOCATED IN: cell wall; EXPRESSED IN: 18 plant structures; EXPRESSED DURING: 10 growth stages; CONTAINS InterPro DOMAIN/s: FAD-linked oxidase, FAD-binding, subdomain 2 (InterPro:IPR016168), FAD-binding, type 2 (InterPro:IPR016166), Berberine/berberine-like (Inter…
AT5G44300	10.2945	11.1314	10.7341	11.4511	11.3315	11.7335	10.5698	11.8131	12.0281	11.5196	0.275369	0.132887	1.5186	3.146e-07	1.7336	1.06067e-08	1.2251	9.18571e-07	0	Dormancy/auxin associated family protein; CONTAINS InterPro DOMAIN/s: Dormancyauxin associated (InterPro:IPR008406); BEST Arabidopsis thaliana protein match is: Dormancy/auxin associated family protein (TAIR:AT2G33830.2); Has 158 Blast hits to 158 proteins in 46 species: Archae - 0; Bacteria - 0; Metazoa - 0; Fungi - 0; Plants - 158; Viruses - 0; Other Eukaryotes - 0 (source: NCBI BLink).
AT5G44440	6.06274	6.14085	6.25611	5.96264	5.99851	5.868	6.11191	5.55086	5.25726	4.96979	0.0491752	0.436323	-0.511872	0.0153632	-0.80548	0.000476472	-1.09294	2.2812e-05	0	FAD-binding Berberine family protein; FUNCTIONS IN: electron carrier activity, oxidoreductase activity, FAD binding, catalytic activity; LOCATED IN: endomembrane system; EXPRESSED IN: petal, embryo, sepal, pedicel, flower; EXPRESSED DURING: 4 anthesis, C globular stage, petal differentiation and expansion stage; CONTAINS InterPro DOMAIN/s: FAD-binding, type 2 (InterPro:IPR016166), Berberine/berbe…
AT5G44560	9.87724	9.49397	9.56079	9.11221	9.11904	9.20425	9.50853	9.06153	8.17745	7.96746	-0.368701	0.0203179	-0.815703	1.21252e-05	-1.69978	1.84244e-10	-1.90977	2.10923e-11	(VPS2.2)	VPS2.2; CONTAINS InterPro DOMAIN/s: Snf7 (InterPro:IPR005024); BEST Arabidopsis thaliana protein match is: vacuolar protein sorting-associated protein 2.3 (TAIR:AT1G03950.1); Has 1712 Blast hits to 1710 proteins in 241 species: Archae - 0; Bacteria - 17; Metazoa - 794; Fungi - 317; Plants - 378; Viruses - 0; Other Eukaryotes - 206 (source: NCBI BLink).
AT5G44260	5.63711	6.62139	6.71462	6.76773	6.95565	6.51662	6.52225	6.72547	6.92764	6.72526	0.885139	0.000100858	1.08836	2.39535e-06	1.29052	6.08489e-08	1.08815	4.96282e-07	0	Zinc finger C-x8-C-x5-C-x3-H type family protein; CONTAINS InterPro DOMAIN/s: Zinc finger, CCCH-type (InterPro:IPR000571); BEST Arabidopsis thaliana protein match is: Zinc finger C-x8-C-x5-C-x3-H type family protein (TAIR:AT1G03790.1); Has 1182 Blast hits to 968 proteins in 143 species: Archae - 0; Bacteria - 0; Metazoa - 415; Fungi - 15; Plants - 396; Viruses - 3; Other Eukaryotes - 353 (source:…
AT5G43920	7.1613	7.19312	7.03592	7.03991	7.06266	7.31706	7.00822	7.26445	7.8173	8.48471	-0.153081	0.181058	0.103154	0.159581	0.656004	1.48796e-05	1.32342	1.23766e-09	0	transducin family protein / WD-40 repeat family protein; CONTAINS InterPro DOMAIN/s: WD40 repeat 2 (InterPro:IPR019782), WD40 repeat, conserved site (InterPro:IPR019775), WD40 repeat (InterPro:IPR001680), CTLH, C-terminal LisH motif (InterPro:IPR006595), G-protein beta WD-40 repeat, region (InterPro:IPR020472), WD40 repeat-like-containing domain (InterPro:IPR011046), WD40-repeat-containing domain…
AT5G44060	8.12794	8.1103	7.79644	7.58864	7.54186	7.88232	7.8513	7.84642	7.03294	6.57212	-0.276638	0.0555407	-0.28152	0.0228463	-1.095	5.03206e-08	-1.55582	2.72291e-10	0	unknown protein; BEST Arabidopsis thaliana protein match is: unknown protein (TAIR:AT1G04000.1); Has 1807 Blast hits to 1807 proteins in 277 species: Archae - 0; Bacteria - 0; Metazoa - 736; Fungi - 347; Plants - 385; Viruses - 0; Other Eukaryotes - 339 (source: NCBI BLink).
AT5G44020	8.86968	9.31058	7.80989	7.00352	6.84615	8.038	7.53617	7.21276	6.61375	6.10608	-1.33351	3.45666e-05	-1.65692	6.40991e-07	-2.25593	1.99919e-09	-2.7636	7.75847e-11	0	HAD superfamily, subfamily IIIB acid phosphatase ; FUNCTIONS IN: acid phosphatase activity; INVOLVED IN: biological_process unknown; LOCATED IN: chloroplast, vacuole, membrane; EXPRESSED IN: 23 plant structures; EXPRESSED DURING: 13 growth stages; CONTAINS InterPro DOMAIN/s: Acid phosphatase (Class B) (InterPro:IPR005519), Vegetative storage protein/acid phosphatase (InterPro:IPR014403), Acid pho…
AT5G44070	8.72873	8.72863	9.03055	8.24905	8.37075	8.56878	8.50444	8.56331	8.06537	7.65871	-0.224285	0.0862337	-0.165421	0.0845266	-0.663357	1.33263e-05	-1.07001	2.606e-08	ARABIDOPSIS THALIANA PHYTOCHELATIN SYNTHASE 1 (ATPCS1);CADMIUM SENSITIVE 1 (CAD1);PHYTOCHELATIN SYNTHASE 1 (PCS1); (ARA8)	Phytochelatin synthase gene confers tolerance to cadmium ions. Catalyzes phytochelatin (PC) synthesis from glutathione (GSH) in the presence of Cd2+, Zn2+, Cu2+ and Fe3+, but not by Co2+ or Ni2+.
AT5G43930	7.46759	7.47229	7.74073	7.68061	7.79668	7.74984	7.54343	7.93532	8.69909	9.20548	0.0758418	0.37215	0.467736	0.00499411	1.23151	1.32614e-07	1.73789	8.4036e-10	0	Transducin family protein / WD-40 repeat family protein; FUNCTIONS IN: nucleotide binding; INVOLVED IN: biological_process unknown; LOCATED IN: chloroplast; EXPRESSED IN: 24 plant structures; EXPRESSED DURING: 15 growth stages; CONTAINS InterPro DOMAIN/s: WD40 repeat 2 (InterPro:IPR019782), WD40 repeat-like-containing domain (InterPro:IPR011046), WD40 repeat, conserved site (InterPro:IPR019775), …
AT5G44090	7.53657	7.49252	7.78898	7.75327	7.5333	7.64797	7.54169	7.92513	8.29652	8.7392	0.00511693	0.481894	0.388561	0.013585	0.759953	4.73512e-05	1.20263	1.70682e-07	0	Calcium-binding EF-hand family protein; FUNCTIONS IN: calcium ion binding; INVOLVED IN: biological_process unknown; LOCATED IN: mitochondrion; EXPRESSED IN: 22 plant structures; EXPRESSED DURING: 13 growth stages; CONTAINS InterPro DOMAIN/s: EF-Hand 1, calcium-binding site (InterPro:IPR018247), EF-HAND 2 (InterPro:IPR018249), EF-hand-like domain (InterPro:IPR011992); BEST Arabidopsis thaliana pro…
AT5G43600	7.71132	8.15036	8.34934	8.38362	8.53875	8.18499	8.23653	8.18687	8.9205	8.9449	0.525219	0.0023231	0.475558	0.00145433	1.20919	1.63796e-08	1.23359	9.75899e-09	UREIDOGLYCOLATE AMIDOHYDROLASE (UAH);ARABIDOPSIS THALIANA ALLANTOATE AMIDOHYDROLASE 2 (ATAAH-2)	Encodes a protein with ureidoglycolate amidohydrolase activity in vitro. It is 27% identical and 43% similar to the E. coli allantoate amidohydrolase (AAH), but, in vitro assays with purified protein and allantoate as a substrate do not show any increase in ammonium concentration, indicating that there this enzyme has no AAH activity.
AT5G43780	6.93205	7.15319	7.92928	8.04435	8.20053	7.65692	7.25962	7.85178	9.25295	8.95625	0.327574	0.0892649	0.91973	8.12251e-05	2.32091	1.69066e-10	2.0242	7.79464e-10	(APS4)	sulfate adenylyltransferase, ATP sulfurylase
AT5G43790	7.31375	7.12337	7.21078	6.9018	6.63731	7.17145	7.02157	6.85739	6.55225	6.26781	-0.292176	0.063908	-0.456362	0.00339073	-0.761499	1.63119e-05	-1.04594	2.98617e-07	0	Pentatricopeptide repeat (PPR) superfamily protein; CONTAINS InterPro DOMAIN/s: Pentatricopeptide repeat (InterPro:IPR002885); BEST Arabidopsis thaliana protein match is: Tetratricopeptide repeat (TPR)-like superfamily protein (TAIR:AT4G37380.1); Has 1807 Blast hits to 1807 proteins in 277 species: Archae - 0; Bacteria - 0; Metazoa - 736; Fungi - 347; Plants - 385; Viruses - 0; Other Eukaryotes -…
AT5G43840	3.27308	3.34883	3.29436	3.32938	4.02842	3.33222	3.18884	5.02166	7.47421	8.29426	-0.0842485	0.403641	1.74858	1.03023e-06	4.20113	1.10541e-12	5.02118	5.89589e-14	HEAT SHOCK TRANSCRIPTION FACTOR A6A (AT-HSFA6A);HEAT SHOCK TRANSCRIPTION FACTOR A6A (HSFA6A)	member of Heat Stress Transcription Factor (Hsf) family
AT5G43750	9.68399	9.4108	9.1031	9.01945	9.32329	9.26872	9.64266	8.99998	8.11165	7.06163	-0.0413372	0.40759	-0.684015	2.23406e-05	-1.57234	1.0375e-10	-2.62236	4.54048e-14	PHOTOSYNTHETIC NDH SUBCOMPLEX B 5 (PnsB5);NAD(P)H DEHYDROGENASE 18 (NDH18)	NAD(P)H dehydrogenase 18 (NDH18); FUNCTIONS IN: molecular_function unknown; INVOLVED IN: response to oxidative stress; LOCATED IN: chloroplast thylakoid membrane, chloroplast; EXPRESSED IN: 22 plant structures; EXPRESSED DURING: 13 growth stages; Has 30201 Blast hits to 17322 proteins in 780 species: Archae - 12; Bacteria - 1396; Metazoa - 17338; Fungi - 3422; Plants - 5037; Viruses - 0; Other Eu…
AT5G43850	9.46178	9.7569	9.40366	9.67651	10.2511	9.79246	9.97817	10.213	10.9279	11.015	0.516385	0.00239165	0.751178	2.16589e-05	1.46613	9.65219e-10	1.55319	2.94802e-10	(ARD4); (ATARD4)	ARD4; FUNCTIONS IN: acireductone dioxygenase [iron(II)-requiring] activity, metal ion binding; INVOLVED IN: L-methionine salvage from methylthioadenosine, oxidation reduction; LOCATED IN: cellular_component unknown; EXPRESSED IN: 22 plant structures; EXPRESSED DURING: 13 growth stages; CONTAINS InterPro DOMAIN/s: Acireductone dioxygenase, ARD (InterPro:IPR004313), Cupin, RmlC-type (InterPro:IPR01…
AT5G43080	8.04705	8.09073	7.99912	7.86009	7.71934	7.60152	8.23803	7.46704	6.77256	6.18263	0.190985	0.155519	-0.580012	0.000459074	-1.27448	1.56637e-08	-1.86441	5.01548e-11	CYCLIN A3;1 (CYCA3;1)	Cyclin A3;1 (CYCA3;1); FUNCTIONS IN: cyclin-dependent protein kinase regulator activity; INVOLVED IN: regulation of cell cycle; LOCATED IN: nucleus; EXPRESSED IN: 22 plant structures; EXPRESSED DURING: 13 growth stages; CONTAINS InterPro DOMAIN/s: Cyclin, C-terminal (InterPro:IPR004367), Cyclin (InterPro:IPR006670), G2/mitotic-specific cyclin A (InterPro:IPR015453), Cyclin-like (InterPro:IPR01102…
AT5G43150	6.82908	7.80851	7.95053	8.44994	9.17167	7.77193	8.19996	7.94793	9.45031	10.0384	1.37089	3.24458e-06	1.11886	8.64826e-06	2.62124	2.28012e-11	3.20931	7.42934e-13	0	unknown protein; FUNCTIONS IN: molecular_function unknown; INVOLVED IN: biological_process unknown; LOCATED IN: mitochondrion; EXPRESSED IN: 22 plant structures; EXPRESSED DURING: 13 growth stages; Has 1807 Blast hits to 1807 proteins in 277 species: Archae - 0; Bacteria - 0; Metazoa - 736; Fungi - 347; Plants - 385; Viruses - 0; Other Eukaryotes - 339 (source: NCBI BLink).
AT5G43270	9.66145	9.94735	9.15832	8.64717	9.30047	9.67948	9.63541	9.29593	8.31826	8.08665	-0.0260345	0.439718	-0.365519	0.00458674	-1.34318	1.13902e-09	-1.5748	8.03089e-11	SQUAMOSA PROMOTER BINDING PROTEIN-LIKE 2 (SPL2)	member of the SPL (squamosa-promoter binding protein-like) gene family, a novel gene family encoding DNA binding proteins and putative transcription factors. In conjunction with SPL10 and SPL11, SPL2 redundantly controls proper development of lateral organs in association with shoot maturation in the reproductive phase.
AT5G42860	7.98474	7.54591	8.65442	8.46722	8.11777	8.25613	7.7385	7.7389	7.28613	6.64857	-0.246246	0.143933	-0.245842	0.0740928	-0.698611	0.000229309	-1.33618	1.16472e-07	0	unknown protein; FUNCTIONS IN: molecular_function unknown; INVOLVED IN: biological_process unknown; LOCATED IN: plasma membrane; EXPRESSED IN: 19 plant structures; EXPRESSED DURING: 11 growth stages; BEST Arabidopsis thaliana protein match is: unknown protein (TAIR:AT1G45688.1); Has 1807 Blast hits to 1807 proteins in 277 species: Archae - 0; Bacteria - 0; Metazoa - 736; Fungi - 347; Plants - 385…
AT5G42950	8.48817	8.73544	8.60595	8.74475	8.73033	8.75722	8.77035	8.88146	9.46467	10.2032	0.28218	0.0592512	0.393285	0.00576042	0.976502	3.95922e-07	1.71499	1.20601e-10	0	GYF domain-containing protein; FUNCTIONS IN: molecular_function unknown; INVOLVED IN: biological_process unknown; LOCATED IN: cellular_component unknown; EXPRESSED IN: 25 plant structures; EXPRESSED DURING: 14 growth stages; CONTAINS InterPro DOMAIN/s: GYF (InterPro:IPR003169); BEST Arabidopsis thaliana protein match is: GYF domain-containing protein (TAIR:AT1G24300.1); Has 1807 Blast hits to 180…
AT5G42900	8.53516	6.97878	9.88187	9.73855	5.50468	9.25215	4.34457	9.88022	10.467	10.6382	-4.19059	6.78318e-11	1.34505	5.23359e-05	1.93179	2.04667e-07	2.103	5.42416e-08	COLD REGULATED GENE 27 (COR27)	cold regulated gene 27 (COR27); BEST Arabidopsis thaliana protein match is: unknown protein (TAIR:AT4G33980.1); Has 74 Blast hits to 74 proteins in 12 species: Archae - 0; Bacteria - 0; Metazoa - 0; Fungi - 0; Plants - 74; Viruses - 0; Other Eukaryotes - 0 (source: NCBI BLink).
AT5G43010	9.61396	9.58012	9.59152	9.28146	9.36983	9.05836	9.46009	9.46022	9.00866	8.56539	-0.153866	0.182698	-0.153745	0.0980834	-0.605297	4.09692e-05	-1.04857	4.10563e-08	REGULATORY PARTICLE TRIPLE-A ATPASE 4A (RPT4A)	26S proteasome AAA-ATPase subunit RPT4a (RPT4a) mRNA,
AT5G42760	7.27103	8.42127	5.88947	5.73364	8.09184	6.9604	8.20397	6.50858	6.00742	5.3852	0.93294	3.29033e-05	-0.762452	6.42799e-05	-1.26362	3.91607e-08	-1.88583	1.03618e-10	0	Leucine carboxyl methyltransferase; FUNCTIONS IN: methyltransferase activity; INVOLVED IN: biological_process unknown; LOCATED IN: cellular_component unknown; EXPRESSED IN: 21 plant structures; EXPRESSED DURING: 13 growth stages; CONTAINS InterPro DOMAIN/s: Conserved hypothetical protein CHP00027, methylltransferase (InterPro:IPR011610), Leucine carboxyl methyltransferase (InterPro:IPR007213).
AT5G42490	4.43658	5.9738	5.23845	5.20397	5.6238	4.62247	5.04964	4.84474	6.18765	5.60646	0.613058	0.0680727	0.408156	0.0867953	1.75107	7.30299e-06	1.16988	0.000404111	0	ATP binding microtubule motor family protein; FUNCTIONS IN: microtubule motor activity, ATP binding; INVOLVED IN: microtubule-based movement; EXPRESSED IN: 7 plant structures; EXPRESSED DURING: L mature pollen stage, M germinated pollen stage, 4 anthesis, C globular stage, petal differentiation and expansion stage; CONTAINS InterPro DOMAIN/s: Protein of unknown function DUF3490 (InterPro:IPR02188…
AT5G42650	6.94964	7.27545	7.00534	6.97955	6.94785	7.04309	7.06588	6.86654	5.7981	5.54768	0.116247	0.262615	-0.0830985	0.195624	-1.15153	2.34601e-08	-1.40196	1.13665e-09	ALLENE OXIDE SYNTHASE (AOS);CYTOCHROME P450 74A (CYP74A);DELAYED DEHISCENCE 2 (DDE2)	Encodes a member of the cytochrome p450 CYP74 gene family that functions as an allene oxide synthase. This enzyme catalyzes dehydration of the hydroperoxide to an unstable allene oxide in the JA biosynthetic pathway. It shows a dual catalytic activity, the major one being a 13-AOS but also expressing a 9-AOS activity.
AT5G42680	6.56563	7.16803	6.85511	6.8028	7.06738	6.96454	6.9411	7.03523	8.07715	7.8299	0.375469	0.0829916	0.469597	0.0174375	1.51151	2.57781e-07	1.26427	2.16914e-06	0	Protein of unknown function, DUF617; CONTAINS InterPro DOMAIN/s: Protein of unknown function DUF617, plant (InterPro:IPR006460); BEST Arabidopsis thaliana protein match is: Protein of unknown function, DUF617 (TAIR:AT4G39610.1); Has 1807 Blast hits to 1807 proteins in 277 species: Archae - 0; Bacteria - 0; Metazoa - 736; Fungi - 347; Plants - 385; Viruses - 0; Other Eukaryotes - 339 (source: NCBI…
AT5G42720	8.69363	8.80368	8.70845	8.17274	8.47379	8.28773	9.18387	8.06042	7.29978	7.04423	0.490242	0.0109407	-0.633203	0.000619735	-1.39385	2.50515e-08	-1.64939	1.84401e-09	0	Glycosyl hydrolase family 17 protein; FUNCTIONS IN: cation binding, hydrolase activity, hydrolyzing O-glycosyl compounds, catalytic activity; INVOLVED IN: carbohydrate metabolic process; LOCATED IN: anchored to membrane; EXPRESSED IN: 22 plant structures; EXPRESSED DURING: 13 growth stages; CONTAINS InterPro DOMAIN/s: Glycoside hydrolase, catalytic core (InterPro:IPR017853), Glycoside hydrolase, …
AT5G42800	5.68149	4.81906	4.75591	4.47988	4.44468	4.63598	4.73643	4.20279	4.36854	4.23661	-0.945058	0.00101646	-1.4787	2.77385e-06	-1.31295	2.937e-06	-1.44488	7.81507e-07	DIHYDROFLAVONOL 4-REDUCTASE (DFR); (TT3); (M318)	dihydroflavonol reductase. Catalyzes the conversion of dihydroquercetin to leucocyanidin in the biosynthesis of anthocyanins.
AT5G42420	9.53185	8.97336	9.76508	9.97441	9.52315	9.41448	9.10156	9.32753	8.95604	8.28802	-0.43029	0.00293294	-0.204322	0.0409259	-0.575812	2.30236e-05	-1.24383	8.10084e-10	0	Nucleotide-sugar transporter family protein; CONTAINS InterPro DOMAIN/s: Protein of unknown function DUF250 (InterPro:IPR004853); BEST Arabidopsis thaliana protein match is: Nucleotide-sugar transporter family protein (TAIR:AT1G21070.1); Has 1807 Blast hits to 1807 proteins in 277 species: Archae - 0; Bacteria - 0; Metazoa - 736; Fungi - 347; Plants - 385; Viruses - 0; Other Eukaryotes - 339 (sou…
AT5G42170	7.32667	8.93749	9.3047	9.79673	9.58694	9.73816	8.26111	9.47109	10.0305	9.48975	0.934436	0.00133447	2.14441	3.67341e-08	2.70385	2.58377e-10	2.16308	4.25691e-09	0	SGNH hydrolase-type esterase superfamily protein; FUNCTIONS IN: hydrolase activity, acting on ester bonds, carboxylesterase activity; INVOLVED IN: lipid metabolic process; EXPRESSED IN: 11 plant structures; EXPRESSED DURING: L mature pollen stage, 4 anthesis, petal differentiation and expansion stage; CONTAINS InterPro DOMAIN/s: Lipase, GDSL (InterPro:IPR001087), Esterase, SGNH hydrolase-type (In…
AT5G42080	9.12077	9.92669	10.394	10.1608	10.1536	10.1204	9.88069	10.5939	10.6228	10.2543	0.759919	1.13469e-05	1.47317	5.04838e-10	1.502	6.03253e-11	1.13356	2.19574e-09	(AG68);DYNAMIN-RELATED PROTEIN 1A (DRP1A); (ADL1A);DYNAMIN-LIKE PROTEIN (DL1);DYNAMIN-LIKE PROTEIN (ADL1);RADIAL SWELLING 9 (RSW9)	Encodes a dynamin-like protein related to phragmoplastin. Mutations in this gene, in combination with mutation in ADL1E, result in defects in embryogenesis, cell plate formation and trichome branching. Also controls vascular patterning in combination with VAN3 and GNOM. DRP2B and DRP1A participate together in clathrin-coated vesicle formation during endocytosis.
AT5G42150	9.47811	9.56047	9.40757	9.28743	9.10643	9.13494	9.47899	9.14467	8.61779	8.43042	0.000877826	0.487075	-0.333442	0.00518652	-0.860315	1.89654e-07	-1.04769	1.03029e-08	0	Glutathione S-transferase family protein; FUNCTIONS IN: electron carrier activity, protein disulfide oxidoreductase activity; INVOLVED IN: cell redox homeostasis; LOCATED IN: mitochondrion; EXPRESSED IN: 24 plant structures; EXPRESSED DURING: 13 growth stages; CONTAINS InterPro DOMAIN/s: Thioredoxin fold (InterPro:IPR012335), Glutaredoxin (InterPro:IPR002109), Glutathione S-transferase, C-termina…
AT5G42200	7.22564	6.6189	6.95627	6.92639	6.79015	6.99678	6.71211	8.14792	8.82969	9.54292	-0.513528	0.0073427	0.922282	1.40733e-05	1.60405	2.6857e-09	2.31728	9.45073e-12	0	RING/U-box superfamily protein; CONTAINS InterPro DOMAIN/s: Zinc finger, RING-type (InterPro:IPR001841), Zinc finger, C3HC4 RING-type (InterPro:IPR018957); BEST Arabidopsis thaliana protein match is: RING/U-box superfamily protein (TAIR:AT1G49220.1); Has 1807 Blast hits to 1807 proteins in 277 species: Archae - 0; Bacteria - 0; Metazoa - 736; Fungi - 347; Plants - 385; Viruses - 0; Other Eukaryot…
AT5G42050	8.56993	8.42867	8.68356	8.83217	9.04194	8.90089	8.23054	9.70732	9.77993	9.91589	-0.339389	0.0249686	1.13739	1.46909e-07	1.21	1.20141e-08	1.34596	2.05292e-09	0	DCD (Development and Cell Death) domain protein; CONTAINS InterPro DOMAIN/s: Development/cell death domain (InterPro:IPR013989), Kelch related (InterPro:IPR013089); BEST Arabidopsis thaliana protein match is: DCD (Development and Cell Death) domain protein (TAIR:AT3G27090.1); Has 30201 Blast hits to 17322 proteins in 780 species: Archae - 12; Bacteria - 1396; Metazoa - 17338; Fungi - 3422; Plants…
AT5G42290	4.07376	4.19847	4.25593	4.34248	4.46933	4.54207	4.58452	5.76142	7.78416	9.1691	0.510761	0.0226912	1.68766	1.35821e-07	3.7104	3.93403e-13	5.09533	2.50436e-15	0	transcription activator-related; Has 1807 Blast hits to 1807 proteins in 277 species: Archae - 0; Bacteria - 0; Metazoa - 736; Fungi - 347; Plants - 385; Viruses - 0; Other Eukaryotes - 339 (source: NCBI BLink).
AT5G42340	5.16735	5.81448	5.79207	5.94077	6.28048	5.71859	5.19901	5.93654	6.85857	6.18951	0.0316639	0.458009	0.769193	0.00223377	1.69122	2.66051e-07	1.02216	8.43446e-05	PLANT U-BOX 15 (PUB15)	Plant U-Box 15 (PUB15); FUNCTIONS IN: ubiquitin-protein ligase activity, binding; INVOLVED IN: protein ubiquitination; LOCATED IN: ubiquitin ligase complex; EXPRESSED IN: 6 plant structures; EXPRESSED DURING: L mature pollen stage, M germinated pollen stage, 4 anthesis, petal differentiation and expansion stage; CONTAINS InterPro DOMAIN/s: U box domain (InterPro:IPR003613), Armadillo-like helical…
AT5G41790	8.12709	7.78184	8.08965	7.859	8.21844	7.47582	7.94419	7.06756	6.88796	7.09985	-0.18291	0.202499	-1.05954	4.62364e-06	-1.23914	1.53337e-07	-1.02724	1.48076e-06	COP1-INTERACTIVE PROTEIN 1 (CIP1)	encodes a protein that physically interacts specifically with the putative coiled-coil region of COP1 in vitro. In hypocotyl and cotyledon protoplasts, it is associated to the cytoskeleton, but not in the root. expression is not regulated by light.
AT5G41880	8.70602	9.13998	8.53379	8.33305	8.38822	8.48062	9.10352	8.25611	7.53819	6.87292	0.397498	0.0104261	-0.449917	0.00157168	-1.16783	1.44156e-08	-1.8331	1.64936e-11	(POLA3); (POLA4)	POLA3; FUNCTIONS IN: DNA primase activity; INVOLVED IN: DNA replication, synthesis of RNA primer, DNA replication; EXPRESSED IN: 20 plant structures; EXPRESSED DURING: 14 growth stages; CONTAINS InterPro DOMAIN/s: DNA primase, small subunit (InterPro:IPR002755), DNA primase, small subunit, eukaryotic/archaeal (InterPro:IPR014052); Has 510 Blast hits to 504 proteins in 249 species: Archae - 95; Ba…
AT5G41890	7.43715	6.90992	6.93207	6.67037	6.48556	6.77797	7.22308	6.39954	4.91663	4.67695	-0.214076	0.19455	-1.03761	2.29573e-05	-2.52053	5.11855e-11	-2.76021	8.13222e-12	0	GDSL-like Lipase/Acylhydrolase superfamily protein; FUNCTIONS IN: lipase activity, hydrolase activity, acting on ester bonds, carboxylesterase activity; INVOLVED IN: lipid metabolic process; LOCATED IN: endomembrane system; EXPRESSED IN: flower; EXPRESSED DURING: petal differentiation and expansion stage; CONTAINS InterPro DOMAIN/s: Lipase, GDSL (InterPro:IPR001087); BEST Arabidopsis thaliana pro…
AT5G41810	8.13049	7.732	8.09656	8.25903	8.22837	8.3417	7.93422	8.38997	8.8588	9.20752	-0.196269	0.159497	0.25948	0.0430282	0.728312	2.91202e-05	1.07703	2.26678e-07	0	unknown protein; BEST Arabidopsis thaliana protein match is: unknown protein (TAIR:AT1G64340.1); Has 876 Blast hits to 690 proteins in 132 species: Archae - 0; Bacteria - 38; Metazoa - 180; Fungi - 112; Plants - 59; Viruses - 2; Other Eukaryotes - 485 (source: NCBI BLink).
[truncated: 4,476 more rows]
