# Supplementary material for: Moderate drought causes dramatic floral transcriptomic reprogramming to ensure successful reproductive development in Arabidopsis
Source: BMC Plant Biol. 2014 Jun 13;14:164. doi: 10.1186/1471-2229-14-164 (PMC4067085; doi:10.1186/1471-2229-14-164)
Supplement: Additional file 6 — The list of genes in each group of venn diagram analysis on differentially expressed genes in moderate and severe drought. [file 1471-2229-14-164-S6.xlsx]

## Sheet: Additional file 6
Additional File 6. The list of genes in each group of venn diagram analysis on differentially expressed genes in moderate and severe drought.
Elements only in "MD(1830)": 277	Common elements in "MD(1830)" and "SD(5284)": 1553	Elements only in "SD(5284)": 3731
AT5G19140	AT5G38120	ATMG01040
AT4G39210	AT1G29910	AT2G07712
AT3G16920	AT3G57510	ATCG01100
AT1G79800	AT5G42080	ATCG00600
ATCG00140	AT2G25600	ATCG00630
AT1G04600	AT2G21590	ATCG00750
AT1G64720	AT4G24640	ATCG00800
AT4G27030	AT5G02810	ATCG00810
AT1G62990	AT5G43780	ATCG01250
AT1G75040	AT1G28670	ATCG00440
ATCG00340	AT5G51810	AT2G26550
AT5G59810	AT1G14420	AT2G26570
AT4G15490	AT3G21180	AT2G26520
AT1G22400	AT3G17790	AT2G26430
AT3G58160	AT2G22470	AT2G26440
ATCG01040	AT2G39190	AT2G26470
AT2G26260	AT1G04020	AT2G39795
AT1G80050	AT2G46830	AT2G23240
AT2G45660	AT5G15850	AT2G23200
AT3G22370	AT5G57660	AT2G23330
AT3G22360	AT1G20440	AT2G23290
AT3G18440	AT5G25090	AT2G40950
AT5G06530	AT4G31840	AT2G41620
AT1G72520	AT1G20190	AT2G41680
AT5G46050	AT2G40610	AT2G41640
AT3G11900	AT5G08030	AT2G47460
AT3G16150	AT4G10310	AT2G45310
AT3G05800	AT2G43100	AT2G45460
AT3G55560	AT2G28305	AT2G45190
AT4G27830	AT1G18250	AT2G47590
AT1G75940	AT5G66460	AT2G33100
AT3G20440	AT3G24500	AT2G33210
AT3G56170	AT2G29410	AT2G33180
AT5G14740	AT1G66390	AT2G47560
AT4G21120	AT5G67300	AT5G12440
AT5G40890	AT4G16160	AT1G67740
AT3G60100	AT2G19810	AT1G67850
AT1G09790	ATCG00130	AT1G44575
AT1G29395	ATCG00150	AT1G67830
AT4G39260	AT2G07040	AT4G25620
AT3G56240	AT1G60190	AT4G25580
AT3G46900	AT3G09910	AT4G25520
AT1G76560	AT4G04330	AT4G17230
AT3G48010	AT5G25610	AT4G14680
AT3G26200	AT1G52240	AT4G14150
AT4G37320	AT1G13890	AT4G14385
AT3G61760	AT4G02280	AT4G17740
AT5G20480	AT4G14790	AT4G17245
AT1G17455	AT5G50800	AT4G14500
AT5G02190	AT4G25010	AT4G15210
AT4G33050	AT3G28007	AT4G17730
AT1G68290	AT1G61290	AT4G14990
AT2G06850	AT1G11250	AT4G16155
AT2G01850	AT3G03800	AT4G17695
AT5G22420	AT5G08330	AT4G14800
AT5G49730	AT5G23960	AT4G15545
AT1G09350	AT1G70290	AT4G14815
AT1G64970	AT2G30290	AT4G14420
AT4G32890	AT2G13820	AT4G17090
AT5G37500	AT2G46650	AT4G16000
AT5G64840	AT5G04340	AT4G17600
AT2G23800	AT3G47470	AT4G14430
AT3G18660	AT2G42540	AT4G16330
AT4G33330	AT2G04030	AT4G15790
AT2G29450	AT1G31580	AT4G17720
AT1G17170	AT4G34160	AT4G16265
AT1G17180	AT1G64900	AT4G15510
AT2G38110	AT3G22840	AT4G17760
AT1G19940	AT4G35900	AT4G17480
AT1G64390	AT1G06430	AT4G16520
AT3G12580	AT4G01470	AT4G15680
AT5G52640	AT4G32940	AT4G16450
AT4G30850	AT1G26480	AT4G17340
AT4G37840	AT1G72830	AT4G17670
AT4G12400	AT4G36740	AT4G17240
AT1G68010	AT1G80920	AT4G17430
AT3G05720	AT4G19960	AT4G16860
AT1G75100	AT4G02130	AT4G16890
AT4G32500	AT1G24170	AT4G16960
AT5G03260	AT5G54270	AT4G16970
AT3G01510	AT5G23020	AT4G17030
ATCG00040	AT5G26340	AT4G16590
AT1G07610	AT4G00480	AT4G16040
AT1G18500	ATCG01050	AT4G16050
AT4G26440	ATCG01070	AT4G16110
AT2G26170	ATCG01080	AT4G16130
AT3G62610	AT1G74930	AT4G16180
AT5G11670	ATMG01330	AT4G16230
AT5G11790	ATMG01000	AT4G16270
AT1G47240	ATMG00660	AT4G16280
AT5G06510	ATCG00590	AT4G16310
AT3G05690	AT3G52780	AT4G16340
AT1G17590	AT3G22640	AT4G15780
AT4G35050	AT2G02140	AT4G15910
AT2G29760	AT1G01460	AT4G15920
AT2G18500	AT1G21250	AT4G15260
AT3G47430	ATCG00350	AT4G15480
AT1G67070	ATCG01060	AT4G14695
ATCG00540	AT2G25930	AT4G14720
ATCG00270	ATCG00490	AT4G14750
ATCG00510	AT3G02000	AT4G14770
AT1G14280	ATCG00180	AT4G15030
AT3G44735	ATCG00170	AT4G14220
AT3G49780	AT5G27350	AT4G14240
AT2G26700	AT3G21700	AT4G14270
AT4G20260	AT2G37970	AT4G14330
AT1G70690	AT5G62850	AT1G56600
ATCG00670	AT2G39060	AT1G56580
AT2G43020	AT1G19180	AT1G25260
AT5G64900	AT4G27260	AT1G28260
AT2G05620	AT3G50970	AT1G56680
AT2G46880	ATCG01000	AT5G22000
AT3G52810	ATCG00530	AT5G04160
AT5G36150	ATCG00360	AT5G04250
AT1G16190	ATCG00520	AT5G04370
ATCG01300	AT1G59640	AT1G73460
ATCG00160	AT1G58270	AT1G73500
AT3G54490	AT4G34510	AT1G73380
AT4G35800	AT5G04530	AT1G44110
AT3G45010	AT4G11080	AT1G44120
AT2G22990	AT4G23800	AT1G44170
AT5G05540	AT1G06570	AT1G51140
AT5G57630	AT1G04620	AT1G25988
AT4G23496	AT2G25900	AT1G35190
AT5G24150	AT5G57050	AT1G27880
AT5G24160	AT2G36270	AT1G30260
AT1G10760	AT2G32460	AT1G45688
AT4G12970	AT1G69260	AT1G45976
AT1G68830	AT3G29575	AT1G32190
AT3G51895	AT4G34000	AT1G45474
AT5G07010	AT4G14400	AT1G46768
AT4G16740	AT2G26400	AT1G58440
AT5G57810	AT5G65890	AT1G49910
AT4G18270	AT5G59370	AT1G26100
AT1G78090	AT5G52360	AT1G48840
AT1G35910	AT4G25590	AT1G58430
AT2G22190	AT4G34970	AT1G26130
AT2G43510	AT3G46520	AT5G09460
AT4G36410	AT5G11160	AT5G09300
AT3G03250	AT1G22130	AT5G09250
AT1G05560	AT1G77980	AT5G09400
AT4G00050	AT1G79250	AT5G11090
AT1G78080	AT1G79450	AT5G28750
AT4G22070	AT1G17290	AT5G24760
AT5G05600	AT2G38400	AT5G09240
AT5G15950	AT1G77120	AT5G28500
AT3G51410	AT1G23800	AT5G28540
AT3G51400	AT2G37770	AT5G19660
AT2G30650	AT4G20070	AT5G13140
AT5G35735	AT2G28210	AT5G13180
AT1G68520	AT5G04180	AT5G20700
AT1G26610	AT1G08065	AT5G20740
AT4G27790	AT1G06460	AT5G21100
AT1G54450	AT3G10740	AT5G08280
AT5G54130	AT1G68560	AT5G08300
AT1G23140	AT2G24100	AT5G08370
AT3G57020	AT1G01520	AT5G19480
AT2G26190	AT1G07180	AT5G19330
AT1G13130	AT3G04690	AT5G20150
AT3G43670	AT5G28680	AT5G20410
AT1G53100	AT1G61800	AT5G20280
AT4G27480	AT1G71030	AT5G20420
AT1G65180	AT1G69490	AT5G20520
AT2G07727	AT1G70940	AT5G19300
AT2G20560	AT2G46790	AT5G20270
AT1G69570	AT4G28950	AT5G28650
AT3G22050	AT5G64940	AT5G20140
AT1G23690	AT5G40730	AT5G20380
AT1G23600	AT4G21070	AT5G20390
AT2G38090	AT2G41100	AT5G28490
AT3G54510	AT4G24000	AT5G19930
AT3G25160	AT4G38190	AT5G20080
AT3G26840	AT5G66400	AT5G28400
AT3G15870	AT3G61890	AT4G36810
AT3G61580	AT4G02380	AT4G37240
AT5G61290	AT5G07460	AT4G37040
AT5G61605	AT5G61640	AT4G36730
AT5G43870	AT5G55930	AT4G36920
AT1G54790	AT5G01180	AT4G36760
AT2G14900	AT2G38940	AT4G37200
AT5G51950	AT2G16120	AT4G37080
AT4G11570	AT3G11410	AT4G36880
AT2G38740	AT1G71880	AT4G36690
AT1G23000	AT3G56400	AT1G31820
AT2G23840	AT5G67030	AT1G31817
AT1G31490	AT3G01700	AT1G31800
AT4G31910	AT2G23130	AT4G37110
AT3G52460	AT1G68725	AT4G36580
AT5G09480	AT1G55330	AT4G36780
AT1G75280	AT5G10430	AT3G56710
AT2G27080	AT5G14380	AT3G56910
AT1G79620	AT1G08680	AT3G56690
AT3G20270	AT1G58080	AT3G51770
AT3G05400	ATCG00120	AT3G51810
AT2G48020	AT3G55100	AT3G51830
AT1G59740	AT3G53510	AT3G51860
AT3G44370	AT3G25620	AT3G51890
AT1G29700	AT5G13580	AT3G51880
AT5G38710	AT5G61440	AT1G31920
AT1G27920	AT5G57110	AT3G56850
AT1G25550	AT3G62770	AT3G56870
AT2G07751	AT2G04160	AT3G56680
AT3G05900	AT5G39860	AT3G44890
AT4G08300	AT3G12500	AT3G56720
AT1G71480	AT3G49760	AT3G56810
AT1G29200	AT1G06040	AT3G56830
AT4G35150	AT4G34610	AT1G51915
AT4G02940	AT2G44460	AT1G51940
AT3G24230	AT1G62710	AT1G57750
AT1G30350	AT3G23920	AT1G77410
AT1G60590	AT4G35010	AT1G77330
AT3G27110	AT2G16730	AT1G58150
AT3G57680	AT5G56870	AT1G58170
AT1G52870	AT5G63800	AT1G58180
AT1G51400	AT5G20230	AT1G57540
AT2G47550	AT1G10060	AT1G57770
AT3G10720	AT1G10070	AT5G17030
AT4G33390	AT5G60880	AT5G16880
AT2G25200	AT3G18080	AT5G16950
AT2G44260	AT5G17860	AT5G17490
AT5G17760	AT2G17890	AT5G17440
AT3G16220	AT5G12180	AT5G17600
AT2G38870	AT2G31500	AT5G17630
AT2G47390	AT4G38230	AT5G16970
AT5G57670	AT5G19360	AT5G16980
AT5G15120	AT3G51920	AT5G16720
AT1G33800	AT5G37770	AT5G16000
AT5G66740	AT2G46410	AT5G16190
AT2G07688	AT3G52720	AT5G16220
AT3G18250	AT4G19170	AT5G16230
AT1G34040	AT4G28860	AT5G16250
AT3G22020	AT4G35090	AT5G16110
AT3G11120	AT3G17630	AT5G16120
AT1G14260	AT1G79400	AT5G15780
AT3G43430	AT2G13620	AT5G15720
AT1G33470	AT2G30360	AT5G14910
AT5G54400	AT4G18700	AT5G15050
AT2G41380	AT5G45820	AT5G14800
AT3G56080	AT4G30960	AT5G14780
AT3G12830	AT3G52600	AT5G35330
AT1G56150	AT2G36190	AT5G36290
AT2G20840	AT3G13784	AT5G33280
AT4G30410	AT4G13410	AT5G33300
AT5G50010	AT1G23480	AT5G33370
AT1G78950	AT1G02730	AT5G28030
AT1G21140	AT1G44446	AT5G28020
AT4G33070	ATCG01120	AT5G29000
AT1G03020	ATCG00380	AT5G27450
AT5G02180	AT1G76080	AT5G27320
AT3G28960	AT5G63950	AT5G27360
AT4G07750	AT3G42670	AT5G27380
AT3G15310	AT5G37260	AT5G27290
AT3G58520	AT2G42790	AT5G27110
AT2G16890	AT4G13195	AT5G25560
AT1G69210	AT3G20580	AT5G25280
AT5G58770	AT4G27110	AT5G25080
AT3G57360	AT2G42530	AT5G25210
AT5G17160	AT2G15970	AT5G25170
AT1G48330	AT5G52310	AT5G25350
AT5G40460	AT5G42900	AT5G24670
AT2G29880	AT4G38680	AT5G24690
AT2G04795	AT5G15840	AT5G24800
AT2G07722	AT3G02380	AT5G24820
AT2G15270	AT3G07650	AT5G24910
AT5G35460	AT4G30140	AT5G67200
AT5G28910	AT1G19780	AT5G67280
AT1G67910	AT2G46450	AT5G67330
AT4G28290	AT5G14870	AT5G67060
AT3G56360	AT2G46440	AT5G67100
AT3G47510	AT2G38620	AT5G67110
AT5G38980	AT5G62430	AT5G67160
AT3G19550	AT5G39660	AT5G67150
AT3G56290	AT3G47500	AT5G67180
AT2G41120	AT2G15790	AT5G66880
AT3G55760	ATMG01360	AT5G66930
AT1G22630	AT1G28430	AT5G66730
AT5G38000	AT2G46950	AT5G66770
	AT1G13080	AT5G66800
	AT3G26290	AT5G66490
	AT3G53300	AT5G66300
	AT5G52400	AT5G66330
	AT3G14690	AT5G66390
	AT2G45560	AT5G66530
	AT2G45580	AT5G66610
	AT1G01600	AT5G65960
	AT3G03470	AT5G65990
	AT4G39480	AT5G66110
	AT1G74550	AT5G66230
	AT3G61630	AT5G66250
	AT2G36120	AT5G65610
	AT4G25480	AT5G65630
	AT1G21910	AT5G65700
	AT2G21490	AT5G65790
	AT3G55610	AT5G65410
	AT4G24570	AT5G65390
	AT5G42800	AT5G65420
	AT5G04110	AT5G65360
	AT4G36040	AT5G65270
	AT1G28330	AT5G65040
	AT5G24530	AT5G64850
	AT1G64110	AT5G64980
	AT3G62230	AT5G64580
	AT5G39650	AT5G64700
	AT4G35700	AT5G64620
	AT2G40080	AT5G64670
	AT4G14690	AT5G64630
	AT4G27520	AT5G64770
	AT1G76180	AT5G64570
	AT1G08930	AT5G64270
	AT1G18330	AT5G64310
	AT3G25760	AT5G64280
	AT2G17840	AT5G64180
	AT3G63060	AT5G63920
	AT4G37990	AT5G63850
	AT5G11260	AT5G63860
	AT5G67570	AT5G63980
	AT5G40160	AT5G63990
	AT2G18080	AT5G64050
	AT1G70540	AT5G64040
	AT2G34790	AT5G64070
	AT1G11190	AT5G64200
	AT5G61600	AT5G63610
	AT1G13950	AT5G63640
	AT5G47880	AT5G63790
	AT1G79270	AT5G63200
	AT5G13150	AT5G63150
	AT5G13990	AT5G63190
	AT3G09530	AT5G63180
	AT4G08950	AT5G63380
	AT5G64260	AT5G63410
	AT5G51550	AT5G62910
	AT3G02970	AT5G62960
	AT1G69530	AT5G62840
	AT4G38210	AT5G62920
	AT5G39310	AT5G63060
	AT4G28250	AT5G62800
	AT3G60570	AT5G62550
	AT3G45970	AT5G62580
	AT1G21310	AT5G62490
	AT5G44130	AT5G62710
	AT3G12660	AT5G62730
	AT2G24450	AT5G62050
	AT1G03870	AT5G62190
	AT4G25100	AT5G62090
	AT1G10960	AT5G62360
	AT5G01600	AT5G62140
	AT3G08040	AT5G62150
	AT4G04020	AT5G61850
	AT1G12200	AT5G61790
	AT1G68050	AT5G62000
	AT1G62540	AT5G62020
	AT1G62570	AT5G62040
	AT5G63580	AT5G61510
	AT1G65480	AT5G61520
	AT5G24860	AT5G61570
	AT1G63930	AT5G61530
	AT2G47180	AT5G60920
	AT3G06260	AT5G60910
	AT5G15470	AT5G61130
	AT3G50760	AT5G61240
	AT1G70090	AT5G61030
	AT1G75750	AT5G61320
	AT3G16870	AT5G60760
	AT2G45050	AT5G60790
	AT2G46270	AT5G60890
	AT1G53920	AT5G60930
	AT3G59400	AT5G61000
	AT5G20630	AT5G60250
	AT3G05930	AT5G60410
	AT1G30040	AT5G60460
	AT1G78440	AT5G60490
	AT1G22770	AT5G60540
	AT5G04140	AT5G60010
	AT1G70580	AT5G60030
	AT3G47340	AT5G59870
	AT2G48150	AT5G59910
	AT4G31870	AT5G60150
	AT1G02930	AT5G59700
	AT3G24170	AT5G59770
	AT1G02390	AT5G59690
	AT3G11430	AT5G59330
	AT3G47420	AT5G59440
	AT4G17550	AT5G58970
	AT2G21660	AT5G58660
	AT2G32690	AT5G58700
	AT2G21060	AT5G58800
	AT2G05520	AT5G58340
	AT2G05380	AT5G58350
	AT3G20470	AT5G58500
	AT3G43860	AT5G58510
	AT2G44560	AT5G58575
	AT2G32990	AT5G57910
	AT1G67290	AT5G58070
	AT1G80160	AT5G58210
	AT5G19610	AT5G58220
	AT1G32900	AT5G57900
	AT4G37740	AT5G57550
	AT5G57350	AT5G57700
	AT3G42640	AT5G57785
	AT1G80660	AT5G57790
	AT3G10520	AT5G57360
	AT3G24520	AT5G57420
	AT3G02990	AT5G57440
	AT2G26150	AT5G57610
	AT5G03720	AT5G56980
	AT4G35060	AT5G57120
	AT5G61420	AT5G57170
	AT5G59220	AT5G56970
	AT1G07430	AT5G56580
	AT2G17820	AT5G56610
	AT5G65350	AT5G56650
	AT5G22880	AT5G56900
	AT2G18050	AT5G56320
	AT1G51060	AT5G56520
	AT2G38810	AT5G56180
	AT2G46680	AT5G56270
	AT2G18550	AT5G56490
	AT2G44910	AT5G55700
	AT3G22740	AT5G55860
	AT5G54080	AT5G56030
	AT1G24520	AT5G56100
	AT3G50480	AT5G55820
	AT2G36020	AT5G55340
	AT5G66020	AT5G55730
	AT4G02670	AT5G55400
	AT3G50700	AT5G55220
	AT1G76790	AT5G55180
	AT4G16480	AT5G55200
	AT3G05820	AT5G55250
	AT2G26410	AT5G55280
	AT1G72670	AT5G55100
	AT4G19690	AT5G55330
	AT2G38080	AT5G54970
	AT2G39330	AT5G54520
	AT1G19640	AT5G54530
	AT3G20810	AT5G54380
	AT2G35060	AT5G54160
	AT1G70300	AT5G54180
	AT4G05190	AT5G54280
	AT1G18140	AT5G54010
	AT1G01060	AT5G53660
	AT2G35300	AT5G53570
	AT5G06760	AT5G53820
	AT1G52690	AT5G53210
	AT2G14560	AT5G53220
	AT4G13340	AT5G53550
	AT5G02840	AT5G52910
	AT3G09600	AT5G52950
	AT3G08940	AT5G52970
	AT2G42610	AT5G53080
	AT1G01470	AT5G52820
	AT3G27690	AT5G52660
	AT2G05070	AT5G52420
	AT2G34430	AT5G52520
	AT5G59320	AT5G52220
	AT5G59310	AT5G52300
	AT2G45450	AT5G52320
	AT2G23660	AT5G51850
	AT5G67420	AT5G51840
	AT3G49940	AT5G52060
	AT1G02340	AT5G52010
	AT2G04350	AT5G51560
	AT4G28280	AT5G51750
	AT1G23010	AT5G51170
	AT1G20450	AT5G51300
	AT2G15535	AT5G51380
	AT4G11760	AT5G50820
	AT2G28355	AT5G50810
	AT1G78970	AT5G50890
	AT4G35180	AT5G51060
	AT1G24400	AT5G51070
	AT1G51260	AT5G51100
	AT1G19890	AT5G50790
	AT1G73670	AT5G50390
	AT2G15890	AT5G50460
	AT2G34850	AT5G50740
	AT2G34870	AT5G50240
	AT1G78610	AT5G49990
	AT2G42890	AT5G49700
	AT4G30270	AT5G49910
	AT1G13270	AT5G49510
	AT1G64660	AT5G49280
	AT4G04830	AT5G49450
	AT4G21850	AT5G49480
	AT2G23590	AT5G49630
	AT5G67270	AT5G49170
	AT2G33670	AT5G48880
	AT1G44900	AT5G49070
	AT3G12770	AT5G48460
	AT1G70890	AT5G48570
	AT5G02770	AT5G48600
	AT3G06490	AT5G48580
	AT3G27810	AT5G48850
	AT5G40350	AT5G48870
	AT1G22640	AT5G48830
	AT3G50060	AT5G48485
	AT2G19800	AT5G48360
	AT4G26260	AT5G48450
	AT5G56640	AT5G48290
	AT2G22240	AT5G48210
	AT1G54560	AT5G47810
	AT5G39610	AT5G48170
	AT5G61430	AT5G48250
	AT1G52890	AT5G47540
	AT3G15500	AT5G47640
	AT1G77450	AT5G47580
	AT3G04070	AT5G47730
	AT3G10490	AT5G47900
	AT4G01550	AT5G47720
	AT4G28530	AT5G47400
	AT5G07680	AT5G47450
	AT5G22290	AT5G47180
	AT1G31070	AT5G47190
	AT1G52880	AT5G47370
	AT4G05020	AT5G47500
	AT4G13560	AT5G47090
	ATMG00070	AT5G47250
	ATCG00420	AT5G46690
	AT5G25880	AT5G46740
	AT3G11660	AT5G46570
	AT5G06320	AT5G46580
	AT1G30100	AT5G46620
	AT1G37130	AT5G46700
	AT1G32450	AT5G46760
	AT1G69870	AT5G46840
	AT5G22300	AT5G46470
	AT2G15620	AT5G46180
	AT3G18000	AT5G46240
	AT4G10380	AT5G46280
	AT5G37810	AT5G46410
	AT1G64280	AT5G45750
	AT3G03540	AT5G45850
	AT4G22920	AT5G45920
	AT1G54160	AT5G45960
	AT1G19520	AT5G45710
	AT1G73540	AT5G45490
	AT5G47240	AT5G45530
	AT5G60850	AT5G45600
	AT3G27660	AT5G45650
	AT1G73220	AT5G45680
	AT2G40000	AT5G45340
	AT1G57820	AT5G45360
	AT2G28900	AT5G44930
	AT2G02710	AT5G45020
	AT1G22530	AT5G45160
	AT3G22231	AT5G44660
	AT3G17220	AT5G44650
	AT1G59870	AT5G44670
	AT1G68640	AT5G44700
	AT5G39050	AT5G44780
	AT5G52120	AT5G44720
	AT3G15355	AT5G44870
	AT5G39400	AT5G44310
	AT2G29650	AT5G44400
	AT1G35140	AT5G44440
	AT2G41210	AT5G44560
	AT4G37870	AT5G43920
	AT1G68750	AT5G44060
	AT1G52570	AT5G44070
	AT3G01440	AT5G43930
	AT3G54890	AT5G44090
	ATCG00280	AT5G43600
	ATCG00430	AT5G43790
	ATCG00080	AT5G43840
	ATCG00070	AT5G43750
	ATCG00560	AT5G43850
	ATCG00700	AT5G43080
	AT3G17360	AT5G42860
	AT3G59060	AT5G42950
	AT2G31980	AT5G43010
	AT2G22860	AT5G42650
	AT4G30720	AT5G42680
	AT1G68610	AT5G42720
	AT2G19330	AT5G42420
	AT5G58650	AT5G42150
	AT5G42340	AT5G42200
	AT1G18650	AT5G42050
	AT1G27770	AT5G42290
	AT3G46780	AT5G41790
	AT5G51600	AT5G41880
	AT2G45800	AT5G41890
	AT1G01780	AT5G41810
	AT3G61230	AT5G41580
	AT1G22760	AT5G41050
	AT1G71770	AT5G41060
	AT1G02790	AT5G40910
	AT5G06870	AT5G40960
	AT4G29340	AT5G40970
	AT2G19770	AT5G40950
	AT5G09520	AT5G40980
	AT2G29570	AT5G41140
	AT1G07370	AT5G40830
	AT4G34440	AT5G40500
	AT3G18810	AT5G40140
	AT5G60100	AT5G40150
	AT5G24470	AT5G40155
	AT1G78160	AT5G39830
	AT1G22240	AT5G39760
	AT3G17810	AT5G39800
	AT3G08860	AT5G39590
	AT2G46860	AT5G39320
	AT4G01480	AT5G39360
	AT4G15530	AT5G39210
	AT4G20050	AT5G38895
	AT2G33870	AT5G39220
	AT1G28550	AT5G38690
	AT3G12160	AT5G38110
	AT5G10260	AT5G38300
	AT3G25165	AT5G37660
	AT3G25170	AT5G37600
	AT1G28270	AT5G37540
	AT3G23110	AT5G36890
	AT2G34410	AT5G36940
	AT2G38310	AT5G36910
	AT5G46790	AT5G36700
	AT5G13330	AT5G36710
	AT1G15460	AT5G35980
	AT1G74890	AT5G36120
	AT1G10470	AT5G35430
	AT3G48100	AT5G24420
	AT1G19050	AT5G24460
	AT4G27410	AT5G24500
	AT2G33380	AT5G24490
	AT5G59820	AT5G24590
	AT5G17300	AT5G24660
	AT1G79860	AT5G24610
	AT1G52580	AT5G24330
	AT2G02990	AT5G23530
	AT1G26820	AT5G23660
	ATCG00790	AT5G23580
	ATCG00660	AT5G23870
	ATCG00760	AT5G23940
	ATCG00065	AT5G23380
	ATCG01230	AT5G23420
	AT2G19720	AT5G23460
	ATCG00050	AT5G23450
	ATCG00650	AT5G23590
	ATCG00820	AT5G23210
	ATCG01240	AT5G22920
	ATCG00770	AT5G23050
	AT4G11370	AT5G23060
	AT4G35480	AT5G23190
	ATCG00740	AT5G22580
	AT4G03110	AT5G22510
	AT2G35210	AT5G22460
	AT4G22080	AT5G19250
	AT2G30520	AT5G19260
	AT5G05940	AT5G19120
	AT2G20430	AT5G19280
	AT5G02020	AT5G19220
	AT5G24270	AT5G22430
	AT2G31380	AT5G22270
	AT4G36490	AT5G18790
	AT3G10420	AT5G18820
	AT4G35770	AT5G18850
	AT1G17020	AT5G18620
	AT4G30610	AT5G18690
	AT2G22980	AT5G18660
	AT3G52000	AT5G18670
	AT3G63470	AT5G18630
	AT1G07350	AT5G18040
	AT1G26760	AT5G18170
	AT5G25390	AT5G18110
	AT3G54430	AT5G17700
	AT1G66970	AT5G17800
	AT5G58050	AT5G17850
	AT5G58170	AT5G17220
	AT5G24120	AT5G16570
	AT1G01980	AT5G16590
	AT3G13390	AT5G16600
	AT1G55570	AT5G15330
	AT3G13400	AT5G15350
	AT1G55560	AT5G16390
	AT3G22650	AT5G16380
	AT5G55170	AT5G16505
	AT1G78290	AT5G14620
	AT5G10930	AT5G14660
	AT5G25110	AT5G14700
	AT5G45810	AT5G15190
	AT1G76300	AT5G14390
	AT2G37390	AT5G14450
	AT5G53120	AT5G14100
	AT4G37760	AT5G14230
	AT5G43270	AT5G13870
	AT1G74000	AT5G14150
	AT3G13065	AT5G13840
	AT5G59120	AT5G13950
	AT5G20830	AT5G13570
	AT5G23270	AT5G13600
	AT1G07340	AT5G13610
	AT3G19930	AT5G13400
	AT3G05960	AT5G12950
	AT1G50310	AT5G12970
	AT1G22150	AT5G13320
	AT5G19600	AT5G13310
	AT5G66170	AT5G13220
	AT3G45280	AT5G12170
	AT5G61480	AT5G12120
	AT2G24210	AT5G12840
	AT1G61680	AT5G12080
	AT3G45600	AT5G12050
	AT5G10090	AT5G11840
	AT5G61380	AT5G11930
	AT1G72930	AT5G11730
	AT5G47560	AT5G11360
	AT3G47440	AT5G11390
	AT4G35300	AT5G11300
	AT3G51490	AT5G11510
	AT3G16830	AT5G10910
	AT5G57560	AT5G10940
	AT2G18700	AT5G10860
	AT4G12430	AT5G10480
	AT4G22590	AT5G10390
	AT1G07540	AT5G10380
	AT3G28150	AT5G10160
	AT2G43520	AT5G10170
	AT5G38530	AT5G10300
	AT2G47770	AT5G09990
	AT1G16070	AT5G09760
	AT3G05580	AT5G09650
	AT1G65350	AT5G09820
	AT1G50490	AT5G09870
	AT2G33770	AT5G09950
	AT3G20630	AT5G09995
	AT4G10960	AT5G09890
	AT5G54060	AT5G08470
	AT1G30530	AT5G08500
	AT1G22380	AT5G08520
	AT1G78270	AT5G08550
	AT3G16520	AT5G08650
	AT4G34135	AT5G08640
	AT3G27440	AT5G07860
	AT5G40850	AT5G07890
	AT3G08560	AT5G07950
	AT1G64200	AT5G07990
	AT3G62170	AT5G08020
	AT5G11150	AT5G07770
	AT5G57320	AT5G07800
	AT5G06690	AT5G07470
	AT1G66840	AT5G07240
	AT5G50200	AT5G07290
	AT2G40750	AT5G07330
	AT4G14365	AT5G07030
	AT3G23730	AT5G06590
	AT4G30290	AT5G06650
	AT1G32170	AT5G06100
	AT5G65730	AT5G06140
	AT4G03210	AT5G06250
	AT5G51720	AT5G06330
	AT2G38240	AT5G06290
	AT4G22870	AT5G06370
	AT1G64500	AT5G05790
	AT2G36320	AT5G05690
	AT3G52800	AT5G05750
	AT4G37560	AT5G06050
	AT3G55870	AT5G05550
	AT4G13450	AT5G05410
	AT3G11930	AT5G05270
	AT3G62550	AT5G05370
	AT2G25530	AT5G05140
	AT5G03690	AT5G05110
	AT4G29700	AT5G05100
	AT3G55180	AT5G05160
	AT5G09430	AT5G05230
	AT3G55190	AT5G05220
	AT1G73480	AT5G04540
	AT2G45610	AT5G04620
	AT3G23570	AT5G04760
	AT4G17470	AT5G04660
	AT3G62590	AT5G04750
	AT1G68600	AT5G03870
	AT3G15450	AT5G04020
	AT4G27450	AT5G04000
	AT4G11030	AT5G03970
	AT5G16340	AT5G03850
	AT1G66120	AT5G03560
	AT3G26110	AT5G03670
	AT1G16640	AT5G03680
	AT5G57720	AT5G03610
	AT4G34400	AT5G03660
	AT5G25470	AT5G03390
	AT4G35110	AT5G03160
	AT4G38550	AT5G03200
	AT1G76240	AT5G03030
	AT4G16490	AT5G03240
	AT4G15830	AT5G03180
	AT5G23910	AT5G03450
	AT5G42490	AT5G03190
	AT2G21300	AT5G02940
	AT3G27870	AT5G02890
	AT3G22910	AT5G02740
	AT5G47530	AT5G02820
	AT4G17280	AT5G02800
	AT3G25290	AT5G02860
	AT5G13350	AT5G02880
	AT5G13360	AT5G02490
	AT5G50915	AT5G02590
	AT2G31730	AT5G02550
	AT4G38960	AT5G02420
	AT5G54470	AT5G02150
	AT3G21890	AT5G02120
	AT2G47890	AT5G02250
	AT2G21320	AT5G02370
	AT1G58120	AT5G02440
	AT2G31035	AT5G01790
	AT1G23060	AT5G01840
	AT1G19960	AT5G01980
	AT2G13290	AT5G01990
	AT3G01620	AT5G01390
	AT1G12990	AT5G01350
	AT2G45180	AT5G01650
	AT3G53980	AT5G01670
	AT2G37870	AT5G01720
	AT4G33550	AT5G01370
	AT1G62500	AT5G01160
	AT5G48490	AT5G01015
	AT5G52160	AT5G01210
	AT4G12530	AT3G63500
	AT5G55450	AT3G63520
	AT1G79150	AT3G63120
	AT2G30600	AT3G63000
	AT1G35490	AT3G63140
	AT3G10470	AT3G63320
	AT5G04390	AT3G63200
	AT2G45670	AT3G63400
	AT3G03430	AT3G63440
	AT4G26470	AT3G62600
	AT4G27280	AT3G62720
	AT2G41090	AT3G62980
	AT1G66360	AT3G63010
	AT3G17980	AT3G62400
	AT3G04360	AT3G62800
	AT2G13350	AT3G62460
	AT1G04540	AT3G61870
	AT3G51450	AT3G62090
	AT3G57010	AT3G62240
	AT1G74010	AT3G62110
	AT1G23250	AT3G62080
	AT1G23240	AT3G62330
	AT2G18750	AT3G62360
	AT4G16146	AT3G61820
	AT4G25780	AT3G61900
	AT1G01310	AT3G61950
	AT5G35740	AT3G62030
	AT3G58060	AT3G61610
	AT1G79520	AT3G61460
	AT2G22950	AT3G61600
	AT1G07050	AT3G61450
	AT5G26220	AT3G60690
	AT4G00040	AT3G61060
	AT1G53520	AT3G61310
	AT1G56300	AT3G60520
	AT3G12170	AT3G60840
	AT4G01700	AT2G45470
	AT1G54870	AT3G60420
	AT5G57130	AT3G60290
	AT1G08230	AT3G60300
	AT5G55830	AT3G60440
	AT5G55520	AT3G60550
	AT1G04470	AT3G60130
	AT3G04700	AT3G59840
	AT4G12280	AT3G59770
	AT1G62810	AT3G59780
	AT4G32290	AT3G59530
	AT1G30820	AT3G59580
	AT4G20320	AT3G59550
	AT2G27420	AT3G59760
	AT1G06260	AT3G59350
	AT2G19650	AT3G59010
	AT1G66540	AT3G58650
	AT4G39130	AT3G58530
	AT5G42060	AT3G58670
	AT2G20320	AT3G57920
	AT5G64170	AT3G57870
	AT3G53080	AT3G57880
	AT2G40990	AT3G58100
	AT1G72250	AT3G58120
	AT4G11190	AT3G58620
	AT2G21100	AT3G57690
	AT5G23240	AT3G57760
	AT5G66940	AT3G57860
	AT3G21930	AT3G57340
	AT3G22000	AT3G57570
	AT3G21970	AT3G57450
	AT5G44300	AT3G57520
	AT1G21680	AT3G57540
	AT5G01200	AT3G57140
	AT1G52250	AT3G57170
	AT1G10090	AT3G56950
	AT1G32090	AT3G57300
	AT4G03290	AT3G56480
	AT3G29070	AT3G56650
	AT4G09760	AT3G56960
	AT2G43535	AT3G56370
	AT1G24620	AT3G56100
	AT1G51440	AT3G56140
	AT2G29790	AT3G56160
	AT1G01250	AT3G56230
	AT1G64380	AT3G56060
	AT5G61590	AT3G55770
	AT5G07580	AT3G55630
	AT2G36080	AT3G55800
	AT1G05450	AT3G55920
	AT1G06620	AT3G55840
	AT1G06640	AT3G55660
	AT5G43450	AT3G55270
	AT1G75290	AT3G55420
	AT1G75300	AT3G55470
	AT1G10770	AT3G55500
	AT4G19530	AT3G55360
	AT1G74470	AT3G55460
	AT2G31830	AT3G55250
	AT1G73390	AT3G54900
	AT1G68110	AT3G55110
	AT1G03050	AT3G55120
	AT5G57200	AT3G55070
	AT3G46540	AT3G54540
	AT1G25240	AT3G54560
	AT1G01500	AT3G54640
	AT5G36260	AT3G54750
	AT1G09750	AT3G54680
	AT2G03200	AT3G54810
	AT1G03220	AT3G54850
	AT5G10770	AT3G54350
	AT4G16745	AT3G54230
	AT3G49160	AT3G54320
	AT3G20340	AT3G54390
	AT1G69480	AT3G54400
	AT3G29060	AT3G53710
	AT2G34810	AT3G53900
	AT1G11770	AT3G54090
	AT2G46210	AT3G53500
	AT2G26850	AT3G53410
	AT1G17990	AT3G53620
	AT3G22440	AT3G53380
	AT5G11420	AT3G53310
	AT1G43630	AT3G53350
	AT3G54500	AT3G52940
	AT3G63160	AT3G52750
	AT4G17840	AT3G52900
	AT1G16290	AT3G53030
	AT4G32460	AT3G52850
	AT5G61820	AT3G52150
	AT4G33980	AT3G51950
	AT5G15140	AT3G52070
	AT3G47800	AT3G52500
	AT2G44130	AT3G52570
	AT3G59940	AT3G52480
	AT1G80440	AT3G51730
	AT2G22900	AT3G51720
	AT2G32430	AT3G51740
	AT5G09550	AT3G51670
	AT1G29660	AT3G52100
	AT1G56670	AT3G51260
	AT4G01130	AT3G51240
	AT1G33811	AT3G50890
	AT5G45670	AT3G50910
	AT1G54010	AT3G50980
	AT3G09930	AT3G50620
	AT2G04020	AT3G50550
	AT2G19010	AT3G50070
	AT1G20130	AT3G50280
	AT1G22690	AT3G50370
	AT1G06830	AT3G50240
	AT5G12110	AT3G49900
	AT4G12130	AT3G49720
	AT4G18280	AT3G49690
	AT5G35660	AT3G49710
	AT2G05580	AT3G49750
	AT4G30460	AT3G49790
	AT5G46730	AT3G49430
	AT2G15340	AT3G49590
	AT1G04800	AT3G49670
	AT4G39670	AT3G49260
	AT4G38300	AT3G48990
	AT3G19620	AT3G48970
	AT3G62710	AT3G49240
	AT3G10890	AT3G49270
	AT3G10320	AT3G48690
	AT5G19580	AT3G48730
	AT5G13200	AT3G48530
	AT3G19390	AT3G48610
	AT1G63100	AT3G48425
	AT5G44020	AT3G48480
	AT2G39920	AT3G48460
	AT2G41250	AT3G48420
	AT2G32150	AT3G48540
	AT5G45700	AT3G48090
	AT4G27590	AT3G47650
	AT1G51090	AT3G47295
	AT5G10400	AT3G47460
	AT3G27360	AT3G47490
	AT1G09200	AT3G47540
	AT5G02570	AT3G47610
	AT3G45930	AT3G47620
	AT3G53650	AT3G47630
	AT2G37470	AT3G46940
	AT4G21870	AT3G47070
	AT1G59860	AT3G47080
	AT5G47600	AT3G46630
	AT2G19310	AT3G46670
	AT5G38130	AT3G46510
	AT1G03495	AT3G46450
	AT3G50270	AT3G45730
	AT5G23970	AT3G45770
	AT5G17540	AT3G46030
	AT3G27325	AT3G45050
	AT2G22180	AT3G45160
	AT1G23040	AT3G45230
	AT4G28160	AT3G45240
	AT3G02120	AT3G45140
	AT1G62450	AT3G44940
	AT1G12070	AT3G44960
	AT5G62720	AT3G44070
	AT3G59830	AT3G44320
	AT4G24380	AT3G44300
	AT1G49975	AT3G43720
	AT1G33790	AT3G43800
	AT1G23390	AT3G43080
	AT1G33680	AT3G42660
	AT5G10500	AT4G39880
	AT2G22560	AT4G39710
	AT3G22790	AT4G39740
	AT5G57040	AT4G39840
	AT3G20590	AT4G39940
	AT1G65690	AT4G39990
	AT4G36600	AT4G39970
	AT1G02820	AT4G39630
	AT2G18340	AT4G39610
	AT3G02480	AT4G39530
	AT4G13230	AT4G39510
	AT3G15670	AT4G38810
	AT3G17520	AT4G39100
	AT2G33690	AT4G39090
	AT2G46140	AT4G39320
	AT1G52680	AT4G39140
	AT5G03350	AT4G38670
	AT1G53070	AT4G38660
	AT1G16360	AT4G38620
	AT5G42760	AT4G38860
	AT5G25550	AT4G37980
	AT4G29240	AT4G38440
	AT5G23400	AT4G38520
	AT1G33590	AT4G38360
	AT5G12940	AT4G38330
	AT1G49750	AT4G37930
	AT1G15740	AT4G37750
	AT5G59670	AT4G37970
	AT3G20190	AT4G38050
	AT1G72460	AT4G37790
	AT5G45780	AT4G37450
	AT2G16250	AT4G37490
	AT1G21670	AT4G37310
	AT1G57550	AT4G37580
	AT4G30650	AT4G37630
	AT4G33150	AT4G37660
	AT1G22730	AT4G37780
	AT2G04305	AT4G37820
	AT4G34950	AT4G36180
	AT3G01630	AT4G36210
	AT5G14940	AT4G36220
	AT2G18480	AT4G36360
	AT3G05150	AT4G37380
	AT1G08900	AT4G37530
	AT2G16990	AT4G36030
	AT5G28470	AT4G36050
	AT2G40460	AT4G35470
	AT3G01350	AT4G35560
	AT3G21670	AT4G35620
	AT1G68570	AT4G35690
	AT2G26690	AT4G35730
	AT2G28120	AT4G35630
	AT2G16660	AT4G35750
	AT4G39110	AT4G35320
	AT1G52000	AT4G35040
	AT1G47530	AT4G35350
	AT5G49130	AT4G35410
	AT1G33110	AT4G34555
	AT4G00350	AT4G34710
	AT1G66760	AT4G34830
	AT4G16640	AT4G34840
	AT5G23820	AT4G34860
	AT2G03410	AT4G34540
	AT4G37180	AT4G33950
	AT5G41780	AT4G34100
	AT4G03620	AT4G34140
	AT2G34460	AT4G34180
	AT2G23910	AT4G34150
	AT1G66130	AT4G33670
	AT3G01980	AT4G33790
	AT3G55310	AT4G33630
	AT2G29290	AT4G33850
	AT1G07450	AT4G33940
	AT2G17845	AT4G33420
	AT5G51030	AT4G33500
	AT2G37540	AT4G33470
	AT1G14345	AT4G33260
	AT5G64690	AT4G33400
	AT5G14890	AT4G33110
	AT4G16620	AT4G33130
	AT1G44800	AT4G33210
	AT1G09380	AT4G33220
	AT4G08290	AT4G32915
	AT4G28040	AT4G32910
	AT1G01070	AT4G32680
	AT5G47470	AT4G32590
	AT5G25400	AT4G32710
	AT5G63130	AT4G32830
	AT1G22460	AT4G32920
	AT2G37980	AT4G32980
	AT5G64790	AT4G33000
	AT3G23770	AT4G32760
	AT3G01570	AT4G32330
	AT2G25890	AT4G32570
	AT3G18570	AT4G32050
	AT4G13010	AT4G32150
	AT4G16190	AT4G32040
	AT5G52390	AT4G32140
	AT5G24620	AT4G32350
	AT5G01300	AT4G31800
	AT3G01270	AT4G31600
	AT5G15110	AT4G31610
	AT2G02720	AT4G31830
	AT3G53190	AT4G31890
	AT5G55720	AT4G31805
	AT5G48900	AT4G31360
	AT5G07420	AT4G31390
	AT5G07430	AT4G31240
	AT3G17060	AT4G31410
	AT1G48100	AT4G31290
	AT3G07820	AT4G31430
	AT5G48140	AT4G31420
	AT2G23900	AT4G31570
	AT3G07850	AT4G31500
	AT4G35670	AT4G31270
	AT3G07840	AT4G31210
	AT3G07830	AT4G30340
	AT3G15720	AT4G30740
	AT3G06770	AT4G30825
	AT1G57590	AT4G30800
	AT5G45280	AT4G30860
	AT3G62060	AT4G30935
	AT4G19420	AT4G30990
	AT5G52850	AT4G30330
	AT1G20230	AT4G30600
	AT5G13520	AT4G30450
	AT5G62130	AT4G30470
	AT5G03555	AT4G30550
	AT4G17690	AT4G29980
	AT5G47000	AT4G30090
	AT3G59480	AT4G30150
	AT3G18220	AT4G30130
	AT5G24240	AT4G29820
	AT5G03250	AT4G29560
	AT1G68630	AT4G29520
	AT2G47340	AT4G29720
	AT5G50030	AT4G29840
	AT5G46960	AT4G29250
	AT5G46940	AT4G29430
	AT3G62180	AT4G28780
	AT4G02250	AT4G28703
	AT1G70720	AT4G29080
	AT2G10970	AT4G29000
	AT2G47670	AT4G29030
	AT2G47050	AT4G28830
	AT3G62820	AT4G28560
	AT1G23350	AT4G28430
	AT4G15980	AT4G28390
	AT3G05610	AT4G28680
	AT2G26450	AT4G28660
	AT5G27870	AT4G28200
	AT3G06830	AT4G28230
	AT1G02810	AT4G28260
	AT1G23200	AT4G28270
	AT3G43270	AT4G28300
	AT2G07707	AT4G28190
	AT5G02580	AT4G28240
	AT1G23790	AT4G28310
	AT1G04090	AT4G28330
	AT4G38340	AT4G28085
	AT1G04645	AT4G27800
	AT3G10460	AT4G27860
	AT5G26060	AT4G28050
	AT3G26860	AT4G27990
	AT1G51250	AT4G27470
	AT1G43800	AT4G27530
	AT4G00030	AT4G27640
	AT1G76590	AT4G27730
	AT1G21000	AT4G27130
	AT1G32700	AT4G27240
	AT3G19310	AT4G27230
	AT3G54800	AT4G26790
	AT2G30630	AT4G26780
	AT5G63120	AT4G26750
	AT5G35970	AT4G26400
	AT3G32920	AT4G26660
	AT3G44050	AT4G26080
	AT4G28000	AT4G25800
	AT2G01460	AT4G25970
	AT5G62760	AT4G25980
	AT1G29140	AT4G25760
	AT5G45880	AT4G25830
	AT3G26450	AT4G25810
	AT1G66500	AT4G25990
	AT3G54580	AT4G25170
	AT1G31750	AT4G25420
	AT4G16140	AT4G25450
	AT4G07670	AT4G25370
	AT5G12000	AT4G25500
	AT1G17540	AT4G25490
	AT2G24370	AT4G25340
	AT2G16750	AT4G25720
	AT1G50990	AT4G24920
	AT3G07700	AT4G24940
	AT3G56600	AT4G24800
	AT3G01840	AT4G25050
	AT3G61160	AT4G25080
	AT5G16500	AT4G25240
	AT3G20530	AT4G24970
	AT1G61860	AT4G24710
	AT5G65530	AT4G24510
	AT3G02810	AT4G24670
	AT1G76370	AT4G24660
	AT5G18910	AT4G24830
	AT3G22750	AT4G24690
	AT3G26700	AT4G24350
	AT2G43230	AT4G24440
	AT4G14780	AT4G24340
	AT2G41970	AT4G23880
	AT1G10020	AT4G23940
	AT3G19680	AT4G23890
	AT3G28980	AT4G23870
	AT5G61720	AT4G24130
	AT3G28790	AT4G24140
	AT3G28810	AT4G24150
	AT3G28770	AT4G23710
	AT3G28780	AT4G23820
	AT3G28830	AT4G23620
	AT3G28840	AT4G23750
	AT5G39870	AT4G23840
	AT2G32280	AT4G23240
	AT5G67370	AT4G23493
	AT4G18920	AT4G23050
	AT1G13970	AT4G22756
	AT3G60780	AT4G22860
	AT4G31080	AT4G22830
	AT5G25950	AT4G22200
	AT5G46200	AT4G22570
	AT1G23070	AT4G22710
	AT5G52780	AT4G22753
	AT3G62640	AT4G22280
	AT3G20300	AT4G22220
	AT1G50630	AT4G22310
	AT2G20670	AT4G22360
	AT4G22960	AT4G22010
	AT3G11740	AT4G22020
	AT1G09610	AT4G21790
	AT1G78020	AT4G21820
	AT5G49120	AT4G21590
	AT1G07850	AT4G21680
	AT5G66650	AT4G21280
	AT1G75160	AT4G21110
	AT1G28500	AT4G21270
	AT1G20180	AT4G21350
	AT2G30990	AT4G21400
	AT3G09070	AT4G21320
	AT1G61260	AT4G21380
	AT1G11210	AT4G21560
	AT1G03610	AT4G21610
	AT4G13800	AT3G06433
	AT1G74440	AT4G21210
	AT1G61667	AT4G20430
	AT5G60680	AT4G20380
	AT2G28400	AT4G19985
	AT5G03230	AT4G20270
	AT3G11850	AT4G19830
	AT5G57830	AT4G19860
	AT1G18990	AT4G19200
	AT1G21050	AT4G19110
	AT5G01700	AT4G19160
	AT3G16800	AT4G19120
	AT5G10740	AT4G19380
	AT5G24940	AT4G19430
	AT3G05640	AT4G19390
	AT1G64560	AT4G19510
	AT2G37830	AT4G18980
	AT2G18115	AT4G19020
	AT2G07717	AT4G18970
	AT2G21210	AT4G18890
	AT5G61190	AT4G18480
	AT3G62050	AT4G18750
	AT4G35190	AT4G18800
	AT4G30770	AT4G18160
	AT5G49560	AT4G18290
	AT5G50100	AT4G18460
	AT3G11280	AT4G13850
	AT3G17720	AT4G13770
	AT4G26390	AT4G13830
	AT5G52580	AT4G17900
	AT3G15680	AT4G18030
	AT4G14020	AT4G13600
	AT3G23270	AT4G13530
	AT1G79910	AT4G13690
	AT2G41870	AT4G13345
	AT4G24430	AT4G13210
	AT3G14595	AT4G13180
	AT5G08180	AT4G12830
	AT1G68590	AT4G12730
	AT2G07675	AT4G12880
	ATMG00090	AT4G12800
	AT5G01880	AT4G12930
	AT1G49230	AT4G13050
	AT5G47610	AT4G13070
	AT5G01520	AT4G12420
	AT5G10650	AT4G12510
	AT3G47160	AT4G12570
	AT1G07750	AT4G12620
	AT2G37510	AT4G11820
	AT1G03457	AT4G12020
	AT1G78260	AT4G12060
	AT5G40490	AT4G12190
	AT3G19090	AT4G12240
	AT5G23340	AT4G11900
	AT1G72960	AT4G11210
	AT3G48450	AT4G11175
	AT3G51070	AT4G11310
	AT4G10440	AT4G11350
	AT1G55450	AT4G11360
	AT3G61210	AT4G11280
	AT3G21950	AT4G10790
	AT2G32160	AT4G10850
	AT4G04460	AT4G10610
	AT3G20220	AT4G09830
	AT1G72430	AT4G09970
	AT1G19830	AT4G10070
	AT4G34760	AT4G09960
	AT4G12410	AT4G09980
	AT4G13790	AT4G09560
	AT2G21220	AT4G09650
	AT3G43120	AT4G09600
	AT1G29430	AT4G09610
	AT4G38840	AT4G08870
	AT3G09870	AT4G09030
	AT2G18180	AT4G09350
	AT4G35380	AT4G08690
	AT5G27980	AT4G08685
	AT3G10040	AT4G08850
	AT5G22860	AT4G08150
	AT1G75880	AT4G08230
	AT5G42170	AT4G07960
	AT5G03600	AT4G08110
	AT1G51410	AT4G05150
	AT3G07590	AT4G05390
	AT1G78460	AT4G05460
	AT1G22110	AT4G05450
	AT5G59130	AT4G05520
	AT1G30600	AT4G05180
	AT1G66210	AT4G05000
	AT5G03620	AT4G05070
	AT2G36630	AT4G05060
	AT5G12280	AT4G05110
	AT1G22930	AT4G04930
	AT3G25810	AT4G04610
	AT3G29410	AT4G04750
	AT4G32340	AT4G04790
	AT1G76630	AT4G04920
	AT1G80130	AT4G04955
	AT3G51110	AT4G04220
	AT3G51280	AT4G04210
	AT2G29670	AT4G03820
	AT5G39350	AT4G03960
	AT4G02750	AT4G03430
	AT4G14090	AT4G03400
	AT3G16175	AT4G03100
	AT4G15660	AT4G03200
	AT2G30540	AT4G03270
	AT1G60740	AT4G03390
	AT3G53220	AT4G03330
	AT1G72920	AT4G03060
	AT1G72900	AT4G03070
	AT5G15510	AT4G02530
	AT4G17020	AT4G02700
	AT3G17010	AT4G02790
	AT4G04940	AT4G02810
	AT1G47610	AT4G02880
	AT1G78070	AT4G02770
	AT2G26490	AT4G02430
	AT1G49450	AT4G02450
	AT1G55680	AT4G02480
	AT2G45290	AT4G02410
	AT3G16040	AT4G02220
	AT1G71680	AT4G02060
	AT2G41190	AT4G02290
	AT2G39130	AT4G02330
	AT1G18470	AT4G02360
	AT3G17050	AT4G01895
	AT5G38870	AT4G01900
	AT1G64470	AT4G01250
	AT4G15620	AT4G01100
	AT4G25040	AT4G01440
	AT1G03700	AT4G01610
	AT4G15630	AT4G01730
	AT3G25870	AT5G10370
	AT1G72240	AT4G01026
	AT1G70470	AT4G01080
	AT1G70270	AT4G01180
	AT1G24996	AT4G01270
	AT1G27030	AT4G01280
	AT1G47400	AT4G01330
	AT1G53800	AT4G01350
	AT2G38160	AT4G01120
	AT3G57930	AT4G00955
	AT5G18130	AT4G00720
	AT5G55620	AT4G00820
	AT5G05180	AT4G00870
	AT2G27180	AT4G00355
	AT1G52140	AT4G00400
	AT5G50360	AT4G00180
	AT3G44450	AT4G00330
	AT5G59050	AT1G32070
	AT5G05250	AT1G32080
	AT2G27830	AT1G25530
	AT5G48310	AT1G25450
	AT4G27652	AT1G25560
	AT2G24550	AT1G16730
	AT3G12320	AT1G18630
	AT4G29780	AT1G18640
	AT1G49290	AT1G19670
	AT3G02640	AT2G33590
	AT3G03170	AT2G33560
	AT3G48510	AT2G33330
	AT1G66080	AT2G33570
	AT4G24175	AT2G40490
	AT2G14660	AT2G33420
	AT5G56850	AT2G33490
	AT2G46640	AT2G33270
	AT5G25240	AT1G66940
	AT1G62780	AT5G34940
	AT2G30930	AT2G40550
	AT5G40450	AT2G40480
	AT1G05340	AT1G20330
	AT3G46880	AT1G20340
	AT4G02800	AT1G17830
	AT2G16270	AT1G17860
	AT4G33666	AT1G17810
	AT5G11600	AT1G22180
	AT5G12900	AT1G22190
	AT5G48470	AT1G12680
	AT1G13990	AT1G22370
	AT5G13030	AT1G22030
	AT3G11690	AT1G22015
	AT5G39880	AT1G22160
	AT3G01240	AT1G22330
	AT3G23450	AT1G33980
	AT1G17665	AT1G19150
	AT4G27657	AT1G07250
	AT5G10310	AT1G07080
	AT4G27654	AT1G07110
	AT1G49500	AT1G07230
	AT1G22890	AT1G13740
	AT4G33960	AT1G13640
	AT1G03820	AT1G18090
	AT3G15760	AT1G20720
	AT1G65490	AT1G13700
	AT1G53035	AT1G16910
	AT5G53710	AT1G16880
	AT5G59305	AT1G48750
	AT5G64230	AT1G13580
	AT3G01250	AT1G48820
	AT1G47280	AT1G51805
	AT2G19000	AT1G30200
	AT1G19500	AT1G50900
	AT4G36230	AT1G56340
	AT3G13130	AT1G56200
	AT4G27580	AT1G56330
	AT5G53880	AT1G56220
	AT4G02140	AT3G12490
	AT5G43150	AT3G12250
	AT1G63060	AT3G12110
	AT5G04080	AT3G12120
	AT1G31335	AT3G12510
	AT5G54870	AT1G69450
	AT3G61930	AT1G69550
	AT1G21010	AT1G69523
	AT5G54095	AT1G54990
	AT3G61920	AT1G54920
	AT5G06980	AT1G76880
	AT1G25275	AT1G72110
	AT5G19875	AT1G72040
	AT1G16850	AT1G55000
	AT1G32920	AT1G66460
	AT2G04039	AT1G66880
	AT3G50540	AT3G06170
	AT1G06420	AT3G06290
	AT1G15840	AT3G06200
	AT1G64405	AT3G06190
	AT3G51750	AT1G66620
	AT3G18510	AT1G66670
	AT3G48490	AT3G11170
	AT4G16240	AT3G11020
	AT5G35090	AT3G10960
	AT5G66780	AT1G75180
	AT3G52110	AT1G32560
	AT2G25510	AT1G32550
	AT1G50290	AT1G31550
	AT5G18540	AT1G36730
	AT1G68585	AT1G75150
	AT4G12580	AT1G66070
	AT5G62750	AT1G33250
	AT4G15140	AT1G42480
	AT3G46750	AT3G14840
	AT2G42110	AT3G14770
	AT4G17000	AT3G19520
	AT2G04675	AT3G28220
	AT5G16100	AT3G28760
	AT5G46770	AT3G30180
	AT4G18395	AT3G28290
	AT5G57345	AT3G28270
	AT5G16550	AT3G20015
	AT5G02220	AT3G19970
	AT2G04790	AT3G28340
	AT5G60400	AT3G13610
	AT2G17710	AT3G18880
	AT3G14395	AT3G18890
	AT1G04670	AT3G20670
	AT3G21570	AT3G52370
	AT2G21820	AT3G20660
	AT5G50830	AT3G52240
	AT1G10990	AT3G25660
	AT3G14560	AT3G27160
	AT2G16340	AT3G13750
	AT3G01060	AT3G13650
	AT5G01910	AT3G13674
	AT4G24110	AT3G13672
	AT1G07040	AT3G16857
	AT2G25730	AT3G22210
	AT2G46630	AT3G22880
	AT3G28750	AT3G27960
	AT5G45310	AT3G15110
	AT5G46780	AT3G23890
	AT1G80450	AT3G23820
	AT1G69730	AT3G19030
	AT1G16260	AT3G23910
	AT4G10270	AT3G24050
	AT4G33560	AT3G22490
	AT2G34190	AT3G30720
	AT5G57655	AT3G23290
	AT3G55020	AT3G19020
	AT1G55040	AT3G13510
	AT4G29190	AT3G13560
	AT5G44260	AT3G13450
	AT1G26320	AT3G21090
	AT3G03080	AT3G21055
		AT3G13460
		AT3G13470
		AT3G28560
		AT3G14067
		AT3G14190
		AT3G14210
		AT3G14070
		AT3G26920
		AT3G28690
		AT3G19590
		AT3G19580
		AT3G19100
		AT3G19240
		AT3G15210
		AT3G15350
		AT3G18230
		AT3G18280
		AT3G28180
		AT3G19670
		AT3G30460
		AT3G20550
		AT3G20150
		AT3G20180
		AT3G20250
		AT3G20060
		AT3G12870
		AT3G12890
		AT3G27230
		AT3G27220
		AT3G13070
		AT3G23740
		AT3G23805
		AT3G14900
		AT3G14950
		AT3G15070
		AT3G14990
		AT3G28130
		AT3G14440
		AT3G15580
		AT3G28040
		AT3G28080
		AT3G26520
		AT3G26590
		ATMG01100
		ATMG00060
		AT2G07711
		AT2G42140
		AT2G19040
		AT2G34900
		AT2G32350
		AT2G37950
		AT1G62520
		AT2G24650
		AT1G10660
		AT1G01650
		AT1G71850
		AT1G48180
		AT1G29440
		AT1G55360
		AT3G16330
		AT3G10840
		AT3G26050
		AT3G26350
		AT3G13662
		AT3G06210
		AT3G24870
		AT3G24740
		AT3G24770
		AT3G26580
		AT3G26510
		AT3G24810
		AT3G26280
		AT3G25805
		AT3G13225
		AT3G13340
		AT3G20450
		AT3G20320
		AT3G12700
		AT3G12730
		AT3G12750
		AT3G27330
		AT3G27390
		AT3G29240
		AT3G18760
		AT3G23030
		AT3G23080
		AT3G26940
		AT3G27010
		AT3G26960
		AT3G27050
		AT3G27060
		AT3G25100
		AT3G25110
		AT3G25130
		AT3G25220
		AT3G25230
		AT3G26740
		AT3G25180
		AT3G25260
		AT3G12940
		AT3G12960
		AT3G12930
		AT3G12955
		AT3G17180
		AT3G16940
		AT3G17090
		AT3G16990
		AT3G17170
		AT3G17000
		AT3G28420
		AT3G28470
		AT3G25480
		AT3G25530
		AT3G19810
		AT3G21790
		AT3G21720
		AT3G21770
		AT3G19910
		AT3G20860
		AT3G20865
		AT3G20870
		AT3G19860
		AT3G28940
		AT3G28930
		AT3G29030
		AT3G19400
		AT3G19440
		AT3G19370
		AT3G19450
		AT3G19480
		AT3G19290
		AT3G21200
		AT3G21190
		AT3G16290
		AT3G16190
		AT3G16250
		AT3G25910
		AT3G26000
		AT3G25980
		AT3G25990
		AT3G26040
		AT3G25890
		AT3G25905
		AT3G26060
		AT3G14740
		AT3G14750
		AT3G23670
		AT3G14660
		AT3G23530
		AT3G18130
		AT3G17850
		AT3G13890
		AT3G14010
		AT3G14050
		AT3G14060
		AT3G17970
		AT3G27640
		AT3G29075
		AT3G29140
		AT3G15780
		AT3G15790
		AT3G15650
		AT3G26880
		AT3G26910
		AT3G15970
		AT3G22660
		AT3G16120
		AT3G14390
		AT3G14230
		AT3G14240
		AT3G14310
		AT3G14360
		AT3G17680
		AT3G15520
		AT3G15460
		AT3G15540
		AT3G17640
		AT3G17300
		AT3G17390
		AT3G16770
		AT3G22400
		AT3G22430
		AT3G17350
		AT3G06035
		AT3G06030
		AT3G02650
		AT3G02680
		AT3G06500
		AT3G06810
		AT3G06740
		AT3G06840
		AT3G06730
		AT3G06750
		AT3G06890
		AT3G06960
		AT3G05980
		AT3G04240
		AT3G04160
		AT3G04290
		AT3G02730
		AT3G02860
		AT3G02920
		AT3G02880
		AT3G02820
		AT3G07980
		AT3G08020
		AT3G07910
		AT3G07870
		AT3G09880
		AT3G02930
		AT3G08670
		AT3G08600
		AT3G08720
		AT3G09660
		AT3G09730
		AT3G09580
		AT3G09800
		AT3G09770
		AT3G09700
		AT3G09760
		AT3G09540
		AT3G05910
		AT3G11950
		AT3G10800
		AT3G10770
		AT3G04780
		AT3G04630
		AT3G04750
		AT3G07260
		AT3G07150
		AT3G07280
		AT3G04740
		AT3G03050
		AT3G02040
		AT3G02110
		AT3G02050
		AT3G03130
		AT3G03240
		AT3G06420
		AT3G10030
		AT3G05600
		AT3G05740
		AT3G10610
		AT3G10450
		AT3G10060
		AT3G09980
		AT3G10080
		AT3G10020
		AT3G01380
		AT3G01410
		AT3G01400
		AT3G10570
		AT3G10550
		AT3G09320
		AT3G09440
		AT3G08900
		AT3G08960
		AT3G08840
		AT3G01800
		AT3G01820
		AT3G01860
		AT3G07340
		AT3G07360
		AT3G07320
		AT3G07350
		AT3G07310
		AT3G07390
		AT3G07470
		AT3G07510
		AT3G09360
		AT3G09210
		AT3G03380
		AT3G03310
		AT3G07450
		AT3G11650
		AT3G11700
		AT3G02140
		AT3G04890
		AT3G04790
		AT3G02170
		AT3G01310
		AT3G05470
		AT3G10340
		AT3G10310
		AT3G10250
		AT3G01500
		AT3G03520
		AT3G01560
		AT3G01520
		AT3G01550
		AT3G01590
		AT3G01480
		AT3G09030
		AT3G07800
		AT3G07740
		AT3G07780
		AT3G11420
		AT3G11600
		AT3G07565
		AT3G07580
		AT3G11540
		AT3G01170
		AT3G01140
		AT3G11450
		AT3G11480
		AT3G11520
		AT3G11580
		AT3G05330
		AT3G05120
		AT3G05230
		AT3G05200
		AT3G01100
		AT3G16360
		AT3G03910
		AT3G05250
		AT1G13280
		AT1G69050
		AT1G13400
		AT1G17700
		AT1G17750
		AT1G02305
		AT1G01620
		AT1G01570
		AT1G44000
		AT1G15820
		AT1G15880
		AT1G15670
		AT1G43910
		AT1G12520
		AT1G12430
		AT1G12500
		AT1G12550
		AT1G12370
		AT1G20650
		AT1G20620
		AT1G35290
		AT1G21270
		AT1G20410
		AT1G35330
		AT1G27990
		AT1G27970
		AT1G28110
		AT1G56500
		AT1G27940
		AT1G52410
		AT1G52280
		AT1G47960
		AT1G48000
		AT1G42990
		AT1G42960
		AT1G69030
		AT1G55210
		AT1G55200
		AT1G55370
		AT1G55160
		AT1G52290
		AT1G77750
		AT1G77690
		AT1G77760
		AT1G77680
		AT1G60960
		AT1G71160
		AT1G71180
		AT1G77530
		AT1G77630
		AT1G64370
		AT1G29400
		AT1G29470
		AT1G29520
		AT1G29530
		AT1G64330
		AT1G72230
		AT1G49870
		AT1G49850
		AT1G49890
		AT1G69600
		AT1G52220
		AT1G52190
		AT1G52230
		AT1G73600
		AT1G73590
		AT1G72280
		AT1G72650
		AT1G76740
		AT1G76690
		AT1G76700
		AT1G72610
		AT1G74180
		AT1G74140
		AT1G72680
		AT1G72770
		AT1G34380
		AT1G34355
		AT1G34350
		AT1G76420
		AT1G76540
		AT1G76450
		AT1G76410
		AT1G76490
		AT1G76460
		AT1G68060
		AT1G67920
		AT1G67950
		AT1G68020
		AT1G29970
		AT1G29980
		AT1G68790
		AT1G68780
		AT1G73655
		AT1G78130
		AT1G73680
		AT1G73620
		AT1G63260
		AT1G63310
		AT1G36390
		AT1G66350
		AT1G71960
		AT1G79880
		AT1G79900
		AT1G71980
		AT1G67580
		AT1G67630
		AT1G67530
		AT1G67620
		AT1G70700
		AT1G74510
		AT1G74410
		AT1G74640
		AT1G74460
		AT1G63710
		AT1G63650
		AT1G63720
		AT1G68470
		AT1G68500
		AT1G68490
		AT1G80570
		AT1G80410
		AT1G80380
		AT1G80530
		AT1G80310
		AT1G70590
		AT1G63970
		AT1G80370
		AT1G69220
		AT1G69270
[truncated: 1,733 more rows]
