# Supplementary material for: Moderate drought causes dramatic floral transcriptomic reprogramming to ensure successful reproductive development in Arabidopsis
Source: BMC Plant Biol. 2014 Jun 13;14:164. doi: 10.1186/1471-2229-14-164 (PMC4067085; doi:10.1186/1471-2229-14-164)
Supplement: Additional file 7 — The list of genes in each group of venn diagram analysis on differentially expressed genes in moderate and severe drought. [file 1471-2229-14-164-S7.xlsx]

## Sheet: Additional file 7
Additional File 7. The list of genes in each group of venn diagram analysis on differentially expressed genes in moderate and severe drought.
Elements only in "K-mean(254)":123	Elements only in "Venn(277)":146	Common elements in "K-mean(254)" and "Venn(277)":131
AT1G78970	AT4G39210	AT3G45010
AT2G34410	ATCG00140	AT5G05600
AT1G01250	AT1G04600	AT3G51410
AT5G45280	AT1G64720	AT1G26610
AT5G02580	AT4G27030	AT4G27790
AT3G25810	AT1G62990	AT5G54130
AT1G73220	ATCG00340	AT3G15870
AT1G26820	AT5G59810	AT2G38740
AT3G45600	AT3G58160	AT1G30350
AT2G25530	ATCG01040	AT3G57680
AT1G06260	AT1G80050	AT4G33390
AT1G66540	AT5G06530	AT2G44260
AT1G51440	AT3G05800	AT1G78950
AT1G75300	AT3G55560	AT2G16890
AT4G27590	AT5G14740	AT1G47240
AT5G12940	AT4G21120	AT1G17590
AT4G16640	AT5G40890	AT3G03250
AT5G25400	AT3G60100	AT2G30650
AT3G32920	AT1G29395	AT1G54450
AT1G09610	AT3G56240	AT1G23690
AT5G59050	AT3G46900	AT3G25160
AT2G46640	AT1G76560	AT3G61580
AT5G02810	AT3G48010	AT5G61605
AT3G22840	AT3G26200	AT5G43870
AT5G65890	AT1G17455	AT2G48020
AT4G20070	AT5G02190	AT1G59740
AT1G08065	AT4G33050	AT1G29700
AT1G61800	AT2G06850	AT1G27920
AT3G55100	AT2G01850	AT4G08300
AT5G62430	AT5G49730	AT1G29200
AT1G28430	AT4G32890	AT2G47550
AT4G25480	AT5G37500	AT5G57670
AT4G14690	AT3G18660	AT3G18250
AT5G24860	AT2G29450	AT1G34040
AT2G47180	AT3G12580	AT1G33470
AT4G30270	AT5G52640	AT5G54400
AT5G22300	AT4G12400	AT2G41380
AT3G03540	AT1G68010	AT3G56080
AT3G27660	AT3G05720	AT5G50010
AT2G29650	ATCG00040	AT1G21140
AT4G20050	AT1G07610	AT4G33070
AT2G02990	AT1G18500	AT5G02180
AT3G16520	AT4G26440	AT1G48330
AT5G54470	AT2G26170	AT3G16920
AT5G64170	AT5G11670	AT1G79800
AT3G49160	AT4G35050	AT4G15490
AT3G54500	AT2G29760	AT1G22400
AT3G10890	AT2G18500	AT2G26260
AT5G17540	AT3G47430	AT2G45660
AT2G40460	AT1G67070	AT3G22370
AT3G23770	ATCG00540	AT3G22360
AT1G48100	ATCG00270	AT5G46050
AT5G35970	ATCG00510	AT3G11900
AT2G36630	AT1G14280	AT3G16150
AT3G16175	AT3G44735	AT4G27830
AT5G38120	AT3G49780	AT1G75940
AT3G47470	AT2G26700	AT3G56170
ATCG01080	AT4G20260	AT1G09790
AT1G07180	AT1G70690	AT4G39260
AT5G39860	ATCG00670	AT4G37320
AT1G06040	AT5G64900	AT3G61760
AT1G10060	AT2G46880	AT5G20480
AT1G44446	ATCG01300	AT1G68290
AT2G42530	ATCG00160	AT5G22420
AT3G02380	AT4G35800	AT1G09350
AT3G47500	AT2G22990	AT2G23800
AT1G74550	AT5G05540	AT4G33330
AT1G18330	AT5G57630	AT1G17170
AT4G31870	AT5G24160	AT1G17180
AT3G24170	AT1G10760	AT2G38110
AT2G32990	AT4G12970	AT1G19940
AT1G32900	AT5G57810	AT1G64390
AT2G05070	AT2G43510	AT4G30850
AT2G34430	AT4G36410	AT4G37840
AT2G22240	AT1G05560	AT4G32500
AT5G47240	AT4G00050	AT5G03260
AT3G54890	AT1G78080	AT3G01510
AT3G59060	AT4G22070	AT5G06510
AT3G46780	AT3G51400	AT3G05690
AT4G38960	AT5G35735	AT2G43020
AT3G21890	AT1G68520	AT3G52810
AT5G38130	AT1G23140	AT5G36150
AT5G23970	AT3G57020	AT1G16190
AT1G02820	AT2G26190	AT3G54490
AT2G34460	AT1G13130	AT4G23496
AT5G63120	AT1G53100	AT5G07010
AT5G59130	AT4G27480	AT4G16740
AT3G44450	AT1G65180	AT4G18270
AT3G12320	AT2G07727	AT1G78090
AT3G01060	AT2G20560	AT1G35910
AT1G29910	AT2G38090	AT2G22190
AT2G46830	AT3G54510	AT5G15950
AT5G54270	AT2G14900	AT3G43670
AT2G24100	AT4G11570	AT1G69570
AT2G46790	AT1G23000	AT3G22050
AT5G64940	AT4G31910	AT1G23600
AT5G67030	AT3G52460	AT3G26840
AT3G51920	AT2G27080	AT5G61290
AT3G26290	AT1G79620	AT1G54790
AT1G01600	AT3G05400	AT5G51950
AT4G28250	AT3G44370	AT1G31490
AT1G19640	AT1G25550	AT5G09480
AT1G01060	AT2G07751	AT1G75280
AT3G08940	AT3G05900	AT3G20270
AT3G27690	AT4G02940	AT5G38710
AT2G31380	AT1G60590	AT4G35150
AT1G74470	AT3G27110	AT3G24230
AT1G56670	AT1G52870	AT1G14260
AT3G21670	AT1G51400	AT3G28960
AT1G07450	AT3G10720	AT5G28910
AT1G64900	AT2G25200	AT5G38000
AT1G78440	AT5G17760	AT5G19140
AT1G70580	AT3G16220	AT1G75040
AT2G21320	AT2G38870	AT3G18440
AT2G27420	AT2G47390	AT1G72520
AT5G55720	AT5G15120	AT1G64970
AT5G06980	AT1G33800	AT5G64840
AT1G19960	AT5G66740	AT5G11790
AT2G32160	AT2G07688	AT2G23840
AT5G24530	AT3G22020	AT5G35460
AT3G29410	AT3G11120	AT3G55760
AT1G79150	AT3G43430	AT1G75100
AT1G13080	AT3G12830	AT3G62610
	AT1G56150	AT1G68830
	AT2G20840	AT3G51895
	AT4G30410	AT3G15310
	AT1G03020	AT3G20440
	AT4G07750	AT1G71480
	AT3G58520	AT5G17160
	AT1G69210	AT5G24150
	AT5G58770	AT2G05620
	AT3G57360
	AT5G40460
	AT2G29880
	AT2G04795
	AT2G07722
	AT2G15270
	AT1G67910
	AT4G28290
	AT3G56360
	AT3G47510
	AT5G38980
	AT3G19550
	AT3G56290
	AT2G41120
	AT1G22630
