# Supplementary material for: Moderate drought causes dramatic floral transcriptomic reprogramming to ensure successful reproductive development in Arabidopsis
Source: BMC Plant Biol. 2014 Jun 13;14:164. doi: 10.1186/1471-2229-14-164 (PMC4067085; doi:10.1186/1471-2229-14-164)
Supplement: Additional file 8 — Statistical Analysis of cis-Regulatory Element within 1kb Promoters Region of Differentially Expressed Transcription Factors. [file 1471-2229-14-164-S8.xlsx]

## Sheet: Additional file 8
Additional File 8. Statistical Analysis of cis-Regulatory Element within 1kb Promoters Region of Differentially Expressed Transcription Factors.
gene ID	Target Description	C0	C3	C10	MD3	MD4	MD5	MD10	SD3	SD4	SD5	SD10	ABRE	core ABRE	CE1	CE3	DRE	MYB	NAC	core NAC	MYC	WRKY/W box	TATA	enhancer/CAAT-box	JA/ETH/JERE	pathogen/GCC box	light/GATA-motif	light/ AE-box
At1g01060	DNA-binding protein, putative similar to DNA binding protein CCA1 from [Arabidopsis thaliana]	5.61	10.06	9.72	5.37	5.73	9.53	5.48	9.89	5.65	6.69	7.37	1	5	0	0	0	1	0	2	6	1	11	7	0	0	4	1
At1g01070	unknown protein ;supported by full-length cDNA: Ceres:20749.	5.19	6.11	5.74	6.39	6.58	6.93	6.41	6.21	6.43	7.21	6.18	0	3	0	0	0	1	0	0	4	0	30	3	0	0	6	2
At1g01250	transcription factor TINY, putative similar to transcription factor TINY GB:CAA64359 GI:1246403 from [Arabidopsis thaliana];supported by full-length cDNA: Ceres:25524.	7.2	7.89	8.47	9.23	8.9	9.33	8.36	8.43	7.82	7.79	8.08	0	4	0	0	0	0	0	1	3	0	14	3	0	0	6	0
At1g01310	pathogenesis related protein, putative similar to pathogenesis related protein-1 GB:AAC25629 GI:3290004 from [Zea mays]	5.78	7.52	5.25	6.32	6.88	6.65	6.94	5.54	6.98	8.11	7.18	0	2	0	0	0	3	0	0	5	0	14	6	0	0	3	1
At1g01470	hypothetical protein contains similarity to 1-phosphatidylinositol-4-phosphate 5-kinase(AtPIP5K1) GI:3702691 from [Arabidopsis thaliana]	7.54	7.25	7.33	8.36	8.9	8.78	8.65	8.13	9.53	10.78	10.77	0	6	0	0	1	2	0	8	4	1	10	7	0	0	1	1
At1g01500	hypothetical protein predicted by genemark.hmm;supported by full-length cDNA: Ceres:6115.	8.17	8.56	8.75	8.96	9.12	9.29	8.55	8.65	8.77	9.36	9.53	0	3	0	0	0	2	0	2	8	2	12	10	0	0	2	1
At1g01520	myb-related protein, putative similar to myb-related protein GI:2505876 from [Arabidopsis thaliana]	4.53	5.22	4.39	4.34	4.4	6.1	4.49	5.68	4.34	5.31	5.96	2	7	0	0	0	1	0	4	4	0	3	3	0	0	1	0
At1g01780	LIM domain protein, putative similar to LIM domain protein PLIM-2 GB:AAD15745 GI:4321401 from [Helianthus annuus]	7.98	8.89	8.3	8.56	8.84	8.99	8.84	8.27	9.08	9.45	8.92	0	1	0	0	1	2	1	1	7	0	7	10	0	0	8	0
At1g01980	hypothetical protein similar to reticuline oxidase-like protein GB:CAB45849 GI:5262223 from [Arabidopsis thaliana]	5.33	8.24	4.62	6.93	7.14	7.56	5.73	6.14	6.62	8.86	7.26	0	2	0	0	0	0	0	2	4	0	8	5	0	0	5	1
At1g02200	receptor-like protein glossy1 (gl1), putative similar to receptor-like protein glossy1 (gl1) GI:1209703 from (Arabidopsis thaliana)	8.9	10.5	11.12	10.75	10.98	10.94	10.08	10.15	11.37	11.68	10.79	0	1	0	0	1	4	0	0	5	0	15	12	0	0	6	1
At1g02340	unknown protein contains similarity to phytochrome interacting factor 3 GI:3929586 from [Arabidopsis thaliana]; supported by cDNA: gi_11870114_gb_AF324245.1_AF324245	6.86	7.21	7.65	7.1	7.5	8.15	7.41	7.66	7.61	7.91	7.63	1	6	0	0	0	0	1	0	3	0	14	10	0	0	9	1
At1g02390	unknown protein ; supported by cDNA: gi_16930412_gb_AF419560.1_AF419560	4.79	5.11	5.24	5.26	5.56	6.3	5.75	5.36	6.34	7.76	7.72	0	7	0	0	1	1	0	1	3	0	11	8	0	0	2	0
At1g02730	hypothetical protein similar to cellulose synthase catalytic subunit GB:AAC39336 GI:2827143 from (Arabidopsis thaliana)	9.54	9.05	9.41	9.24	8.77	8.34	9.01	9.26	9.07	7.76	7.28	0	3	0	0	0	1	0	1	4	1	19	6	0	0	4	3
At1g02790	polygalacturonase, putative similar to polygalacturonase GI:288611 from [Zea mays]; supported by cDNA: gi_16226534_gb_AF428425.1_AF428425	11.9	12.61	11.91	12.39	12.73	12.64	12.93	12.03	12.85	13.28	12.61	0	3	0	0	0	0	0	2	4	1	14	14	0	0	5	0
At1g02810	pectin esterase, putative similar to pectin esterase GI:1213628 from [Prunus persica]	7.01	6.07	6.06	6.51	5.7	5.99	6.77	6.04	6.27	5.09	4.44	0	4	0	0	0	1	0	1	3	0	9	8	0	0	7	0
At1g02820	late embryogenis abundant protein, putative similar to late embryogenis abundant protein 5 GI:2981167 from [Nicotiana tabacum];supported by full-length cDNA: Ceres:96540.	6.21	8.24	7.11	5.75	6.31	7.79	5.79	8.5	6.11	6.5	6.5	0	2	0	0	1	0	0	1	2	0	12	9	0	0	4	1
At1g02930	glutathione S-transferase, putative similar to glutathione S-transferase GI:860955 from [Hyoscyamus muticus]; supported by cDNA: gi_15215607_gb_AY050332.1_	7.11	7.09	6.78	5.71	4.7	4.77	5.38	7.52	4.54	4.4	4.29	0	3	0	0	0	1	1	2	2	1	12	6	0	0	3	0
At1g03050	putative protein destination factor Similar to clathrin assembly protein gb|AF041374 (CALM) from Rattus norvegicus	5.69	7.91	5.91	7.06	7.67	7.31	7.65	6.12	7.56	8.58	7.8	1	2	0	0	0	1	0	2	4	1	7	7	0	0	1	0
At1g03070	putative glutamate/aspartate-binding peptide Belongs to the PF|01027 Uncharacterized protein family UPF0005 with 7 transmembrane domains	6.11	6.68	6.34	6.54	7.01	7.19	7.02	6.34	7.01	7.42	7.05	0	4	0	0	0	1	1	3	6	0	18	2	0	0	6	0
At1g03220	unknown protein Strong similarity to gb|D14550 extracellular dermal glycoprotein (EDGP) precursor from Daucus carota. ESTs gb|H37281, gb|T44167, gb|T21813, gb|N38437, gb|Z26470, gb|R65072, gb|N76373, gb|F15470, gb|Z35182, gb|H76373, gb|Z34678 and gb|Z35387 come from this	9.1	8.48	8.8	8.52	8	7.35	8.13	8.63	8.48	8.25	7.77	1	3	0	0	1	1	0	3	3	0	16	7	0	0	7	2
At1g03457	putative ribonucleoprotein	7.5	7.35	6.9	6.57	6.28	6.53	6.66	7.09	6.71	6.38	5.93	0	1	0	0	0	2	1	0	6	0	13	5	0	0	5	0
At1g03495	hypothetical protein similar to Anthocyanin 5-aromatic acyltransferase GB:BAA74428	6.46	5.26	5.03	5.39	4.59	4.74	5.07	5.7	4.5	4.44	4.42	0	4	0	0	0	2	0	1	3	0	3	3	0	0	9	1
At1g03610	unknown protein similar to hypothetical protein GB:AAD11584;supported by full-length cDNA: Ceres:123030.	7.52	8.31	8.47	7.9	8.32	8.7	8.09	8.12	8.73	10.24	10.51	0	6	0	0	0	5	0	3	7	0	12	10	0	0	4	0
At1g03700	hypothetical protein predicted by genscan; supported by cDNA: gi_15028214_gb_AY045930.1_	5.3	4.8	5.09	4.77	4.36	4.17	4.62	5.1	4.36	4.01	4.26	0	2	0	0	1	0	1	1	9	0	3	5	0	0	2	1
At1g03820	hypothetical protein predicted by genefinder	8.9	8.19	7.97	8.67	8.07	7.72	8.66	8.08	7.89	6.68	5.77	0	1	0	0	0	1	1	2	4	1	15	3	0	0	3	2
At1g03870	unknown protein location of ESTs est VBVBD05, gb|Z30807 and VBVBD05 , gb|Z30808;supported by full-length cDNA: Ceres:39763.	8.56	9.49	8.97	6.65	6.6	7.81	8.09	8	8.63	7.39	6.31	0	3	0	0	0	0	1	0	9	0	11	7	0	0	5	2
At1g04470	unknown protein EST gb|ATTS5672 comes from this gene	5.56	7.82	6.05	6.8	7.04	7.19	6.74	6.38	6.99	8.14	7.19	0	0	0	0	0	0	0	0	3	2	11	6	0	0	6	0
At1g04540	hypothetical protein similar to hypothetical protein GB:AAB80650	6.03	8.28	5.83	7.17	7.31	7.62	7.12	7.01	7	8.34	7.44	0	4	0	0	0	2	0	3	5	1	3	10	0	0	2	0
At1g04620	unknown protein	8	6.79	5.35	8.54	8.23	6.24	8.16	5.44	8.04	7.91	7.79	0	0	0	0	0	2	0	0	2	0	14	9	0	0	2	4
At1g04645	Expressed protein ; supported by full-length cDNA: Ceres: 2265.	7.04	6.84	6.68	5.86	6.2	6.44	6.31	6.38	6.95	6.07	6.04	0	0	0	0	0	1	0	0	4	0	4	5	0	0	2	0
At1g04670	hypothetical protein predicted by genscan	8.96	9.46	9.09	9.23	10.01	9.84	10.01	9.08	10.36	10.48	9.65	0	1	0	0	2	1	0	3	7	0	13	4	3	0	4	0
At1g05340	unknown protein EST gb|ATTS0295 comes from this gene;supported by full-length cDNA: Ceres:20380.	5.1	5.51	5.57	6.69	7.24	6.59	7.4	5.23	8.87	11.46	10.05	1	5	0	0	0	3	0	3	5	0	6	7	0	0	5	1
At1g05450	lipid-transfer protein, putative similar to lipid-transfer protein GI:6782436 from [Nicotiana glauca];supported by full-length cDNA: Ceres:32438.	5.56	6.43	5.1	6.85	6.41	6.9	6.41	5.91	5.86	6.77	5.82	1	3	0	0	0	1	1	5	3	0	14	3	0	0	7	0
At1g05560	UDP-glucose:indole-3-acetate beta-D-glucosyltransferase, putative similar to UDP-glucose:indole-3-acetate beta-D-glucosyltransferase GI:2149127 from (Arabidopsis thaliana); supported by cDNA: gi_13661274_gb_AF196777.1_AF196777	7.06	6.53	5.95	6.47	5.92	6.12	6.99	6.3	6.88	7.26	6.87	0	3	0	0	0	1	1	1	7	0	18	6	0	0	6	0
At1g06040	salt-tolerance protein identical to salt-tolerance protein GB:CAA64819 GI:1565225 from [Arabidopsis thaliana];supported by full-length cDNA: Ceres:39912.	9.95	11.17	11.5	10.26	10.78	11.52	10.24	11.3	10.01	9.45	9.14	0	2	0	0	0	1	0	1	2	0	6	5	0	0	4	0
At1g06260	cysteine proteinase contains similarity to thiol-protease, pre-pro-TPE4A protein GI:3688528 [Pisum sativum]	10.33	10.57	11.31	11.07	11.3	11.41	11.16	10.7	11.48	11.09	10.23	0	1	0	0	0	2	1	0	7	0	5	5	1	0	1	1
At1g06420	hypothetical protein predicted by genemark.hmm	9.51	8.89	8.74	8.79	8.85	8.5	9.03	8.81	8.97	8.23	7.67	0	1	0	0	0	0	0	0	2	0	3	8	0	0	5	1
At1g06430	FtsH protease, putative similar to zinc dependent protease GI:7650138 from [Arabidopsis thaliana]	8.02	9.11	8.94	8.81	9.22	9.8	9.08	9.23	9.29	10.29	10.25	0	4	0	0	0	1	1	1	4	1	4	5	0	0	1	0
At1g06460	heat shock protein, putative contains Pfam profile: PF00011 Hsp20/alpha crystallin family;supported by full-length cDNA: Ceres:21735.	9.18	8.05	8.04	10.2	10.3	8.83	9.07	7.8	9.29	9.51	9.47	0	2	0	0	1	1	0	2	3	2	2	9	0	0	3	1
At1g06570	4-hydroxyphenylpyruvate dioxygenase (HPD) identical to 4-hydroxyphenylpyruvate dioxygenase (HPD) SP:P93836 [Arabidopsis thaliana (Mouse-ear cress)]; supported by cDNA: gi_2145038_gb_AF000228.1_ATAF000228	7.19	8.68	8.63	7.98	8.24	9.34	8.06	8.78	8.5	10.13	10.11	0	3	0	0	0	0	1	4	8	2	3	5	0	0	6	0
At1g06620	oxidoreductase, putative contains Pfam profile: PF00671 Iron/Ascorbate oxidoreductase family	6.86	6.4	6.04	6.67	6.5	5.84	6.87	5.92	6.2	5.73	5.55	0	3	0	0	0	2	0	1	4	2	11	4	0	0	3	0
At1g06640	oxidoreductase, putative contains Pfam profile: PF00671 Iron/Ascorbate oxidoreductase family; supported by cDNA: gi_13430545_gb_AF360185.1_AF360185	10.27	10.1	9.68	9.62	9.51	9.24	9.96	9.64	9.54	8.96	8.5	0	1	0	0	0	0	1	2	7	0	17	4	0	0	3	0
At1g06830	glutaredoxin, putative similar to glutaredoxin GB:CAA89699 GI:1732424 from [Ricinus communis];supported by full-length cDNA: Ceres:125679.	7.65	7.52	6.44	5.86	5.32	5.3	6.13	5.79	5.14	4.81	4.81	0	5	0	0	0	2	0	2	4	0	9	6	0	0	2	1
At1g07040	unknown protein ;supported by full-length cDNA: Ceres:36434.	9.11	9.06	9.26	9.94	10.14	9.89	9.87	8.99	10	10.83	10.45	0	4	0	0	0	0	1	3	5	0	6	3	0	0	5	1
At1g07050	hypothetical protein contains similarity to photoperiod sensitivity quantitative trait locus (Hd1) GI:11094203 from [Oryza sativa];supported by full-length cDNA: Ceres:1955.	7.67	5.97	3.7	7.97	8.06	4.03	7.35	3.71	7.23	5.3	4.81	0	0	0	0	0	2	2	0	5	0	15	6	0	0	9	0
At1g07180	unknown protein contains similarity to alternative NADH-dehydrogenase GI:3718005 from [Yarrowia lipolytica];supported by full-length cDNA: Ceres:114420.	5.57	7.8	8.04	5.77	6.58	8.08	5.62	8.24	5.73	6.1	6.47	0	4	0	0	0	1	0	1	4	0	5	4	0	0	5	2
At1g07340	hexose transporter, putative similar to GB:CAB52689 from [Lycopersicon esculentum]	7.77	8.08	8.73	8.56	8.97	9.01	8.5	8.67	9.24	9.76	9.35	0	1	0	0	0	0	0	0	3	0	14	2	0	0	10	0
At1g07350	transformer-SR ribonucleoprotein, putative similar to GB:Y09506 from [Nicotiana tabacum] (Plant Mol. Biol. 35 (3), 261-269 (1997)); supported by cDNA: gi_15292732_gb_AY050800.1_	9.91	9.75	8.49	8.48	8.91	8.67	10	9.04	8.84	9.09	9.78	0	0	0	0	0	3	0	0	5	0	7	7	0	0	2	0
At1g07370	proliferating cellular nuclear antigen identical to GB:AAF40018 from [Arabidopsis thaliana];supported by full-length cDNA: Ceres:28554.	10.36	10.1	10.25	9.85	9.38	9.34	9.71	10.32	9.71	8.62	8.18	0	2	0	0	0	2	0	2	3	1	5	7	0	0	3	0
At1g07430	protein phosphatase 2C, putative similar to GB:CAB90633 from [Fagus sylvatica];supported by full-length cDNA: Ceres:118185.	6.12	5.92	5.83	8.88	9.4	9.1	8.27	7.58	9	10.88	10.75	1	9	0	0	0	1	0	6	3	1	11	6	0	0	4	0
At1g07450	tropinone reductase-I, putative similar to GB:L20473 from [Datura stramonium] (Proc. Natl. Acad. Sci. U.S.A. 90, 9591-9595 (1993))	6.35	7.76	7.62	6.37	6.98	8.03	6.34	8.08	5.98	5.34	5.12	0	3	0	0	0	0	0	2	4	1	7	3	0	0	2	2
At1g07540	DNA-binding protein, putative contains Pfam profile: PF00249, Myb-like DNA-binding domain	6.49	7.02	6.88	7.13	7.62	7.51	7.48	6.67	7.43	7.6	7.34	1	5	0	0	0	0	1	2	3	0	6	3	0	0	2	1
At1g07610	metallothionein-like protein identical to SP:P43392 from (Arabidopsis thaliana);supported by full-length cDNA: Ceres:12642.	8.57	9.17	7.42	7.33	7.43	8.12	8.08	8.7	8.1	9.21	7.74	0	5	0	0	0	0	1	1	2	0	31	2	0	0	8	0
At1g07750	globulin-like protein similar to GB:7595348 from [Cucumis melo];supported by full-length cDNA: Ceres:40551.	10.22	10.71	10.82	10.95	11.19	11.23	11.03	10.58	11.12	11.32	11.08	1	5	0	0	0	0	1	2	3	1	12	4	0	0	8	0
At1g07850	hypothetical protein predicted by genscan+	6.21	7.03	6.78	6.81	7.51	7.25	7.42	6.54	7.17	7.54	7.12	0	1	0	0	0	0	0	0	2	0	1	4	0	0	9	0
At1g08065	carbonic anhydrase, putative	6.63	7.39	7.27	7.86	7.84	7.57	7.14	7.61	7.39	7.19	7.44	0	2	0	0	0	0	0	1	2	0	17	5	0	0	2	1
At1g08410	gunknown protein contains non-consensus TG donor splice site at exon 1	5.18	6.12	6.49	6.75	6.15	6.19	5.11	5.59	6.53	6.54	6.32	0	1	0	0	0	0	0	0	5	0	16	12	0	0	4	0
At1g08680	unknown protein similar to ESTs emb|Z46294, gb|W43468, and gb|W43475	4.56	5.55	6.78	5.94	5.9	5.99	5.28	5.46	7.04	7.61	6.58	0	5	0	0	0	2	1	0	4	0	13	5	0	0	5	0
At1g08900	putative sugar transport protein, ERD6 similar to GB:BAA25989; supported by cDNA: gi_14423387_gb_AF386931.1_AF386931	6.14	5.71	6.03	6.94	7.19	7.07	6.34	5.94	6.81	7.79	7.1	0	1	0	0	0	1	0	0	4	0	12	10	0	0	4	3
At1g08930	zinc finger protein ATZF1, putative identical to GB:BAA25989; supported by cDNA: gi_3123711_dbj_D89051.1_D89051	6.4	6.14	7.01	5.9	4.93	4.82	4.9	4.89	6.24	4.59	4.54	0	4	0	0	0	1	0	1	3	0	20	4	0	0	8	1
At1g09350	putative galactinol synthase similar to GB:AAD26116 from [Brassica napus]; supported by cDNA: gi_13899102_gb_AF370546.1_AF370546	5.2	5.04	5.39	5.64	6.67	5.37	5.08	5.12	4.86	5.04	5.51	1	6	0	0	0	0	1	4	4	0	12	7	0	0	4	0
At1g09380	putative nodulin protein, N21 Similar to MtN21, gi|2598575, Megicago truncatula nodulation induced gene; supported by full-length cDNA: Ceres: 39581.	6.62	6.27	6.79	7.76	7.83	8.3	8.76	6.89	8.68	8.87	8.34	0	2	0	0	0	2	0	0	2	0	34	4	0	0	10	0
At1g09415	Expressed protein ; supported by cDNA: gi_14423419_gb_AF386947.1_AF386947	6.98	6.77	6.41	5.98	6.09	5.96	6.38	6.39	6.39	6.44	6.76	0	2	0	0	0	0	1	2	11	0	6	3	0	0	3	0
At1g09610	unknown protein similar to hypothetical protein GB:CAB39623	5.55	5.98	6.62	6.79	6.88	6.92	6.88	5.98	6.55	6.19	5.31	0	1	0	0	0	0	0	1	5	0	5	8	0	0	9	2
At1g09750	hypothetical protein predicted by genscan;supported by full-length cDNA: Ceres:6295.	10.58	10.82	11.08	9.56	9.6	9.44	9.72	10.44	9.66	8.69	8.59	0	1	0	0	0	1	0	3	4	1	10	9	0	0	5	0
At1g09790	putative phytochelatin synthetase similar to GB:CAA07251	7.47	7.54	7.7	7.92	8.26	8.51	7.69	7.43	7.81	7.58	6.81	0	4	0	0	0	0	0	1	4	0	6	3	0	0	5	1
At1g10060	unknown protein Highly Similar to branched-chain amino acid aminotransferase; Location of EST gb|T21730 and gb|R90237; supported by cDNA: gi_15450873_gb_AY054517.1_	9.17	9.79	10.35	10.38	10.53	10.53	9.67	9.79	9.7	8.92	8.21	0	4	0	0	0	0	0	1	3	0	7	6	0	0	6	1
At1g10070	tat-binding protein, putative Highly Similar to branched-chain amino acid aminotransferase; Location of EST gb|T44177 and gb|AA395381; supported by cDNA: gi_15293208_gb_AY051038.1_	6.3	7.15	6.87	7.82	8.27	8.46	7.33	7.01	7.94	9.53	9.05	2	6	0	0	0	0	0	2	4	0	6	6	0	0	11	0
At1g10090	unknown protein	5.88	6.24	6.79	6.7	7.2	6.59	6.02	6.52	6.98	7.6	6.74	1	4	0	0	2	1	0	6	8	1	7	4	0	0	6	0
At1g10470	putative response regulator 3 similar to ESTs gb|T43772, emb|Z34204, gb|AA067391, and emb|Z34620, implicated in His-to-Asp phosphotransfer signaling in Arabidopsis; supported by cDNA: gi_3273195_dbj_AB010915.1_AB010915	9.02	9.22	8.69	8.01	7.9	7.91	8.86	8.86	8.32	7.89	7.9	0	1	0	0	0	0	0	3	4	0	12	6	0	0	7	0
At1g10760	unknown protein strong similarity to gb|Y09533 involved in starch metabolism from Solanum tuberosum and contains a PF|01326 Pyruvate phosphate dikinase, PEP/pyruvate binding domain. EST gb|N96757 comes from this gene; supported by cDNA: gi:12044357	10.05	9.29	9.52	11.17	11.08	10.11	10.35	9.4	10.43	10.34	10.67	0	4	0	0	0	0	0	2	6	0	10	4	0	0	8	0
At1g10770	hypothetical protein contains similarity to pectinesterase GI:9759184 from (Arabidopsis thaliana);supported by full-length cDNA: Ceres:1989.	9.54	11.18	9.67	10.76	10.99	11.19	11.15	9.97	11.06	11.88	11.16	0	2	0	0	0	2	0	1	4	0	8	9	0	0	7	0
At1g10960	ferredoxin precusor isolog ;supported by full-length cDNA: Ceres:20637.	12.32	12.26	11.73	11.33	11.05	11.26	12.12	12.07	11.65	10.65	10.59	1	1	0	0	0	1	1	3	4	0	8	10	0	0	2	0
At1g10990	hypothetical protein predicted by genefinder and genscan	5.63	5.33	5.27	4.78	4.53	4.53	4.72	4.92	4.45	4.51	4.55	0	1	0	0	0	1	0	2	6	0	5	7	0	0	8	0
At1g11210	hypothetical protein similar to hypothetical protein GB:AAD50003 GI:5734738 from [Arabidopsis thaliana];supported by full-length cDNA: Ceres:37592.	5.23	4.77	4.63	6.26	7.07	5.4	5.99	4.46	6.97	7.56	7.36	1	5	0	0	0	2	0	1	2	0	15	9	0	0	9	1
At1g11250	syntaxin-related protein At-SYR1, putative similar to syntaxin-related protein At-SYR1 GB:AAD11809 GI:4206789 from [Arabidopsis thaliana]	5.45	6.21	4.96	5.96	6.23	6.58	6.48	5.67	6.31	7.11	6.52	0	0	0	0	0	1	0	0	1	0	3	3	0	0	1	0
At1g11300	serine/threonine kinase, putative similar to serine/threonine kinase GB:Y12531 GI:2181189 from [Brassica oleracea]	6.48	6.03	6.64	6.49	6.09	5.89	5.47	6.13	5.35	4.67	5.12	0	2	0	0	0	1	0	1	5	0	3	8	1	0	3	0
At1g11770	putative reticuline oxidase strong similarity to gb|AF049347 berberine bridge enzyme from Berberis stolonifera	5.29	7.9	4.92	6.9	7.02	7.68	6.33	6.4	7.24	8.3	7.4	0	1	0	0	0	1	0	1	0	1	12	6	0	0	3	4
At1g12070	putative GDP-dissociation inhibitor Contains similarity to GDP-dissociation inhibitor gb|L07918 from Mus musculus	6.82	7.94	6.99	7.79	8.32	8.39	8.01	7.43	7.99	8.43	7.68	0	2	0	0	0	2	0	1	2	0	10	9	0	0	2	2
At1g12200	unknown protein similar to unknown protein GB:AAF34848 GI:6997186 from [Arabidopsis thaliana]	6.92	7.04	7.37	7.98	7.72	7.91	7.57	7.16	8.1	9.01	8.91	0	1	0	0	0	1	0	1	3	0	19	5	0	0	13	0
At1g12990	putative beta-1,4-N-acetylglucosaminyltransferase contains similarity to gi|4417304 F15O11.7 putative beta-1,4-mannosyl-glycoprotein beta-1,4-N-acetylglucosaminyltransferase from Arabidopsis thaliana BAC gb|AC006446	6.65	7.15	8.03	7.5	7.62	7.85	7.18	7.27	8.16	7.72	7.6	1	6	0	0	1	0	0	5	2	1	4	8	0	0	6	1
At1g13080	putative cytochrome P450 monooxygenase identical to gb|D78605 cytochrome P450 monooxygenase from Arabidopsis thaliana and is a member of the PF|00067 Cytochrome P450 family. ESTs gb|Z18072, gb|Z35218 and gb|T43466 come from this gene; supported by cDNA: gi_3164139_dbj_D78605.1_D78605	7.06	8.17	8.09	6.24	6.87	8.27	6.63	8.33	6.79	7.28	7.5	0	5	0	0	0	3	0	2	4	0	17	12	0	0	3	1
At1g13130	hypothetical protein predicted by genscan	7.23	7.07	7.32	7.87	8.15	7.92	8.39	7.06	8.17	8.1	7.29	0	2	0	0	0	0	0	1	3	0	7	5	0	0	3	2
At1g13270	methionine aminopeptidase I (MAP1), putative similar to methionine aminopeptidase I (MAP1) GI:975722 from [Saccharomyces cerevisiae]; supported by cDNA: gi_11320955_gb_AF250961.1_AF250961	9.88	8.67	7.97	9.94	9.4	8.19	9.32	8.62	9.29	8.03	7.9	0	1	0	0	0	0	0	2	4	1	20	6	0	0	7	0
AT1G13890	synaptosomal associated protein (SNAP25A), putative similar to SNAP25A protein GI:9759467 from [Arabidopsis thaliana]	4.86	6.4	4.88	6	6.19	6.54	6.17	5.55	6.1	6.85	6.29	0	1	0	0	0	2	0	0	3	0	4	4	0	0	5	1
At1g13950	initiation factor 5A-4 identical to initiation factor 5A-4 GB:AAD39281 GI:5080771 from (Arabidopsis thaliana); supported by cDNA: gi_12407784_gb_AF296082.1_AF296082	6.38	7.25	6.84	6.91	7.44	7.47	7.47	6.87	7.28	7.35	7.05	0	5	0	0	0	1	0	3	4	0	4	5	0	0	0	2
At1g13970	hypothetical protein predicted by genemark.hmm	7.19	8.76	7.19	7.94	8.68	8.8	8.44	7.43	8.37	9.25	8.33	0	3	0	0	0	0	1	2	4	0	9	6	0	0	6	2
At1g13990	unknown protein ;supported by full-length cDNA: Ceres:93312.	7.36	7.51	7.35	7.84	8.32	8.41	8.21	7.39	8.26	9.61	9.45	0	3	0	0	0	1	3	5	5	0	3	2	0	0	3	0
At1g14280	phytochrome kinase substrate 1, putative similar to phytochrome kinase substrate 1 GI:5020168 from [Arabidopsis thaliana];supported by full-length cDNA: Ceres:97569.	8.09	8.86	8.61	8.17	8.25	9.25	8.64	8.72	8.82	9.02	8.69	0	2	0	0	0	2	0	3	2	0	7	3	0	0	4	0
At1g14345	Expressed protein ; supported by full-length cDNA: Ceres: 19170.	10.26	10.28	9.92	9.15	9.31	9.67	9.94	10.15	9.3	8.65	8.51	1	1	0	0	0	0	0	2	6	0	8	6	0	0	5	0
At1g14420	pectate lyase, putative similar to pectate lyase GI:2463509 from [Zinnia elegans]	5.65	8.39	4.85	6.98	7.27	7.62	6.18	6.42	7.21	8.97	7.48	0	3	0	0	0	0	0	2	3	0	7	5	0	0	4	0
At1g15460	hypothetical protein Is a member of the PF|00955 Anion exchanger family	7.63	7.94	8.59	8.58	8.74	8.53	8.7	8.13	8.94	8.73	8.81	0	4	0	0	0	0	2	3	6	1	21	7	0	0	7	0
At1g15740	unknown protein ; supported by cDNA: gi_14423507_gb_AF386991.1_AF386991	7.55	8.16	8.67	8.07	8.39	8.85	8.22	7.86	8.91	10.25	10.13	1	2	0	0	0	0	0	2	4	1	11	4	0	0	5	2
At1g15840	unknown protein	7.64	5.98	6.12	7.06	6.69	6.35	6.48	6.01	6.06	6.15	6.58	1	4	0	0	0	0	1	2	3	0	9	9	0	0	3	0
At1g16070	hypothetical protein contains similarity to tubby related proteins	7.78	6.99	6.79	7.15	6.48	6.24	6.93	7.21	6.46	5.55	5.22	0	3	0	0	0	2	0	1	4	1	3	7	0	0	5	2
At1g16190	UV-sensitive rad23, putative similar to UV-sensitive rad23 protein GI:1914684 from [Daucus carota]	7	7.71	7.56	7.8	8.01	7.76	7.46	7.71	7.65	7.56	7.46	0	4	0	0	0	1	0	3	8	0	7	4	0	0	4	0
At1g16260	putative wall-associated kinase similar to gb|AJ012423 wall-associated kinase 2 from Arabidopsis thaliana	6.64	6.55	6.65	6	5.52	5.84	5.67	6.63	5.55	5.1	5.08	0	3	0	0	0	2	0	1	1	0	6	6	0	0	4	0
At1g16290	hypothetical protein	6.42	7.52	7.16	7.5	7.95	7.9	7.33	7.28	7.48	7.7	7.34	1	4	0	0	0	0	0	5	7	0	1	4	0	0	7	0
At1g16360	unknown protein	6.08	6.68	6.43	6.47	7.04	6.89	7.18	6.2	6.99	7.19	6.7	0	2	0	0	0	0	1	0	5	0	8	8	0	0	6	0
At1g16640	unknown protein	5.66	4.9	4.8	5.07	4.31	4.31	4.44	5.01	4.5	3.95	3.94	0	1	0	0	0	0	0	0	2	0	2	10	0	0	2	1
At1g16850	unknown protein ; supported by cDNA: gi_13358195_gb_AF325003.2_AF325003	5.39	5.25	4.82	7.7	8.33	7.57	6.63	5.77	8.31	10.19	10.77	1	7	0	0	1	0	2	5	6	0	14	4	0	0	4	0
At1g17020	SRG1-like protein Strong homology to SRG1 protein, a new member of the Fe(II)/ascorbate oxidase superfamily, Similar to SRG1 protein [Arabidopsis thaliana] (gi|629561). Location of est F1A5T7 (gb|N96370); supported by cDNA: gi_15081818_gb_AY048302.1_	4.69	5.44	5.06	5.37	6.04	6.07	5.58	5.08	6.53	8.51	6.73	0	4	0	0	1	4	1	0	6	0	37	11	0	0	4	1
At1g17170	putative glutathione transferase One of three repeated putative glutathione transferases. 72% identical to glutathione transferase [Arabidopsis thaliana] (gi|4006934)	4.99	5.09	5.14	5.98	5.49	6.16	5.6	5.81	5.34	5.26	5.06	0	0	0	0	0	1	0	0	7	0	4	7	0	0	4	1
At1g17180	putative glutathione transferase Second of three repeated putative glutathione transferases. 72% identical to glutathione transferase [Arabidopsis thaliana] (gi|4006934). Location of ests 191A10T7 (gb|R90188) and 171N13T7 (gb|R65532)	4.12	4.05	3.86	5.18	5.02	5	5.12	4.34	4.72	4.69	4.44	0	1	0	0	0	3	1	2	3	1	13	7	0	0	7	0
At1g17290	alanine aminotransferase, putative similar to alanine aminotransferase GB:AAC62456 GI:3694807 from [Zea mays]	9.1	9.72	9.93	10.18	10.26	10.09	9.63	9.52	10.31	10.63	9.91	0	3	0	0	1	1	0	2	2	0	5	7	0	0	4	0
At1g17455	Expressed protein ; supported by full-length cDNA: Ceres: 1349.	7.12	6.45	6.54	7.15	6.38	5.89	5.34	6.48	6.36	6.4	6.17	0	1	0	0	0	0	0	2	3	1	4	3	0	0	3	0
At1g17540	receptor-like serine threonine kinase, putative similar to receptor-like serine threonine kinase GI:2465923 from (Arabidopsis thaliana)	4.56	6.36	4.51	5.79	5.79	6.25	5.02	4.93	5.4	6.98	6.22	0	2	0	0	0	2	1	2	2	0	12	2	0	0	7	0
At1g17590	transcription factor, putative similar to GB:CAA74050 from [Arabidopsis thaliana];supported by full-length cDNA: Ceres:106674.	5.3	5.69	6.14	6.56	6.57	6.78	6.26	6.03	6	6.12	6.27	0	0	0	0	0	1	0	3	3	0	5	3	0	0	4	0
At1g17665	hypothetical protein similar to dehydrogenase-like protein GI:9279732 from [Arabidopsis thaliana]	6.01	4.66	4.24	5.97	5.98	4.24	5.8	4.15	5.6	5.81	6.57	0	4	0	0	0	1	0	1	2	0	17	7	0	0	3	0
At1g18140	laccase, putative similar to high-pI laccase (LAC2-1) GI:1621460 from (Liriodendron tulipifera)	7.58	6.74	6.86	7.52	6.66	5.67	6.56	6.8	5.84	4.64	4.81	0	2	0	0	0	1	0	1	4	0	34	7	0	0	9	0
At1g18250	pathogenesis-related group 5 protein, putative similar to pathogenesis-related group 5 protein GI:2749943 from [Brassica rapa]; supported by cDNA: gi_536824_gb_L34693.1_ATHTLP	11.49	11.12	10.98	11.08	10.63	10.3	10.9	11.18	10.38	9.09	8.82	1	7	0	0	0	0	1	1	4	0	10	4	0	0	6	0
At1g18330	hypothetical protein similar to hypothetical protein GB:AAF25987 GI:6714291 from [Arabidopsis thaliana]	6.72	7.99	8.58	6.44	7.22	8.49	6.55	7.83	6.2	6.39	7.1	1	2	0	0	0	0	1	1	5	0	9	2	0	0	9	2
At1g18500	2-isopropylmalate synthase, putative similar to 2-isopropylmalate synthase GB:AF004165 GI:2213881 from [Lycopersicon pennellii]	8.93	8.93	8.79	8.29	8.26	7.88	8.43	8.56	8.54	8.16	8.46	0	2	0	0	0	0	0	4	4	0	3	6	0	1	6	1
At1g18650	unknown protein similar to beta-1,3-glucanase-like protein GI:9758115 from [Arabidopsis thaliana];supported by full-length cDNA: Ceres:32195.	10.63	10.61	10.34	9.86	9.49	9.65	10.16	10.2	9.35	8.64	9.11	0	1	0	0	0	3	0	1	2	0	6	4	0	0	0	1
At1g18990	hypothetical protein predicted by genemark.hmm	4.67	6.94	4.38	6.09	6.48	6.88	5.77	5.28	6.31	7.63	6.09	0	0	0	0	0	0	1	1	3	0	5	8	0	0	6	0
At1g19050	response regulator 5, putative similar to response regulator 5 GI:3953599 from [Arabidopsis thaliana]; supported by cDNA: gi_3953602_dbj_AB008490.1_AB008490	9.81	9.56	8.7	8.07	7.7	7.46	8.98	9.32	7.96	6.92	7.63	0	3	0	0	1	2	0	2	4	2	6	8	0	0	2	0
At1g19180	unknown protein ;supported by full-length cDNA: Ceres:38751.	8.52	8.68	9.13	9.55	9.64	9.25	9.8	8.34	10.09	10.02	8.69	0	6	0	0	0	0	1	3	4	0	12	6	0	0	8	0
At1g19500	hypothetical protein predicted by genscan+	6.11	7.77	5.43	6.82	7.24	7.27	7.04	6.4	7.21	8.11	7.58	0	4	0	0	0	4	0	1	4	0	21	4	0	0	4	0
At1g19520	Expressed protein ; supported by full-length cDNA: Ceres: 13270.	6.67	7.29	8.45	7.96	7.51	7.6	7.08	7.28	8.56	8.29	7.72	0	0	0	0	0	1	0	1	1	1	20	8	0	0	5	0
At1g19640	floral nectary-specific protein, putative similar to GB:AAF22289 from [Brassica rapa subsp. pekinensis] (Plant Mol. Biol. 42 (4), 647-655 (2000)); supported by cDNA: gi_13676828_gb_AY008434.1_	8.82	8.74	8.82	9.51	9.28	9.95	8.84	9.87	8.33	7.96	7.81	0	1	0	0	0	2	0	1	2	0	17	3	0	0	8	1
At1g19780	cyclic nucleotide and calmodulin-regulated ion channel protein, putative similar to cyclic nucleotide and calmodulin-regulated ion channel GI:4581207 from (Arabidopsis thaliana)	4.61	5.45	4.84	5.59	5.87	5.94	5.89	5.19	5.97	6.05	5.45	0	2	0	0	0	0	1	0	6	0	9	9	0	0	3	2
At1g19830	auxin-induced protein, putative similar to auxin-induced protein TGSAUR21 GI:10185818 from (Tulipa gesneriana)	8.2	7.54	7.2	7.65	7.25	7.16	8	7.51	7.05	6.52	6.86	0	0	0	0	0	2	0	2	0	1	24	4	0	0	2	1
At1g19890	histone H3, putative similar to histone H3 variant H3.3 GI:1435156 from [Lycopersicon esculentum]	6.4	7.46	6.96	7.06	7.69	7.54	7.75	6.91	7.78	8.02	7.71	0	3	0	0	0	3	0	2	1	1	12	3	0	0	5	0
At1g19940	endo-beta-1,4-D-glucanase, putative similar to endo-beta-1,4-D-glucanase GI:4165132 from [Lycopersicon esculentum]; supported by cDNA: gi_15081704_gb_AY048245.1_	5.17	5.6	5.39	5.87	5.91	6.31	5.65	5.65	5.65	5.58	4.87	1	2	0	0	0	1	0	1	2	0	5	12	0	0	2	0
At1g19960	hypothetical protein predicted by genemark.hmm	7.31	5.22	6.33	8.63	7.14	7.81	4.69	6.92	5.33	5.35	5.16	0	4	0	0	0	0	0	2	1	0	13	6	0	0	6	0
At1g20130	anter-specific proline-rich protein APG precursor identical to SP:P40602 from [Arabidopsis thaliana]	5.87	7.07	6.75	7.85	8.12	7.63	7.85	6.31	7.46	7.44	6.9	0	3	0	0	0	1	0	1	4	0	10	3	0	0	6	0
At1g20190	expansin S2 precursor, putative similar to GB:U30460 from [Cucumis sativus];supported by full-length cDNA: Ceres:11011.	7.13	8.62	6.16	9.16	9.19	9.26	8.16	8.27	8.34	9.89	9.23	0	1	0	0	0	1	1	1	11	0	8	8	0	0	5	0
At1g20230	hypothetical protein predicted by genscan+	7.45	7.04	6.87	7.31	6.96	6.38	6.98	7	6.76	6.37	6.88	1	4	0	0	0	1	0	2	5	0	3	9	0	0	5	1
At1g20440	hypothetical protein	9.1	10.49	9.76	10.65	11.11	10.85	9.95	9.93	10.84	12.25	11.31	1	2	0	0	3	2	1	1	3	0	13	5	0	0	8	0
At1g20450	hypothetical protein ; supported by cDNA: gi_15081631_gb_AY048208.1_	10.56	11.09	11.27	12.28	12.6	12.14	11.4	11.3	11.52	12.11	12.12	2	8	0	0	2	2	0	4	5	0	11	9	0	0	3	1
At1g20630	hypothetical protein ; supported by cDNA: gi_1518449_gb_U43340.1_ATU43340	9.08	9.48	9.52	9.93	10.15	9.94	9.91	9.15	10.05	10.4	9.81	0	4	0	0	0	0	1	3	6	0	5	8	0	0	4	0
At1g21000	unknown protein Location of ESTs 152C14T7 , gb|T88012, 173P7T7 , gb|H36502 and 107E18T7 , gb|T22775;supported by full-length cDNA: Ceres:119384.	7	8.16	7.92	7.83	8.18	8.69	8.01	7.42	9.05	10.91	10.63	1	6	0	0	0	0	0	6	4	1	5	5	0	0	6	0
At1g21010	unknown protein ;supported by full-length cDNA: Ceres:17521.	5.69	6.84	5.55	7.08	6.99	7.14	6.3	6.33	6.55	7.82	6.6	0	3	0	0	1	1	0	2	0	0	23	5	0	0	9	1
At1g21050	hypothetical protein predicted by genemark.hmm;supported by full-length cDNA: Ceres:3200.	7.74	7.61	7.45	6.96	6.54	6.66	7.44	7.33	6.9	6.03	6.63	0	4	0	0	0	1	0	5	3	0	16	2	0	0	5	0
At1g21140	tonoplast intrinsic protein, alpha (alpha-TIP) simlar to GB:X16488 from [Glycine max] (Plant Mol. Biol. 14 (3), 449-451 (1990))	7.21	7.96	7.11	8.31	7.87	8.36	7.88	7.59	7.44	7.74	6.8	0	2	0	0	0	1	0	1	6	0	13	7	0	0	2	0
At1g21250	hypothetical protein ; supported by cDNA: gi_14532585_gb_AY039917.1_	7.96	7.02	7.33	8.4	6.84	7.05	6.19	7.94	6.53	5.65	5.56	0	1	0	0	0	0	0	1	3	0	14	7	0	0	5	0
At1g21310	hypothetical protein	5.89	6.1	6.07	4.99	4.73	5.01	6.48	5.92	5.49	4.83	6.21	0	6	0	0	0	2	0	1	1	0	13	4	0	0	4	1
At1g21670	hypothetical protein predicted by genscan; supported by cDNA: gi_14334811_gb_AY035079.1_	7.41	7.07	7.65	8.19	8.41	8.13	8.23	7.27	8.66	9.19	8.59	0	2	0	0	0	0	3	3	5	0	8	6	0	0	6	2
At1g21680	unknown protein ESTs gb|N96028, gb|F14286, gb|T20680, gb|F14443, gb|AA657300 and gb|N65244 come from this gene; supported by cDNA: gi_15028242_gb_AY046036.1_	8.28	7.86	8.71	9.03	9.42	8.89	8.83	7.86	9.69	11.43	11.64	0	6	0	0	1	0	1	2	3	1	6	5	0	0	4	0
At1g21910	TINY-like protein similar to TINY GB:CAA64359 GI:1246403 from [Arabidopsis thaliana];supported by full-length cDNA: Ceres:19721.	6.09	4.92	7.25	4.97	4.98	5.39	6.1	4.94	7.22	4.78	4.83	0	4	0	0	0	2	0	1	7	1	19	11	0	0	7	1
At1g22110	hypothetical protein predicted by genemark.hmm	5.5	6.34	6.01	6.51	6.87	6.78	6.47	6.02	6.77	7.21	6.77	0	3	0	0	0	1	0	0	2	1	9	6	0	0	6	0
At1g22130	MADS-box protein (ZAP1), putative similar to MADS-box protein (ZAP1) GI:939784 from [Zea mays]	6.43	7.43	6.64	7.12	7.62	7.71	7.83	6.95	7.45	7.77	7.21	0	0	0	0	0	1	0	0	4	0	8	3	0	0	4	0
At1g22150	high affinity sulphate transporter, putative similar to high affinity sulphate transporter GI:607186 from [Stylosanthes hamata]; supported by cDNA: gi_10716804_dbj_AB049624.1_AB049624	5.78	6.36	6.5	6.54	7.14	7.01	7.15	6.31	7.03	7.3	6.87	0	8	0	0	0	1	0	1	0	0	13	9	0	0	5	1
At1g22240	hypothetical protein contains Pfam profile: PF00806 pumilio-family RNA binding domain	5.71	6.34	6.31	6.62	6.8	6.73	6.52	6.41	6.61	6.82	6.53	0	3	0	0	0	0	1	0	3	0	15	6	0	0	6	1
AT1G22330	glycine-rich RNA-binding protein, putative similar to glycine-rich RNA-binding protein GI:17818 from [Brassica napus]	6.97	6.86	6.71	5.54	5.73	5.93	6.39	6.2	6.17	5.25	4.89	0	0	0	0	0	0	0	0	4	0	21	7	0	0	5	0
At1g22380	UDP-glucose glucosyltransferase, putative similar to UDP-glucose glucosyltransferase GI:3928543 from [Arabidopsis thaliana]	6.52	7.63	6.3	7.79	8.23	8.3	7.33	7.32	7.71	9.15	7.98	0	1	0	0	0	3	0	3	3	0	11	3	0	0	7	0
At1g22400	UDP-glucose glucosyltransferase, putative similar to UDP-glucose glucosyltransferase GI:6561805 from [Sorghum bicolor]	6.77	7.91	6.81	7.33	7.5	7.96	7.09	7.24	6.76	7.73	6.9	0	6	0	0	0	0	1	6	6	0	9	2	0	0	4	2
At1g22460	hypothetical protein similar to axi 1-like protein GI:4335769 from [Arabidopsis thaliana]	6.08	6.69	6.26	6.87	7.11	7.05	7.17	6.67	7.2	7.48	7.31	0	4	0	0	0	1	1	1	2	0	21	7	0	0	6	0
At1g22530	unknown protein	8.8	8.69	8.32	7.72	7.34	7.59	8.25	7.78	7.77	7.2	6.6	0	3	0	0	0	1	0	0	1	0	6	3	0	0	7	1
At1g22630	unknown protein ;supported by full-length cDNA: Ceres:37537.	7.57	7.32	7.35	6.18	6.83	6.86	6.98	7.11	7.05	6.94	6.95	0	1	0	0	0	0	0	0	2	0	7	9	0	0	8	1
At1g22640	putative myb-related transcription factor Similar to myb-related transcription factor (THM27) gb|X95296 from Solanum lycopersicum. ESTs gb|T42000, gb|T04118, gb|AA598042, gb|AA394757 and gb|AA598046 come from this gene; supported by cDNA: gi_3941409_gb_AF062859.1_AF062859	7.89	8.54	8.35	8.44	8.96	8.93	8.85	8.25	9.08	10.19	9.73	0	3	0	0	0	1	0	2	5	0	7	10	0	0	4	0
At1g22690	putative gibberellin-regulated protein contains similarity to gibberellin-regulated protein 2 precursor (GAST1) homolog gb|U11765 from A. thaliana	5.54	5.36	5.47	4.23	4.28	4.33	4.24	4.8	4.13	3.77	3.74	0	3	0	0	0	0	1	2	5	0	10	12	0	0	3	0
At1g22730	putative topoisomerase strong similarity to GB:CAA72903 from [Arabidopsis thaliana]; supported by cDNA: gi_14334597_gb_AY034972.1_	8.13	9	8.88	8.71	9.12	9.12	9.31	8.64	9.26	9.74	9.41	0	4	0	0	1	0	0	0	5	1	11	6	0	0	5	0
At1g22760	putative polyA-binding protein, PAB3 strong similarity to GB:CAA72907; supported by cDNA: gi_15450819_gb_AY054490.1_	9.14	10.11	10.39	9.95	10.62	10.58	10.44	9.85	10.77	10.75	10.1	0	0	0	0	0	0	1	0	5	0	13	11	0	0	5	0
At1g22770	putative gigantea protein strong similarity to GB:CAB56039 from [Arabidopsis thaliana]; supported by cDNA: gi_6002679_gb_AF105064.1_AF105064	7.35	7.58	8.61	9.51	9.63	8.56	8.59	8	8.91	8.36	7.97	0	4	0	0	0	1	0	2	4	0	10	5	0	0	3	1
At1g22890	unknown protein	4.53	4.9	5.84	3.91	4.2	5.67	4.76	4.44	6.78	9.21	9.59	0	2	0	0	0	1	0	2	6	0	20	3	0	0	3	0
At1g22930	unknown protein location of EST gb|H36530, gb|AA395402, and gb|T43793	8.34	8.75	8.81	8.86	9.16	9.48	9.22	8.71	9.39	10.37	9.99	1	3	0	0	0	1	0	3	2	0	23	6	0	0	5	0
At1g22990	putative metal-binding protein highly similar to GB:AAD09511; supported by cDNA: gi_15450582_gb_AY052659.1_	5.6	7.22	4.76	5.38	5.7	6.66	5.66	5.37	7.67	10.73	10.21	0	2	0	0	0	4	0	1	5	0	14	11	0	0	5	0
At1g23000	hypothetical protein predicted by genscan+	8.26	7.92	8.05	7.39	7.3	7.25	7.56	7.92	7.6	7.35	7.78	0	2	0	0	0	2	0	1	1	1	5	4	0	0	1	0
At1g23040	unknown protein Location of EST gb|AA395277 gb|T44807;supported by full-length cDNA: Ceres:36286.	8.49	8.87	8.51	8.99	9.11	9.54	9.41	8.8	9.28	9.99	9.28	0	4	0	0	1	3	0	2	1	0	23	7	0	0	3	3
At1g23060	unknown protein Location of EST gb|T22158 and gb|AA395675; supported by cDNA: gi_15982900_gb_AY057558.1_	7.12	7.85	6.9	8.54	8.63	8.79	8.66	7.68	8.5	9.37	8.72	0	4	0	0	1	0	1	0	9	1	13	8	0	0	5	0
At1g23070	hypothetical protein	5.37	5.9	5.4	6.27	6.88	6.76	6.68	5.7	6.79	7.33	6.37	2	7	0	0	0	1	0	5	6	0	5	5	0	0	6	2
At1g23140	unknown protein similar to unknown protein GB:AAD55495	6.41	6.23	6.27	5.27	5.48	5.52	6.22	5.56	5.66	6.07	7.19	0	3	0	0	0	0	0	4	4	0	25	4	0	0	5	0
At1g23200	putative pectinesterase similar to GB:AAB57669, location of EST gb|Z35063 and gb|Z35062	4.9	6.01	5.78	6.25	6.46	6.8	6.44	6	6.14	6.88	5.95	1	5	0	0	0	0	3	1	8	1	17	5	0	0	5	2
At1g23240	conserved hypothetical protein protein similar to caleosin GB:AAF13743 GI:6478218 from [Sesamum indicum];supported by full-length cDNA: Ceres:16644.	10.41	10.74	10.82	10.77	11.22	11.47	11.48	10.46	11.4	11.49	10.59	0	3	0	0	0	0	0	1	3	0	29	4	0	0	5	1
At1g23250	conserved hypothetical protein protein similar to caleosin GB:AAF13743 GI:6478218 from [Sesamum indicum]	6.85	7.31	6.99	7.28	7.94	7.93	7.85	7.17	7.51	7.81	6.94	0	0	0	0	1	0	0	0	3	0	10	2	0	0	6	0
At1g23350	conserved hypothetical protein predicted by genemark.hmm	6.39	8.24	5.57	6.89	7.31	7.48	6.63	6.45	7.25	8.86	7.57	0	2	0	0	0	1	0	0	3	0	17	10	0	0	3	2
At1g23390	unknown protein similar to hypothetical protein GB:AAF27090 GI:6730669 from (Arabidopsis thaliana);supported by full-length cDNA: Ceres:101865.	7.28	8.44	9.55	7.88	8.32	8.57	7.98	8.07	8.94	9.01	8.8	0	0	0	0	0	2	2	0	7	0	18	7	0	0	6	1
At1g23480	hypothetical protein similar to putative glucosyltransferase GB:AAD15455 GI:4263795 from (Arabidopsis thaliana)	6.38	6.66	6.27	5.73	5.67	5.31	5.85	6.13	5.44	4.52	4.35	0	2	0	0	0	1	1	2	9	0	18	8	0	0	8	1
At1g23600	putative OBP32pep protein	7.52	7.89	7.84	8.16	8.43	8.89	8.04	7.84	8.11	7.82	7.12	0	3	1	0	0	1	0	0	4	0	8	4	0	0	3	0
At1g23630	OBP32pep protein, putative identical to putative OBP32pep protein GB:AAC98019 GI:4056446 from (Arabidopsis thaliana)	5.78	5.79	5.57	5.64	6.07	6.11	6.87	5.4	6.43	5.95	5.19	0	0	0	0	0	2	0	1	6	1	17	12	0	0	3	0
At1g23690	putative OBP32pep protein	7	6.81	7.06	7.4	7.81	8.11	7.61	6.97	7.4	7.38	6.77	0	5	0	0	0	1	0	2	3	1	6	1	0	0	4	1
At1g23790	hypothetical protein	8.02	7.49	7.36	7.68	7.09	6.74	7.29	7.52	7.02	5.88	5.62	0	2	0	0	0	0	0	1	4	0	10	9	0	0	3	0
At1g23800	putative aldehyde dehydrogenase ; supported by cDNA: gi_14334931_gb_AY035139.1_	8.27	9.13	9.01	9.46	9.78	9.66	9.76	8.85	9.86	9.93	9.21	0	3	0	0	0	1	0	1	1	0	18	4	0	0	5	0
At1g24170	putative glycosyl transferase similar to GB:AAC78704	9.68	9.09	9.22	8.79	8.43	8.76	9.22	8.73	9.27	8.24	7.96	0	2	0	0	1	1	1	3	5	0	11	7	0	0	4	0
At1g24400	putative lysine/histidine-specific permease similar to GB:AAC49885, similar to EST gb|T13994; supported by cDNA: gi_9293859_dbj_AB046210.1_AB046210	8.71	9.39	9.55	9.56	10.07	10.17	9.74	9.32	10.09	10.08	9.25	0	2	0	0	0	1	0	1	3	0	36	5	0	0	4	0
At1g24520	putative agp1 similar to GB:CAA48293;supported by full-length cDNA: Ceres:31944.	8.82	10.57	7.85	9.45	9.73	10.03	9.7	9.08	9.98	11.2	10.41	0	2	0	0	0	0	0	1	2	0	8	5	0	0	3	1
At1g24620	putative calmodulin similar to EST gb|AA307719	6.29	8.13	6.78	7.23	7.49	7.8	7.95	7.14	7.85	8.37	7.54	0	0	0	0	0	1	0	0	4	0	16	4	0	0	3	2
At1g24822	F5A9.10 unknown protein; similar to ESTs dbj AV530941.1, dbj|AV530975.1, gb|BE037999.1, gb|BE037993.1, gb|AI995009.1, gb|AI099531.1, gb|N37906.1, gb|T76894.1	8.6	7.67	7.17	7.47	7.29	7.47	7.45	8.36	7	6.6	6.95	0	5	0	0	0	3	0	2	4	0	17	12	0	0	3	1
At1g25240	hypothetical protein similar to hypothetical protein GI:6553885 from [Arabidopsis thaliana]	5.39	7.57	4.94	6.59	7.07	7.36	6.17	6.3	6.31	7.71	6.95	0	3	0	0	1	1	0	1	5	0	6	5	0	0	4	1
At1g25275	Expressed protein ; supported by full-length cDNA: Ceres: 21980.	10.27	9.43	9.32	9.44	9.42	8.95	9.84	8.67	10.06	11.03	11.02	0	3	0	0	0	1	0	1	8	0	8	7	0	0	3	0
At1g25550	hypothetical protein similar to putative two-component response regulator protein GI:6623883 from [Arabidopsis thaliana];supported by full-length cDNA: Ceres:1959.	7.46	7.1	7.9	6.24	6.5	6.61	6.85	7.22	7.23	7.14	7.79	0	2	0	0	0	0	1	1	3	0	7	11	0	0	9	1
At1g25560	DNA-binding protein RAV2, putative similar to DNA-binding protein RAV2 GI:3868859 from [Arabidopsis thaliana]; supported by cDNA: gi_15810260_gb_AY056169.1_	6.61	6.56	7.74	5.58	5.65	5.88	5.74	5.81	7.05	6.94	7.46	0	4	0	0	0	2	1	4	6	1	8	3	0	0	1	1
At1g26320	allyl alcohol dehydrogenase, putative similar to allyl alcohol dehydrogenase GI:9758497 from [Arabidopsis thaliana];supported by full-length cDNA: Ceres:40824.	7.35	7.87	7.24	8.02	8.64	8.6	8.39	7.63	8.26	8.32	7.63	0	3	0	0	0	0	0	1	3	1	9	8	0	0	4	1
At1g26480	14-3-3 protein GF14iota (grf12) identical to 14-3-3 protein GF14iota GI:12963453 from [Arabidopsis thaliana];supported by full-length cDNA: Ceres:146580.	8.02	8.77	8.38	8.81	9.25	9.33	9.1	8.33	9.38	9.57	8.77	0	3	0	0	0	2	0	3	5	0	5	3	0	0	1	2
At1g26610	zinc-finger protein (ZPT4-4), putative similar to zinc-finger protein (ZPT4-4) GB:BAA21928 GI:2346988 from [Petunia hybrida]	7.3	7.46	7.67	7.85	8.15	8.37	7.98	7.68	8.15	7.88	7.41	0	2	0	0	0	0	0	1	1	0	13	4	0	0	4	1
At1g26760	hypothetical protein predicted by genemark.hmm	6.89	5.98	6.4	6.36	5.86	5.83	6.03	6.16	6.07	5.53	5.63	0	0	0	0	0	1	1	0	5	0	5	4	0	0	4	1
At1g26820	ribonuclease, RNS3 identical to ribonuclease SP:P42815, GI:562000 from [Arabidopsis thaliana];supported by full-length cDNA: Ceres:9623.	8.52	8.82	8.56	9.38	9.61	9.98	9.15	8.78	9.34	9.92	8.43	0	8	0	0	0	0	0	4	0	0	12	5	0	0	2	0
At1g27030	unknown protein ; supported by cDNA: gi_14517457_gb_AY039564.1_	8.46	8.27	7.98	8.38	7.62	7.31	7.86	7.82	7.16	6.57	7.86	0	2	0	0	0	2	0	1	2	0	14	5	0	0	7	0
At1g27770	envelope Ca2+-ATPase identical to envelope Ca2+-ATPase GB:AAD10212 GI:516118 from (Arabidopsis thaliana); supported by cDNA: gi_493621_dbj_D13983.1_ATHRCECAA	8.76	8.35	8.7	8.07	7.61	7.72	8.26	8.18	9.38	7.67	7.4	0	1	0	0	0	3	0	2	1	2	3	6	0	0	2	0
At1g27860	hypothetical protein predicted by genemark.hmm	4.73	5.5	5.24	5.24	5.78	5.8	5.27	5.44	5.48	5.66	5.67	0	7	0	0	1	1	0	6	3	0	18	12	0	0	4	0
AT1G27920	hypothetical protein predicted by genemark.hmm	6.14	6.67	6.46	7.04	6.91	7.27	6.78	6.87	6.49	6.66	6.28	0	2	0	0	0	1	0	1	4	0	9	2	0	0	6	0
At1g28270	hypothetical protein predicted by genemark.hmm	10.01	11.19	10.41	10.58	11.17	11.15	11.32	10.2	11.37	11.99	11.52	0	3	0	0	0	2	0	0	3	0	6	3	0	0	3	0
At1g28330	dormancy-associated protein, putative similar to dormancy-associated protein GI:2995990 from [Arabidopsis thaliana]; supported by cDNA: gi_14335095_gb_AY037227.1_	8.98	8.31	9.11	9.18	10.06	9.76	9.6	6.5	11.55	13.07	13.19	1	1	0	0	0	0	0	2	8	0	5	5	0	0	8	0
At1g28430	cytochrome P450 (CYP93A1), putative similar to cytochrome P450 (CYP93A1) GI:1435059 from [Glycine max]	8.31	8.62	8.91	8.76	9.14	9.47	9.18	8.28	9.41	9.08	7.74	0	6	0	0	0	0	0	0	4	0	8	4	0	0	4	2
At1g28550	GTP-binding protein, putative similar to GTP-binding protein GI:303742 from (Pisum sativum)	4.78	6.24	4.48	5.6	5.99	6.26	5.94	5.3	6.07	7.05	6.29	0	3	0	0	0	0	0	1	3	0	7	2	0	0	5	0
At1g28670	lipase identical to lipase GB:AAA93262 GI:1145627 [Arabidopsis thaliana] (FEBS Lett. 377 (3), 475-480 (1995)); supported by cDNA: gi_1145626_gb_U38916.1_ATU38916	9.11	8.78	8.65	8.11	7.71	7.87	8.06	8.17	7.69	6.64	6.25	0	1	0	0	0	1	0	2	2	0	13	5	0	0	4	0
At1g29140	hypothetical protein similar to allergen GB:CAA54818 GI:3256210 from [Ligustrum vulgare]	9.77	11.01	10.64	10.58	11.25	11.05	11.18	10.2	11.52	12.14	11.53	0	3	0	0	0	1	1	3	10	1	8	4	0	0	5	1
At1g29200	hypothetical protein contains similarity to axi 1 protein GB:X80301 GI:559920 from [Nicotiana tabacum]	5.58	5.96	5.57	6.08	6.37	6.65	6.38	5.83	5.95	5.64	5.47	0	0	0	0	0	0	0	1	2	0	7	6	0	0	3	1
At1g29395	Expressed protein ; supported by full-length cDNA: Ceres: 30602.	9.64	8.84	9.16	10.81	10.91	10.11	10.12	8.9	10.08	10.16	9.86	0	4	0	0	0	1	0	4	3	0	6	8	0	0	5	0
At1g29430	auxin-induced protein, putative similar to SP:P33083 from [Glycine max];supported by full-length cDNA: Ceres:4119.	7.14	8.27	7.29	5.92	6.3	7.78	7.4	7.72	7.06	6.15	6.34	0	2	0	0	0	4	1	0	4	0	12	2	0	0	2	2
At1g29910	photosystem II type I chlorophyll a /b binding protein, putative similar to photosystem II type I chlorophyll a /b binding protein GI:16364 from [Arabidopsis thaliana]	12.29	13.39	13.65	12.54	13.19	13.34	11.8	13.54	12.45	12.02	12.24	0	2	0	0	0	3	2	0	5	0	4	11	0	0	7	2
At1g30040	unknown protein	8.79	8.39	8.56	8.15	8.04	7.68	8.89	7.74	9.04	8.64	7.55	0	4	0	0	0	1	1	3	4	0	12	9	0	0	2	0
At1g30100	9-cis-epoxycarotenoid dioxygenase, putative similar to 9-cis-epoxycarotenoid dioxygenase GI:6715257 from [Phaseolus vulgaris]	5.13	4.68	5.1	4.97	4.44	4.1	4.88	5.13	5.77	4.28	4.13	0	6	0	0	0	0	1	3	3	0	17	7	0	0	6	1
At1g30350	pectate lyase, putative contains Pfam profile: PF00544: Pectate lyase	8.22	8.23	8.61	8.69	9.09	9.34	9.15	8.03	8.65	8.66	7.87	1	4	0	0	0	0	0	1	3	0	17	7	0	0	5	0
At1g30530	UDP glucose:flavonoid 3-o-glucosyltransferase, putative similar to UDP glucose:flavonoid 3-o-glucosyltransferase GB:AAB81683 GI:2564114 from [Vitis vinifera];supported by full-length cDNA: Ceres:38407.	11.01	10.74	10.31	10.39	9.84	10.05	10.5	10.83	10.25	9.24	8.72	0	1	0	0	0	2	0	0	1	1	8	5	0	0	3	1
At1g30600	putative serine proteinase Strong similarity to gb|U80583 proteinase TMP from Lycopersicon esculentum and is a member of the PF|00082 subtilase family	8.23	7.78	8	7.77	7.31	7.15	8	8.1	7.66	6.75	7.18	0	1	0	0	0	3	0	1	7	0	7	1	0	0	4	0
At1g31070	UDP-N-acetylglucosamine pyrophosphorylase-like protein similar to sperm associated antigen 2, GB:4507759 from [Homo sapiens], similar to ESTs gb|N95844, gb|AI162709, gb|N65104, dbj|AU031622, and gb|T45941	5.59	6.92	6.57	7.07	6.84	7.02	6.42	6.39	7.17	7.06	6.07	0	2	0	0	0	2	0	2	4	0	26	7	0	0	4	1
At1g31335	Expressed protein ; supported by full-length cDNA: Ceres: 109156.	9.12	8.97	8.34	8.52	8.2	7.86	8.82	8.89	8.21	7.09	6.71	0	2	0	0	1	0	2	0	4	0	6	6	0	0	4	1
At1g31580	ORF1, putative similar to ORF1 GI:457716 from (Arabidopsis thaliana); supported by cDNA: gi_16649160_gb_AY059950.1_	12.19	11.03	11.33	11.29	10	10.92	9.71	11.55	9.69	8.76	8.94	0	1	0	0	1	3	0	0	1	0	7	9	0	0	3	2
At1g31750	hypothetical protein predicted by genemark.hmm; supported by full-length cDNA: Ceres: 144447.	5.95	7.19	5.25	6.61	6.8	7.21	7.05	6.25	7.04	8.61	8.08	1	2	0	0	0	2	0	0	3	1	6	4	0	0	1	0
At1g32090	hypothetical protein similar to hypothetical protein GB:CAB77775 GI:7269775 from [Arabidopsis thaliana]	7.78	7.11	7.2	7.76	7.79	6.54	7.94	6.81	7.71	7.6	7.25	0	0	0	0	0	1	0	1	7	0	19	9	0	0	6	2
At1g32170	endoxyloglucan transferase, putative similar to endoxyloglucan transferase GB:AAD45125 GI:5533313 from [Arabidopsis thaliana]; supported by full-length cDNA: Ceres: 21403.	6.48	7.23	7.11	6.73	7.48	7.2	7.53	6.57	8.11	8.64	7.81	0	2	0	0	0	1	0	2	5	0	13	6	0	0	4	1
At1g32450	peptide transporter PTR2-B, putative similar to SP:P46032 from [Arabidopsis thaliana]	7.17	7.59	7.3	8.68	9.11	9.06	8.71	8.15	8.94	10.15	9.23	0	4	0	0	0	1	2	1	2	0	14	5	0	0	6	0
At1g32700	unknown protein similar to hypothetical protein GB:AAF25968 GI:6714272 from [Arabidopsis thaliana];supported by full-length cDNA: Ceres:206224.	8.07	8.87	9.11	8.59	8.93	9.4	8.43	8.31	9.54	10.93	10.59	0	4	0	0	0	1	0	0	2	0	13	5	0	0	6	1
At1g32900	starch synthase, putative similar to starch synthase GI:21613 from [Solanum tuberosum];supported by full-length cDNA: Ceres:7714.	8.45	10.42	10.64	9.64	10.14	10.99	9.14	11.11	8.71	8.65	10.05	0	3	0	0	0	2	1	3	3	1	9	4	0	0	1	1
At1g33110	unknown protein	6.6	7.52	7.48	6.19	6.31	8.02	6.47	7.79	6.46	7.37	7.35	0	1	0	0	0	1	0	0	1	0	16	7	0	0	6	1
At1g33470	RNA-binding protein similar to GI:829254 from [Arabidopsis thaliana]	6.31	7.24	7.05	7.38	7.13	7.12	6.77	6.57	7.26	6.58	6.07	0	0	0	0	0	1	0	0	3	1	11	8	0	0	6	0
At1g33590	hypothetical protein similar to putative disease resistance protein GB:AAC14512 GI:2739389 from [Arabidopsis thaliana];supported by full-length cDNA: Ceres:105146.	9.66	9.05	9.32	8.83	8.85	8.52	8.99	8.48	9.47	9.17	9	0	5	0	0	0	2	0	5	6	1	13	5	0	0	3	2
At1g33680	single-strand nucleic acid-binding protein, putative similar to FUSE binding protein 2 GB:AAC50892 GI:1575607 from [Homo sapiens]	5.52	6.05	7.6	6.67	6.43	6.34	6.29	6.15	7.85	8.21	8.35	0	2	0	0	0	2	0	1	6	0	4	6	0	0	3	0
At1g33790	myrosinase binding protein, putative similar to myrosinase binding protein GB:BAA82151 GI:5360792 from [Arabidopsis thaliana]; supported by cDNA: gi_15809813_gb_AY054174.1_	7.2	6.83	6.44	6.04	6.02	5.94	5.94	6.47	5.8	5.84	6.1	0	0	0	0	0	2	0	1	3	0	10	4	0	0	2	0
At1g33800	hypothetical protein predicted by genemark.hmm;supported by full-length cDNA: Ceres:114466.	5.93	5.96	5.86	6.66	6.8	7.04	6.84	6.23	6.66	6.8	6.43	0	2	0	0	0	1	0	0	3	0	11	10	0	0	1	1
At1g33811	unknown protein	8.72	8.89	8.33	7.35	7.38	7.42	7.7	8.01	7.82	7.02	6.16	0	1	0	0	0	4	0	3	8	0	8	7	0	0	5	0
AT1G34040	allinase, putative similar to allinase GI:1044969 from [Allium cepa]	5.64	6.02	6.65	6.86	7.02	7.82	7.45	5.72	6.6	6.58	5.52	0	3	0	0	0	0	0	2	4	1	15	5	0	0	4	1
At1g35140	phosphate-induced (phi-1) protein, putative similar to phi-1 GB:BAA33810 GI:3759184 from [Nicotiana tabacum];supported by full-length cDNA: Ceres:118937.	6.24	5.86	7.36	5.23	5.25	5.89	6.17	5.29	7.83	5.75	5.07	0	1	0	0	0	3	0	1	6	0	17	3	0	0	4	1
At1g35190	hyoscyamine 6-dioxygenase hydroxylase, putative similar to hyoscyamine 6-dioxygenase hydroxylase GB:P24397 from [Hyoscyamus niger];supported by full-length cDNA: Ceres:2551.	5.89	6.47	5.78	6.51	6.76	6.92	6.67	5.82	7.09	8.98	7.35	0	1	0	0	0	0	0	2	2	0	18	6	0	0	3	4
At1g35310	hypothetical protein	9.84	10.99	8.04	10.84	11.11	10.86	9.99	10.08	10.45	11.76	9.54	0	2	0	0	1	0	0	3	1	1	9	10	0	0	2	0
At1g35490	hypothetical protein predicted by genemark.hmm;supported by full-length cDNA: Ceres:34157.	6.55	8.68	7	8.07	8.61	8.43	8.41	7.29	8.28	9.11	8.52	0	1	0	0	0	2	0	3	3	0	32	8	0	0	3	0
At1g35910	trehalose-phosphatase, putative contains TIGRfam profile: TIGR00685: trehalose-phosphatase;supported by full-length cDNA: Ceres:255364.	5.21	5.47	5.1	6.92	6.28	6.02	5.94	5.87	5.89	6.12	5.02	0	1	0	0	0	1	0	2	2	1	17	7	0	0	4	1
At1g37130	nitrate reductase, putative similar to nitrate reductase GI:540486 from [Brassica napus]; supported by cDNA: gi_14194132_gb_AF367272.1_AF367272	10.43	10.23	9.54	5.68	5.64	6.92	8.59	9.57	8.52	5.97	5.98	0	5	0	0	0	1	0	3	5	0	31	4	0	0	7	0
At1g43800	stearoyl acyl carrier protein desaturase, putative similar to stearoyl acyl carrier protein desaturase Lldd3A20 GB: AAD28287 GI:4704824 from [Lupinus luteus];supported by full-length cDNA: Ceres:12758.	7.43	6.2	6.03	4.18	3.83	3.86	3.97	4.67	3.88	4.06	3.87	0	3	0	0	0	1	0	1	4	0	21	7	0	0	4	1
At1g44446	chlorophyll a oxygenase identical to chlorophyll a oxygenase GI:5853117 from [Arabidopsis thaliana]; supported by cDNA: gi_5478806_dbj_AB021316.1_AB021316	7.45	8.97	9.5	7.46	8.14	8.88	7.27	9.15	7.8	8.09	7.81	1	2	0	0	0	3	1	5	4	0	7	9	0	0	5	0
At1g44800	nodulin protein, putative similar to GB:2598575 from [Medicago truncatula];supported by full-length cDNA: Ceres:149985.	7.38	8.45	8.08	9	8.83	9.06	8.42	8.66	8.68	9.71	8.6	0	3	0	0	0	1	1	2	5	0	20	4	0	0	7	1
At1g44900	transcription factor, putative similar to GB:U44047 from [Xenopus laevis]	9.04	8.8	8.89	8.17	8.02	7.72	8.43	9.1	8.35	7.26	6.86	0	4	0	0	0	1	0	2	3	1	15	8	0	0	6	0
At1g47240	natural resistance-associated macrophage protein family protein identical to GB:AAD41078 from [Arabidopsis thaliana]; supported by cDNA: gi_15294257_gb_AF410320.1_AF410320	7.77	8.28	8.16	8.8	8.68	8.65	8.35	8.3	8.19	8.3	8.5	0	1	0	0	0	1	1	0	3	0	6	6	0	0	4	0
At1g47280	hypothetical protein predicted by genemark.hmm; supported by full-length cDNA: Ceres: 268600.	5.78	7.6	5.33	6.42	6.85	7.02	6.9	5.99	7.05	8.02	7.26	0	1	0	0	0	0	1	2	5	1	8	4	0	0	8	1
At1g47400	hypothetical protein predicted by genemark.hmm	7.51	5.12	4.54	4.91	4.85	5.38	5.24	5.3	6.24	6.21	5.5	0	3	0	0	0	1	1	2	5	3	10	6	0	0	6	0
At1g47530	unknown protein	8.45	9.32	9.75	8.62	8.58	9.57	8.64	9.59	8.89	9.45	9.73	0	2	0	0	0	2	0	0	1	1	7	11	0	0	4	1
At1g47610	En/Spm-like transposon protein, putative similar to En/Spm-like transposon protein GI:2739374 from [Arabidopsis thaliana]	7.05	6.73	6.55	8.52	8.6	8.73	8.75	7.62	8.35	9.44	9.27	1	3	0	0	0	1	0	1	4	0	11	4	0	0	9	0
At1g48100	polygalacturonase PG1, putative similar to GB:AAD46483 from [Glycine max] (Mol. Plant Microbe Interact. 12 (6), 490-498 (1999)); supported by cDNA: gi_15292728_gb_AY050798.1_	8.07	8.97	8.47	8.8	9.07	9.68	8.84	9.81	8.3	8.51	8.4	1	1	0	0	0	3	0	1	5	1	13	2	0	0	7	1
At1g48330	hypothetical protein similar to hypothetical protein GI:9294146 from [Arabidopsis thaliana]	8.41	8.2	7.04	9.12	9.68	8.46	8.86	8.1	8.32	8.86	8.18	0	3	0	0	1	3	1	1	3	2	8	8	0	0	6	1
At1g49230	RING-H2 finger protein RHA3a, putative similar to RING-H2 finger protein RHA3a GI:3790573 from [Arabidopsis thaliana]	5.72	4.67	4.75	5.49	5.15	4.39	5.01	4.44	4.48	4.27	4.22	0	0	0	0	0	0	0	0	4	0	14	5	0	0	9	2
At1g49290	hypothetical protein predicted by genemark.hmm	5.23	7.91	5.14	6.64	6.48	6.66	6.62	6.13	6.86	7.83	7.21	0	1	0	0	0	0	0	0	2	2	13	5	0	0	9	0
At1g49500	unknown protein ;supported by full-length cDNA: Ceres:33047.	7.1	7.4	8.1	5.06	5.36	5.91	5.76	7.01	8.8	10.58	10.59	0	4	0	0	0	1	0	2	1	0	19	7	0	0	3	2
At1g49750	unknown protein contains similarity to extensin-like protein GB:CAA19879 GI:3297821 from [Arabidopsis thaliana]	9.83	9.31	9.89	9.24	8.4	8.41	8.61	9.17	8.4	7.09	6.67	0	1	0	0	0	0	0	1	2	0	16	6	0	0	6	0
At1g50290	hypothetical protein predicted by genemark.hmm; supported by cDNA: gi_15983429_gb_AF424589.1_AF424589	4.19	5.03	4.58	4.6	5.02	5.31	4.87	4.39	5.22	6.09	5.46	0	3	0	0	0	0	0	0	4	0	7	7	0	0	5	0
At1g50310	hexose transporter, putative similar to hexose transporter GB:CAA04511 GI:4138724 from [Vitis vinifera]	8.63	9.7	10.29	10.36	10.59	10.81	10.3	9.59	10.99	10.85	10.2	0	8	0	0	0	1	0	0	0	0	13	11	0	0	5	0
At1g50490	E2, ubiquitin-conjugating enzyme, putative similar to cyclin-specific ubiquitin carrier protein E2-C (Spisula solidissima) GI:1493838; supported by full-length cDNA: Ceres: 9968.	9.97	9.36	9.27	9.22	9	8.66	9.46	9.51	9.53	8.89	8.54	0	2	0	0	0	3	1	1	3	0	7	10	0	0	6	1
At1g50630	unknown protein ; supported by cDNA: gi_15215759_gb_AY050409.1_	5.92	6.03	5.88	6.92	7.03	7.45	6.72	6.3	7.23	8.66	8.28	0	2	0	0	0	1	1	3	5	1	6	10	0	0	5	0
At1g50990	protein kinase, putative contains Pfam profile: PF00069: Eukaryotic protein kinase domain	4.89	5.83	5.02	5.46	5.79	5.95	5.77	5.18	5.75	6.39	5.75	0	4	0	0	0	2	0	0	1	0	20	7	0	0	5	0
At1g51060	histone H2A, putative similar to histone H2A GI:9758956 from [Arabidopsis thaliana]; supported by cDNA: gi_13877850_gb_AF370188.1_AF370188	11.96	11.62	11.42	11.4	11.11	10.76	11.52	11.59	11.42	10.54	9.74	0	1	0	0	0	2	0	0	2	0	8	4	0	0	6	0
At1g51090	proline-rich protein, putative similar to proline-rich protein GI:3242079 from [Capsicum annuum]; supported by cDNA: gi_14334847_gb_AY035097.1_	4.59	4.12	4.49	5.86	6.75	5.66	5.26	4.5	5.08	6.06	7.31	0	1	0	0	0	0	0	2	4	0	13	7	0	0	8	4
At1g51240	unknown protein similar to hypothetical protein GB:AAD30637	6.04	7.97	4.68	6.99	6.9	7.47	6.49	6.4	7.14	8.54	7.13	0	2	0	0	0	2	0	0	7	0	19	12	0	0	5	2
At1g51260	putative acyl-CoA : 1-acylglycerol-3-phosphate acyltransferase	5.46	6.41	5.88	6.28	6.69	6.84	6.51	5.65	6.72	7.24	6.86	0	2	0	0	0	0	2	0	8	0	6	5	0	0	1	0
At1g51400	unknown protein ; supported by full-length cDNA: Ceres: 12055.	11.43	11.67	11.89	10.16	10.76	11.01	10.75	11.43	11.04	11.15	11.28	1	1	0	0	0	0	0	1	6	1	4	8	0	0	3	2
At1g51410	cinnamyl alcohol dehydrogenase, putative similar to GB:X88797 from [Eucalyptus gunnii] (Plant Mol. Biol. 36 (5), 755-765 (1998))	5.79	6.31	5.76	6.5	6.86	6.96	6.79	5.77	6.93	7.29	6.68	0	2	0	0	1	0	0	0	4	0	3	4	1	0	3	2
At1g51440	hypothetical protein predicted by genemark.hmm; supported by cDNA: gi_15983395_gb_AF424572.1_AF424572	6.7	7.68	7.08	7.33	7.16	7.74	7.67	7.66	7.06	7.32	6.91	0	1	0	0	1	1	0	1	3	0	8	6	0	0	4	2
At1g52000	myrosinase binding protein, putative similar to myrosinase binding protein GI:1711295 from [Brassica napus]	8.39	8.08	8	6.48	7.35	7.08	7.58	7.86	8	7.37	7.08	0	4	0	0	1	2	1	1	8	0	5	13	0	0	2	0
At1g52240	unknown protein	4.96	6.81	4.47	5.99	6.41	6.67	5.97	5.47	6.04	7.22	6.28	0	3	0	0	1	0	0	1	4	0	10	6	0	0	4	0
At1g52250	dynein light chain, putative similar to dynein light chain 1, cytoplasmic SP:Q15701 [Homo sapiens]	6.95	6.5	6.09	6.16	5.81	5.63	6.25	6.28	6.37	5.64	5.07	0	4	0	0	0	1	0	3	5	0	5	13	0	0	6	2
At1g52570	phospholipase D1, putative similar to phospholipase D1 GI:3639089 from [Brassica oleracea]	8.32	8.72	8.87	9.13	9.52	9.57	9.33	8.69	9.7	9.77	9.15	0	3	0	0	0	2	1	1	3	0	3	4	0	0	1	0
At1g52580	membrane protein, putative similar to membrane protein GI:294845 from [Saccharum hybrid cultivar H65-7052]	5.46	6.89	5.37	6.25	6.55	6.88	6.16	5.96	6.3	7.27	6.42	1	2	0	0	0	2	0	0	3	0	3	5	0	0	7	0
At1g52680	hypothetical protein contains similarity to late embryogenesis abundant protein GI:17828 from [Brassica napus];supported by full-length cDNA: Ceres:17852.	9.88	10.53	10.27	10.19	10.92	10.81	11.24	10.17	11.4	11.71	10.99	0	6	0	0	0	1	0	4	3	1	13	6	0	0	7	2
At1g52690	late embryogenesis-abundant protein, putative similar to late embryogenesis-abundant protein GI:17828 from [Brassica napus];supported by full-length cDNA: Ceres:35745.	4.58	5.81	6.65	6.33	8.58	10.08	7.75	7.75	11.92	13.78	13.39	2	6	0	0	1	0	0	3	5	1	14	5	0	0	4	0
At1g52870	unknown protein	8.55	8.87	8.91	8.94	9.31	9.76	9.07	8.88	8.83	9.39	9.13	0	3	0	0	0	2	0	0	3	0	10	6	0	0	8	3
At1g52880	NAM-like protein similar to NAM (no apical meristem) GB:CAA63101 from [Petunia x hybrida];supported by full-length cDNA: Ceres:21243.	7.36	7.91	7.74	7.97	8.2	8.57	8.42	7.93	8.33	9.04	8.16	0	3	0	0	0	2	0	1	4	0	11	4	0	0	8	0
At1g52890	NAM-like protein similar to NAM (no apical meristem) GB:CAA63101 from [Petunia x hybrida]	7.06	7.75	8.68	9.26	9.88	9.46	8.98	8.35	10.03	11.41	9.71	2	5	0	1	0	1	0	8	9	0	9	6	0	0	5	1
At1g53035	Expressed protein ; supported by full-length cDNA: Ceres: 271765.	8.66	7.17	7.51	8.82	8.53	7.43	8.17	7.09	8.06	7.11	6.7	0	2	0	0	0	1	0	0	1	0	25	3	0	0	6	1
At1g53070	protein kinase, putative similar to many predicted protein kinases	9.95	9.4	9.46	10.08	9.26	8.91	9.61	9.61	9.83	8.63	7.78	0	1	0	0	0	1	0	0	1	0	25	8	0	0	4	0
At1g53100	unknown protein	5.71	5.17	5.73	6.42	7	6.45	6.96	5.49	6.51	6.47	5.88	0	3	0	0	0	3	0	1	3	0	13	8	0	0	7	0
At1g53520	chalcone isomerase, putative similar to GI:4126399 from (Citrus sinensis);supported by full-length cDNA: Ceres:116131.	9.62	9.22	9.1	9.03	8.8	8.51	9.05	9.39	8.76	7.63	7.3	0	2	0	0	1	2	0	1	4	0	2	10	0	0	5	0
At1g53800	unknown protein ; supported by cDNA: gi_15724263_gb_AF412072.1_AF412072	5.54	6.12	6.85	6.8	6.41	6.19	5.42	6.01	6.81	6.57	6.19	0	3	0	0	0	3	0	2	5	0	5	4	0	0	6	0
At1g53920	unknown protein similar to GDSL-motif lipase/hydrolase-like protein GI:9759145 from [Arabidopsis thaliana]	7.01	6.15	6.41	6.06	5.82	5.7	5.97	6.54	5.62	4.57	4.55	0	2	0	0	0	1	0	1	7	0	9	1	0	0	2	0
At1g54000	myrosinase-associated protein, putative similar to myrosinase-associated protein GI:1769969 from [Brassica napus];supported by full-length cDNA: Ceres:101419.	7.12	6.64	6.83	6.53	5.96	5.94	6	7.19	5.37	4.79	4.7	0	4	0	0	1	2	1	1	8	0	5	13	0	0	2	0
At1g54070	unknown protein similar to putative auxin-repressed protein GI:2688824 from [Prunus armeniaca]	6.54	8.73	5.22	7.01	7.42	7.71	6.74	6.85	7.17	8.79	7.72	0	1	0	0	0	1	0	0	4	0	3	7	0	0	6	1
At1g54160	CCAAT-binding factor B subunit, putative similar to CCAAT-binding factor B subunit GI:1173617 [Brassica napus]; supported by cDNA: gi_14423439_gb_AF386957.1_AF386957	6.66	6.43	6.69	7.93	7.79	7.98	7.48	6.85	7.22	7.93	8.14	0	1	0	0	0	0	0	2	0	0	20	5	0	0	9	1
At1g54560	myosin, putative similar to myosin GI:433663 from [Arabidopsis thaliana]	8.07	8.57	8.34	8.64	9.15	9.14	9.1	8.31	9.18	9.14	8.37	0	1	0	0	0	1	0	1	5	0	5	3	0	0	2	1
At1g54690	histone H2A, putative similar to histone H2A GI:3204129 from [Cicer arietinum];supported by full-length cDNA: Ceres:16879.	10.72	10.63	10.68	10.27	9.95	9.71	10.24	10.59	10.36	9.55	9.67	0	1	0	0	1	2	1	1	4	1	9	9	0	0	2	2
At1g54790	early nodule-specific protein, putative similar to early nodule-specific protein (ENOD8) GI:304036 from [Medicago sativa];supported by full-length cDNA: Ceres:122943.	5.81	6.06	5.52	6.23	6.6	6.9	6.13	6.13	5.98	6.43	5.12	0	2	0	0	0	2	0	1	6	0	11	6	0	0	5	1
At1g54870	dormancy related protein, putative similar to dormancy related protein GI:1220178 from [Trollius ledebourii]; supported by cDNA: gi_13937154_gb_AF372931.1_AF372931	6.41	7.58	7.41	7.53	8.2	8.05	8.29	7.06	8.63	9.3	8.27	1	6	0	0	0	1	0	5	6	0	19	4	0	0	5	0
At1g55040	hypothetical protein predicted by genemark.hmm; supported by cDNA: gi_15293146_gb_AY051007.1_	7	6.27	5.85	6.52	6.23	5.98	6.21	6.6	5.72	5.55	5.99	0	0	0	0	0	1	0	2	1	0	8	5	0	0	3	1
At1g55330	unknown protein ; supported by full-length cDNA: Ceres: 38378.	13.16	12.8	12.66	12.11	12.16	12.58	12.91	12.26	13.07	12.86	12.09	0	2	0	0	0	0	1	0	3	1	13	6	0	0	5	1
At1g55360	unknown protein	10.37	10.25	10.19	9.72	9.33	9.42	9.89	9.73	9.83	8.93	8.32	0	3	0	0	0	2	0	0	1	1	11	7	0	0	5	1
At1g55450	hypothetical protein similar to embryo-abundant protein GB:L47672 GI:1350530 from [Picea glauca]; supported by cDNA: gi_14335021_gb_AY037190.1_	5.62	5.19	6.07	5.64	4.79	4.62	4.46	5.18	5.71	5.08	4.61	0	1	0	0	0	2	1	1	7	0	12	9	0	0	4	0
At1g55560	hypothetical protein similar to pollen specific protein GB:X61146 GI:19901 from [Nicotiana tabacum]	7.89	9.44	8.26	8.98	9.3	9.44	8.79	8.47	8.72	9.67	9.13	0	5	0	0	0	4	0	1	3	1	14	7	0	0	8	0
At1g55570	overlap with bases 100,099-109,160 of IGF clone F20N2, gb|AC002328. This region is annotated in the F20N2 entry, gb|AC002328 similar to pollen specific protein GB:X61146 GI:19901 from [Nicotiana tabacum]; supported by cDNA: gi_13605852_gb_AF367325.1_AF367325	10.38	11.74	11.14	11.48	12.05	11.91	11.97	11.02	11.93	12.38	12.19	0	4	0	0	0	1	0	1	4	0	12	4	0	0	4	0
At1g55680	unknown protein ; supported by cDNA: gi_13430435_gb_AF360130.1_AF360130	8.08	8.57	9.29	9.56	9.16	9.3	9.13	8.64	9.6	9.92	10.11	0	1	0	0	0	2	0	3	6	0	8	2	0	0	11	0
At1g55760	hypothetical protein predicted by genemark.hmm	6.4	6.83	6.93	7.45	7.17	7.33	6.72	6.81	7.08	7.45	7.03	0	1	0	0	0	1	0	4	3	0	10	7	0	0	3	0
At1g56150	unknown protein	6.08	5.82	6.15	5.29	4.96	5.28	5.24	5.46	5.93	6.3	6.26	0	5	0	0	0	2	0	6	3	1	14	2	0	0	1	1
At1g56300	DnaJ protein, putative contains Pfam profile: PF00226: DnaJ domain;supported by full-length cDNA: Ceres:25796.	9.91	8.51	8.01	10.23	10.82	8.51	10.22	7.41	10.02	9.38	9.44	0	4	0	0	0	3	1	1	4	0	11	6	0	0	4	1
At1g56670	nodule-specific protein, putative similar to early nodule-specific protein GI:3328240 from [Medicago truncatula]	5.44	6.27	5.95	5.89	5.67	6.5	5.78	6.43	4.87	4.51	4.42	0	4	0	0	0	2	0	1	0	0	12	2	0	0	4	1
At1g57550	low-temperature-specific protein, putative similar to low-temperature-specific protein GI:439272 from (Hordeum vulgare)	7.64	7.82	7.55	8.19	8.45	8.61	8.79	7.62	8.68	8.75	8.56	0	4	0	0	0	1	0	3	2	0	11	2	0	0	6	0
At1g57590	pectinacetylesterase precursor, putative similar to pectinacetylesterase precursor GI:1431629 from [Vigna radiata]	5.75	5.35	5.44	5.87	6.3	6.77	5.4	5.99	6.06	7.31	6.61	0	3	0	0	0	3	1	1	2	0	3	8	0	0	2	0
At1g57820	transcription factor, putative similar to transcription factor ICBP90 GI:6815251 from [Homo sapiens]	9.7	9.5	9.51	9.3	9.01	8.68	9.14	9.57	8.9	7.98	8.35	0	1	0	0	0	1	0	1	4	0	10	5	0	0	7	1
At1g58080	ATP phosphoribosyl transferase identical to ATP phosphoribosyl transferase GI:6683617 from [Arabidopsis thaliana];supported by full-length cDNA: Ceres:95544.	10.14	10.05	9.6	9.41	9.04	9.05	9.52	10.19	9.11	8.36	8.3	0	2	0	0	0	2	0	2	4	0	5	6	0	0	1	0
At1g58120	hypothetical protein predicted by genemark.hmm	6.14	8.47	5.57	7.53	7.68	7.94	7.48	6.83	7.38	8.62	7.92	1	1	0	0	0	0	1	1	1	1	15	5	0	0	6	2
At1g58270	unknown protein contains Pfam profile: PF00917 MATH domain; supported by cDNA: gi_12083245_gb_AF332419.1_AF332419	5.22	4.77	5.85	5.19	6.15	7.27	4.76	5.19	8.01	9.95	9.36	1	7	0	0	0	0	0	4	1	0	24	4	0	0	3	0
At1g59640	unknown protein ;supported by full-length cDNA: Ceres:24644.	8.82	8.91	8.25	9.97	9.95	9.79	9.99	8.65	9.82	10.11	9.16	0	2	0	0	0	1	0	0	1	0	11	6	0	0	6	2
At1g59740	oligopeptide transporter, putative similar to oligopeptide transporter GI:510238 from [Arabidopsis thaliana]; supported by cDNA: gi_14334727_gb_AY035037.1_	8.13	8.56	8.95	8.86	8.94	9.21	9	8.47	8.99	8.75	8.25	0	2	0	0	0	2	0	2	3	0	11	4	0	0	2	0
At1g59860	heat shock protein, putative similar to heat shock protein GI:19617 from [Medicago sativa];supported by full-length cDNA: Ceres:32795.	6.53	6.71	5.34	5.51	5.83	5.76	6.62	6.21	5.99	5.55	4.72	0	4	0	0	0	1	0	2	2	0	10	6	0	0	2	0
At1g59870	ABC transporter, putative similar to ABC transporter GI:9279716 from [Arabidopsis thaliana]	7.84	6.74	7.73	7.97	7.15	6.71	6.45	6.58	7.04	7.39	8.18	0	3	0	0	0	2	0	2	1	0	4	6	0	0	1	0
At1g60190	hypothetical protein predicted by genemark.hmm	5.86	5.55	5.85	5.88	6.46	6.87	6.45	6.39	6.74	8.39	8.53	3	5	0	0	0	2	0	7	4	0	12	7	0	0	0	1
At1g60590	polygalacturonase, putative similar to polygalacturonase GI:9293940 from [Arabidopsis thaliana]; supported by cDNA: gi_16974584_gb_AY060568.1_	7.8	8.72	7.95	6.33	6.95	7.95	7.87	8.47	7.83	8.48	7.53	0	2	0	0	0	0	0	0	0	0	13	6	0	0	7	1
At1g60740	peroxiredoxin, putative similar to type 2 peroxiredoxin GI:4928472 from [Brassica rapa];supported by full-length cDNA: Ceres:10862.; supported by full-length cDNA: Ceres: 1810.	8.64	10.57	7.56	9.56	9.92	10.28	9.57	9.13	10.2	11.22	10.45	0	1	0	0	0	2	0	2	1	0	9	8	0	0	3	2
At1g61260	cotton fiber expressed protein, putative similar to cotton fiber expressed protein 1 GI:3264828 from [Gossypium hirsutum]	6.7	5.46	5.56	5.93	5.38	5.5	5.78	5.62	5.95	5.01	5.15	0	3	0	0	0	0	0	3	1	0	10	5	0	0	6	0
At1g61290	syntaxin-related protein Nt-syr1, putative similar to syntaxin-related protein Nt-syr1 GI:4206787 from [Nicotiana tabacum]	5.09	6.75	5.09	6.13	6.33	6.67	5.56	5.79	5.72	6.68	5.89	0	0	0	0	0	1	0	0	4	0	6	1	0	0	8	1
At1g61667	Expressed protein ; supported by full-length cDNA: Ceres: 1860.	6.38	5.36	5.56	5.04	5.28	5.38	5.52	5.09	5.75	5.2	5.08	0	3	0	0	0	2	0	1	1	0	6	9	0	0	6	1
At1g61680	cineole synthase, putative similar to 1,8-cineole synthase GI:3309117 from [Salvia officinalis]	7.89	9.03	6.36	9.82	9.79	10.08	9.3	8.33	9.61	10.73	9.74	0	2	0	0	0	0	0	1	3	0	23	5	0	0	4	1
At1g61800	glucose-6-phosphate/phosphate-translocator precursor, putative similar to glucose-6-phosphate/phosphate-translocator precursor GI:2997591 from [Pisum sativum]; supported by cDNA: gi_14596172_gb_AY042874.1_	7.14	5.48	5.27	9.98	9.4	9.59	9.05	8.04	8.09	8.21	7.89	0	6	0	0	0	3	0	0	1	0	11	7	0	0	5	0
At1g61860	protein kinase, putative similar to protein kinase GI:9294282 from [Arabidopsis thaliana]	5.42	7.03	5.26	6.28	6.5	6.87	5.84	5.93	6.2	7.66	6.43	0	1	0	0	0	0	0	2	2	0	12	4	0	0	3	0
At1g62450	rho GDP-dissociation inhibitor, putative similar to rho GDP-dissociation inhibitor 1 GI:713 from (Bos taurus)	7.18	8.06	7.42	7.81	8.22	8.42	8.17	7.62	8.26	8.46	7.92	0	2	0	0	1	2	0	2	3	0	9	4	0	0	4	2
At1g62500	putative proline-rich cell wall protein (pir|IS52985); similar to ESTs gb|AI239404, gb|R89984, and emb|Z17709 similar to auxin down regulated GB:X69640 GI:296442 from [Glycine max];supported by full-length cDNA: Ceres:36784.	11.56	11.49	11.75	10.48	10.09	9.89	10.62	11.15	10.53	9.26	8.99	0	2	0	0	0	1	0	2	2	1	6	7	0	0	4	0
At1g62540	similar to flavin-binding monooxygenase-like protein (Z71258); similar to ESTs gb|R30018 and gb|H36886 similar to flavin-containing monooxygenase GB:AAA21178 GI:349534 from [Oryctolagus cuniculus]; supported by cDNA: gi_13878100_gb_AF370313.1_AF370313	8.2	8.27	7.72	8.06	8.85	9.1	9.48	8.77	9.25	9.58	9.43	0	0	0	0	0	0	0	1	1	0	19	8	0	0	4	0
At1g62570	flavin-containing monooxygenase, putative similar to flavin-containing monooxygenase GB:AAA21178 GI:349534 from [Oryctolagus cuniculus]; supported by cDNA: gi_15451123_gb_AY054642.1_	7.72	7.91	8.09	8.25	8.83	8.4	8.49	8.27	8.95	9.28	8.57	1	3	0	0	0	0	0	2	2	0	20	3	0	0	9	0
At1g62710	beta-VPE nearly identical to beta-VPE GB:BAA09615 GI:1805364 [Arabidopsis thaliana]; supported by cDNA: gi_14194096_gb_AF367254.1_AF367254	6.14	7.55	7.86	8.12	9.03	9.89	7.18	8.89	7.55	8.93	9.09	0	2	0	0	0	1	0	2	7	0	9	11	0	0	1	2
At1g62780	unknown protein	9.25	8.53	8.02	8.83	8.41	8.4	8.12	9.04	7.93	7.1	6.6	0	6	0	0	0	3	1	3	6	0	16	4	0	0	8	1
At1g62810	amine oxidase, putative similar to amine oxidase GB:AAD49420 GI:5733089 [Canavalia lineata]	6.21	6.51	6.96	6.8	7	7.45	6.68	7.27	7.38	8.55	9.06	0	3	0	0	0	2	0	3	2	0	8	5	0	0	5	0
At1g62990	homeodomain-containing protein HD1, putative similar to GB:Z29073 from [Brassica napus] (Biochim. Biophys. Acta 1219 (1), 201-204 (1994)); supported by full-length cDNA: Ceres: 106887.	6.8	6.88	7.07	7.72	7.79	7.97	7.75	6.89	7.63	7.62	7.01	0	6	0	0	0	0	0	4	1	0	23	8	0	0	2	0
At1g63060	hypothetical protein predicted by genemark.hmm;supported by full-length cDNA: Ceres:4928.	8.47	9.18	8.79	8.88	9.56	9.57	9.38	8.78	9.52	9.75	9.27	0	1	0	0	0	2	0	0	5	0	12	9	0	0	5	1
At1g63100	transcription factor SCARECROW, putative similar to GI:1497987 from [Arabidopsis thaliana] (Cell (1996) In press)	8.67	8.31	8.15	8.53	7.83	7.51	8.09	8.47	7.75	6.38	6.11	0	0	0	0	0	3	0	0	1	0	5	7	0	0	3	1
At1g63930	hypothetical protein similar to putative protein GB:CAA20474 [Arabidopsis thaliana]	6.43	7.16	6.65	7.52	7.66	7.65	7.42	7.12	7.23	7.64	7.3	0	3	0	0	0	0	0	4	0	0	6	5	0	0	8	0
At1g64110	unknown protein similar to hypothetical protein GB:AAF24564 GI:6692099 from [Arabidopsis thaliana]; supported by cDNA: gi_15810166_gb_AY056097.1_	4.43	4.47	4.79	4.92	5.77	6.57	5.3	4.61	7.54	10.11	9.92	0	3	0	0	0	1	1	3	1	0	16	11	0	0	1	2
At1g64200	H+-transporting ATPase protein, putative similar to H+-transporting ATPase chain E GB:CAB43050 GI:4850294 from [Arabidopsis thaliana]	8.42	8.46	8.01	7.74	7.79	7.35	8.06	7.86	7.78	7.03	6.26	0	3	0	0	0	1	0	1	4	0	9	4	0	0	7	0
At1g64380	AP2-containing DNA-binding protein contains Pfam profile: PF00847 AP2 domain	5.03	5.03	5.87	5.55	5.24	5.02	6.2	4.78	6.51	6.89	6.53	0	1	0	0	0	0	1	0	4	0	11	1	0	0	5	0
At1g64390	endo-beta-1,4-glucanase, putative similar to GI:4972236 from [Fragaria x ananassa] (Plant Mol. Biol. 40, 323-332 (1999)); supported by cDNA: gi_13937172_gb_AF372940.1_AF372940	9.68	9.91	9.68	10.91	10.78	10.45	10.6	10.28	10.27	10.37	9.68	0	3	0	0	0	1	0	1	4	0	6	5	0	0	2	0
At1g64405	Expressed protein ; supported by full-length cDNA: Ceres: 262193.	5.47	6.36	4.42	6.27	6.73	6.49	6.5	6.01	5.82	6.76	6.2	0	3	0	0	0	0	0	1	5	1	13	7	0	0	4	3
At1g64470	ubiquitin, putative similar to poly-ubiquitin GB:AAC13691 GI:3047318 from [Pyricularia grisea]	5.16	5.35	6.85	6.87	6.4	6.51	5.47	5.19	7.03	7.01	6.67	1	4	0	0	0	0	1	3	2	0	13	9	0	0	7	1
At1g64500	peptide transporter, putative predicted by genemark.hmm; supported by cDNA: gi_15810442_gb_AY056260.1_	6.42	8.13	6.98	5.16	5.32	7.27	5.98	7.88	5.69	6.49	7.14	0	1	0	0	0	0	0	2	5	0	6	5	0	0	8	0
At1g64560	unknown protein	7.05	4.08	4.99	4.93	4.93	4.53	5.46	4.44	4.58	4.78	5.44	0	1	0	0	0	2	0	2	7	0	5	7	0	0	3	1
At1g64660	methionine/cystathionine gamma lyase, putative similar to methionine gamma-lyase GB:CAA04124.1 GI:2330885 from [Trichomonas vaginalis]; supported by cDNA: gi_15450931_gb_AY054546.1_	8.25	8.93	8.38	9.47	9.52	9.81	9.34	9.16	9.52	10.55	10.95	0	5	0	0	0	0	1	1	5	0	6	6	0	0	7	0
At1g64720	membrane related protein CP5, putative similar to membrane related protein CP5 GI:4741929 from [Arabidopsis thaliana]; supported by cDNA: gi_4741928_gb_AF130253.1_AF130253	10.67	11.25	11.22	9.25	10.29	10.89	10.41	10.76	10.49	11.12	10.98	0	0	0	0	0	1	0	1	1	0	26	2	0	0	1	0
At1g64900	cytochrome p450, putative similar to cytochrome p450 GI:438240 from [Solanum melongena]; supported by cDNA: gi_1432144_gb_U61231.1_ATU61231	6.45	7.36	7.44	6.54	7	7.69	6.53	7.87	6.28	6.93	7.56	0	3	0	0	0	0	0	1	3	1	15	10	0	0	4	1
At1g64970	gamma-tocopherol methyltransferase almost identical to gamma-tocopherol methyltransferase GI:4106538 from [Arabidopsis thaliana];supported by full-length cDNA: Ceres:32143.	9.73	10.22	10.46	10.09	10.32	10.81	10.07	10.6	10.16	10.01	10.44	0	2	0	0	0	0	1	2	4	1	8	6	0	0	6	0
At1g65350	ubiquitin, putative similar to ubiquitin GI:902583 from [Zea mays]	5.33	4.19	4.14	4.39	4.28	4.16	4.56	4.3	4.33	4.57	4.47	0	3	0	0	0	0	1	2	3	0	13	9	0	0	7	0
At1g65445	Expressed protein ; supported by full-length cDNA: Ceres: 42267.	6.61	7.27	7.32	7.87	7.68	7.66	7.1	7.05	7.62	7.84	6.96	0	6	0	0	1	1	1	2	7	0	17	6	0	0	7	1
At1g65480	flowering signals mediating protein FT identical to flowering signals mediating protein FT GI:4903012 from [Arabidopsis thaliana]; supported by cDNA: gi_4903011_dbj_AB027504.1_AB027504	7.45	6.35	5.57	6.16	7.39	7.7	7.51	5.88	8.17	8.7	6.95	0	2	0	0	1	0	0	0	4	0	18	4	0	0	8	1
At1g65490	hypothetical protein predicted by genemark.hmm;supported by full-length cDNA: Ceres:2118.	6.04	7.67	7	4.29	4.13	5.41	4.38	6.95	4.76	4.35	4.37	0	2	0	0	2	0	0	0	2	0	13	7	0	0	2	1
At1g65540	hypothetical protein similar to hypothetical protein GI:7019676 from [Arabidopsis thaliana]	5.42	5.72	6.43	6.51	6.49	6.29	5.61	5.72	6.51	6.68	6.09	0	2	0	0	0	0	1	3	4	0	8	7	0	0	1	0
At1g65690	hypothetical protein similar to hin1 GB:Y07563 GI:1619320 Nicotiana tabacum;supported by full-length cDNA: Ceres:21639.	4.41	4.52	4.78	5.17	5.7	5.16	5.2	4.59	5.1	5.6	4.83	0	1	0	0	0	1	0	2	2	0	14	4	0	0	4	0
At1g66080	hypothetical protein	7.57	6.97	6.6	6.74	6.46	6.22	7.28	6.85	6.35	5.76	5.97	0	5	0	0	0	0	0	0	2	0	11	4	0	0	1	2
At1g66120	AMP-binding enzyme, putative contains Pfam profile: PF00501: AMP-binding enzyme	5.22	7.91	5.18	6.01	6.08	8.6	5.41	6.85	6.34	8.52	7.66	0	3	0	0	0	1	1	1	5	0	11	9	0	0	2	2
At1g66130	oxidoreductase, putative contains Pfam profile: PF01408: oxidoreductase, Gfo/Idh/MocA family	6.99	8.18	8.39	7.26	7.51	8.6	7.06	8.3	7.08	7.85	8.38	0	4	0	0	1	0	0	6	3	0	5	3	0	0	5	0
At1g66210	subtilisin-like serine protease contains similarity to subtilase; SP1 GI:9957714 from [Oryza sativa]	4.85	7.06	4.75	5.97	6.25	6.43	5.11	5.53	5.9	7.67	6.56	0	1	0	0	0	5	0	1	1	0	8	15	0	0	6	1
At1g66360	hypothetical protein predicted by genemark.hmm; supported by full-length cDNA: Ceres: 19307.	5.06	5.54	5.7	6.37	6.42	6.32	6.7	5.29	6.74	7.1	6.79	0	0	0	0	0	2	1	2	2	1	11	8	0	0	3	0
At1g66390	Myb-related transcription factor, putative similar to GB:AAF66727 from [Petunia x hybrida] (Plant Cell 11 (8), 1433-1444 (1999)); supported by cDNA: gi_11935172_gb_AF325124.1_AF325124	5.21	4.61	4.53	6.38	4.44	4.51	4.3	4.59	4.13	4	4.39	0	4	0	0	0	0	0	2	4	0	12	9	0	0	6	1
At1g66500	hypothetical protein	6.17	6.21	6.56	6	6.12	6.13	7.64	6.12	7.63	7.17	6.68	0	2	0	0	1	4	0	2	2	0	8	7	0	0	6	0
At1g66540	cytochrome P450, putative contains Pfam profile: PF00067: Cytochrome P450	6.35	7.39	5.88	7.17	7.13	7.61	7.06	7.09	6.48	7.53	6.83	0	4	0	0	0	0	1	3	2	0	12	6	0	0	5	2
At1g66760	MATE efflux family protein, putative contains TIGRfam profile: TIGR00797: MATE efflux family protein	5.76	6.46	7.06	5.73	6	6.99	5.36	6.53	7.1	9.49	8.4	0	2	0	0	1	2	0	2	2	0	8	6	0	0	6	1
At1g66970	unknown protein	8.87	8.29	8.85	8.29	7.68	8.2	8.06	8.68	7.98	7.59	7.86	0	2	0	0	0	0	0	1	3	1	11	2	0	0	11	2
At1g67290	glyoxal oxidase (glx1), putative similar to glyoxal oxidase (glx1) GI:1050301 from [Phanerochaete chrysosporium]	7.38	9.27	7.57	8.77	8.78	9.24	8.61	8.15	9.03	9.86	9.33	0	5	0	0	0	3	0	1	2	0	11	5	0	0	3	3
At1g67910	hypothetical protein predicted by genefinder	6.63	6.4	6.92	5.5	5.38	5.37	6.1	6.1	6.16	6.4	7.18	0	4	0	0	0	0	1	1	3	2	14	8	0	0	5	0
At1g68010	hydroxypyruvate reductase (HPR) identical to hydroxypyruvate reductase (HPR) GB:D85339 [Arabidopsis thaliana] (Plant Cell Physiol 1997 Apr;38(4):449-55); supported by cDNA: gi_2055272_dbj_D85339.1_D85339	12.01	12.15	11.87	10.98	11.41	12.1	11.62	11.96	11.54	11.81	11.85	0	4	0	0	0	0	0	1	2	0	5	2	0	0	6	0
At1g68050	F-box protein FKF1/ADO3, AtFBX2a identical to FKF1 GI:6960305 and Adagio 3 GI:13487072 from [Arabidopsis thaliana]	9.6	8.73	7.99	9.67	9.73	8.44	9.74	8.22	9.87	10.04	9.91	0	4	0	0	0	0	0	2	3	1	8	8	0	0	4	2
At1g68110	hypothetical protein similar to hypothetical protein GB:AAD26976 [Arabidopsis thaliana]; contains Pfam profile: PF01417 ENTH domain, suggesting involvement in endocytosis or cytoskeletal machinery; supported by cDNA: gi_15294173_gb_AF410278.1_AF410278	6.23	8.66	5.71	7.58	7.84	8.12	7.38	6.8	7.92	9.16	7.94	0	2	0	0	0	0	0	3	6	1	12	7	0	0	4	0
AT1G68290	putative bifunctional nuclease similar to bifunctional nuclease GB:AAD00694 from [Zinnia elegans];supported by full-length cDNA: Ceres:256130.	6.14	6.43	6.51	8.25	7.83	7.18	7.26	6.13	6.88	6.31	5.67	0	2	0	0	0	1	1	1	5	2	5	7	0	0	5	0
At1g68520	putative B-box zinc finger protein contains Pfam profile: PF00643 B-box zinc finger;supported by full-length cDNA: Ceres:108109.	8	8.09	8.6	6.42	7.35	7.18	7.1	7.52	8.17	7.49	8.68	0	2	0	0	1	1	0	2	4	0	10	7	0	0	5	1
At1g68560	alpha-xylosidase precursor identical to alpha-xylosidase precursor GB:AAD05539 GI:4163997 from [Arabidopsis thaliana]; supported by cDNA: gi_15982750_gb_AY057482.1_	11.18	10.44	10.84	10.8	10.74	10.13	10.86	10.45	11.2	10.56	10.11	0	3	0	0	0	0	1	4	2	0	14	8	0	0	9	0
At1g68570	peptide transporter, putative similar to PEPTIDE TRANSPORTER PTR2-B GB:P46032 GI:1172704 from [Arabidopsis thaliana]	10.1	10.31	10.17	11.17	11.16	11.7	11.2	10.56	11.68	12.54	12.44	0	3	0	0	0	4	0	1	0	1	13	5	0	0	4	1
At1g68585	Expressed protein ; supported by full-length cDNA: Ceres: 102054.	7.8	7.36	7.51	6.73	6.39	6.44	6.6	7.51	6.48	5.93	6.61	0	2	0	0	0	1	1	1	5	0	4	4	0	0	2	2
At1g68590	unknown protein ;supported by full-length cDNA: Ceres:21798.	11.56	11.03	11.02	10.7	10.52	10.4	10.79	11.05	10.56	9.85	9.82	0	0	0	0	0	0	2	0	4	1	11	4	0	0	4	0
At1g68600	unknown protein ; supported by cDNA: gi_16648825_gb_AY058190.1_	9	8.53	7.89	7.28	7.43	7.36	8.64	8.23	8.29	7.85	6.84	0	2	0	0	0	0	1	4	3	0	8	5	0	0	5	0
At1g68610	hypothetical protein predicted by genscan+	5.71	7.84	5.73	6.96	7.3	7.31	7.44	6.29	7.23	8.28	7.94	0	6	0	0	0	1	0	0	2	0	8	7	0	0	2	0
At1g68640	transcription factor PERIANTHIA identical to transcription factor PERIANTHIA GB:AAD19660 GI:4378757 from [Arabidopsis thaliana]	7.32	6.9	6.95	6.54	6.2	6.21	6.51	7.05	6.48	5.38	6.38	0	3	0	0	0	1	0	0	3	0	10	7	0	0	4	1
At1g68730	hypothetical protein predicted by genscan+	7.01	5.54	5.75	5.94	6.04	5.63	6.24	5.85	5.82	5.95	6.46	0	1	0	0	0	0	0	2	5	0	25	6	0	0	6	0
At1g68750	putative phosphoenolpyruvate carboxylase similar to phosphoenolpyruvate carboxylase GB:CAA11415 [Brassica juncea]; contains Pfam profile: PF00311 Phosphoenolpyruvate carboxylase	5.54	6.54	6.65	6.88	7.32	7.35	7.3	6.56	7.46	7.62	6.96	0	1	0	0	0	2	0	0	4	1	16	4	0	0	3	0
At1g68830	putative protein kinase Pfam HMM hit: Eukaryotic protein kinase domain	7.69	8.43	8.3	7.7	8.09	8.79	7.64	8.49	7.77	8.23	8.03	1	3	0	0	0	1	0	0	4	0	20	6	0	0	6	0
At1g69210	hypothetical protein predicted by genemark.hmm; supported by cDNA: gi_13937140_gb_AF372924.1_AF372924	7.39	7.05	6.67	7.38	6.94	6.24	7.12	6.93	6.8	6.65	7.29	0	3	0	0	1	2	0	0	6	0	6	7	0	0	4	0
At1g69260	unknown protein ;supported by full-length cDNA: Ceres:96702.	5.85	5.88	6.01	6.49	7.11	8.14	7.19	7.3	8.49	10.14	10.51	2	7	0	0	0	0	0	3	5	0	10	7	0	0	5	0
At1g69480	hypothetical protein	4.2	4.43	4.5	4.35	4.48	5.34	4.52	4.73	4.73	5.75	4.93	2	5	0	0	0	1	0	3	6	0	3	8	0	0	4	1
At1g69490	unknown protein similar to N-term half of NAC domain protein NAM [Arabidopsis thaliana] GI:4325282;supported by full-length cDNA: Ceres:21634.	5.7	7.24	7.64	6.1	7.2	8.15	6.24	6.97	8.74	10.37	10.12	0	2	0	0	0	1	0	2	4	0	18	11	0	0	7	0
At1g69530	expansin (At-EXP1) identical to expansin (At-EXP1) [Arabidopsis thaliana] GI:1041702;supported by full-length cDNA: Ceres:255048.	9.84	10.79	9.83	10.71	11.17	11.14	11.17	10.77	10.65	11.51	10.75	1	2	0	0	0	3	1	2	5	1	8	3	0	0	5	0
At1g69570	H-protein promoter binding factor-2b nearly identical to H-protein promoter binding factor-2b (Arabidopsis thaliana) GI:3386548; supported by cDNA: gi_3386547_gb_AF079504.1_AF079504	6.71	7.79	8.61	7.07	7.29	8.03	7.13	7.19	6.98	7.01	6.53	1	9	0	0	0	3	1	2	8	0	3	5	0	0	5	0
At1g69730	putative protein kinase contains Pfam profile: PF00069 Eukaryotic protein kinase domain	7.26	7.67	7.62	6.77	6.18	7.21	5.88	7.77	6.06	5.78	5.55	0	1	0	0	0	0	0	1	0	0	5	3	0	0	5	0
At1g70090	unknown protein similar to putative glycosyl transferase GI:7268597 from [Arabidopsis thaliana]; supported by cDNA: gi_13878002_gb_AF370264.1_AF370264	8.56	8.12	9.28	7.71	7.49	8.07	8.24	7.78	8.95	7.69	7.5	0	5	0	0	0	2	0	5	5	0	4	6	0	0	6	1
At1g70270	hypothetical protein predicted by genscan+	7.33	6.89	6.29	6.81	6.14	6.6	7.04	6.26	6.88	5.83	4.78	0	6	0	0	1	1	0	5	5	0	10	11	0	0	4	0
At1g70290	trehalose-6-phosphate synthase, putative similar to trehalose-6-phosphate synthase GI:297792 from [Kluyveromyces lactis]	7.71	7.62	8.83	6.58	7.38	7.81	7.59	7.06	8.91	10	9.61	0	2	0	0	0	2	0	0	2	1	15	3	0	0	10	1
At1g70300	potassium transporter, putative similar to potassium transporter GI:2654088 from [Arabidopsis thaliana]	6.47	6.73	7.17	6.35	6.82	7.56	6.86	6.86	7.79	9.26	9.85	0	0	0	0	0	3	0	0	3	0	11	8	0	0	4	1
At1g70470	hypothetical protein predicted by genefinder	8.55	7.91	7.39	7.61	7.5	7.32	7.81	7.86	7.82	6.81	6.7	0	0	0	0	0	1	1	0	1	0	7	5	0	0	5	1
At1g70540	hypothetical protein predicted by genscan;supported by full-length cDNA: Ceres:432.	5.38	7.23	5.32	6.47	6.89	7.26	6.88	6.08	6.91	7.87	7.16	0	2	0	0	0	4	0	1	2	0	5	5	0	0	4	0
At1g70580	putative alanine aminotransferase similar to alanine aminotransferase GB:AAB01685 (Chlamydomonas reinhardtii); supported by full-length cDNA: Ceres: 120310.	7.91	8.35	8.59	8.14	8.72	9.43	8.26	8.9	8.54	8.75	8.78	0	2	0	0	0	0	0	4	7	0	2	6	0	0	3	1
At1g70690	unknown protein similar to hypothetical protein GB:AAD12705 [Arabidopsis thaliana];supported by full-length cDNA: Ceres:40506.	6.61	7	6.7	7.16	7.13	6.86	7.65	6.34	6.97	7.24	6.47	0	5	0	0	0	2	0	2	3	0	19	6	0	0	7	2
At1g70720	hypothetical protein similar to unknown protein GB:AAC00599 [Arabidopsis thaliana];supported by full-length cDNA: Ceres:21812.	7.87	9.27	8.55	9.59	9.62	10.09	9.06	9.24	9.44	10.45	10.45	0	5	0	0	0	1	0	0	6	0	16	7	0	0	5	0
At1g70890	major latex protein (MLP149), putative similar to major latex protein (MLP149) GI:294061 from [Papaver somniferum]	6.02	4.98	4.77	4.59	4.61	4.4	4.7	5.1	4.55	4.21	4.59	0	1	0	0	0	1	1	5	4	1	9	9	0	0	9	1
At1g70940	auxin transport protein REH1, putative similar to auxin transport protein REH1 GI:3377509 from [Oryza sativa]; supported by cDNA: gi_5817300_gb_AF087818.1_AF087818	7.9	8.48	7.9	8.29	8.38	8.94	8.8	8.32	8.73	9.53	8.9	0	1	0	0	0	1	0	1	6	0	9	7	0	0	6	0
At1g71030	putative transcription factor similar to myb-related transcription factor 24 GB:S71287;supported by full-length cDNA: Ceres:31592.	5.64	7.33	9.59	5.15	7.04	8.05	4.87	7.11	6.59	7.48	7.09	0	1	0	0	0	1	0	2	2	0	9	8	0	0	9	0
At1g71480	unknown protein	7.13	7.83	7.81	7.29	7.6	8.14	7.3	8.06	7.09	7.75	7.93	0	3	0	0	0	1	0	0	1	0	9	3	0	0	6	1
At1g71680	amino acid permease, putative similar to lysine and histidine specific transporter GB: AAC49885 GI:2576361 from [Arabidopsis thaliana]	7.63	9.32	9.33	8.79	9.64	8.96	9.65	8.47	9.61	10.15	9.86	0	1	0	0	0	0	0	2	2	0	5	5	0	0	4	0
At1g71770	polyadenylate-binding protein 5 identical to GB:Q05196 from [Arabidopsis thaliana]	9.42	10	10.05	9.73	10.48	10.37	10.17	9.8	10.45	10.35	9.77	0	2	0	0	0	1	1	1	3	0	12	2	0	0	2	0
At1g71880	sucrose transport protein SUC1 identical to GB:S38197 from [Arabidopsis thaliana]; supported by cDNA: gi_15146267_gb_AY049275.1_	9.39	10.21	10.34	10.34	10.85	10.47	10.83	9.66	10.7	11.24	10.84	1	4	0	0	0	2	0	1	5	0	11	6	0	0	9	1
At1g72240	hypothetical protein predicted by genemark.hmm	7.5	6.34	8.2	6.03	5.96	6.72	7.73	6.58	9.41	7.25	7.45	0	0	0	0	1	4	0	3	4	1	8	6	0	0	2	1
At1g72250	kinesin, putative	7.96	7.63	7.78	7.68	7.21	6.95	7.59	7.86	7.45	6.47	6.29	1	3	0	0	0	1	0	1	2	0	10	5	0	0	4	0
At1g72430	hypothetical protein predicted by genefinder;supported by full-length cDNA: Ceres:99920.	8.35	7.9	8.01	6.15	5.85	6.68	7.34	7.29	7.92	5.64	5.28	0	3	0	0	0	0	0	3	3	0	30	8	0	0	5	0
At1g72460	putative receptor-like protein kinase contains Pfam profiles: PF00560 leucine rich repeat (5 copies), PF00069 eukaryotic protein kinase domain	4.9	5.92	5.75	5.89	6.16	6.26	6.15	5.49	6.25	6.86	6.76	0	3	0	0	0	1	0	3	6	0	7	3	0	0	6	3
At1g72520	putative lipoxygenase similar to lipoxygenase GB:CAB56692 [Arabidopsis thaliana]; supported by cDNA: gi_15810254_gb_AY056166.1_	6.74	6.32	7.07	7.59	7.82	6.71	7.59	6.52	7.8	6.27	6.02	0	4	0	0	0	1	1	0	5	0	12	6	0	0	6	0
At1g72670	hypothetical protein	7.97	7.57	7.59	7.58	7.07	6.9	7.22	7.7	6.98	6.09	6.36	0	1	0	0	0	1	0	2	4	0	4	7	0	0	4	0
At1g72830	CCAAT-binding factor B subunit homolog, putative similar to CCAAT-binding factor B subunit homolog GI:1173615 from (Brassica napus); supported by cDNA: gi_15982863_gb_AY057539.1_	6.05	6.56	6.59	7.89	7.79	8.06	7.26	6.7	6.94	7.75	7.37	1	2	0	0	0	0	0	2	0	0	12	4	0	0	5	2
At1g72900	virus resistance protein, putative similar to virus resistance protein GI:558886 from [Nicotiana glutinosa]	5.64	4.5	5.15	4.3	4.51	4.64	5.36	4.32	6.25	4.53	4.91	0	1	0	0	0	2	1	0	8	1	7	4	0	0	7	0
At1g72920	virus resistance protein, putative similar to virus resistance protein GI:558886 from [Nicotiana glutinosa]	5.24	4.09	6.88	4.37	3.91	4.11	5.24	4.33	7.98	4.11	3.77	0	2	0	0	1	2	0	0	4	0	4	7	0	0	4	0
At1g72930	flax rust resistance protein, putative similar to flax rust resistance protein GI:4588066 from [Linum usitatissimum]; supported by full-length cDNA: Ceres: 2795.	8.71	8.02	8.5	7.52	6.79	7.58	7.69	8.04	9.05	6.21	5.05	0	0	0	0	0	2	0	1	6	0	3	10	0	0	6	1
At1g72960	root hair defective, putative similar to root hair defective 3 GI:1839188 from [Arabidopsis thaliana]	6.53	7.13	7.12	7.27	7.84	7.63	7.67	6.9	7.56	7.64	7.23	0	0	0	0	0	0	1	0	3	0	7	4	0	0	4	2
At1g73220	putative transporter similar to organic cation transporter 3 GB:AAD20978 [Mus musculus]; contains Pfam profile: PF00083 Sugar (and other) transporter;supported by full-length cDNA: Ceres:39729.	9.14	9.35	9.73	10.3	10.57	10.78	10.49	9.76	10.39	10.46	9.35	0	4	0	0	0	0	0	3	3	0	10	5	0	0	3	0
At1g73390	hypothetical protein predicted by genemark.hmm	7.72	7.98	8.22	8.14	8.32	8.76	7.98	8.2	8.6	9.3	8.74	0	5	0	0	0	2	1	1	4	0	15	4	0	0	7	0
At1g73480	lysophospholipase homolog, putative similar to lysophospholipase homolog GI:2801536 from [Oryza sativa]; supported by cDNA: gi_15028212_gb_AY045929.1_	6.03	7.63	7.43	6.97	7.71	8.24	7.48	7.91	7.77	8.77	8.08	0	4	0	0	1	0	1	4	6	0	15	5	0	1	6	0
At1g73540	unknown protein contains similarity to diphosphoinositol polyphosphate phosphohydrolase GI:3978224 from [Homo sapiens]	7.4	8.21	8.11	7.77	7.98	8.29	8.44	7.7	8.76	8.75	7.49	0	2	0	0	0	0	0	4	4	1	5	8	0	0	3	0
At1g73670	putative MAP kinase similar to mitogen-activated protein kinase GB:A56042 [Dictyostelium discoideum]; contains Pfam profile: PF00069 Eukaryotic protein kinase domain; supported by cDNA: gi_14423563_gb_AF387019.1_AF387019	6.41	7.26	7.67	7.29	7.34	7.59	6.9	7.29	7.3	7.46	7.17	0	4	0	0	0	2	0	4	4	0	9	6	0	0	3	1
At1g74000	putative strictosidine synthase similar to STRICTOSIDINE SYNTHASE 3 PRECURSOR GB:P92976; supported by cDNA: gi_1754986_gb_U43946.1_ATU43946	6.32	7.6	6.01	7.29	7.64	7.99	7.35	6.91	7.51	8.45	7.9	0	4	0	0	0	1	0	3	3	1	19	6	0	0	6	1
At1g74010	putative strictosidine synthase similar to STRICTOSIDINE SYNTHASE 1/2 PRECURSOR GB:P94111;supported by full-length cDNA: Ceres:17206.	5.56	7.29	5.63	6.57	6.67	6.66	6.42	5.78	6.45	7.61	6.9	0	3	0	0	0	2	0	3	2	0	8	8	0	0	3	1
At1g74440	hypothetical protein similar to YGL010w-like protein GB:AAC32136 [Picea mariana]	7.34	6.55	7.1	6.67	6.09	6.49	6.33	6.73	6.73	5.56	5.47	0	4	0	0	0	0	0	1	2	0	9	8	0	0	3	1
At1g74470	geranylgeranyl reductase identical to geranylgeranyl reductase GB:Y14044 [Arabidopsis thaliana] (involvement: chlorophyll, the tocopherol and the phylloquinone pathways Eur J Biochem 1998 Jan 15;251(1-2):413-7); supported by cDNA: gi_15292918_gb_AY050893.1_	11.55	12.54	12.89	12.15	12.36	12.6	11.86	12.85	11.94	11.95	12.63	1	2	0	0	0	0	0	0	5	0	4	6	0	0	1	1
At1g74550	putative cytochrome P450 similar to cytochrome P450 GB:O48922 [Glycine max]; contains Pfam profile: PF00067 cytochrome P450;supported by full-length cDNA: Ceres:232402.	9.17	9.53	10.1	10.18	10.33	10.26	9.81	9.8	10.01	8.96	8.09	0	2	0	0	0	2	0	0	6	0	6	9	0	0	3	0
At1g74890	response regulator 7, putative similar to response regulator 7 GI:3953603 from [Arabidopsis thaliana]; supported by cDNA: gi_11870064_gb_AF305720.1_AF305720	7.89	7.82	7.05	6.85	6.42	6.53	7.79	7.7	6.37	6.1	5.88	0	3	0	0	0	3	0	0	3	0	8	2	0	0	4	1
At1g75040	thaumatin-like protein similar to thaumatin GB:AAD55090 [Vitis riparia]; contains Pfam profile: PF00314 Thaumatin family; supported by cDNA: gi_14334527_gb_AY035168.1_	5.92	6.35	5.54	7.16	6.91	6.65	6.88	6.69	6.08	6.01	5.64	0	3	0	0	0	2	0	1	4	0	9	8	0	0	4	3
At1g75160	unknown protein	4.84	6.15	4.77	5.2	5.75	6.14	5.42	5.17	5.54	6.51	5.95	0	4	0	0	0	1	0	4	1	0	21	9	0	0	8	0
At1g75280	NADPH oxidoreductase, putative similar to GI:1708420 from [Arabidopsis thaliana] (J. Biol. Chem. 270 (44), 26224-26231 (1995));supported by full-length cDNA: Ceres:11944.	10.2	10.52	10.54	10.78	10.85	11.33	10.94	10.73	10.86	10.69	9.7	0	2	0	0	1	4	0	5	6	0	7	6	0	0	3	2
At1g75290	NADPH oxidoreductase, putative similar to GI:1708420 from [Arabidopsis thaliana] (J. Biol. Chem. 270 (44), 26224-26231 (1995))	4.33	5.38	4.72	5.36	5.66	5.69	5.37	4.95	5.54	5.99	4.92	0	2	0	0	1	1	0	3	2	0	9	9	0	0	4	0
At1g75300	NADPH oxidoreductase, putative similar to GI:1708420 from [Arabidopsis thaliana] (J. Biol. Chem. 270 (44), 26224-26231 (1995))	7.3	7.96	7.26	8.92	9.18	9.1	8.47	7.71	8.46	8.83	7.24	0	1	0	0	0	2	0	2	5	0	4	8	0	0	4	0
At1g75750	unknown protein ;supported by full-length cDNA: Ceres:9435.	9.83	10.08	9.32	8.68	8.5	8.41	9.29	8.74	8.79	9.16	8.15	0	1	0	0	1	2	0	0	3	0	13	11	0	0	4	1
At1g75880	anter-specific proline-rich -like protein (APG-like) similar to anter-specific proline-rich protein (APG) SP:P40602 [Arabidopsis thaliana (Mouse-ear cress)]; supported by cDNA: gi_15054381_gb_AY028609.1_	9.12	9.3	9.61	10.47	10.67	10.6	10.27	9.47	10.5	10.7	9.62	0	6	0	0	0	2	1	2	6	0	24	13	0	0	5	1
At1g75940	beta-glucosidase, putative similar to beta-glucosidase GB:X82577 GI:757739 [Brassica napus]; supported by cDNA: gi_2746340_gb_AF037590.1_AF037590	11.81	12.17	12.72	12.64	12.79	12.89	12.46	12.29	12.72	12.15	11.23	1	4	0	0	0	0	0	3	1	0	18	2	0	0	5	1
At1g76080	chloroplast drought-induced stress protein, putative similar to chloroplast drought-induced stress protein GI:2582821 from [Solanum tuberosum];supported by full-length cDNA: Ceres:20321.	10.73	10.95	10.59	9.41	10.01	10.25	10.24	10.67	9.89	8.98	8.47	0	2	0	0	0	1	1	3	6	0	8	11	0	0	5	1
At1g76180	dehydrin, putative similar to dehydrin GI:975646 from [Arabidopsis thaliana];supported by full-length cDNA: Ceres:30289.	10.04	10.32	10.27	10.83	11.06	11.14	10.91	10.59	11.14	11.79	11	1	8	0	0	1	2	0	6	2	0	12	6	0	0	4	1
At1g76240	hypothetical protein predicted by genemark.hmm	6.35	7.36	6.9	7.43	8.07	8.36	7.45	7.51	7.67	8.41	7.63	0	5	0	0	0	1	1	3	6	0	27	8	0	0	5	1
At1g76370	putative protein kinase similar to protein kinase (APK1A); contains Pfam profile: PF00069 Eukaryotic protein kinase domain	6.13	8.08	5.5	6.91	7.08	7.33	6.46	6.48	6.85	8.39	6.95	0	3	0	0	0	2	1	0	3	0	17	2	0	0	6	0
At1g76590	unknown protein ;supported by full-length cDNA: Ceres:114376.	5.49	5.06	5.38	6.44	7.33	6.94	5.7	5.17	8.32	10.71	10.71	0	5	0	0	0	0	2	4	6	2	7	6	0	0	7	0
At1g76630	hypothetical protein contains Pfam profile: PF00515 TPR Domain (5 copies)	5.95	6.51	7.27	7	6.8	6.97	6.59	6.33	7.11	7.17	7.31	0	1	0	0	0	2	0	0	3	0	5	4	0	0	4	1
At1g76790	putative catechol O-methyltransferase similar to catechol O-methyltransferase GB:CAA55358 [Vanilla planifolia];supported by full-length cDNA: Ceres:9016.	9.44	7.78	6.8	9.68	9.3	6.16	8.47	6.72	8.39	7.11	6.86	0	5	0	0	0	1	1	3	2	0	14	8	0	0	4	0
At1g77120	alcohol dehydrogenase identical to alcohol dehydrogenase GI:469467 from (Arabidopsis thaliana); supported by full-length cDNA: Ceres: 4033.	7.75	6.8	7.09	9.09	8.97	7.8	7.33	7.24	7.94	9.52	9.65	0	5	0	0	0	3	0	2	4	0	5	6	0	0	3	0
At1g77450	GRAB1-like protein similar to GRAB1 protein GB:CAA09371, a novel member of the NAC domain family;supported by full-length cDNA: Ceres:36478.	6.27	6.4	6.3	6.78	7.01	7.7	7.24	6.94	8.54	10.58	10.59	3	9	0	0	0	1	1	5	9	0	11	7	0	0	4	1
At1g78020	unknown protein ;supported by full-length cDNA: Ceres:6082.	11.11	10.55	10.78	10.26	9.56	9.65	10.58	10.2	10.55	9.88	9.98	1	2	0	0	0	0	0	1	2	0	4	3	0	0	3	0
At1g78070	unknown protein ; supported by cDNA: gi_13937194_gb_AF372951.1_AF372951	5.69	6.08	6.19	6.27	6.52	7.1	5.94	6.26	6.94	8.6	8.1	0	3	0	0	1	0	0	2	3	1	7	9	0	0	1	2
At1g78090	trehalose-6-phosphate phosphatase (AtTPPB) identical to trehalose-6-phosphate phosphatase (AtTPPB) GB:AF007779 [Arabidopsis thaliana] (trehalose synthesis, a common disaccharide that appears to play a major role in desiccation tolerance, Plant J 1998 Mar;13(5):673-83)	6.72	7.72	6.83	7.94	7.58	7.91	6.57	7.38	6.81	7.39	6.12	0	2	0	0	0	1	0	2	2	0	8	7	0	0	3	0
At1g78160	putative RNA-binding protein contains Pfam profile: PF00806 Pumilio-family RNA binding domains (aka PUM-HD, Pumilio homology domain) (8 copies at C-terminal half of protein)	6.43	6.87	7.38	7.09	7.7	7.5	7.48	7.12	7.74	7.96	7.31	0	4	0	0	0	2	0	0	0	0	10	5	0	0	6	0
At1g78260	RNA recognition motif-containing protein SEB-4 similar to RNA recognition motif-containing protein SEB-4 GI:8895698 from [Xenopus laevis];supported by full-length cDNA: Ceres:123429.	7.06	6.8	6.26	5.63	5.77	5.55	6.41	5.95	5.75	5.65	5.6	0	2	0	0	0	0	2	2	6	0	18	7	0	0	4	2
At1g78270	UDP-glucose glucosyltransferase, putative similar to UDP-glucose glucosyltransferase GI:3928543 from [Arabidopsis thaliana]	6.45	5.57	5.31	5.88	5.28	5.55	5.6	5.4	5.21	5.67	5.66	0	4	0	0	0	1	0	3	5	0	5	13	0	0	6	2
At1g78290	serine-threonine protein kinase, putative similar to serine-threonine protein kinase (TaPK3) GI:2055372 from [Triticum aestivum];supported by full-length cDNA: Ceres:98655.	6.79	7.31	6.66	5.12	5.18	6.71	5.91	6.81	5.6	6.66	6.07	0	1	0	0	0	1	0	1	5	0	8	11	0	0	8	1
At1g78440	gibberellin 2- oxidase identical to gibberellin 2- oxidase GI:4678366 from [Arabidopsis thaliana];supported by full-length cDNA: Ceres:156482.	7.37	7.3	8.96	7.99	8.39	8.21	7.1	8.04	6.56	5.59	5.65	0	2	0	0	0	2	0	0	1	0	21	3	0	0	11	1
At1g78460	hypothetical protein predicted by genemark.hmm	7.55	9.55	7.58	8.46	8.71	9.01	8.26	8.17	9.04	10.61	9.52	0	0	0	0	0	0	0	0	2	0	6	8	0	0	2	1
At1g78610	hypothetical protein predicted by genemark.hmm	6.66	6.94	7.41	7.58	7.45	7.73	7.42	7.29	7.73	8.03	8.21	0	0	0	0	0	0	1	3	4	0	2	3	0	0	3	1
At1g78950	beta-Amyrin Synthase, putative similar to beta-Amyrin Synthase GI:3688600 from [Panax ginseng]	5.96	6.55	6.24	6.79	6.82	7.08	6.9	6.23	6.49	6.93	5.51	0	4	0	0	0	0	0	1	2	1	13	2	0	0	2	0
At1g78970	lupeol synthase identical to lupeol synthase GI:1762150 from [Arabidopsis thaliana]; supported by cDNA: gi_15450512_gb_AY052358.1_	8.53	8.79	7.98	8.89	9.15	9.66	9.37	8.67	8.82	9.56	8.33	0	4	0	0	0	0	1	2	4	0	12	14	0	0	4	0
At1g79150	unknown protein	8.66	7.98	7.48	8.88	8.93	8.56	6.93	8.6	6.93	6.68	6.91	1	8	0	0	1	1	0	3	1	1	14	6	0	0	6	0
At1g79250	serine/threonine protein kinase, putative similar to serine/threonine protein kinase GI:217861 from [Arabidopsis thaliana]	5.46	6.76	5.67	6.53	6.95	7.03	7.08	6.12	6.91	7.28	6.93	0	3	0	0	0	0	0	0	3	1	11	8	0	0	8	2
At1g79270	hypothetical protein predicted by genemark.hmm; supported by cDNA: gi_11908125_gb_AF326910.1_AF326910	5.5	7.07	6.75	6.03	6.18	7.91	6.82	7.24	7.42	9.61	9.24	1	3	0	0	0	0	0	2	7	0	11	11	0	0	5	1
At1g79400	hypothetical protein similar to putative Na+/H+ antiporter GI:4558666 from [Arabidopsis thaliana]	6.36	7.06	6.3	7.03	7.49	7.4	7.31	6.69	7.1	7.7	7.09	0	2	0	0	0	2	0	1	3	1	9	2	0	0	1	1
At1g79450	hypothetical protein similar to unknown protein GI:4585976 from [Arabidopsis thaliana];supported by full-length cDNA: Ceres:94828.	5.71	6.46	6.26	6.74	7.1	7.17	6.95	6	6.85	7.11	6.5	1	3	0	0	0	2	0	3	8	0	4	4	0	0	3	0
At1g79520	unknown protein	7.62	8.25	8.21	7.96	8.39	9.24	8.45	8.52	8.77	9.74	10.08	0	6	0	0	0	0	1	5	5	0	9	5	0	0	10	1
At1g79860	hypothetical protein similar to putative protein GB:CAB41934 [Arabidopsis thaliana]	4.93	6.46	4.51	5.56	6.06	6.27	5.91	5.52	5.52	6.62	6.19	0	5	0	0	0	0	0	2	1	0	3	4	0	0	7	1
At1g79910	unknown protein	6.75	7.99	7.24	7.53	7.87	7.86	8.2	7.49	7.81	8.51	8.06	0	4	0	0	0	2	0	1	9	0	10	6	0	0	4	1
At1g80050	adenine phosphoribosyltransferase almost identical to adenine phosphoribosyltransferase GI:1402894 from [Arabidopsis thaliana]	9.66	9.55	8.91	8.8	8.44	8.67	9.82	9.62	8.85	8.78	9.33	0	4	0	0	0	2	0	0	2	0	13	5	0	0	6	1
At1g80110	hypothetical protein contains similarity to PP2 lectin polypeptide GI:410436 from [Cucurbita maxima]; supported by cDNA: gi_15292968_gb_AY050918.1_	7.54	7.59	7.8	8.29	8.49	8.57	8.25	7.9	8.77	9.83	9.63	0	3	0	0	1	1	0	3	5	0	9	4	0	0	8	0
At1g80130	unknown protein ;supported by full-length cDNA: Ceres:35675.	6.61	5.13	6.07	9.14	9.07	9.41	8.89	7.21	9.27	9.76	10.31	2	6	0	0	0	0	1	2	6	0	6	5	0	0	6	0
At1g80160	hypothetical protein predicted by genemark.hmm;supported by full-length cDNA: Ceres:21663.	6.68	7.31	7.33	7.96	8.23	8.24	8.09	7.23	8.62	9.98	8.83	0	5	0	0	0	1	1	4	6	0	10	6	0	0	7	0
At1g80440	unknown protein contains two Kelch motifs; supported by full-length cDNA: Ceres: 32885.	6.81	7.7	9.48	7.58	7.93	8.5	7.13	7.61	9.65	11.15	11.41	0	0	0	0	0	2	0	0	2	0	17	1	0	0	5	1
At1g80450	unknown protein	6.9	6.51	6.41	6.2	5.82	5.51	6.24	6.77	5.79	5.01	5.68	0	5	0	0	1	0	0	4	2	0	14	10	0	0	1	0
At1g80660	plasma membrane ATPase, putative similar to H+-transporting ATPase GB:S60301 GI:2118232 from [Arabidopsis thaliana]	9.97	10.97	10.73	10.78	11.49	11.24	11.63	10.36	11.32	11.89	11.31	1	1	0	0	0	0	0	0	1	0	6	4	0	0	2	1
At1g80920	J8-like protein similar to DnaJ homologue J8 GB:AAC72399 GI:3851670 from [Arabidopsis thaliana];supported by full-length cDNA: Ceres:4150.	9.06	9.9	10.79	8.67	9.67	10.33	9.01	8.9	10.72	11.79	11.09	0	0	0	0	0	0	0	0	2	0	10	8	0	0	7	1
At2g01460	unknown protein predicted by genscan	5.68	6.29	6.86	6.43	6.72	6.54	6.38	6.17	6.89	7.42	7	0	2	0	0	0	2	0	1	1	0	10	7	0	0	1	4
At2g01830	putative histidine kinase ; supported by cDNA: gi_13359154_dbj_AB049934.1_AB049934	7.75	7.46	7.34	7.17	7.11	6.72	7.66	7.63	7.14	6.42	7.17	0	1	0	0	0	3	1	1	2	0	16	10	0	0	4	1
At2g01850	putative xyloglucan-specific glucanase identical to GB:D63509;supported by full-length cDNA: Ceres:18876.	9.5	9.53	9.68	8.38	8.63	9.28	9.19	9	9.24	9.45	9.14	0	0	0	0	0	1	1	0	4	0	26	6	0	0	4	0
At2g02140	protease inhibitor II ;supported by full-length cDNA: Ceres:31175.	7.47	9.59	7.28	8.7	9.19	9.28	8.9	8.1	8.97	10.06	9.21	0	2	0	0	0	2	0	2	1	0	27	4	0	0	1	1
At2g02720	putative pectate lyase	5.46	8	4.79	6.85	7.16	7.41	6.29	6.14	6.83	8.22	7.29	0	2	0	0	0	2	0	0	4	0	9	5	0	0	3	1
At2g02990	ribonuclease, RNS1 identical to ribonuclease SP:P42813, GI:561998 from [Arabidopsis thaliana]; supported by full-length cDNA: Ceres:27242.	8.51	8.7	9.17	9.69	9.91	10.04	9.69	8.77	9.44	9.65	8.07	0	4	0	0	0	1	0	2	3	0	16	5	0	0	6	1
At2g03200	putative chloroplast nucleoid DNA binding protein ;supported by full-length cDNA: Ceres:39349.	8.32	8.64	9.24	9.49	9.33	9.56	8.61	9	9.26	9.32	9.21	0	0	0	0	0	1	0	1	3	0	3	3	0	0	6	2
At2g03410	unknown protein related to MO25 (mouse) early mouse development protein family	4.1	5.21	4.04	4.83	4.93	5.23	4.65	4.36	4.72	5.89	5.06	0	1	0	0	0	1	0	0	4	0	10	9	0	0	9	1
At2g04020	putative GDSL-motif lipase/hydrolase similar to APG proteins; pFAM domain PF00657	4.91	4.97	5.13	5.45	5.95	6.14	5.55	5.06	5.93	5.7	4.88	0	2	0	0	0	1	0	0	1	0	16	4	0	0	3	1
At2g04039	predicted protein ;supported by full-length cDNA: Ceres:28779.	9.03	9.12	8.56	7.72	8.34	9.3	8.49	9.21	7.92	7.95	7.8	0	4	0	0	0	0	0	2	3	0	12	8	0	0	5	0
At2g04160	subtilisin-like serine protease AIR3 almost identical to subtilisin-like protease AIR3 GI:4218991 from [Arabidopsis thaliana], missing 18 aa at C-terminus	5.96	6.11	6.46	6.32	6.8	7.07	7.45	6.28	7.53	7.85	6.7	0	1	0	0	0	2	0	1	3	0	15	13	0	0	5	0
At2g04350	putative acyl-CoA synthetase ; supported by cDNA: gi_15450592_gb_AY052664.1_	8.49	8.84	8.91	9.12	9.18	9.64	9.1	9.45	9.08	9.5	9.58	3	6	0	0	1	1	0	3	8	0	5	6	0	0	3	1
At2g04675	Expressed protein ; supported by full-length cDNA: Ceres: 104918.	5.89	6.61	6.47	6.59	7.23	7	7.38	6.25	7.69	7.58	6.96	0	1	0	0	0	0	0	0	3	0	23	4	0	0	2	0
At2g04790	hypothetical protein predicted by genefinder	7.23	6.56	5.86	5.6	5.39	6	6.6	6.43	5.82	5.51	5.34	0	0	0	0	0	2	0	1	2	1	16	3	0	0	9	1
At2g04795	Expressed protein ; supported by cDNA: gi_13926282_gb_AF372895.1_AF372895	6.9	6.85	7.28	5.94	5.68	6.75	6.39	6.65	6.65	6.16	6.91	0	1	0	0	0	1	0	1	3	0	15	5	0	0	7	0
At2g05070	putative chlorophyll a/b binding protein ; supported by cDNA: gi_4741945_gb_AF134123.1_AF134123	11.18	13.77	13.83	11.67	13.25	13.92	10.78	13.81	10.87	9.96	9.77	0	2	0	0	0	1	0	2	4	0	14	9	0	0	5	0
At2g05380	unknown protein ; supported by cDNA: gi_15146251_gb_AY049267.1_	9.87	8.45	8.91	8.41	8.75	9.32	7.41	8.85	8.6	10.12	10.63	0	3	0	0	1	1	0	0	4	1	10	6	0	0	6	1
At2g05520	putative glycine-rich protein	12	10.42	9.24	10.66	10.55	10.09	10.55	10.51	10.98	12.46	12.31	0	0	0	0	1	1	0	1	0	0	13	7	0	0	4	0
At2g05580	unknown protein predicted by genefinder	7.22	5.01	5.17	6.21	5.9	5.73	5.34	4.67	5.17	5.44	5.49	1	6	0	0	0	2	0	1	7	0	4	5	0	0	0	1
At2g05850	putative serine carboxypeptidase II	4.4	6.62	4.14	5.21	5.2	5.52	4.55	4.84	5.11	7.52	5.58	0	1	0	0	0	1	0	0	0	0	23	9	0	0	4	1
At2g06850	putative endoxyloglucan glycosyltransferase identical to GB:D16454;supported by full-length cDNA: Ceres:15276.	11.31	11.66	11.11	10.28	10.35	10.49	10.85	10.83	11.49	12.1	10.85	0	1	0	0	0	2	0	1	3	0	4	4	0	0	5	0
At2g07040	putative receptor-like protein kinase	6.22	8.01	6.86	7.57	7.86	7.97	8.04	6.9	7.99	8.99	8.42	0	2	0	0	0	1	0	0	1	0	6	3	0	0	8	2
At2g07170	hypothetical protein predicted by genscan and genefinder	8.04	7.73	7.87	7.63	7.58	6.87	7.72	7.7	7.61	6.97	7.09	0	1	0	0	0	0	0	2	1	0	2	4	0	0	4	2
At2g07560	putative plasma membrane proton ATPase	10.34	10.94	11.06	10.78	11.36	11.24	11.28	10.37	11.49	11.76	11.12	0	0	0	0	0	0	0	0	2	0	24	5	0	0	3	2
At2g07671	ATP synthase subunit 9	9.59	9.32	9.68	8.48	8.88	8.37	9.26	8.61	9.94	9.19	9.03	0	1	0	0	0	1	0	0	2	0	6	5	0	0	6	0
At2g07675	hypothetical protein	6.79	5.4	6.42	4.93	5.84	5.36	5.81	5.44	6.59	5.88	5.67	0	0	0	0	0	0	0	0	2	0	4	3	0	0	7	2
At2g07707	hypothetical protein	8.39	7.8	8.25	7.36	7.61	6.88	7.62	7.19	8.1	7.19	7.24	0	0	0	0	0	0	0	1	3	0	6	5	0	0	3	1
At2g07708	hypothetical protein	6.78	6.04	7.53	6.44	7.27	6.18	5.71	6.02	6.75	6.14	7.42	0	0	0	0	0	0	0	2	5	0	9	6	0	0	5	0
At2g07722	hypothetical protein	5.64	5.38	5.29	4.44	4.76	4.17	4.98	5.23	5.38	5.11	6.06	0	1	0	0	0	0	0	2	3	0	3	4	0	0	3	0
At2g07727	hypothetical protein	7.09	6.25	6.7	6.31	6.62	6.26	6.04	6.55	6.33	6.35	7.02	0	1	0	0	1	1	0	1	5	1	2	4	0	0	6	0
At2g07751	NADH dehydrogenase subunit 3 Protein sequence is in conflict with the conceptual translation	8.52	7.34	8.6	6.91	8.73	7.68	7.27	7.86	8.34	7.74	8.31	0	0	0	0	0	0	1	0	2	0	3	1	0	0	5	2
At2g10970	hypothetical protein predicted by genscan;supported by full-length cDNA: Ceres:13193.	5.48	6.59	5	6.34	6.45	6.95	6.72	5.78	6.71	7.42	7.22	0	0	0	0	0	4	1	1	2	0	13	6	0	0	8	0
At2g11260	unknown protein	6.91	8.06	8.5	8.05	8.33	8.21	8.09	7.93	8.67	9.03	9.17	0	4	0	0	0	4	0	2	3	0	6	13	0	1	3	0
At2g13290	putative N-acetylglucosaminyltransferase	6.28	6.81	7.13	6.93	7.15	7.37	6.89	6.99	7.11	7.44	7.58	0	1	0	0	1	1	0	1	2	1	9	7	0	0	5	0
At2g13350	hypothetical protein identical to hypothetical protein GB:AAD20424	7.07	8.55	6.87	7.68	8.22	8.3	8.15	7.25	8.08	9.14	8.56	0	5	0	0	0	2	0	0	2	2	7	10	0	0	3	1
At2g13620	putative Na/H antiporter	4.67	5.26	4.63	5.16	5.41	5.64	5.74	4.91	5.71	6.33	6.04	0	1	0	0	0	1	0	0	4	0	18	6	0	0	7	1
At2g13680	putative 1,3-beta-D-glucan synthase	7.71	8.49	8.5	8.23	8.73	8.6	8.96	8.19	8.83	9.02	8.95	0	3	0	0	0	1	0	1	2	1	7	13	0	0	5	0
At2g13820	putative nonspecific lipid-transfer protein precursor ; supported by full-length cDNA: Ceres: 24286.	8.69	8.29	7.99	8.08	7.52	7.57	8.32	8.55	7.68	6.27	6.06	0	2	0	0	0	1	0	0	1	0	11	9	0	0	3	1
At2g14560	unknown protein	5.59	4.3	4.56	6.27	4.96	4.68	4.21	4.54	4.33	4.29	4.36	0	5	0	0	0	1	0	2	3	1	15	5	0	0	3	0
At2g14660	hypothetical protein predicted by genscan and genefinder;supported by full-length cDNA: Ceres:248630.	7.76	7.51	6.93	6.7	6.58	6.46	7.23	7.54	6.29	5.56	5.08	0	0	0	0	1	2	0	3	2	0	9	10	0	0	3	1
At2g14900	similar to gibberellin-regulated proteins	10.39	10.53	9.78	9.35	9.48	9.5	10.36	10.2	9.99	9.87	9.91	0	0	0	0	0	0	1	0	4	0	11	2	0	0	2	0
At2g15270	unknown protein ; supported by cDNA: gi_15027886_gb_AY045800.1_	8.6	8.32	7.99	8.47	8.12	8.14	7.1	8.28	7.69	8.08	8.51	0	3	0	0	0	4	0	1	4	0	10	8	0	0	17	0
At2g15340	hypothetical protein predicted by genefinder;supported by full-length cDNA: Ceres:9657.	6.54	6.95	6.21	7.19	7.26	7.64	7.55	6.73	7.68	8.04	7.84	0	3	0	0	0	0	0	0	1	1	24	5	0	0	6	0
At2g15535	Expressed protein ; supported by full-length cDNA: Ceres: 9064.	6.28	7.25	6.96	7.24	7.94	7.81	8.07	6.85	8.27	8.6	8.1	0	1	0	0	0	0	0	2	2	0	23	9	0	0	7	0
At2g15620	ferredoxin--nitrite reductase ; supported by cDNA: gi_15010613_gb_AY045608.1_	9.24	9.63	8.99	7.01	6.87	7.03	8.39	9.44	8.33	7.46	7.63	0	0	0	0	0	2	0	1	3	1	11	5	0	0	3	0
At2g15790	hypothetical protein ; supported by cDNA: gi_13442982_gb_AY026065.1_	7.08	5.66	5.25	5.21	5.39	4.99	4.79	5.59	4.76	4.34	4.74	0	1	0	0	0	3	0	1	3	0	3	8	0	0	2	0
At2g15890	unknown protein ;supported by full-length cDNA: Ceres:29905.	9.23	8.02	9.69	9.51	10.38	8.83	9.2	6.44	10.84	11.94	11.62	0	5	0	0	0	0	1	2	4	0	13	5	0	0	5	0
At2g15970	similar to cold acclimation protein WCOR413 [Triticum aestivum] ;supported by full-length cDNA: Ceres:7835.	10.4	9.6	10.45	11.75	12.07	11.28	10.73	10.27	10.94	11.6	11.24	1	4	0	0	2	4	2	1	9	0	11	2	0	0	2	2
At2g16120	putative sugar transporter	6.02	6.6	6.61	6.76	7.11	7.16	6.72	6.46	6.84	7.06	6.43	0	2	0	0	0	1	0	2	2	0	10	8	0	0	5	1
At2g16250	putative LRR receptor protein kinase	7.57	6.86	6.98	6.79	6.43	6.51	7.11	7.13	6.79	6.12	6.04	0	3	0	0	0	3	0	0	1	0	8	4	0	0	3	1
At2g16340	hypothetical protein	7.15	6.11	5.73	6.28	6.14	6.13	6.47	5.93	5.89	6.06	6.35	0	1	0	0	0	1	0	1	2	0	18	7	0	0	4	0
At2g16480	hypothetical protein predicted by genscan and genefinder	7.92	7.41	8.6	7.08	7.51	6.87	7.52	7.5	8.55	8.46	8.8	0	7	0	0	0	0	0	5	2	0	8	13	0	0	4	0
At2g16660	nodulin-like protein	10.83	10.04	9.52	9.68	9.4	9.27	9.69	9.8	9.39	8.3	7.5	0	1	0	0	0	1	0	5	1	0	13	6	0	0	3	1
At2g16730	putative beta-galactosidase	6.85	8.99	6.71	8.29	8.46	8.68	8.36	7.78	8.72	9.74	9.12	0	3	0	0	0	0	0	1	2	0	7	5	0	0	5	0
At2g16750	putative protein kinase contains a protein kinase domain profile (PDOC00100)	8.88	9.44	9.65	9.45	10.16	9.99	10.19	9.05	10.38	10.54	9.81	0	0	0	0	0	3	0	0	5	0	9	5	0	0	3	0
At2g16890	putative glucosyltransferase ;supported by full-length cDNA: Ceres:153418.	7.58	7.5	7.53	9.11	8.81	8.74	8.47	7.95	8.31	8.32	7.97	0	5	0	0	0	0	0	2	4	0	16	3	0	0	8	0
At2g16990	putative tetracycline transporter protein	7.6	7.71	7.79	8.89	9.16	8.95	8.73	7.75	8.36	8.79	8.8	0	2	0	0	0	0	1	0	4	0	6	3	0	0	6	0
At2g17220	putative protein kinase contains a protein kinase domain profile (PDOC00100);supported by full-length cDNA: Ceres:13257.	8.49	8.08	8.26	7.82	7.48	7.84	7.99	8.1	7.96	7.95	7.99	0	1	0	0	0	1	0	1	3	1	13	6	0	0	4	0
At2g17290	putative calmodulin-domain protein kinase CPK6 (calmodulin-domain protein kinase isoform 6, accession U31835); supported by cDNA: gi_1220099_dbj_D28582.1_ATHATCDPK	5.61	6.52	6.6	6.58	6.57	6.66	6.37	5.99	7.02	7.21	6.68	0	4	0	0	0	0	0	2	2	0	10	7	0	0	4	1
At2g17470	unknown protein predicted by genscan	5.6	5.93	5.67	6.61	6.36	6.43	6.45	5.93	6.55	6.64	6.14	1	3	0	0	0	1	1	3	5	1	7	0	0	0	8	0
At2g17710	unknown protein ;supported by full-length cDNA: Ceres:1011.	7.79	7.88	8.1	8.56	8.76	9.19	8.36	7.68	8.49	9.03	8.58	0	2	0	0	0	2	0	0	3	0	4	6	0	0	5	0
At2g17820	putative histidine kinase histidine kinase domain from residues 490 to 1190; supported by cDNA: gi_3399696_dbj_AB010914.1_AB010914	7.03	6.86	6.99	6.03	5.87	6.34	6.66	7.12	6.21	5.76	6.35	0	3	0	0	0	0	0	0	2	0	8	3	0	0	5	0
At2g17840	putative senescence-associated protein 12 ;supported by full-length cDNA: Ceres:40806.	8.25	7.52	7.59	9.42	9.77	8.83	8.89	7.8	9.19	9.92	10	1	3	0	0	2	0	0	2	2	0	7	7	0	0	5	2
At2g17845	predicted protein	5.69	6.36	4.51	6.58	6.46	6.87	6.07	5.77	6.2	7.27	6.18	0	3	0	0	0	1	0	2	2	0	7	4	0	0	8	1
At2g17890	putative Ca2+-dependent ser/thr protein kinase ser/thr protein kinase catalytic domain from 95 to 374 [RVDFG..EGGDA]; 4 EF-hand calicium-binding domains from 424 to 436 [DVDKNGVISLEEM], from 461 to 473 [DSNTDGFVDFGEF], from 503 to 515 [DIDGDGFITAEEL], from 533 to 545 [DIDNDGKISLQEF]	4.55	6.1	4.23	5.03	5.46	5.82	5.22	4.79	5.49	6.55	5.45	0	0	0	0	0	2	0	0	3	0	14	4	0	0	5	1
At2g18050	histone H1 ;supported by full-length cDNA: Ceres:112970.	4.03	4.27	4.56	5.02	8.33	9.72	6	4.73	10.36	12.67	12.64	0	1	0	0	1	4	0	0	5	0	15	12	0	0	6	1
At2g18080	unknown protein possibly related to thymus-specific serine peptidase from Homo sapiens	4.85	5.64	5.1	5.7	5.76	5.97	5.47	5.36	5.3	5.82	5.49	0	1	0	0	0	1	0	1	1	1	25	3	0	0	0	2
At2g18115	hypothetical protein predicted by genscan	7.24	6.03	5.89	6.23	6.33	6.23	6.06	6.18	5.72	5.75	5.93	0	1	0	0	0	0	1	2	5	1	4	4	0	0	7	0
At2g18160	putative bZIP transcription factor contains a bZIP transcription factor basic domain signature (PDOC00036); supported by cDNA: gi_14335073_gb_AY037216.1_	10.3	10.56	10.32	9.61	9.29	9.83	9.79	10.01	9.55	9.29	9.12	0	0	0	0	0	1	0	0	3	0	8	10	0	0	5	3
At2g18180	putative phosphatidylinositol/phophatidylcholine transfer protein	5.4	7.22	5.42	6.25	6.51	6.86	6.04	6.1	6.12	7.31	6.36	0	4	0	0	0	2	1	0	2	0	6	7	0	0	9	0
At2g18340	similar to late embryogenesis abundant proteins	5.46	6.27	6.06	6.66	7.01	6.79	7.16	5.7	6.88	7.27	7.14	1	5	0	0	1	1	1	4	5	0	6	4	0	0	1	1
At2g18480	putative sugar transporter	5.99	5.89	5.86	7.87	7.34	6.99	7.35	5.61	7.22	7.21	6.57	0	4	0	0	0	2	0	1	6	0	16	9	0	0	4	1
At2g18500	hypothetical protein predicted by genefinder and genscan	6.95	6.14	6.25	6.14	5.85	6.01	6.26	6.43	6.04	6.01	5.93	0	4	0	0	0	0	1	1	4	0	24	5	0	0	5	1
At2g18550	putative homeodomain transcription factor	4.93	4.34	4.29	4.99	6.05	6.35	5.52	4.48	7.72	9.8	7.96	0	4	0	0	0	1	0	1	4	0	12	7	0	0	6	0
At2g18700	putative trehalose-6-phosphate synthase	7.33	8.21	9.52	7.24	7.94	8.44	7.68	7.82	8.96	10.28	10.07	0	2	0	0	0	1	0	1	2	0	6	9	0	0	4	0
At2g18740	putative small nuclear ribonucleoprotein E ;supported by full-length cDNA: Ceres:24619.	9.55	8.88	8.86	8.77	8.68	8.54	8.86	8.79	9.1	8.54	8.22	1	5	0	0	0	0	0	2	4	0	2	4	0	0	3	0
At2g18750	putative calmodulin-binding protein ; supported by cDNA: gi_15983494_gb_AF424622.1_AF424622	5.43	5.95	6.73	6.52	6.34	6.57	6.09	5.78	6.82	7.53	7.12	0	1	0	0	0	1	1	1	2	0	9	8	0	1	3	0
At2g19000	hypothetical protein predicted by genefinder;supported by full-length cDNA: Ceres:248560.	7.37	10.04	7.57	9.09	9.36	9.98	9.29	8.97	9.76	10.44	9.98	0	4	0	0	0	1	1	1	6	0	18	5	0	0	4	0
At2g19010	putative GDSL-motif lipase/hydrolase similar to APG proteins; pFAM domain PF00657	4.66	6.68	4.75	5.93	6.31	6.68	5.76	5.47	5.84	6.78	5.85	0	0	0	0	0	0	0	0	2	0	15	7	0	0	3	0
At2g19310	putative small heat shock protein ;supported by full-length cDNA: Ceres:99763.	8.81	8.19	7.1	8.2	7.83	7.79	9.04	7.7	8.18	8.05	7.85	0	5	0	0	0	0	0	6	3	0	7	4	0	0	4	0
At2g19330	putative leucine-rich-repeat protein	6.39	7.8	7.24	7.3	7.86	8.06	7.79	6.96	7.86	8.34	8.02	1	3	0	0	0	1	0	2	3	1	22	8	0	0	6	0
At2g19490	recA, putative similar to GB:CAA39098 GI:48781 recA from [Legionella pneumophila]	4.72	6.05	6.08	6.4	6	5.94	5.48	5.89	5.94	5.79	5.64	0	1	0	0	0	0	0	2	6	0	9	13	0	0	3	0
At2g19650	putative Ta11-like non-LTR retroelement protein similar to GB:AAA75253; some members of this protein family have a weak CCHC zinc fingers that is mostly from retroviral gag proteins (nucleocapsid)	6.55	7.23	7.2	5.11	5.01	7.11	5.75	7.28	5.7	5.53	5.6	0	0	0	0	0	0	2	0	8	0	9	11	0	0	1	1
At2g19720	40S ribosomal protein S15A	8.92	8.16	8.05	8.11	7.88	7.82	8.09	8.14	8.03	6.99	6.46	0	3	0	0	0	0	0	2	8	0	4	10	0	0	5	0
At2g19770	profilin 4 ; supported by full-length cDNA: Ceres: 16515.	9.74	10.48	9.97	10.25	10.68	10.87	10.79	9.97	10.95	11.15	10.5	1	3	0	0	0	1	1	2	2	0	10	5	0	0	5	1
At2g19800	unknown protein predicted by genscan;supported by full-length cDNA: Ceres:254633.	5.77	7.03	7.87	7.38	7.64	8.07	6.97	6.27	7.82	8.39	8.01	0	5	0	0	0	1	0	4	2	0	9	5	0	0	8	1
At2g19810	putative CCCH-type zinc finger protein ;supported by full-length cDNA: Ceres:101255.	8.41	8.39	9.03	8.93	9.28	9.61	8.57	8.75	9.71	10.69	11.37	0	3	0	0	0	2	0	3	1	1	7	9	0	0	4	2
At2g20320	unknown protein	6.97	8.06	7.06	7.8	7.83	8.2	7.78	7.65	7.41	8.02	7.98	0	2	0	0	0	0	0	1	1	0	4	3	0	0	2	0
At2g20430	hypothetical protein predicted by genscan	5.66	6.43	5.76	6.25	6.65	6.71	6.69	5.76	6.66	7.01	6.58	0	2	0	0	0	1	0	0	4	0	15	1	0	0	5	0
At2g20670	unknown protein ;supported by full-length cDNA: Ceres:34827.	4.81	6.58	9.34	4.94	5.32	6.6	5.12	6.28	7.38	9.61	9.93	0	3	0	0	0	0	0	3	3	0	6	4	0	0	3	0
At2g20840	putative secretory carrier-associated membrane protein	8.01	8.38	8.58	8.86	8.87	9.1	8.48	8.15	8.62	8.61	8.88	0	0	0	0	0	1	0	0	4	0	15	9	0	0	5	1
At2g21060	glycine-rich protein (AtGRP2) Same as GB: U39072; supported by cDNA: gi_1063683_gb_U39072.1_ATU39072	10.46	9.8	8.67	9.69	9.85	9.29	9.79	9.75	9.51	9.34	8.5	1	4	0	0	0	1	0	2	1	2	7	3	0	0	7	0
At2g21100	putative disease resistance response protein	6.04	5.52	5.59	5.06	5.21	4.71	5.57	5.62	5.25	4.78	4.49	0	1	0	0	0	2	0	0	4	2	9	11	0	0	0	1
At2g21210	putative auxin-regulated protein	8.07	8	6.8	6.07	6.04	6.81	7.63	7.56	7.58	6.62	6.65	0	2	0	0	0	1	1	0	6	1	6	8	0	0	7	0
At2g21220	putative auxin-regulated protein	9.44	9.48	8.75	9	9.35	9.67	10.59	9.2	9.75	8.61	7.93	0	2	0	0	0	0	0	2	2	0	28	4	0	0	6	2
At2g21300	putative kinesin heavy chain	5.92	6.76	7.83	7.07	6.61	6.8	6.62	6.62	7.85	7.75	7.85	2	5	0	0	1	0	0	3	4	0	7	4	0	0	4	0
At2g21320	putative CONSTANS-like B-box zinc finger protein ; supported by cDNA: gi_16974588_gb_AY060570.1_	6.69	8.76	8.56	6.38	6.96	8.71	6.78	9.06	6.27	5.41	4.92	0	4	0	0	0	1	0	3	5	0	8	7	0	0	4	1
At2g21490	putative dehydrin ;supported by full-length cDNA: Ceres:5256.	8.45	9.06	9.07	9.12	9.63	9.66	9.4	8.77	9.62	10.31	9.75	0	8	0	0	1	2	1	1	7	0	12	5	0	0	1	0
At2g21590	putative ADP-glucose pyrophosphorylase large subunit	7.68	7.66	7.82	8.74	9	9.28	8.71	8.41	8.84	8.96	9.1	1	3	0	0	0	2	0	0	8	0	2	7	0	0	4	0
At2g21660	glycine-rich RNA binding protein 7 Alternative splicing exists based on EST evidence, form 1 splice site is 'AG', form 2 splice site is 'AT'	13.38	12.51	10.97	14.1	13.96	12	13.51	11.43	13.19	12.96	13.01	0	3	0	0	1	3	1	3	6	0	5	4	0	0	7	0
At2g21820	unknown protein ; supported by cDNA: gi_13265448_gb_AF324676.2_AF324676	4.18	4.14	4.52	4.27	4.89	6.61	4.38	4.33	8.15	10.8	11.49	0	5	0	0	0	2	1	2	6	0	1	3	0	0	6	0
At2g22180	hypothetical protein predicted by genefinder	6.18	7.48	6.49	7.16	7.39	7.53	7.58	6.37	7.37	7.87	7.16	0	5	0	0	0	0	0	2	5	0	12	5	0	0	6	0
At2g22190	putative trehalose-6-phosphate phosphatase	7.08	6.67	7.27	7.38	8.22	7.97	7.21	7.49	7.09	6.66	7.11	1	2	0	0	0	2	1	1	3	0	28	5	0	0	4	0
At2g22240	putative myo-inositol 1-phosphate synthase ; supported by cDNA: gi_15450746_gb_AY053415.1_	9.94	10.99	11.64	10.13	10.39	11.34	10.28	11.45	10.36	9.82	9.71	3	7	0	0	0	1	0	10	5	0	4	5	0	0	1	1
At2g22470	unknown protein ; supported by cDNA: gi_3883121_gb_AF082299.1_AF082299	6.49	6.27	5.95	6.78	7.21	7.55	7.35	6.91	7.27	8.13	7.84	2	3	0	0	0	3	0	4	4	0	17	8	0	0	5	1
At2g22560	hypothetical protein predicted by genscan and genefinder	6.41	7.15	7.28	7.41	7.57	7.6	7.58	7.17	7.76	7.9	7.68	0	4	0	0	0	1	0	2	2	0	18	8	0	0	0	1
At2g22860	unknown protein	5.42	6.68	6.23	6.87	7.3	7.39	7.69	6.11	7.43	7.82	7.92	0	4	0	0	1	3	0	4	4	0	23	8	0	0	5	1
At2g22900	Expressed protein ; supported by cDNA: gi_14334701_gb_AY035024.1_	8.87	8.94	9.66	9.57	9.84	9.93	9.62	9.38	9.98	10.43	10.24	0	7	0	0	1	1	0	6	3	0	18	12	0	0	4	0
At2g22950	putative Ca2+-ATPase	7.19	8.01	8.03	8.17	8.62	8.72	8.53	7.95	8.67	8.8	8.44	0	3	0	0	0	0	0	2	1	0	12	5	0	0	3	2
At2g22980	putative serine carboxypeptidase I ; supported by cDNA: gi_15294269_gb_AF410326.1_AF410326	9.04	8.72	8.61	8.03	8.68	8.43	8.77	8.04	8.48	8.73	8.12	0	0	0	0	0	2	0	1	1	0	12	7	0	0	3	2
At2g22990	putative serine carboxypeptidase I ; supported by cDNA: gi_14334757_gb_AY035052.1_	8.56	9.32	9.32	7.08	8.16	8.6	8.25	8.98	8.5	9.02	8.35	0	6	0	0	0	0	0	1	5	0	6	5	0	0	6	0
At2g23130	putative proline-rich protein ; supported by full-length cDNA: Ceres: 28853.	7.34	7.69	7.09	5.89	6.22	7.09	6.72	7.44	5.91	5.41	5.36	0	0	0	0	0	2	1	1	6	0	9	6	0	0	3	0
At2g23590	putative acetone-cyanohydrin lyase	9.57	10.14	9.82	8.24	8.77	9.41	8.58	9.66	8.47	8.81	8.7	1	3	0	0	0	0	0	1	4	0	18	5	0	0	13	0
At2g23800	pregeranylgeranyl pyrophosphate synthase identical to GB:U44876; sequence disagrees at N-Terminus, sequence submitted has been confirmed from three electropherograms.;supported by full-length cDNA: Ceres:36311.	9.23	9.35	9.98	9.93	10.28	10.46	10.16	9.54	10.2	10.03	9.14	0	6	0	0	1	2	0	3	2	0	8	3	0	0	1	0
At2g23840	unknown protein	6.86	7.28	7.56	7.01	7.71	8.09	6.9	7.51	6.6	6.6	5.89	0	2	0	0	0	2	0	2	1	0	14	8	0	0	5	1
At2g23900	putative polygalacturonase	6.71	8.65	6.45	7.85	8.28	8.49	7.87	7.3	8.38	9.78	8.98	0	0	0	0	0	0	0	0	4	0	8	11	0	0	4	1
At2g23910	putative cinnamoyl CoA reductase ;supported by full-length cDNA: Ceres:14133.	9.75	8.16	7.42	10.01	9.3	8.04	9.97	7.69	10.12	9.5	8.92	0	3	0	0	0	2	0	2	1	0	13	8	0	0	5	1
At2g24100	unknown protein ; supported by cDNA: gi_14596216_gb_AY042896.1_	6.07	7.76	7.6	6.48	6.42	7.58	6.38	7.58	6.54	6.94	6.68	1	3	0	0	0	0	0	1	6	0	14	7	0	0	4	2
At2g24210	putative limonene cyclase	7.43	8.24	6.76	8.96	9.27	9.56	7.55	7.55	8.34	10.12	8.91	0	4	0	0	0	2	1	2	7	0	8	9	0	0	4	1
At2g24450	hypothetical protein	7	9.32	6.23	7.84	8.38	8.45	8.06	7.37	8.26	9.69	8.67	0	2	0	0	0	0	0	0	0	0	5	4	0	0	3	0
At2g24550	unknown protein ; supported by cDNA: gi_15724183_gb_AF411794.1_AF411794	5.7	6.8	7.29	6.35	6.69	7.04	6.47	6.07	7.25	7.67	6.79	0	4	0	0	0	3	1	2	3	0	18	5	0	0	11	0
At2g25510	unknown protein ;supported by full-length cDNA: Ceres:10730.	11.4	9.11	10.25	10.48	8.85	10.08	7.06	10.37	7.32	6.71	7.69	0	4	0	0	0	0	0	2	3	0	11	6	0	0	4	0
AT2G25530	hypothetical protein predicted by genscan	7.27	7.97	7.34	8.28	8.33	8.52	8.02	8.14	7.95	8.36	7.8	0	3	0	0	1	1	0	1	4	0	5	6	0	0	3	0
At2g25600	putative potassium transporter/channel annotation assisted by Dr. Guillaume Pilot <pilot@ensam.inra.fr>	5.37	6.64	5.57	5.89	6.21	6.39	5.98	5.67	6.11	7.25	6.34	1	2	0	0	0	3	0	0	1	0	7	6	0	0	0	0
At2g25730	unknown protein	9.37	8.18	7.63	9.32	9	7.74	9.21	7.46	9.03	8.97	9.24	0	0	0	0	0	1	0	0	3	0	6	9	0	0	4	1
At2g25890	putative oleosin protein	7.53	8.25	8.34	8.49	8.85	8.87	8.78	8.03	9.39	9.62	9.22	1	3	0	0	0	4	0	6	7	0	1	6	0	0	11	1
At2g25900	putative CCCH-type zinc finger protein identical to GB:U81238;supported by full-length cDNA: Ceres:39893.	8.16	9.47	10.81	7.79	8.79	9.33	8.07	8.96	9.93	10.8	10.97	1	1	0	0	0	0	0	1	2	0	2	4	0	0	6	0
At2g25930	unknown protein	8.51	7.75	7.67	8.38	8.34	7.49	8.49	7.19	8.61	9.08	9.52	0	5	0	0	0	0	0	2	2	0	9	3	0	0	2	0
At2g26150	putative heat shock transcription factor	5.09	4.59	3.8	3.83	3.99	3.98	5.16	4.08	3.67	3.81	3.85	0	2	0	0	0	1	0	6	7	0	7	7	0	0	7	2
At2g26170	putative thromboxane-A synthase ; supported by cDNA: gi_15810029_gb_AY054283.1_	8.05	7.68	7.36	7.35	6.93	7.5	7.5	7.43	7.67	7.74	7.27	0	1	0	0	0	1	0	1	3	0	11	10	0	0	3	3
At2g26190	unknown protein ; supported by cDNA: gi_16930468_gb_AF419588.1_AF419588	7.42	7.04	7.84	6.75	6.69	6.77	6.35	6.95	7.58	6.6	7.03	0	1	0	0	0	4	0	2	0	0	19	6	0	0	3	2
At2g26400	unknown protein similar to GP|2244827|gnl|PID|e326818|Z97336	8.99	7.77	7.59	8.23	7.29	7.16	7.07	8.04	7.16	6.54	6.37	0	4	0	0	0	1	0	1	2	0	7	9	0	0	4	1
At2g26410	putative SF16 protein {Helianthus annuus}	6.58	8.41	6.52	7.73	8.26	8.22	7.91	7.17	7.89	8.76	7.73	0	4	0	0	0	1	0	1	0	0	13	2	0	0	6	0
At2g26450	putative pectinesterase	6.6	8.61	5.94	7.48	7.82	8.04	7.37	6.86	7.62	9.08	8.05	0	4	0	0	0	2	0	4	6	1	5	8	0	0	8	1
At2g26490	En/Spm-like transposon protein related to En/Spm transposon family of maize	5.57	7.38	5.72	6.96	7.13	7.41	6.99	5.98	7.17	8.06	7.4	0	5	0	0	0	2	1	1	3	0	11	8	0	0	2	0
At2g26690	putative nitrate transporter	6.75	8.16	8.08	6.68	7.18	8.4	7.32	7.98	7.89	9.3	8.38	0	2	0	0	0	0	0	1	3	0	17	4	0	0	3	1
At2g26700	putative second messenger-dependent protein kinase	5.17	4.75	4.73	4.41	4.42	4.15	4.82	4.54	4.8	4.45	4.87	0	1	0	0	0	1	1	1	3	1	17	6	0	0	5	0
At2g26850	unknown protein	6.04	8.26	5.59	6.9	7.41	7.57	6.44	6.5	7.2	8.84	7.17	0	2	0	0	0	1	0	2	0	0	9	4	0	0	4	1
At2g27180	hypothetical protein predicted by genscan;supported by full-length cDNA: Ceres:9248.	7.45	8.94	6.96	8.03	8.49	8.69	7.95	7.51	8.1	9.23	8.35	0	4	0	0	0	2	0	2	3	0	9	8	0	0	2	0
At2g27830	unknown protein ;supported by full-length cDNA: Ceres:33700.	6.67	7.94	8.42	8.1	8.1	8.27	8	7.26	9.24	10.15	9.25	0	4	0	0	0	0	1	1	6	1	7	4	0	0	4	0
At2g28120	nodulin-like protein ; supported by cDNA: gi_16209713_gb_AY057618.1_	6.42	7.07	7.46	6.98	7.48	7.46	7.54	7.09	7.71	7.71	7.34	0	4	0	0	1	0	1	0	6	0	13	4	0	0	7	0
At2g28210	putative carbonic anhydrase	5.34	4.76	4.57	4.43	4.43	4.3	4.42	4.69	4.3	4.32	4.4	0	8	0	0	0	1	0	1	5	0	12	6	0	0	5	1
At2g28305	hypothetical protein similar to hypothetical protein GB:AAD18138; supported by full-length cDNA: Ceres: 23166.	7.32	7.57	7.34	7.34	8.21	8.81	8.14	7.96	8.48	9.67	9.55	0	0	0	0	0	2	0	0	1	0	18	5	0	0	4	1
At2g28355	Expressed protein ; supported by full-length cDNA: Ceres: 10433.	9.66	10.41	10.02	10.19	10.86	10.53	10.84	9.84	11	11.28	10.6	0	0	0	0	0	0	0	1	2	0	55	3	0	0	6	1
At2g28400	hypothetical protein predicted by genscan and genefinder	7.26	7.55	7.87	7.97	8.69	8.52	8.63	7.68	9	10.4	10.03	0	1	0	0	0	1	0	1	2	1	21	5	0	0	5	0
At2g28900	putative membrane channel protein ;supported by full-length cDNA: Ceres:10159.	12.2	10.66	10.15	12.84	12.55	11.19	12.47	10.43	12.25	11.38	11.19	0	5	0	0	0	0	0	3	2	0	2	4	0	0	3	1
At2g29290	putative tropinone reductase	7.08	7.54	8.3	5.63	6.47	6.89	6.47	7.23	7.24	5.9	6.21	0	1	0	0	0	0	2	1	7	0	10	7	0	0	5	1
At2g29410	putative zinc transporter	4.52	5.3	4.83	4.83	5.42	5.56	5.34	5.06	5.57	5.91	5.55	0	0	0	0	0	0	0	0	4	0	9	8	0	0	4	3
At2g29450	glutathione S-transferase identical to GB:X89216;supported by full-length cDNA: Ceres:6528.	9.55	9.24	8.66	8.4	8.49	8.7	9.12	8.83	8.78	9.17	8.82	0	2	0	0	1	4	1	2	6	0	16	7	0	0	5	1
At2g29570	putative proliferating cell nuclear antigen, PCNA ;supported by full-length cDNA: Ceres:342.	10.48	10.36	10.06	9.72	9.66	9.31	9.78	10.33	9.78	8.94	8.63	0	2	0	0	0	1	0	2	6	0	3	8	0	0	2	0
At2g29650	putative Na+-dependent inorganic phosphate cotransporter	7.55	9.33	9.78	8.8	9.59	10.19	7.88	9.86	7.83	7.48	7.17	0	3	0	0	0	0	0	1	2	0	3	11	0	0	5	0
At2g29670	unknown protein ; supported by cDNA: gi_14030738_gb_AF375460.1_AF375460	8.07	8.11	9.14	9.31	9.33	9.42	9.2	8.32	9.03	9.44	9.25	0	3	0	0	0	2	1	0	5	0	15	4	0	0	4	3
At2g29760	hypothetical protein predicted by grail	6.91	6.3	6.39	7.29	6.65	5.85	6.55	6.47	6.52	6.07	6.29	0	0	0	0	0	2	0	1	2	1	11	6	0	0	8	0
At2g29790	unknown protein	8.17	8.94	8.43	8.88	9.51	9.25	9.78	8.35	9.59	9.99	9.34	0	1	0	0	0	2	0	0	4	1	6	5	0	0	3	0
At2g29880	hypothetical protein	7.07	6.66	6.84	6	6.52	6.42	6.59	6.55	6.22	6.22	6.43	0	4	0	0	0	4	0	7	5	0	8	7	0	0	5	0
At2g30290	putative vacuolar sorting receptor	6.04	6.96	6.74	6.84	7.31	7.45	7.38	6.36	7.25	7.49	6.99	0	1	0	0	0	2	0	1	4	0	14	5	0	0	8	3
At2g30520	unknown protein	5.06	7.97	8.26	6.36	6.37	7.68	5.98	7.05	7.49	8.27	6.85	0	1	0	0	0	2	1	0	4	0	10	6	0	0	7	1
At2g30540	putative glutaredoxin ;supported by full-length cDNA: Ceres:39560.	8.22	7.69	6.85	6.61	6.79	6.48	8.41	7.42	7.32	6.77	7.42	0	0	0	0	0	0	1	1	7	0	6	4	0	0	1	0
At2g30600	unknown protein	5.9	7.79	9.32	6.94	7.06	7.25	6.22	6.72	6.95	7.45	7.63	0	1	0	0	0	1	0	1	5	0	6	2	0	0	2	1
At2g30630	unknown protein	6.07	7.12	6.61	7.13	7.66	7.69	7.35	6.84	7.45	7.43	6.49	0	3	0	0	0	2	0	2	6	0	9	6	0	0	3	0
At2g30650	3-hydroxyisobutyryl-coenzyme A hydrolase	4.66	5.12	4.92	5.81	5.38	6.03	5.59	4.85	4.89	5.28	4.67	0	2	0	0	0	4	0	3	3	0	12	6	0	0	4	0
At2g30930	unknown protein ;supported by full-length cDNA: Ceres:125631.	7.25	7.83	7.66	5.97	5.81	5.79	6.89	6.08	6.86	6.4	5.79	0	2	0	0	0	1	1	1	4	0	6	12	0	0	4	0
At2g30990	hypothetical protein predicted by genefinder	7.47	6.77	6.96	6.62	6.6	6.38	6.62	6.51	6.78	5.61	5.67	0	2	0	0	0	0	1	0	5	0	27	5	0	0	1	1
At2g31035	hypothetical protein predicted by genefinder	4.99	4.03	4.49	3.94	3.58	3.54	3.82	4.15	3.86	3.22	3.18	0	1	0	0	0	3	0	1	3	1	16	2	0	0	7	2
At2g31380	putative CONSTANS-like B-box zinc finger protein ; supported by cDNA: gi_12698721_gb_AF323666.1_AF323666	7.17	9.64	9.41	6.17	7.15	9.31	6.68	9.6	6.14	5.81	6.18	0	3	0	0	1	1	0	3	5	0	7	6	0	0	4	0
At2g31500	putative calcium-dependent protein kinase	6.27	8.66	5.58	7.76	8.21	8.39	7.35	6.76	7.65	9.05	8.11	0	0	0	0	0	2	0	0	6	0	8	11	0	0	3	0
At2g31730	unknown protein	8.91	8.78	8.27	8.06	7.28	7.66	7.81	8.43	7.82	6.79	6.28	0	3	0	0	0	2	0	0	6	0	13	5	0	0	6	1
At2g31830	putative inositol polyphosphate 5'-phosphatase	5	6.35	5.77	6.26	6.24	6.43	6.15	6.05	6.06	6.54	6.16	0	1	0	0	0	2	0	0	2	0	4	4	0	0	4	1
At2g31980	putative cysteine proteinase inhibitor B (cystatin B) ;supported by full-length cDNA: Ceres:35447.	11.66	11.94	12.35	12.15	12.69	12.98	12.56	12.19	12.7	13.11	12.79	1	6	0	0	0	1	0	2	4	0	13	8	0	0	5	0
At2g32150	putative hydrolase ; supported by cDNA: gi_15982855_gb_AY057535.1_	8.23	8.94	9.71	9.31	9.44	9.6	9.22	8.54	9.12	9.4	8.58	0	4	0	0	0	1	1	4	5	0	6	2	0	0	6	1
At2g32160	hypothetical protein predicted by genscan	6.43	5.77	5.66	5.88	5.97	6.76	5	5.88	4.92	5.26	4.67	0	3	0	0	0	0	0	0	0	0	27	2	0	0	8	0
At2g32280	hypothetical protein predicted by genscan	9.05	7.75	7.01	8.95	8.56	7.21	8.7	7.45	8.24	7.25	6.93	0	1	0	0	0	0	0	0	1	0	20	10	0	0	7	2
At2g32430	unknown protein	7.57	8	7.36	9.17	8.95	9.03	9.09	8.03	8.79	9.18	8.2	0	1	0	0	0	0	1	1	5	0	21	6	0	0	5	0
At2g32460	putative MYB family transcription factor	6.38	7.38	7.04	6.7	7.18	7.18	7.42	6.8	7.36	8.22	8.43	0	4	0	0	0	0	0	1	1	0	17	7	0	0	4	0
At2g32690	unknown protein	12.08	9.94	6.41	9.09	9.5	9.08	9.53	9.83	7.31	6.84	6.34	0	3	0	0	0	1	1	3	7	0	18	6	0	0	5	0
At2g32990	putative glucanse	7.43	8.22	7.83	8.77	8.58	8.68	8.03	8.64	7.27	6.68	7.11	0	2	0	0	0	2	1	3	6	0	5	4	0	0	3	1
At2g33100	putative cellulose synthase	5.47	6.95	5.23	6.17	6.32	6.54	5.95	5.61	6.46	8.02	7.06	0	0	0	0	0	2	0	0	2	0	2	4	0	0	6	0
At2g33380	putative calcium-binding EF-hand protein ; supported by cDNA: gi_10862967_dbj_AB039924.1_AB039924	9.79	10.43	10.14	10.09	10.8	11.33	11	10.84	11.31	12.12	11.02	1	7	0	0	0	3	2	7	8	0	10	9	0	0	5	0
At2g33420	unknown protein	6.17	7.85	6.1	6.78	7.14	7.21	6.22	6.47	6.93	8.43	7.71	0	2	0	0	1	1	1	0	2	0	12	6	0	0	3	0
At2g33670	similar to Mlo proteins from H. vulgare ; supported by cDNA: gi_14091579_gb_AF369566.1_AF369566	4.54	5.73	4.89	5.51	6.07	6.02	6.12	5.24	5.88	6.26	5.68	0	4	0	0	0	2	0	3	1	0	4	3	0	0	2	0
At2g33690	hypothetical protein predicted by genscan and genefinder	7.6	8.5	8.32	8.3	8.82	8.77	9.04	8.15	9.49	9.49	8.79	0	1	0	0	0	2	0	2	6	1	5	8	0	0	3	1
At2g33770	E2, ubiquitin-conjugating enzyme, putative	7.5	7.76	8.23	8.17	8.34	8.6	7.57	8.19	8.18	8.65	9.06	1	11	0	0	0	0	0	4	6	1	17	7	0	0	1	3
At2g33870	putative GTP-binding protein	4.73	6.11	5.09	5.76	5.95	6.18	5.88	5.45	6.06	6.79	6.25	0	2	0	0	1	3	0	0	2	0	12	8	0	0	7	0
At2g34070	hypothetical protein predicted by genefinder and genscan; supported by full-length cDNA: Ceres: 25519.	8.44	8.26	7.69	8.09	7.42	7.99	8.44	7.96	8.34	7.85	7.8	0	0	0	0	0	2	0	1	4	0	7	8	0	0	1	1
At2g34190	putative membrane transporter ; supported by cDNA: gi_14334907_gb_AY035127.1_	8.96	8.11	8.4	8.63	8.35	7.89	8.63	8.47	8.56	7.35	7.16	0	5	0	0	0	1	0	3	4	0	7	6	0	0	2	0
At2g34410	hypothetical protein predicted by genefinder and genscan	6.13	6.71	7.13	7.4	7.35	7.54	6.99	6.76	7.29	7.31	6.57	0	1	0	0	0	0	0	2	4	0	3	2	0	0	4	0
At2g34430	putative photosystem II type I chlorophyll a b binding protein. ; supported by full-length cDNA: Ceres: 23727.	11.3	13.54	13.84	12.45	13.33	13.65	11.55	13.64	12.31	12.26	12.52	0	5	0	0	0	1	0	3	2	0	4	14	0	0	10	0
At2g34460	unknown protein ; supported by cDNA: gi_14334607_gb_AY034977.1_	8.53	9.18	9.13	8.38	8.58	9.59	8.1	9.54	8.25	8.34	8.69	1	1	0	0	1	5	0	2	8	0	0	6	0	0	4	1
At2g34790	putative berberine bridge enzyme	5.88	6.87	6.68	7.34	7.47	7.54	7.39	6.7	7.22	7.89	7	0	2	0	0	0	0	0	1	1	1	23	6	0	0	9	1
At2g34850	putative UDP-galactose-4-epimerase	6.11	6.38	5.96	7.23	7.4	7.62	6.7	6.88	7.31	8.81	9.25	0	0	0	0	0	0	0	0	5	0	5	4	0	0	4	0
At2g34870	unknown protein ;supported by full-length cDNA: Ceres:29605.	7.93	8.85	7.28	8.78	9.12	8.95	9.04	8.29	9.56	10.78	9.92	0	1	0	0	0	1	1	1	6	0	13	7	0	0	6	0
At2g35060	putative potassium transporter	7.68	8.31	8.35	8.13	8.14	8.72	8.36	8.29	8.29	8.81	9.21	0	1	0	0	0	3	0	1	6	0	13	9	0	0	5	0
At2g35210	unknown protein ;supported by full-length cDNA: Ceres:159093.	5.87	7.29	5.61	6.63	7.02	7.23	6.65	6.14	6.55	7.24	6.62	0	4	0	0	1	3	2	2	5	0	12	7	0	0	6	1
At2g35300	similar to late embryogenesis abundant proteins identical to GB:X91917	4.44	5	5.46	5.96	6.46	7.37	6.72	5.26	8.6	10.68	10.09	0	7	0	0	1	1	0	4	6	0	13	4	0	0	6	1
At2g35760	hypothetical protein predicted by genscan;supported by full-length cDNA: Ceres:9149.	7.25	7.65	7.41	7.57	7.76	8.27	8.09	7.72	8.1	8.62	8.27	0	1	0	0	1	1	0	4	6	0	4	8	0	0	4	1
At2g36020	hypothetical protein predicted by genefinder;supported by full-length cDNA: Ceres:13310.	6.82	8.98	7.51	8.31	8.65	8.7	8.67	7.71	8.41	9.32	8.91	0	2	0	0	0	0	1	0	2	0	10	5	0	0	5	0
At2g36120	unknown protein	6.61	5.18	4.73	5.84	5.49	5.44	5.67	5.31	5	5.15	5.15	0	3	0	0	0	5	1	2	4	0	19	5	0	0	9	2
At2g36190	putative beta-fructofuranosidase (invertase) ; supported by full-length cDNA: Ceres: 118038.	8.17	9.29	9.05	9.54	9.72	9.97	9.31	8.73	9.69	10.48	9.11	0	1	0	0	1	3	0	1	4	0	18	4	0	0	9	1
At2g36270	abscisic acid insensitive 5 (ABI5) contains a bZIP transcription factor basic domain signature (PDOC00036); supported by cDNA: gi_13346150_gb_AF334206.1_AF334206	7.41	7.13	7.29	8.24	8.49	8.04	7.93	7.32	8.33	9.2	8.98	2	7	0	0	0	0	0	8	8	1	4	8	0	0	6	1
At2g36630	unknown protein	6.27	7.32	7.59	6.83	7.03	7.84	6.63	7.66	6.87	7.18	6.73	0	5	0	0	0	0	0	1	9	0	18	4	0	0	6	0
AT2G37240	unknown protein ;supported by full-length cDNA: Ceres:98881.	9.03	9.24	8.62	9.28	9.24	10.04	9.01	9.65	8.52	8.85	8.83	1	3	0	0	0	2	1	5	6	0	3	7	0	0	7	0
At2g37390	hypothetical protein predicted by genscan and genefinder	6.83	6.09	5.91	5.8	5.49	5.47	5.98	6.36	6.04	5.12	5.63	0	1	0	0	0	0	0	3	4	1	18	7	0	0	4	1
At2g37420	putative kinesin heavy chain	7.39	7.12	7.38	7.06	6.74	6.35	6.88	7.14	6.85	5.97	5.81	0	1	0	0	0	0	0	1	3	0	8	8	0	0	3	1
At2g37460	nodulin-like protein ;supported by full-length cDNA: Ceres:16393.	5.78	6.36	6.21	6.86	6.79	6.8	6.04	6.49	5.88	6	5.42	0	2	0	0	0	1	0	2	1	0	15	8	0	0	6	1
At2g37470	putative histone H2B ;supported by full-length cDNA: Ceres:31973.	9.62	9.25	9.42	9.09	9.02	8.53	9.29	9.5	9.61	8.67	8.06	0	1	0	0	0	1	0	2	4	0	5	5	0	0	10	2
At2g37540	putative oxidoreductase	6.56	5.79	5.06	5.53	5.26	5.41	5.78	5.09	5.42	5.17	5.03	0	5	0	0	0	1	0	3	1	0	14	8	0	0	4	0
At2g37770	putative alcohol dehydrogenase	7.27	7.69	7.62	8.52	8.59	8.95	8.32	8.04	8.58	8.86	8.05	0	6	0	0	0	2	0	1	1	0	12	11	0	0	5	1
At2g37780	hypothetical protein predicted by genscan	5.78	4.71	5	4.73	5.04	4.78	5.15	5.05	4.91	5.13	5.12	0	5	0	0	2	3	0	2	2	0	9	11	0	0	5	1
At2g37870	hypothetical protein predicted by genscan; supported by cDNA: gi_15451109_gb_AY054635.1_	6.05	5.77	5.38	6.17	7.8	8.65	6.7	6.24	9.33	10.97	11.59	0	1	0	0	0	2	0	2	6	0	8	5	0	0	0	0
At2g37970	unknown protein ; supported by cDNA: gi_15451063_gb_AY054612.1_	8.26	8.98	8.89	7.77	8.19	9.67	8.33	9.17	8.96	10.24	10.3	1	3	0	0	0	3	0	2	4	0	6	7	0	1	6	1
At2g37980	similar to axi 1 protein from Nicotiana tabacum ; supported by cDNA: gi_13430693_gb_AF360259.1_AF360259	5.7	6.38	5.59	6.37	6.67	6.79	6.33	6.17	6.3	7.22	6.75	1	3	0	0	1	2	1	3	5	0	16	2	0	0	5	0
At2g38080	putative diphenol oxidase ; supported by cDNA: gi_15450602_gb_AY052669.1_	8.28	9	9.64	8.91	9.32	9.4	9.44	8.8	9.89	9.62	8.95	0	2	0	0	0	0	0	0	4	0	16	7	0	0	4	1
At2g38090	putative MYB family transcription factor	8.16	7.94	8.06	8.85	8.98	8.83	9.23	7.95	9.12	9.05	8.34	0	4	0	0	0	0	1	0	4	0	12	6	0	0	2	0
At2g38110	unknown protein	9.53	9.96	10.54	10.89	10.69	10.62	10.49	10.21	10.39	10.15	9.34	0	3	0	0	0	1	0	2	3	0	10	9	0	0	6	1
At2g38160	hypothetical protein predicted by genscan and genefinder	6.56	6.24	6.18	6.25	5.64	5.43	5.89	6.38	5.7	4.9	4.73	0	0	0	0	0	1	0	1	3	0	10	11	0	0	0	0
At2g38240	putative anthocyanidin synthase ;supported by full-length cDNA: Ceres:256433.	6.01	7.72	5.82	7.47	6.98	7.04	6.34	6.69	6.59	7.84	6.57	1	4	0	0	0	2	0	2	5	0	14	9	0	0	5	0
At2g38310	unknown protein ;supported by full-length cDNA: Ceres:32244.	10.13	10.37	10.57	9.28	8.93	9	9.56	9.02	9.51	8.23	7.25	0	2	0	0	0	2	0	0	7	0	19	12	0	0	5	2
At2g38400	putative beta-alanine-pyruvate aminotransferase ;supported by full-length cDNA: Ceres:147543.	8.37	9.12	9.1	9.94	10.14	10	9.74	8.98	9.88	10.55	10.24	0	3	0	0	0	2	1	1	4	0	6	6	0	0	9	3
At2g38620	putative cell division control protein kinase	8.24	7.84	7.82	7.99	7.46	7.07	7.72	7.96	7.64	6.87	6.82	0	4	0	0	0	0	0	0	4	0	10	5	0	0	2	1
At2g38740	unknown protein ;supported by full-length cDNA: Ceres:40283.	8.45	8.91	8.97	8.79	8.96	9.5	8.92	8.98	8.95	8.94	8.6	1	1	0	0	0	0	0	1	2	0	6	6	0	0	3	0
At2g38870	putative protease inhibitor ;supported by full-length cDNA: Ceres:11662.	10.32	10.18	9.21	8.63	8.95	9.27	10.02	9.61	9.65	10	10.33	0	5	0	0	0	0	0	0	2	0	13	7	0	0	5	1
At2g38940	phosphate transporter (AtPT2) identical to GB:U62331	7.33	8.34	8.21	8.41	8.9	8.71	8.73	7.8	8.92	9.32	8.66	0	0	0	0	0	1	0	0	2	0	13	4	0	0	4	1
At2g39060	similar to MtN3 protein ;supported by full-length cDNA: Ceres:20810.	6.41	7.44	5.03	6.86	6.7	7.65	5.67	6.05	6.4	8.08	5.81	0	1	0	0	1	1	0	0	3	0	6	5	0	0	5	2
At2g39130	hypothetical protein predicted by genscan	6.47	7.39	7.35	7.94	8.26	8.12	7.75	7.11	8.15	8.63	7.94	0	2	0	0	0	2	0	2	1	0	7	10	0	0	4	1
At2g39190	putative ABC transporter	5.06	5.69	7.67	6.41	6.32	6.14	6.1	6.07	7.88	8.05	7.8	0	3	0	0	0	1	1	1	5	1	20	4	0	0	11	0
At2g39330	putative myrosinase-binding protein ;supported by full-length cDNA: Ceres:39069.	9.94	9.87	9.51	8.69	8.86	8.43	8.33	9.53	8.42	7.27	7.13	0	4	0	0	0	0	0	0	1	0	15	6	0	0	4	2
At2g39920	hypothetical protein predicted by genscan;supported by full-length cDNA: Ceres:33701.	7.42	5.73	4.53	6.77	7.39	5.36	6.86	4.82	6.27	6.79	6.35	0	4	0	0	0	0	0	2	1	0	19	3	0	0	6	1
At2g40000	putative nematode-resistance protein ;supported by full-length cDNA: Ceres:35056.	6.59	7.6	8.7	6.45	7.31	7.86	8.14	6.65	9.66	10.79	9.78	0	3	0	0	0	0	1	1	2	1	20	4	0	0	4	0
At2g40080	unknown protein ;supported by full-length cDNA: Ceres:9398.	9.32	7.46	5.04	9.77	9.51	6.13	9.55	5.31	9.53	9.57	9.28	0	2	0	0	0	0	0	2	2	0	8	5	0	0	7	2
At2g40460	putative PTR2 family peptide transporter	7.78	8.62	8.88	8.61	9.26	9	8.52	8.4	8.26	7.76	6.87	0	2	0	0	0	0	1	1	3	0	16	8	0	0	5	1
At2g40610	putative expansin ;supported by full-length cDNA: Ceres:27553.	8.98	9.86	9.22	9.91	10.1	10.02	10.66	9.2	9.94	10.47	9.64	0	2	0	0	0	0	2	0	7	0	12	4	0	0	4	0
At2g40750	hypothetical protein predicted by genscan and genefinder	7.28	5.29	5.55	7.16	5.46	5.2	4.84	5.94	5.87	4.39	4.16	0	4	0	0	0	1	0	3	1	1	32	5	0	0	5	0
At2g40990	unknown protein predicted by genscan	4.11	5.25	4.56	4.68	5.15	5.27	4.75	4.4	4.98	6.22	5.73	0	1	0	0	0	2	0	0	0	1	12	4	0	0	2	1
At2g41090	calcium binding protein (CaBP-22) identical to GB:Z12136;supported by full-length cDNA: Ceres:123659.	10.09	8.87	8.41	9.63	7.91	8.43	8.31	9.48	7.69	6.59	5.68	0	1	0	0	0	1	1	0	9	0	6	4	0	0	4	0
At2g41100	calmodulin-like protein identical to GB:D45848; supported by cDNA: gi_15983405_gb_AF424577.1_AF424577	6.9	6.22	8.74	6.28	5.28	5.11	6.44	5.04	9.44	6.02	5.02	0	2	0	0	0	0	2	0	10	1	6	3	0	0	4	0
At2g41190	unknown protein ; supported by cDNA: gi_14532707_gb_AY039978.1_	7.19	7.27	7.11	7.7	8.19	8.64	7.73	7.53	9.6	11.86	11.63	0	2	0	0	0	1	0	2	5	1	13	7	0	0	3	1
At2g41210	putative phosphatidylinositol-4-phosphate 5-kinase ; supported by cDNA: gi_13925628_gb_AF260903.1_AF260903	5.74	6.57	6.14	6.77	7.17	7.27	7.01	6.25	7.03	8.08	8.31	0	1	0	0	0	2	0	1	2	0	8	5	0	0	7	0
At2g41250	hypothetical protein predicted by genscan and genefinder	7.46	9.11	8.75	7.44	7.51	8.8	7.3	8.71	7.69	8.59	8.77	0	3	0	0	0	2	0	5	3	0	11	7	0	0	6	0
At2g41380	putative embryo-abundant protein	3.85	4.29	4.59	4.79	5.16	5.43	4.33	4.26	4.43	4.93	4.02	1	3	0	0	1	2	0	2	6	0	10	5	0	0	8	0
At2g41480	putative peroxidase	5.36	4.6	4.66	4.46	4.35	4.5	4.9	4.73	4.81	4.84	4.69	0	5	0	0	0	1	0	4	4	0	23	7	0	0	6	2
At2g41870	putative DNA binding protein ; supported by cDNA: gi_11908071_gb_AF326883.1_AF326883	5.4	6.2	5.96	6.68	7.5	7.66	6.82	6.67	6.99	8.32	8.77	1	5	0	0	1	1	1	3	5	0	10	4	0	0	6	0
At2g41970	putative protein kinase contains a protein kinase domain profile (PDOC00100)	5.46	6.71	6.22	6.45	6.88	6.96	6.6	6.34	6.88	7.15	6.91	0	3	0	0	0	0	1	0	7	0	7	3	0	0	5	0
At2g42110	hypothetical protein predicted by genscan	8.66	8.04	7.71	8.15	7.48	7.32	7.83	8.35	7.39	6.47	5.98	0	1	0	0	1	2	0	1	5	0	5	3	0	0	6	0
At2g42530	cold-regulated protein cor15b precursor ;supported by full-length cDNA: Ceres:19221.	9.87	9.05	9.21	12.66	12.68	10.56	11.08	9.43	10.53	9.07	7.96	0	2	0	0	1	2	1	2	2	0	14	5	0	0	4	0
At2g42540	cold-regulated protein cor15a precursor ; supported by cDNA: gi_14532457_gb_AY039853.1_	11.58	11.63	12.02	13.54	13.87	13.2	12.73	12.33	12.86	12.75	12.73	0	4	0	0	1	0	0	4	4	0	4	5	0	0	2	0
At2g42610	unknown protein ; supported by cDNA: gi_6691164_gb_AF218765.1_AF218765	6.49	6.5	6.05	5.9	5.2	5.13	5.43	6.25	4.98	4.53	5.07	0	3	0	0	0	2	0	0	2	0	18	7	0	0	5	1
At2g42790	putative citrate synthase ;supported by full-length cDNA: Ceres:17416.	7.85	8.07	7.92	8.43	8.95	8.97	8.66	8.22	9.39	10.95	10.78	0	5	0	0	0	0	1	3	6	0	10	6	0	0	10	0
At2g42870	unknown protein ;supported by full-length cDNA: Ceres:102453.	7.7	7.42	8.33	6.65	6.79	6.85	7.5	7.3	8.03	6.99	7.12	0	4	0	0	1	8	0	1	2	0	14	7	0	0	4	2
At2g43020	putative amine oxidase	8.84	9.33	9.15	9.74	10.64	10.1	9.68	9.81	9.4	9.22	8.53	0	6	0	0	1	0	0	3	5	0	10	9	0	0	7	0
At2g43100	3-isopropylmalate dehydratase, small subunit ; supported by cDNA: gi_16974632_gb_AY060594.1_	6.72	7.82	6.16	5.41	5.77	5.57	6.57	8.12	5.83	4.62	5.83	0	2	0	0	0	0	0	1	5	0	7	6	0	0	2	1
At2g43230	putative protein kinase contains a protein kinase domain profile (PDOC00100); supported by cDNA: gi_15450905_gb_AY054533.1_	5.88	7.61	6.36	6.97	7.37	7.51	7.24	6.33	7.49	8.52	7.54	0	2	0	0	0	2	0	3	3	0	3	5	0	0	2	0
At2g43520	putative trypsin inhibitor ;supported by full-length cDNA: Ceres:15927.	10.38	9.44	9.38	9.71	9.45	9.22	9.43	9.62	9.57	8.53	9.05	0	5	0	0	0	0	0	1	4	0	11	9	0	0	4	1
At2g43535	Expressed protein ; supported by full-length cDNA: Ceres: 91704.	7.86	6.8	6.72	6.9	6.86	6.34	7.1	6.66	7.17	6.76	7.73	0	0	0	0	0	0	0	1	0	0	11	5	0	0	12	0
At2g44080	unknown protein	6.57	6.16	6.59	6.06	5.56	6.42	6.17	5.93	7.03	7.06	6.46	0	3	0	0	0	1	0	2	3	0	13	6	0	0	6	0
At2g44130	unknown protein ;supported by full-length cDNA: Ceres:6950.	8.42	8.73	9.53	9.26	9.61	9.48	9.68	8.61	10.49	11.15	10.97	0	1	0	0	0	3	1	2	4	0	9	5	0	0	4	1
At2g44260	hypothetical protein predicted by grail; supported by cDNA: gi_15293038_gb_AY050953.1_	5.92	6.23	5.22	6.43	6.69	6.97	6.14	6.22	6.15	6.77	5.72	0	3	0	0	0	1	0	3	5	0	7	5	0	0	10	0
At2g44460	putative beta-glucosidase	7.02	5.97	6.4	7.48	7.28	8.08	8.56	5.33	7.9	8.97	7.42	0	4	0	0	0	1	0	4	5	0	10	7	0	0	7	1
At2g44560	putative glucanase	5.04	6.72	4.67	6	5.84	6.22	4.34	5.14	5.85	7.72	6.53	0	1	0	0	0	0	0	3	2	1	11	6	0	0	8	1
At2g44910	homeodomain transcription factor (ATHB-4)	6.32	5.6	5.84	5.77	5.08	5.12	5.75	6.18	5.16	5.1	6.07	0	4	0	0	0	1	0	4	3	1	9	1	0	0	1	0
At2g45180	unknown protein identical to GB:AAB82643supported by full-length cDNA: Ceres:17187.	11.28	11.29	11.74	9.31	9.56	9.37	9.73	10.08	10.13	8.98	7.67	0	2	0	0	0	1	0	1	6	0	7	9	0	0	5	0
At2g45290	putative transketolase precursor ; supported by cDNA: gi_15982841_gb_AY057528.1_	6.88	7.49	7.31	7.66	7.79	7.66	7.9	7.46	7.94	7.92	7.59	0	2	0	0	1	3	0	2	5	0	1	6	0	0	3	0
At2g45450	unknown protein ;supported by full-length cDNA: Ceres:23203.	6.56	5.68	5.24	5.55	5.31	5.68	5.73	5.74	5.37	5.84	6.16	0	4	0	0	0	2	0	0	3	1	9	3	0	0	5	1
At2g45560	putative cytochrome P450 ;supported by full-length cDNA: Ceres:12830.	6.01	6.85	6.7	7.33	7.69	7.76	6.55	6.85	6.97	7.97	6.25	0	1	0	0	0	3	0	0	3	0	10	2	0	0	3	1
At2g45580	putative cytochrome P450	7.17	8.03	5.52	7.85	7.95	8.32	6.77	7.01	7.85	9.77	7.86	0	2	0	0	0	1	2	0	7	0	11	2	0	0	6	0
At2g45610	unknown protein	4.84	5.76	5.18	5.58	5.98	5.98	5.92	5.12	6.21	7.01	6.54	1	7	0	0	0	0	0	4	5	0	12	9	0	0	4	0
At2g45660	MADS-box protein (AGL20) ; supported by full-length cDNA: Ceres: 5467.	7.02	6.96	7.24	7.51	7.85	8.12	7.43	7.46	7.28	7.73	7.31	0	4	0	0	0	1	0	1	7	0	12	8	0	0	10	1
At2g45670	unknown protein	5.99	7.19	7.89	7.66	7.76	8.16	7.09	7.16	7.96	8.81	8.68	0	1	0	0	0	1	1	1	6	0	8	6	0	0	2	0
At2g45800	putative LIM-domain protein	7.25	9.27	6.52	8.52	8.8	9.16	8.14	7.65	8.59	10.02	9.17	0	4	0	0	0	0	0	2	2	0	2	4	0	0	4	0
At2g46140	putative desiccation related protein ; supported by full-length cDNA: Ceres: 2747.	8.49	9.29	8.8	9.09	9.55	9.39	9.71	8.91	9.71	9.81	9.35	0	2	0	0	1	0	0	4	3	0	16	6	0	0	4	0
At2g46210	putative fatty acid desaturase/cytochrome b5 fusion protein	7.53	9.03	7.51	8.27	8.34	8.57	8.15	7.8	8.33	9.24	8.69	0	0	0	0	0	2	1	0	4	0	10	3	0	0	7	0
At2g46440	putative cyclic nucleotide-regulated ion channel protein	5.55	4.53	4.55	5.25	4.16	4.47	3.92	4.65	4.11	4.19	4.23	0	1	0	0	0	2	0	0	4	0	7	5	0	0	0	1
At2g46450	putative cyclic nucleotide-regulated ion channel protein	6.92	7.9	7.64	6.11	6.05	7.31	5.64	7.78	5.27	5.24	5.88	0	4	0	0	0	2	0	0	2	0	8	4	0	0	3	0
At2g46630	putative extensin	8.26	8.82	7.49	7.38	7.3	7.19	8.02	8.14	6.65	6.03	6.17	0	1	0	0	0	0	0	1	1	0	15	9	0	0	11	0
At2g46640	hypothetical protein predicted by genscan and genefinder	5.36	6.72	5.89	6.85	7.17	7.73	6.29	6.98	5.92	6.77	5.95	1	5	0	0	0	1	3	2	9	0	8	5	0	0	5	0
At2g46680	homeodomain transcription factor (ATHB-7) identical to SP:P46897; supported by cDNA: gi_15027938_gb_AY045826.1_	5.76	5.73	5.86	6.86	7.82	8.93	6.81	6.65	9.4	11.46	10.92	0	3	0	0	0	0	0	1	4	0	11	6	0	0	3	2
At2g46790	hypothetical protein predicted by genefinder; supported by cDNA: gi_10280999_dbj_AB046953.1_AB046953	4.09	7.26	7.6	4.56	5.7	8.42	4.3	7.99	4.5	5.88	5.81	1	3	0	0	0	1	0	5	6	0	6	8	0	0	8	0
At2g46830	MYB-related transcription factor (CCA1)	4.63	8.95	8.62	5.07	6.22	9.11	5.21	9.07	5.48	5.97	6.38	1	2	0	0	0	2	0	3	3	1	4	3	0	0	3	0
At2g46860	putative inorganic pyrophosphatase	8.59	9.86	9.11	9.52	10.08	10.07	9.89	9.11	10.24	10.53	9.77	0	3	0	0	0	0	0	1	1	1	6	2	0	0	4	0
At2g46880	hypothetical protein predicted by genscan	6.84	6.87	7.41	5.8	6.21	6.28	6.29	6.59	6.27	6.17	6.29	0	1	0	0	0	1	0	2	4	1	11	5	0	0	3	1
At2g46950	putative cytochrome P450	6.02	6.54	6.47	6.99	6.93	7.17	7.07	6.25	6.98	8.1	7.36	0	5	0	0	1	0	0	3	3	0	10	5	0	1	3	1
At2g47050	putative pectinesterase ;supported by full-length cDNA: Ceres:34113.	11.25	12.14	11.36	11.61	12.09	12.25	12.44	11.27	12.39	12.88	12.23	0	2	0	0	0	3	0	1	1	0	13	4	0	0	3	1
At2g47180	putative galactinol synthase ;supported by full-length cDNA: Ceres:124236.	5.37	8.73	8.83	6.18	7.54	8.21	5.89	8.54	5.57	5.84	6.04	0	3	0	0	1	0	0	6	6	0	4	8	0	0	2	0
At2g47340	hypothetical protein predicted by genefinder and genscan	5.38	7.18	5.33	6.24	6.35	6.84	5.62	6	6.08	6.98	6.29	0	2	0	0	1	2	0	0	1	0	7	7	0	0	2	0
At2g47390	unknown protein	9.5	8.76	8.71	9.36	9.17	8.4	9.35	8.82	9.19	8.83	8.68	0	3	0	0	0	2	0	4	2	0	5	3	0	0	5	0
At2g47550	putative pectinesterase ;supported by full-length cDNA: Ceres:111254.	5.36	6.4	6.08	6.35	6.68	7.16	6.68	6.31	6.22	6.28	5.6	0	4	0	0	0	0	1	1	5	1	26	10	0	0	3	1
At2g47670	putative pectinesterase ; supported by full-length cDNA: Ceres: 25729.	4.72	4.85	5.07	6.04	6.05	5.92	6.4	5.19	6.12	6.75	5.96	0	4	0	0	0	2	1	3	6	0	7	8	0	0	6	1
At2g47770	unknown protein ; supported by cDNA: gi_15028356_gb_AY045981.1_	7.09	7.77	7.59	8.17	8.43	8.48	8.38	7.69	9.51	11.7	11.78	0	2	0	0	1	2	0	1	7	1	2	6	0	0	7	3
At2g47890	putative zinc-finger protein (B-box zinc finger domain)	7.67	6.87	7.22	8.3	8.77	8.37	7.61	7.28	7.65	8.34	9.17	0	4	0	0	0	1	0	2	1	0	9	3	0	0	4	0
At2g48020	putative sugar transporter ;supported by full-length cDNA: Ceres:114959.	8.34	9.19	9.14	8.83	8.89	9.49	9.09	9.21	8.65	8.83	8.44	1	3	0	0	0	0	2	7	7	1	9	7	0	0	6	1
At2g48050	hypothetical protein predicted by genscan and genefinder	4.92	5.55	6.76	6.02	6.04	6.03	5.83	5.45	7.06	7.12	6.63	0	1	0	0	0	3	0	1	1	0	9	13	0	0	7	0
At2g48150	putative glutathione peroxidase ;supported by full-length cDNA: Ceres:92074.	4.46	5.95	4.52	5.37	5.36	5.76	5.26	5.08	5.47	6.27	5.79	0	1	0	0	0	0	0	0	6	1	12	5	0	0	4	0
At3g01060	unknown protin ;supported by full-length cDNA: Ceres:37425.	6.99	8.58	8.91	7.5	7.73	8.66	6.64	8.95	6.54	6.7	6.94	1	3	0	0	0	1	0	3	6	2	8	5	0	0	7	0
At3g01240	hypothetical protein predicted by genscan+	9.5	10.81	9.68	9.93	10.52	10.38	10.96	9.74	11.16	11.7	10.93	0	3	0	0	0	1	0	1	2	1	7	13	0	0	5	0
At3g01250	hypothetical protein predicted by genscan+	8.5	9.27	8.63	9.12	9.84	9.6	9.64	8.57	9.92	10.23	9.21	0	1	0	0	0	0	0	0	3	0	4	5	0	0	3	1
At3g01270	putative pectate lyase similar to pectate lyase precursor GB:P40973 (Lilium longiflorum);supported by full-length cDNA: Ceres:104915.	10.68	11.83	11.04	11.37	11.92	11.87	12.06	10.91	12.08	12.67	11.91	1	3	0	0	0	0	0	1	0	0	6	2	0	0	3	0
At3g01350	putative peptide transporter similar to peptide transporter PTR2-B (histidine transporting protein) GB:P46032 [Arabidopsis thaliana]	5.95	6.75	6.24	7.27	7.29	7.35	7.45	6.31	7.19	7.34	6.78	0	1	0	0	0	4	0	0	1	1	15	9	0	0	5	1
At3g01440	hypothetical protein predicted by genscan+;supported by full-length cDNA: Ceres:13653.	9.29	8.25	7.92	8.8	8.37	7.87	8.62	8.2	8.25	7.17	6.72	0	1	0	0	0	2	0	5	1	0	3	9	0	0	6	1
At3g01510	unknown protein ;supported by full-length cDNA: Ceres:249634.	7.37	7.78	7.7	8.46	8.44	8.1	7.88	8.08	7.8	7.46	7.97	1	10	0	0	1	1	1	3	5	0	6	7	0	1	3	2
At3g01550	putative phosphate/phosphoenolpyruvate translocator similar to phosphate/phosphoenolpyruvate translocator precursor GB:AAB40648 [Nicotiana tabacum];supported by full-length cDNA: Ceres:118800.	6.89	8.11	8.25	6.18	6.67	7.68	5.88	8.54	5.72	4.53	4.1	0	2	0	0	0	1	1	2	5	1	4	10	0	0	4	0
At3g01570	putative oleosin similar to oleosin GB:AAB58402 [Sesamum indicum]; supported by cDNA: gi_16649132_gb_AY059936.1_	5.21	5.31	5.09	5.35	5.59	6.3	5.5	5.64	6.15	7.77	8.49	1	2	0	0	0	1	0	1	5	0	2	6	0	0	2	0
At3g01620	hypothetical protein similar to putative beta-1,4-N-acetylglucosaminyltransferase GB:AAD31053 [Arabidopsis thaliana]	5.11	6.7	4.83	5.83	5.97	6.52	5.65	5.42	5.91	6.88	6.37	0	3	0	0	1	3	0	2	3	0	2	4	0	0	3	2
At3g01700	unknown protein	8.55	11.04	9.65	9.75	10.41	10.27	10.48	9.41	10.67	11.51	11.21	0	3	0	0	0	1	2	1	2	1	4	4	0	0	2	0
At3g02000	putative glutaredoxin similar to glutaredoxin GB:CAB10347 [Arabidopsis thaliana]	6.83	6.4	5.84	6.12	5.83	5.65	6.05	6.54	5.54	5.4	5.54	0	1	0	0	1	0	0	0	2	0	16	4	0	0	3	0
At3g02120	Expressed protein ; supported by full-length cDNA: Ceres: 5806.	8.83	7.88	7.68	7.8	7.2	6.72	7.87	7.96	7.35	6.22	5.81	0	4	0	0	0	1	0	2	4	0	5	7	0	0	4	0
At3g02380	putative flowering-time gene CONSTANS (COL2) identical to putative flowering-time gene CONSTANS (COL2) GB:AAB67879 GI:1507699 (Arabidopsis thaliana);supported by full-length cDNA: Ceres:949.	5.23	9.08	8.85	4.97	5.3	8.15	5.26	8.53	5.37	5.38	6.16	0	2	0	0	0	3	0	3	3	0	15	6	0	0	4	2
At3g02440	hypothetical protein predicted by genscan+	5.52	5.83	5.34	6.02	6.33	6.58	6.06	5.45	6.22	6.77	6.11	0	2	0	0	0	2	0	1	2	0	21	9	0	0	7	0
At3g02480	unknown protein similar to pollen coat protein GB:CAA63531 from [Brassica oleracea]; supported by cDNA: gi_14335127_gb_AY037243.1_	10.73	11.59	11.21	11.18	12.01	12.08	12.18	11.22	12.8	13.46	12.9	1	7	0	0	1	2	0	5	5	0	6	4	0	0	0	1
At3g02550	unknown protein ;supported by full-length cDNA: Ceres:20907.	9.84	9.7	10.66	8.83	8.99	8.81	8.97	9.47	10	9.8	10.1	2	5	0	0	0	5	0	3	6	0	5	4	0	0	6	2
At3g02640	unknown protein ;supported by full-length cDNA: Ceres:4861.	10.62	10	10.34	10.25	9.66	9.24	10.16	10.2	10.11	8.79	8.17	0	0	0	0	0	0	0	0	0	0	4	5	0	0	5	1
At3g02810	putative protein kinase contains Pfam profile: PF00069 eukaryotic protein kinase domain	3.96	6.17	4.07	5.04	5.48	5.6	4.83	4.6	5.22	6.51	5.22	0	1	0	0	0	0	0	2	1	1	5	4	0	0	1	0
At3g02970	phi-1-like protein similar to phi-1 (phosphate induced protein) GB:BAA33810 [Nicotiana tabacum]	5.42	7.87	4.97	6.69	6.96	7.28	6.5	6.16	7.02	8.79	7.3	0	1	0	0	0	1	1	1	3	0	11	5	0	0	3	0
At3g02990	putative heat shock transcription factor similar to heat shock factor 2 GB:CAB63800 [Arabidopsis thaliana]; contains Pfam profile: PF00447 HSF-type DNA-binding domain	5.03	5.33	5.4	6.08	5.77	6.1	5.5	5.64	5.76	6.9	7.22	0	11	0	0	0	1	0	5	4	0	8	4	0	0	3	0
At3g03020	unknown protein ;supported by full-length cDNA: Ceres:35949.	6.91	6.27	6.63	6.25	5.88	6.24	6.51	6.04	6.56	6.25	6.15	0	0	0	0	0	2	0	1	3	1	2	7	0	0	4	0
At3g03080	putative NADP-dependent oxidoreductase	6.67	7.38	6.84	7.45	7.84	7.91	7.65	7.13	7.65	7.71	7.08	0	4	0	0	0	0	1	3	7	0	3	5	0	0	4	1
At3g03170	hypothetical protein predicted by genscan+;supported by full-length cDNA: Ceres:101876.	5.69	5.56	5.98	6.52	7.27	7.19	7.08	6.24	8.25	9.79	9.89	1	5	0	0	0	1	1	3	4	0	5	4	0	0	3	1
At3g03430	pollen allergen Bra r II identical to pollen allergen Bra r II GB:S65152 [Brassica rapa], HMM hit: efhand	9.36	10.38	10.06	10.05	10.65	10.58	10.69	9.68	11.19	11.31	10.67	0	0	0	0	0	0	0	0	3	0	6	6	0	0	6	0
At3g03470	putative cytochrome P450 similar to cytochrome P450 89A2 GB:Q42602 [Arabidopsis thaliana]; supported by cDNA: gi_15983413_gb_AF424581.1_AF424581	7.98	8.27	8.74	8.69	9.29	9.69	9.01	8.44	8.81	9.81	9.41	0	6	0	0	0	1	0	3	3	0	11	3	0	0	9	2
At3g03540	putative phospholipase similar to unknown protein GB:AAC32238 [Arabidopsis thaliana], potential phospholipase C- similar to multiple phospholipase proteins from Mycobacterium species: GB:CAB06146, GB:CAB06147, GB:AAC18944, GB:CAB44656	6.87	7.45	7.79	8.12	8.41	8.76	8.04	7.55	8.14	7.93	7.18	0	3	0	0	1	1	0	1	3	0	12	10	0	0	5	0
AT3G03800	s-syntaxin-like protein similar to s-syntaxin GB:CAA74913 [Loligo pealei]	5.29	7.09	5.39	6.2	6.41	6.7	6.35	5.82	6.24	7.37	6.64	1	2	0	0	0	2	0	1	3	1	9	5	0	0	7	4
At3g04070	NAM-like protein (no apical meristem) similar to NAM GB:CAA63101 [Petunia x hybrida]	4.95	4.82	5.65	5.58	5.94	6.37	5.23	4.87	6.76	8.84	6.69	0	2	0	0	0	1	0	0	4	0	24	14	0	0	6	0
At3g04360	hypothetical protein ; supported by full-length cDNA: Ceres: 96748.	5.75	6.78	5.16	6.43	6.46	6.95	6.11	5.74	5.96	6.89	5.95	0	2	0	0	0	2	0	1	3	0	5	5	0	0	1	2
At3g04690	putative protein kinase similar to hypothetical protein which contains eukaryotic protein kinase domain PF|00069 GB:CAB51834 [Oryza sativa]; Pfam HMM hit: Eukaryotic protein kinase domain	4.57	5.89	4.79	5.37	5.69	5.73	5.75	5.06	5.74	6.42	5.71	0	0	0	0	0	0	0	1	1	1	4	2	0	0	2	0
At3g04700	hypothetical protein similar to hypothetical protein (F22O13.30) GB:AAC14056 [Arabidopsis thaliana]	7.76	9.6	6.86	8.6	8.94	9.29	8.4	7.96	8.78	10.15	8.9	0	0	0	0	0	2	1	0	1	0	3	5	0	0	3	0
AT3G05400	sugar transporter, putative similar to integral membrane protein GB:U43629 from [Beta vulgaris] (Plant Physiol.(1996) 110 (2), 511-520)	8.2	7.68	8.27	9.09	8.98	9.31	9.13	7.69	9.1	8.96	7.72	1	4	0	0	1	6	1	0	5	0	10	8	0	0	4	3
At3g05580	putative serine threonine protein phosphatase type one similar to GB:AAC39461	6.97	7.69	7.35	7.85	7.82	8	7.73	7.51	7.87	8.2	7.82	0	2	0	0	1	1	0	2	3	1	11	10	0	0	1	1
At3g05610	putative pectinesterase similar to pectinesterase precursor GB:Q42920 from [Medicago sativa]	6.72	9.12	6.1	8.22	8.5	8.73	8.04	7.57	8.44	9.78	8.73	0	0	0	0	0	2	1	0	3	0	8	5	0	0	2	0
At3g05640	putative protein phosphatase-2C similar to protein phosphatase-2C GB:AAC36699 from [Mesembryanthemum crystallinum]; supported by cDNA: gi_15215718_gb_AY050388.1_	5.79	6.81	6.02	6.79	7.38	7.42	7.02	6.86	7.49	8.73	8.79	0	3	0	0	1	1	0	2	2	1	9	5	0	0	6	1
At3g05690	putative transcription factor similar to GB:CAA74049	5.69	6.29	6.69	7.65	7.5	7.65	6.21	6.42	6	5.91	6.3	0	5	0	0	0	3	0	3	7	0	14	8	0	0	2	0
At3g05820	putative alkaline/neutral invertase similar to alkaline/neutral invertase GB:CAA05869 from [Lolium temulentum]	5.19	7.02	5.67	6.36	6.59	7.03	6.19	6.16	6.37	7.25	6.7	1	6	0	0	0	1	3	3	7	2	12	4	0	0	2	1
At3g05900	unknown protein	7.7	8.02	7.95	6.07	6.23	7.14	7.16	7.3	6.94	7.2	6.79	0	0	0	0	0	1	0	0	4	0	8	6	0	0	5	0
At3g05930	germin-like protein similar to germin precursor GB:P26759 (Triticum aestivum); contains Pfam profile: PF01072 germin family; supported by full-length cDNA: Ceres: 29582.	7.57	9.55	6.64	8.64	8.92	9.06	8.48	8.05	8.89	9.91	9.01	0	3	0	0	0	1	1	0	4	1	8	2	0	0	2	0
At3g05960	putative hexose transporter similar to hexose transporter GB:CAB52689 [Lycopersicon esculentum]	8.08	8.81	8.84	8.81	9.26	9.5	9.3	8.5	9.3	9.47	8.59	0	1	0	0	0	2	1	1	3	0	15	5	0	0	2	3
At3g05980	unknown protein ;supported by full-length cDNA: Ceres:8978.	7.56	6.65	6.68	7.53	7.65	6.54	7.68	6.47	7.73	6.87	6.3	1	4	0	0	1	0	3	0	5	0	18	4	0	0	6	0
At3g06260	putative glycosyl transferase contains Pfam profile: PF01501 glycosyl transferase family 8	6.06	8.21	5.54	6.85	7.08	7.51	6.29	6.5	6.92	8.33	7.16	0	1	0	0	1	1	0	1	2	0	9	7	0	0	0	0
At3g06490	myb-related protein, putative similar to dehydration-induced myb-related protein Cpm7 GB:T09737 from [Craterostigma plantagineum]; supported by cDNA: gi_15375290_gb_AF262733.2_AF262733	5.55	7.24	5.37	7.26	7.21	7.39	6.07	6.38	6.51	7.89	6.18	0	1	0	0	0	2	0	2	3	0	14	3	0	0	3	0
At3g06770	unknown protein contains Pfam profile:PF00295 Polygalacturonase;supported by full-length cDNA: Ceres:38575.	8.66	8.43	7.74	7.52	7.65	7.96	8.46	8.15	7.86	6.91	7.21	0	1	0	0	0	1	0	0	2	0	16	8	0	0	4	2
At3g06830	pectin methylesterase, putative similar to pectin methylesterase GB:BAA89480 from [Salix gilgiana]	5.39	7.14	5.07	6.25	6.86	7.02	5.81	5.81	6.39	7.56	6.56	0	2	0	0	0	1	0	0	1	0	0	4	0	0	3	1
At3g07590	putative small nuclear ribonucleoprotein (Sm-D1) similar to small nuclear ribonucleoprotein (Sm-D1) GB:AAD15345 [Arabidopsis thaliana];supported by full-length cDNA: Ceres:3671.	8.79	8.16	8.22	8.2	7.91	7.72	8.38	8.17	8.27	7.65	8.01	0	2	0	0	0	0	0	2	4	0	1	8	0	0	1	0
At3g07650	unknown protein similar to zinc finger protein GB:BAA33206 [Oryza sativa]	7.09	6.5	6.5	7.7	7.79	5.86	7.52	5.57	8.21	8.93	8.76	0	4	0	0	0	1	1	2	2	0	5	6	0	0	6	0
At3g07700	unknown protein similar to hypothetical proteins GB:P73627, GB:Q55884, GB:P73121 [Synechocystis sp.]; supported by full-length cDNA: Ceres: 95043.	9.12	9.52	9.52	10.05	10.1	10.23	10.26	9.34	10.06	10.28	9.38	0	1	0	0	0	0	0	1	4	0	1	4	0	0	4	2
At3g07820	polygalacturonase (PGA3) identical to polygalacturonase (PGA3) GB:AJ005584 (Mol. Gen. Genet. 261 (6), 948-952 (1999));supported by full-length cDNA: Ceres:36765.	11.09	12.24	11.18	11.62	12.1	12.09	12.31	11.39	12.3	12.98	12.36	0	4	0	0	1	0	0	1	1	0	18	3	0	0	5	0
At3g07830	putative polygalacturonase similar to polygalacturonase GB:CAA05892 [Arabidopsis thaliana]	6.35	6.99	6.98	8.17	8.39	8.46	7.76	6.96	7.99	8.5	8.01	0	6	0	0	1	0	1	2	7	0	15	4	0	0	2	0
At3g07840	putative polygalacturonase similar to polygalacturonase GB:CAA05892 [Arabidopsis thaliana],contains non-consensus AA acceptor splice site at exon 3	5.8	5.91	5.54	6.24	6.39	6.53	6.81	5.67	6.87	7.38	7.03	0	1	0	0	0	0	0	0	2	0	26	4	0	0	7	2
At3g07850	exopolygalacturonase identical to exopolygalacturonase GB:X72292 (Mol. Gen. Genet. 261 (6), 948-952 (1999)); supported by cDNA: gi_15810268_gb_AY056173.1_	12.46	13.46	12.97	13.14	13.57	13.46	13.65	12.79	13.61	13.84	13.43	0	3	0	0	0	1	0	2	3	1	5	6	0	0	1	0
At3g08040	MATE efflux family protein, putative contains TIGRfam profile: TIGR00797: MATE efflux family protein; supported by cDNA: gi_15912322_gb_AY056439.1_	6.62	6.6	6.53	7.57	8.25	8.09	7.84	7.17	7.45	8.4	7.97	0	12	0	0	0	1	0	4	6	0	15	12	0	0	2	0
At3g08560	putative vacuolar ATP synthase subunit E similar to vacuolar ATP synthase subunit E GB:Q39258 [Arabidopsis thaliana]	8.39	9.25	9.17	9.43	9.88	9.86	9.59	9.1	10.03	9.95	9.14	0	1	0	0	0	0	0	2	5	0	8	7	0	0	3	0
At3g08860	putative aminotransferase similar to beta-alanine-pyruvate aminotransferase GB:BAA19549 [Rattus norvegicus], alanine-glyoxylate aminotransferase GB:Q64565 [Rattus norvegicus]; Pfam HMM hit: Aminotransferases class-III pyridoxal-phosphate	4.83	4.16	4.74	5.84	5.68	5.92	5.98	4.7	5.5	6.25	5.22	0	3	0	0	0	2	0	1	7	0	7	10	0	0	9	0
At3g08940	putative chlorophyll a/b-binding protein similar to chlorophyll a/b-binding protein (CP29) GB:S33443 [Arabidopsis thaliana], identical to Lhcb4.2 protein GB:AAD28774 [Arabidopsis thaliana]; supported by cDNA: gi_4741953_gb_AF134127.1_AF134127	10.75	12.19	12.34	10.39	11.45	11.95	10.48	12.4	10.5	10.13	10.17	0	1	0	0	0	0	1	1	9	0	7	6	0	0	6	1
At3g09070	unknown protein similar to hypothetical protein GB:AAD32765 [Arabidopsis thaliana]	7.54	6.34	5.75	6.92	6.05	5.93	6.81	6.76	5.78	5.05	4.82	0	0	0	0	1	1	1	3	2	0	5	3	0	0	4	0
At3g09530	hypothetical protein predicted by genscan	6.23	8.09	5.68	7.09	7.55	7.61	7.29	6.68	7.48	8.76	7.96	0	4	0	0	0	2	0	2	5	0	6	2	0	0	5	0
At3g09600	putative MYB-related protein similar to MYB-related protein GB:CAA73305	3.76	6.97	6.26	3.52	3.79	6.6	3.91	6.5	3.87	5.13	5.83	0	3	0	0	0	1	1	3	7	0	9	2	0	0	2	0
AT3G09600	unknown protein	3.52	5.73	4.89	3.29	3.42	5.17	3.47	4.94	3.33	3.92	4.45	0	3	0	0	0	1	1	3	7	0	9	2	0	0	2	0
At3g09870	hypothetical protein similar to auxin-induced proteins GB:P33083, GB:P33082 [Glycine max]	5.16	4.18	6.89	4.17	3.8	3.96	5.71	4.32	7.6	4.13	3.86	0	2	0	0	0	2	1	2	6	0	7	8	0	0	4	0
At3g09910	putative Ras-like GTP-binding protein contains Pfam profile: PF00071 Ras family	5.72	5.49	5.54	6.2	6.64	6.82	6.73	5.82	7.03	8.16	7.55	1	5	0	0	0	0	1	1	8	0	7	1	0	0	8	0
At3g09930	putative lipase acylhydrolase contains Pfam profile: PF00657 lipase acylhydrolase with GDSL-like motif	5.74	7.07	6.75	7.19	7.74	7.71	7.74	6.42	7.65	7.8	7.17	0	4	0	0	0	1	1	1	4	1	23	6	0	0	4	0
At3g10040	unknown protein predicted by genscan, est match	6.7	6.16	6.17	5.54	5.42	5.31	5.71	5.93	5.62	5.36	5.06	0	0	0	0	0	5	0	0	0	0	6	6	0	0	6	0
At3g10320	unknown protein similar to unknown protein GB:AAB84346 [Arabidopsis thaliana]	5.33	5.93	5.26	6.25	6.39	6.17	6.15	5.32	6.55	7.73	6.25	0	4	0	0	0	1	0	2	1	1	16	7	0	0	4	1
At3g10420	unknown protein similar to hypothetical proteins: GB:P51281 [Chloroplast Porphyra purpurea], GB:BAA16982 [Synechocystis sp], GB:P49540 [Odontella sinensis], GB:AAB82669 [Chloroplast Cyanidium caldarium]; supported by cDNA: gi_15810178_gb_AY056103.1_	7.75	8.46	8.79	8.38	8.36	9.24	8.37	8.66	8.53	9.23	9.03	2	8	0	0	0	1	0	6	8	0	4	6	0	0	4	1
At3g10460	hypothetical protein similar to hypothetical protein GB:AAD30245 [Arabidopsis thaliana]	5.73	7.84	5.73	7.2	7.47	8.16	7.04	6.88	7.82	8.51	7.61	0	4	0	0	0	1	0	3	3	0	17	7	0	0	8	1
At3g10470	hypothetical protein predicted by genscan, Pfam HMM hit: zinc finger: C2H2 type	5.26	6.38	5.77	6.21	6.37	6.84	6.33	5.96	6.71	7.33	7.03	0	3	0	0	0	2	0	0	2	0	8	8	0	0	4	0
AT3G10480	unknown protein N-terminus similar to unknown protein GB:AAD25613 [Arabidopsis thaliana]; supported by cDNA: gi_16604638_gb_AY059764.1_	6.66	7.9	8.36	8.11	7.96	8.06	7	7.49	8.24	8.53	8	0	2	0	0	0	0	0	2	8	0	10	13	0	0	5	0
At3g10520	class 2 non-symbiotic hemoglobin identical to class 2 non-symbiotic hemoglobin GB:AAB82770 [Arabidopsis thaliana]; supported by full-length cDNA: Ceres: 37346.	8.57	7.47	7.39	7.75	7.52	6.82	7.33	7.29	7.09	6.3	6.59	0	1	0	1	0	0	1	2	5	0	4	8	0	0	0	1
At3g10740	putative alpha-L-arabinofuranosidase contains similarity to alpha-L-arabinofuranosidase A precursor GB:P42254 [Aspergillus niger]; supported by cDNA: gi_13937190_gb_AF372949.1_AF372949	9.39	9.67	9.81	9.51	10.24	10.47	10.13	9.54	10.5	11.75	10.94	0	1	0	0	0	3	0	0	5	0	3	6	0	0	3	1
At3g10890	putative (1-4)-beta-mannan endohydrolase similar to (1-4)-beta-mannan endohydrolase GB:AAB87859 [Lycopersicon esculentum]	4.12	4.35	4.94	5.88	5.55	5.98	4.44	5.17	4.85	4.52	4.05	0	4	0	0	0	2	0	3	2	1	16	5	0	0	7	0
At3g11120	ribosomal protein L41 identical to ribosomal protein L41 GB:AAA79268 [Pisum sativum]	12.11	11.45	11.84	11.31	11.29	11.01	11.47	11.5	11.87	11.5	11.62	0	0	0	0	0	0	0	3	1	0	8	6	0	0	6	0
At3g11280	MYB-family transcription factor, putative contains Pfam profile: PF00249 Myb-like DNA-binding domain;supported by full-length cDNA: Ceres:109398.	7.65	7.21	6.8	6.74	6.18	6.79	6.86	6.88	6.64	6.4	6.75	0	0	0	0	1	2	0	0	1	0	6	3	0	0	7	1
At3g11410	protein phosphatase 2C (PP2C) identical to protein phosphatase 2C (PP2C) GB:P49598 [Arabidopsis thaliana]	8.73	9.11	9.86	9.75	10.2	10.4	10.13	9.7	10.96	12.23	12.01	1	6	0	0	0	1	0	4	3	1	9	3	0	0	2	0
At3g11430	unknown protein similar to unknown protein GB:AAC27160 [Arabidopsis thaliana]	5.94	8.77	5.55	8.14	8.3	8.66	7.25	7.55	8.14	9.73	7.92	0	7	0	0	0	3	0	2	5	0	21	3	0	0	5	0
At3g11660	unknown protein similar to hin1 GB:CAA68848 [Nicotiana tabacum];supported by full-length cDNA: Ceres:8166.	7.06	7.55	7.61	8.24	8.45	8.34	8.07	7.32	8.25	8.64	7.51	0	3	0	0	1	0	1	4	4	0	17	5	0	0	5	0
At3g11690	unknown protein ; supported by cDNA: gi_14334501_gb_AY034942.1_	6.83	8.23	7.56	7.47	7.69	8.14	7.45	7.64	7.97	8.8	8.34	0	1	0	0	0	1	0	1	2	1	18	4	0	0	12	3
At3g11740	hypothetical protein predicted by genscan	4.45	5.24	4.37	4.9	5.34	5.54	4.94	4.81	5.24	6.12	5.66	0	4	0	0	0	1	0	2	0	1	15	7	0	0	4	1
At3g11850	hypothetical protein predicted by genscan	6.36	7.12	6.7	7.2	7.28	7.39	7.16	6.57	7.08	7.61	7.09	0	2	0	0	0	0	1	1	3	0	12	12	0	0	5	0
At3g11900	putative amino acid transporter protein similar to amino acid transport protein GB:AAB82307 [Arabidopsis thaliana]; contains Pfam profile: PF01490 transmembrane amino acid transporter protein; supported by cDNA: gi_2576362_gb_U39783.1_ATU39783	7.55	8.52	8.64	8.08	8.21	8.8	8.04	8.36	8.12	8.48	8.03	0	4	0	0	0	0	0	5	5	0	9	11	0	0	1	0
At3g11930	ethylene-responsive protein, putative similar to ER6 protein GB:AAD46412 GI:5669654 from (Lycopersicon esculentum); supported by full-length cDNA: Ceres: 7474.	9.94	9.84	9.72	10.57	10.7	10.83	10.95	9.79	10.97	11.57	11.2	0	4	0	0	0	2	0	1	2	0	18	4	0	0	3	1
At3g12160	ras-related GTP-binding protein contains Pfam profile: PF00071 Ras family	5.44	6.68	6.05	6.5	6.95	7.02	6.81	6.2	6.62	6.98	6.37	0	2	0	0	0	4	0	1	1	0	3	7	0	0	6	0
At3g12320	unknown protein ; supported by cDNA: gi_15293280_gb_AY051074.1_	5.55	9.52	9.2	5.57	6.66	9.27	5.88	9.21	6.39	7.45	6.93	1	6	0	0	1	0	0	9	6	0	7	8	0	0	9	1
At3g12580	heat shock protein 70 identical to heat shock protein 70 GB:CAA05547 GI:3962377 [Arabidopsis thaliana]; supported by cDNA: gi_15809831_gb_AY054183.1_	8	9.32	7.44	6.64	7.04	7.33	8.86	7.6	8.38	8.17	8.48	0	2	0	0	1	1	1	0	3	0	11	7	0	0	5	1
At3g12660	hypothetical protein predicted by genemark.hmm	6.39	7.15	7.05	7.66	8.21	7.72	7.58	6.48	7.77	7.96	7.43	0	2	0	0	0	1	0	0	8	0	7	8	0	0	2	1
At3g12770	unknown protein	6.7	5.81	5.43	6.14	5.71	5.03	6.14	5.79	5.75	5.08	5.1	0	1	0	0	0	0	0	1	0	1	6	4	0	0	5	2
At3g12830	unknown protein contains similarity to auxin-induced protein GB:P33082 from [Glycine max]	7.82	7.62	7.44	7.04	6.63	6.78	6.94	7.24	7.37	7.78	7.79	0	0	0	0	0	2	0	0	1	0	24	6	0	0	12	0
At3g13065	putative protein kinase leucine-rich repeat transmembrane protein kinase 1 GB:AAC27894 from [Zea mays]	5.84	7.41	7.31	7.31	7.66	7.87	7.58	6.9	7.99	8.46	8.14	1	6	0	0	0	0	1	2	10	1	3	6	0	0	3	0
At3g13130	hypothetical protein predicted by genemark.hmm	3.96	4.45	4.04	4.47	5.01	5.76	4.55	4.32	6.03	7.96	7.77	1	1	0	0	0	3	0	2	3	0	12	12	0	0	1	2
At3g13340	unknown protein contains Pfam profile: PF00400 WD domain, G-beta repeat; supported by cDNA: gi_15081810_gb_AY048298.1_	8.29	8.68	9.16	9.08	9.14	9.33	8.78	8.65	9.39	9.88	10.06	0	3	0	0	0	2	0	4	3	0	11	6	0	0	8	0
At3g13390	L-ascorbate oxidase precursor, putative similar to GB:Q00624 from [Brassica napus] (Plant J. 2 (3), 331-342 (1992))	9.04	10.5	10.09	10.16	10.58	10.64	10.67	9.69	11.07	11.63	11.01	0	2	0	0	0	2	0	0	2	0	15	5	0	0	3	2
At3g13400	pollen specific protein, putative similar to GB:CAB59910 from [Arabidopsis thaliana], contains Pfam profiles: PF00394 Multicopper oxidase; supported by cDNA: gi_15912262_gb_AY056409.1_	11.23	12.45	11.84	12.04	12.62	12.58	12.63	11.64	12.4	12.92	12.58	0	3	0	0	0	0	0	2	4	1	12	6	0	0	3	2
At3g13750	galactosidase, putative similar to BETA-GALACTOSIDASE PRECURSOR (LACTASE) GB:P48980 from [Lycopersicon esculentum]	10.1	10.17	10.34	9.76	9.23	9.08	9.81	9.8	9.74	9.8	8.31	0	4	0	0	0	2	1	4	5	0	3	14	0	0	3	1
At3g13784	beta-fructofuranosidase, putative similar to beta-fructofuranosidase 1 GB:S37212 from [Arabidopsis thaliana]	4.29	4.14	4.23	4.76	4.91	5.43	4.95	4.67	5.25	6.82	8.25	1	2	0	0	0	1	0	2	3	1	11	14	0	0	2	0
At3g14395	Expressed protein ; supported by full-length cDNA: Ceres: 9155.	8.29	8.51	7.64	6.75	6	7.06	7.02	8.75	6.64	5.73	4.8	0	5	0	0	0	0	0	1	3	0	17	5	0	0	7	0
At3g14560	hypothetical protein predicted by genmark;supported by full-length cDNA: Ceres:19279.	8.12	8.77	7.37	9.09	9.24	9.22	9.73	8.39	9.93	11.09	9.93	0	5	0	0	0	1	1	3	9	0	24	2	0	0	5	0
AT3G14595	Expressed protein ; supported by full-length cDNA: Ceres: 26411.	9.46	10.22	9.88	9.84	10.29	10.61	10.3	9.58	10.53	11.48	11.17	2	3	0	0	0	1	0	2	6	0	12	6	0	0	5	0
At3g15310	hypothetical protein predicted by genscan; supported by cDNA: gi_15292884_gb_AY050876.1_	4.2	5.57	4.22	3.69	3.73	5.3	3.76	5.13	3.78	4.04	3.72	0	0	0	0	0	0	0	4	5	0	4	3	0	0	7	2
At3g15355	hypothetical protein	4.86	5.72	6.14	6.08	6.05	5.99	5.65	5.77	6.43	6.83	6.89	0	0	0	0	0	0	0	0	2	0	8	7	0	0	4	0
At3g15450	unknown protein very similar to unknown protein GB:AAC39468 from [Arabidopsis thaliana]; supported by cDNA: gi_14335087_gb_AY037223.1_	8.27	10.59	12.19	7.73	9.35	10	8.12	8.25	11.28	12.51	11.97	0	2	0	0	0	1	0	2	1	1	4	7	0	0	5	0
At3g15510	putative jasmonic acid regulatory protein similar to jasmonic acid 2 GB:AAF04915 from [Lycopersicon esculentum]; supported by cDNA: gi_12060425_dbj_AB049071.1_AB049071	7.68	7.84	8.09	8.32	8.56	8.4	8.69	7.6	8.58	8.16	7.31	0	4	0	0	1	1	0	0	2	0	17	3	0	0	7	0
At3g15560	hypothetical protein predicted by genscan+	7.42	7.23	7.53	7.23	6.36	6.13	6.77	7.53	6.8	5.71	5.47	0	1	0	0	0	0	1	2	5	1	13	13	0	0	2	1
At3g15670	LEA76 homologue type2 identical to LEA76 homologue type2 GB:X91912 [Arabidopsis thaliana]; similar to late embryogenesis abundant protein 76 (LEA76) GB:P13934 [Brassica napus]; supported by cDNA: gi_14532803_gb_AY040026.1_	4.22	3.77	3.94	3.99	4.52	5.72	4.15	4.2	7.32	10.06	10.12	1	6	0	0	3	1	0	6	6	0	11	7	0	0	7	0
At3g15680	putative zinc finger protein contains Pfam profile: PF00641 Zn-finger in Ran binding protein and others;supported by full-length cDNA: Ceres:8265.	10.27	10.02	9.94	9.76	9.41	9.26	9.69	10.14	9.58	8.27	8.13	0	0	0	0	0	1	1	0	4	1	16	1	0	0	3	0
At3g15720	putative polygalacturonase similar to polygalacturonase GB:BAA88472 [Cucumis sativus];supported by full-length cDNA: Ceres:6.	7.15	6.82	6.4	7.08	6.37	5.97	6.88	6.79	5.75	4.61	4.35	0	1	0	0	0	4	0	0	1	0	11	7	0	0	10	0
At3g15870	putative delta 9 desaturase similar to delta 9 desaturase GB:BAA25180 [Arabidopsis thaliana]	5.37	5.47	5.66	6.5	6.31	7.08	6.53	6.2	6.13	5.7	5.91	0	8	0	0	0	1	0	3	8	0	15	4	0	0	2	0
At3g16040	hypothetical protein predicted by genemark;supported by full-length cDNA: Ceres:268920.	5.28	7.71	4.84	6.31	6.72	6.91	6.39	6.17	6.45	7.7	6.58	0	3	0	0	0	0	0	4	7	0	13	2	0	0	6	0
At3g16150	putative L-asparaginase similar to L-ASPARAGINASE GB:P30364from [Lupinus angustifolius];supported by full-length cDNA: Ceres:21689.	8.56	9.38	9.74	8.99	9.22	10.67	9.51	9.5	8.81	8.82	8.07	0	5	0	0	0	1	0	0	7	0	14	4	0	0	6	1
At3g16175	Expressed protein ; supported by full-length cDNA: Ceres: 116709.	4.55	5.68	5.19	4.48	4.83	5.76	4.91	5.78	4.72	4.75	4.58	0	1	0	0	0	2	0	2	2	1	8	4	0	0	7	0
At3g16220	hypothetical protein similar to CGI-18 protein GB:AAD27727 [Homo sapiens]	7.12	7.45	7.1	6.08	6.51	7.39	6.94	7.45	6.62	7.03	6.82	0	1	0	0	0	1	0	1	1	1	10	6	0	0	3	0
At3g16520	putative glucosyltransferase similar to UDP-glucose glucosyltransferase GB:X77459 [Manihot esculenta], UDP-glycose:flavonoid glycosyltransferase GB:BAA36411 [Vigna mungo]	8.83	9.86	10.37	9.08	9.49	10.02	8.76	10.18	8.98	9.08	9.02	0	4	0	0	0	2	0	0	2	0	10	5	0	0	7	0
At3g16800	protein phosphatase, putative similar to protein phosphatase-2C GB:AAC36699 from [Mesembryanthemum crystallinum];supported by full-length cDNA: Ceres:6305.	5.05	5.89	5.86	5.31	5.57	6.66	5.55	5.85	5.62	6.57	6.84	1	5	0	0	0	0	0	1	4	1	23	2	0	0	3	0
At3g16870	hypothetical protein predicted by genemark.hmm, contains Pfam profile:PF00320 GATA:GATA zinc finger	8.42	8.24	7.7	7.85	7.66	7.38	8.08	8.16	7.54	6.78	7.05	0	3	0	0	1	1	0	1	2	0	5	7	0	0	1	0
At3g17010	hypothetical protein	7.28	6.72	6.63	6.59	6.33	6.31	6.19	6.87	6.34	5.72	6.32	0	2	0	0	0	0	0	0	3	1	14	6	0	0	5	1
At3g17050	unknown protein	7	5.13	5.08	5.41	5.04	5.23	5.36	5.22	4.86	4.9	5.3	0	2	0	0	0	0	1	3	6	0	16	11	0	0	7	1
At3g17060	pectinesterase, putative similar to pectinesterase GB:AAB57669 [Citrus sinensis]; contains Pfam profile: PF01095 pectinesterase;supported by full-length cDNA: Ceres:13932.	6.76	9.01	5.55	7.89	8.23	8.59	6.9	7.46	8.09	9.81	8.35	0	5	0	0	0	1	0	1	0	0	14	5	0	0	4	2
At3g17220	unknown protein	5.94	7.04	6.77	7.26	7.58	7.6	7.38	6.79	7.68	8.01	7.3	0	1	0	0	0	1	0	2	3	0	5	7	0	0	2	0
At3g17360	kinesin-like protein similar to KLP2 protein GB:CAA63826 from [Xenopus laevis]	6.77	6.42	6.53	6.41	5.85	5.3	6.03	6.75	5.89	4.97	5.04	0	0	0	0	0	1	0	0	4	0	8	7	0	0	6	0
At3g17520	unknown protein identical to LEA-like protein GB:CAA10352 from [Arabidopsis thaliana]	3.99	3.82	3.81	3.82	3.94	5.75	3.87	3.91	7.8	10.55	10.43	1	3	0	0	0	3	0	5	3	0	6	3	0	0	6	0
At3g17610	Expressed protein ; supported by full-length cDNA: Ceres: 35429.	5.37	6.95	5.9	4.13	3.9	5.64	4.58	6.9	4.26	3.87	4.25	0	3	0	0	0	1	1	3	2	0	14	13	0	0	2	0
At3g17630	unknown protein similar to putative Na+/H+-exchanging protein GB:CAA23036 from [Arabidopsis thaliana]	7.82	8.49	8.58	8.29	9.02	8.66	8.8	8.26	9.01	9.26	8.68	0	1	0	0	0	0	0	1	5	2	11	7	0	0	3	0
At3g17720	unknown protein similar to N-terminal portion of glutamate decarboxylase (GAD) (ERT D1) GB:P54767 [Lycopersicon esculentum]	6.97	8.14	8.11	8.32	8.91	8.94	8.31	7.47	9.61	9.29	7.58	0	0	0	0	0	0	1	1	9	0	4	6	0	0	3	0
At3g17790	acid phosphatase type 5 identical to GB:CAB63938 from [Arabidopsis thaliana];supported by full-length cDNA: Ceres:113666.	8.2	8.73	8.32	8.96	9.19	9.49	9.07	8.83	9.3	10.01	9.82	0	5	0	0	0	3	0	1	2	0	6	4	0	0	6	1
At3g17810	dehydrogenase, putative similar to dihydropyrimidine dehydrogenase GB:BAA89789 from [Homo sapiens]; supported by cDNA: gi_14334711_gb_AY035029.1_	8.47	8.88	8.73	9.34	9.43	9.59	9.22	8.84	9.41	10.06	9.24	1	8	0	0	1	1	0	4	3	0	6	7	0	0	5	2
At3g17970	amidase, putative similar to amidase GB:AAA26183 from [Rhodococcus sp.]	5.69	6.83	7.14	6.92	6.85	6.89	5.94	6.68	6.97	7.31	7.29	0	5	0	0	0	1	1	2	6	1	5	8	0	0	2	0
At3g17980	unknown protein contains Pfam profile:PF00168 C2 domain	6.52	8.42	5.83	7.24	7.48	7.81	7.21	6.67	7.71	8.96	8	0	2	0	0	0	2	0	0	2	0	6	2	0	0	5	0
At3g17990	unknown protein contains Pfam profile PF00398 Ribosomal RNA adenine dimethylases	8.77	8.95	9.05	9.86	9.03	8.79	8.23	9.22	8.4	7.84	7.28	0	1	0	0	0	2	0	1	3	0	15	13	0	0	5	0
At3g17990	unknown protein contains Pfam profile PF00398 Ribosomal RNA adenine dimethylases	8.77	8.95	9.05	9.86	9.03	8.79	8.23	9.22	8.4	7.84	7.28	0	1	0	0	0	2	0	1	3	0	15	13	0	0	5	0
At3g17990	unknown protein contains Pfam profile PF00398 Ribosomal RNA adenine dimethylases	8.77	8.95	9.05	9.86	9.03	8.79	8.23	9.22	8.4	7.84	7.28	0	1	0	0	0	2	0	1	3	0	15	13	0	0	5	0
At3g18000	methyltransferase, putative similar to methyltransferase GB:AAC01738 from [Amycolatopsis mediterranei]	11.52	10.88	10.57	11.32	10.55	10.42	10.22	11.1	9.63	8.86	8.67	0	2	0	0	1	2	1	3	6	1	13	3	0	0	7	0
At3g18080	beta-glucosidase, putative similar to beta-glucosidase BGQ60 precursor GB:A57512 [Hordeum vulgare];supported by full-length cDNA: Ceres:11984.	11.16	10.43	10.62	10.34	10.44	9.93	10.29	10.67	10.19	8.57	8.07	0	4	0	0	0	0	0	4	4	1	13	9	0	0	5	2
At3g18220	diacylglycerol pyrophosphate phosphatase, putative similar to GB:NP_010570 from [Saccharomyces cerevisiae], contains Pfam profile: PF01569 phosphatase PAP2 superfamily;supported by full-length cDNA: Ceres:37231.	6.29	7.73	6.25	7.08	7.69	7.8	7.33	6.61	7.32	8.27	7.6	0	2	0	0	0	1	1	2	2	0	14	3	0	0	7	0
At3g18250	hypothetical protein predicted by genscan+	5.78	5.85	5.22	6.77	7.1	6.94	6.54	5.94	6.15	6.48	6.33	0	5	0	0	0	1	0	3	5	1	15	6	0	0	4	0
At3g18440	unknown protein	7.58	7.42	8.11	8.61	8.57	8.35	7.79	8.02	7.87	7.92	8.24	0	4	0	0	0	0	1	2	7	0	5	6	0	0	1	1
At3g18510	hypothetical protein predicted by genemark.hmm	7.89	7.32	7.23	7.63	7.18	6.56	7.55	7.3	7.57	6.82	6.77	0	1	0	0	1	1	1	0	4	0	5	3	0	0	2	1
At3g18570	hypothetical protein contains similarity to Pfam profile: PF01277 Oleosin	7.01	7.59	7.19	7.74	8.04	7.87	8.13	7.1	7.92	8.02	7.88	0	2	0	0	0	3	0	1	4	0	1	7	0	0	4	0
At3g18660	hypothetical protein predicted by genscan+; supported by cDNA: gi_15810136_gb_AY056133.1_	6.84	7.29	7.56	7.34	7.51	7.54	8.08	7.19	7.8	7.7	7.16	0	2	0	0	0	0	0	1	5	0	14	11	0	0	3	0
At3g18810	protein kinase, putative similar to somatic embryogenesis receptor-like kinase GB:AAB61708 from [Daucus carota]	4.6	5.84	4.52	5.29	5.41	5.81	5.17	5.01	4.99	6.51	5.99	0	1	0	0	0	3	0	0	2	0	4	3	0	0	4	1
At3g19020	hypothetical protein similar to extensin-like protein GB:CAA19879 from [Arabidopsis thaliana]	5	7.16	4.53	5.6	5.75	6.03	5.59	5.35	5.08	5.98	6.92	0	5	0	0	0	1	0	0	1	1	12	9	0	0	2	0
At3g19090	RNA-binding protein, putative similar to RNA-binding protein homolog GB:AAF00075 GI:6449448 from [Brassica napus]	8	8.96	8.52	8.66	9.31	9	9.56	8.52	9.23	9.65	9.25	0	1	0	0	0	2	0	0	1	0	7	8	0	0	4	1
At3g19310	unknown protein similar to GB:CAB16796 from [Arabidopsis thaliana]	4.96	6.76	4.5	5.88	6.15	6.56	5.4	5.21	5.93	7.2	6.01	0	1	0	0	0	2	1	0	5	0	5	5	0	0	5	2
At3g19390	cysteine proteinase contains similarity to cysteine proteinase RD21A (thiol protease) GI:435619, SP:P43297 from [Arabidopsis thaliana]	8.58	8.83	8.88	10.02	9.99	9.79	10.25	8.53	10.25	10.72	10.05	0	2	0	0	0	1	1	2	4	0	10	12	0	0	2	0
At3g19550	hypothetical protein ; supported by full-length cDNA: Ceres: 14577.	7.45	7.76	7.3	7.83	7.76	7.34	8.79	7.52	8.01	7.62	6.97	0	1	0	0	0	1	0	2	4	0	15	4	0	0	2	0
At3g19620	beta-xylosidase, putative similar to beta-xylosidase A GB:BAA28267 from [Aspergillus oryzae]	7	6.89	7.08	7.95	8.43	8.53	8.21	7.47	8.56	8.82	8.69	0	0	0	0	0	1	0	1	6	0	4	5	0	0	3	0
At3g19680	unknown protein	8.3	7.81	9.56	7.23	7.11	8.38	8.13	7.66	9.62	6.81	6.53	0	4	0	0	2	1	0	2	4	1	6	4	0	0	4	2
At3g19930	monosaccharide transport protein, STP4 identical to GB:S25009 from [Arabidopsis thaliana]; supported by cDNA: gi_13605905_gb_AF367352.1_AF367352	8.32	8.62	8.95	9.05	9.32	9.55	9.17	8.54	9.39	9.46	8.7	0	3	0	0	0	1	1	2	5	1	6	7	0	0	5	2
At3g20190	receptor kinase protein, putative similar to receptor kinase GB:AAA33715 [Petunia integrifolia]	5.15	7.52	5.35	6.44	6.82	7.11	6.1	5.99	6.52	8.04	7.09	0	2	0	0	0	3	0	0	4	1	5	5	0	0	2	0
At3g20220	hypothetical protein similar to auxin-induced proteins	7.62	9.32	5.96	8.22	8.82	8.92	8.28	7.75	8.61	9.88	8.59	0	0	0	0	0	3	0	2	2	1	4	12	0	0	5	1
At3g20270	bactericidal permeability-increasing protein precursor, putative similar to GB:P17213 from [Homo sapiens] (J. Biol. Chem. 264 (16), 9505-9509 (1989))	7.56	7.77	8.19	8.14	8.22	8.64	7.97	7.88	7.66	7.45	7.21	0	1	0	0	0	1	0	0	5	0	4	5	0	0	3	1
At3g20300	unknown protein ;supported by full-length cDNA: Ceres:124193.	5.97	7.35	6.16	6.82	7.09	7.54	6.72	6.02	7.07	8.31	8.06	1	3	0	0	0	1	0	1	2	0	11	7	0	0	7	0
At3g20340	unknown protein	4.33	4.57	5.4	5.48	5.59	5.38	5.64	4.42	6.2	8.04	8.82	1	12	0	0	0	0	0	5	5	0	14	4	0	0	4	2
At3g20440	1,4-alpha-glucan branching enzyme, putative similar to GB:NP_000149 from [Homo sapiens], contains Pfam profile: PF00128 Alpha amylase	5.68	6.35	6.66	6.85	6.37	5.82	5.65	6.5	5.78	4.96	5.25	0	0	0	0	0	2	0	0	1	0	5	5	0	0	2	1
At3g20470	glycine-rich protein, putative identical to a region of GB:JQ1064 from [Arabidopsis thaliana] ( Plant Cell 2 (5), 427-436 (1990)); supported by cDNA: gi_15010655_gb_AY045629.1_	10.47	9.66	6.64	9.41	9.26	9.09	9.64	9.8	7.61	6.7	5.78	0	1	0	0	0	0	1	1	3	0	7	8	0	0	3	0
At3g20530	protein kinase, putative contains Pfam profile: PF00069 Eukaryotic protein kinase domain	6	8.32	5.62	7.22	7.5	7.96	6.59	6.6	6.89	8.21	7.52	0	2	0	0	1	2	0	0	5	0	4	7	0	0	6	0
At3g20580	hypothetical protein	5.07	7.25	4.76	6.3	6.34	6.61	6.17	5.57	7.06	8.55	7.22	0	0	0	0	0	1	0	1	3	0	10	7	0	0	9	1
At3g20590	non-race specific disease resistance protein, putative contains non-consensus CT donor splice site at exon 1; potential pseudogene; similar to non-race specific disease resistance protein GB:AAB95208 [Arabidopsis thaliana]	5.47	4.85	5.13	4.49	4.01	4.27	4.87	4.97	4.84	3.88	3.67	0	0	0	0	0	3	0	0	4	0	11	8	0	0	10	0
At3g20630	ubiquitin-specific protease 14 (UBP14), putative similar to ubiquitin-specific protease 14 GI:11993473 [Arabidopsis thaliana]	5.41	6.57	8.03	7.28	7.32	7.01	6.79	6.79	8.61	8.7	8.11	0	2	0	0	0	0	0	0	2	0	8	6	0	0	6	2
At3g20810	hypothetical protein predicted by genscan+;supported by full-length cDNA: Ceres:108820.	10.4	8.94	5.88	10.69	9.28	7.12	10.82	5.71	11.04	11.53	11.69	0	1	0	0	0	2	0	0	3	2	7	8	0	0	3	0
At3g20865	Expressed protein ; supported by full-length cDNA: Ceres: 22609.	11.2	12.1	11.52	11.52	12.08	12.1	12.24	11.33	12.44	13.01	12.58	0	0	0	0	0	1	2	1	6	0	5	6	0	0	1	0
At3g21180	putative Ca2+-transporting ATPase similar to many predicted ATPases	6.82	8.04	7.39	7.93	8.48	8.39	8.48	7.38	8.44	9.06	8.33	0	1	0	0	0	3	0	1	6	0	8	5	0	0	4	1
At3g21570	hypothetical protein predicted by genemark.hmm	5.97	7.97	5.35	6.72	7.03	7.43	6.68	6.43	7.17	8.65	7.55	0	1	0	0	1	1	0	1	2	0	7	9	0	0	2	0
At3g21670	nitrate transporter identical to nitrate transporter GB:CAB38706 [Arabidopsis thaliana];supported by full-length cDNA: Ceres:111089.	9.2	10.37	10.52	9.33	10.1	11.14	9.73	10.44	10.01	10.57	10.04	0	2	0	0	0	1	1	1	7	0	16	9	0	0	5	0
At3g21700	putative SGP1 monomeric G-protein similar to GB:CAB54517 from [Arabidopsis thaliana];supported by full-length cDNA: Ceres:30989.	8.15	9.64	7.69	8.97	9.37	9.36	9.56	8.6	8.61	9.55	8.79	0	5	0	0	0	1	1	3	10	0	7	5	0	0	6	0
At3g21890	zinc finger protein, putative contains Pfam profile: PF01760 CONSTANS family zinc finger;supported by full-length cDNA: Ceres:258241.	6.23	7.73	6.74	6.1	6.53	8.13	6.5	8.35	6.21	6.58	6.86	1	3	0	0	0	1	0	2	3	0	12	9	0	0	8	0
At3g21920	hypothetical protein contains Pfam profile: PF01657 Domain of unknown function	7.01	8.19	7.58	7.93	8.83	8.44	8.66	7.63	8.53	8.62	7.74	0	6	0	0	0	2	1	2	6	0	24	13	0	0	5	1
At3g21920	hypothetical protein contains Pfam profile: PF01657 Domain of unknown function	7.01	8.19	7.58	7.93	8.83	8.44	8.66	7.63	8.53	8.62	7.74	0	6	0	0	0	2	1	2	6	0	24	13	0	0	5	1
At3g21920	hypothetical protein contains Pfam profile: PF01657 Domain of unknown function	7.01	8.19	7.58	7.93	8.83	8.44	8.66	7.63	8.53	8.62	7.74	0	6	0	0	0	2	1	2	6	0	24	13	0	0	5	1
At3g21960	hypothetical protein contains Pfam profile: PF01657 Domain of unknown function	6.99	7.63	7.23	7.34	7.98	7.91	8.01	7.2	8.08	8.21	7.18	0	1	0	0	0	2	0	0	0	0	7	8	0	0	4	1
At3g21970	hypothetical protein contains Pfam profile: PF01657 Domain of unknown function	7.69	9.23	8.8	9.16	9.79	9.58	9.44	8.72	9.57	9.82	9.32	0	4	0	0	0	2	1	0	3	0	14	7	0	0	6	0
At3g22000	hypothetical protein contains Pfam profile: PF01657 Domain of unknown function	6.98	7.99	7.45	7.64	8.34	7.99	8.49	7.08	8.58	8.87	8.09	0	2	0	0	0	4	1	1	7	0	10	11	0	0	4	1
At3g22020	hypothetical protein contains Pfam profile: PF01657 Domain of unknown function	5.49	6.12	5.43	6.1	6.5	6.37	6.53	5.87	5.84	6.28	5.93	0	0	0	0	0	1	0	0	4	0	7	3	0	0	6	0
At3g22050	hypothetical protein contains Pfam profile: PF01657 Domain of unknown function	5.51	6.17	4.58	5.98	6.65	6.54	6.61	5.79	4.96	5.31	4.97	0	1	0	0	0	0	0	2	3	1	9	7	0	0	5	0
At3g22140	hypothetical protein predicted by genscan+	5.92	4.6	4.55	5	4.91	4.67	5.01	4.79	4.51	4.59	4.81	0	4	0	0	0	2	1	4	5	0	3	14	0	0	3	1
At3g22140	hypothetical protein predicted by genscan+	5.92	4.6	4.55	5	4.91	4.67	5.01	4.79	4.51	4.59	4.81	0	4	0	0	0	2	1	4	5	0	3	14	0	0	3	1
At3g22140	hypothetical protein predicted by genscan+	5.92	4.6	4.55	5	4.91	4.67	5.01	4.79	4.51	4.59	4.81	0	4	0	0	0	2	1	4	5	0	3	14	0	0	3	1
At3g22231	Expressed protein ; supported by cDNA: gi_14335055_gb_AY037207.1_	9.17	6.67	6.86	8.82	6.98	7.01	6.31	7.23	6.33	5.89	6.16	0	7	0	0	0	3	1	0	5	0	14	5	0	0	2	2
At3g22360	alternative oxidase 1b precursor identical to GB:O23913 from [Arabidopsis thaliana]	6.58	7.21	6.8	7.46	7.76	7.95	7.37	7.18	7.5	7.48	7.04	0	1	0	0	0	0	0	0	2	0	10	4	0	0	5	2
At3g22370	alternative oxidase 1a precursor identical to GB:Q39219 from [Arabidopsis thaliana];supported by full-length cDNA: Ceres:116257.	7.12	7.67	7.89	7.81	8.38	8.78	7.7	7.9	7.83	8.06	7.77	1	3	0	0	0	4	0	3	4	1	19	2	0	0	3	0
At3g22440	unknown protein ;supported by full-length cDNA: Ceres:13305.	9.21	9.94	10.45	9.84	10	10.3	9.94	9.87	10.42	11.16	11.54	1	4	0	0	0	1	1	5	5	0	13	5	0	0	5	1
At3g22650	hypothetical protein similar to hypothetical protein GB:AAF26066 from [Arabidopsis thaliana]	4.47	5.27	4.26	5.17	5.46	5.7	5.44	4.37	5.72	6.4	5.89	1	5	0	0	0	3	1	3	3	0	7	10	0	0	9	0
At3g22740	putative selenocysteine methyltransferase similar to selenocysteine methyltransferase GB:P56707 from [Astragalus bisulcatus];supported by full-length cDNA: Ceres:36591.	6.7	7.06	7.1	7.9	8.41	7.97	8.34	7.06	8.09	9.11	8.74	1	4	0	0	1	0	0	2	8	1	12	7	0	0	5	0
At3g22750	unknown protein similar to putative protein kinase GB:CAB10257 from [Arabidopsis thaliana]; supported by cDNA: gi_14334661_gb_AY035004.1_	5.82	7.36	6.28	6.5	6.98	7.04	6.5	6.36	6.6	7.57	7.2	0	2	0	0	0	3	0	1	1	0	11	1	0	0	3	2
At3g22790	unknown protein similar to centromere protein homolog GB:CAB10255 from [Arabidopsis thaliana]	8.74	8.45	8.51	8.26	8.06	7.68	8.31	8.43	8.49	7.31	7.12	0	3	0	0	0	2	0	2	1	0	4	4	0	0	2	0
At3g22840	early light-induced protein identical to early light-induced protein GB:AAB88391 from [Arabidopsis thaliana];supported by full-length cDNA: Ceres:14490.	9.3	10.67	10.22	11.26	9.91	12.04	10.41	11.49	9.94	10.06	10.06	0	7	0	0	0	0	0	5	5	1	5	4	0	0	3	2
At3g22910	calmodulin-stimulated calcium-ATPase, putative similar to calmodulin-stimulated calcium-ATPase GB:CAA68234 [Brassica oleracea]	6.94	9.14	6.44	8.79	8.42	9.16	7.54	8.03	8.55	9.53	7.82	1	3	0	0	1	1	0	3	4	0	11	3	0	0	4	0
At3g23110	disease resistance protein, putative similar to Hcr2-5b GB:AAC78595 [Lycopersicon esculentum] (Plant Cell 10, 1915-1926 (1998)); contains Pfam profile: PF00560 leucine rich repeat (20 copies)	5.44	4.97	4.8	5.61	4.5	4.72	4.4	5.63	4.43	4.02	4.17	0	0	0	0	0	1	0	2	2	0	12	4	0	0	4	0
At3g23270	hypothetical protein contains Pfam profiles: PF00415 regulator of chromosome condensation (RCC1), PF01363 FYVE zinc finger	3.39	4.35	3.82	4.15	4.62	4.63	4.64	3.89	4.58	5	4.43	0	4	0	0	0	0	0	1	5	0	4	10	0	0	5	0
At3g23450	hypothetical protein predicted by genemark	9.52	6.66	4.99	6.72	6.45	6.3	7.16	6.48	4.97	5.12	5.23	0	4	0	0	0	3	1	0	2	0	25	4	0	0	8	0
At3g23570	unknown protein contains Pfam profile: PF01738 dienelactone hydrolase family; supported by cDNA: gi_13899072_gb_AF370531.1_AF370531	9.33	9.06	8.07	7.84	8.02	8.02	8.39	8.73	8.19	8.03	8.54	0	3	0	0	1	2	0	3	2	1	3	2	0	0	7	1
At3g23730	xyloglucan endotransglycosylase, putative similar to xyloglucan endotransglycosylase 1 GB:CAA10231 from [Fagus sylvatica] (Plant Physiol.(1999) 119, 1148-1148);supported by full-length cDNA: Ceres:10852.	10.67	10.22	10.51	8.93	8.86	9.38	9.52	9.76	10.4	8.62	6.9	0	1	0	0	0	0	0	0	3	0	18	5	0	0	3	1
At3g23770	beta-1,3-glucanase, putative similar to beta-1,3-glucanase GB:BAA89481 from [Salix gilgiana];supported by full-length cDNA: Ceres:29651.	8.89	9.8	9.87	9.9	10.24	9.9	9.34	9.9	9.84	9.22	9.99	0	2	0	0	1	2	0	1	1	0	9	8	0	0	11	0
At3g23920	beta-amylase, putative similar to beta-amylase GB:CAB58423 [Arabidopsis thaliana]; supported by cDNA: gi_14194172_gb_AF367293.1_AF367293	8.58	9.33	9.57	9.1	9.14	9.98	9.48	9.38	9.87	10.91	10.92	1	7	0	0	0	3	1	4	5	0	11	6	0	0	3	0
At3g24170	glutathione reductase, cytosolic identical to GB:P48641 from [Arabidopsis thaliana] (); supported by cDNA: gi_14532809_gb_AY040029.1_	9.53	10.24	10.22	9.81	9.9	10.73	9.58	10.48	9.65	9.94	9.87	0	4	0	0	1	0	0	2	6	0	9	6	0	0	9	0
At3g24230	pectate lyase, putative similar to GB:AAF19196 from [Musa acuminata]	5.28	5.79	6.14	6.4	6.17	6.19	5.34	6.15	5.71	5.34	5.2	0	3	0	0	0	2	0	0	2	0	9	6	0	0	3	2
At3g24410	hypothetical protein predicted by genemark.hmm	6.62	4.59	5.07	5.87	5.13	5.29	5.07	4.51	4.97	4.86	5.43	0	3	0	0	0	2	0	2	8	1	4	14	0	0	5	1
At3g24410	hypothetical protein predicted by genemark.hmm	6.62	4.59	5.07	5.87	5.13	5.29	5.07	4.51	4.97	4.86	5.43	0	3	0	0	0	2	0	2	8	1	4	14	0	0	5	1
At3g24410	hypothetical protein predicted by genemark.hmm	6.62	4.59	5.07	5.87	5.13	5.29	5.07	4.51	4.97	4.86	5.43	0	3	0	0	0	2	0	2	8	1	4	14	0	0	5	1
AT3G24460	hypothetical protein predicted by genscan+	5.9	6.67	6.47	6.69	6.77	7.01	6.41	6.43	6.63	6.86	6.15	0	5	0	0	0	1	0	3	2	0	4	14	0	0	10	0
AT3G24460	hypothetical protein predicted by genscan+	5.9	6.67	6.47	6.69	6.77	7.01	6.41	6.43	6.63	6.86	6.15	0	5	0	0	0	1	0	3	2	0	4	14	0	0	10	0
AT3G24460	hypothetical protein predicted by genscan+	5.9	6.67	6.47	6.69	6.77	7.01	6.41	6.43	6.63	6.86	6.15	0	5	0	0	0	1	0	3	2	0	4	14	0	0	10	0
At3g24500	ethylene-responsive transcriptional coactivator, putative similar to GB:AAD46402 from [Lycopersicon esculentum] (Plant J. 18 (6), 589-600 (1999));supported by full-length cDNA: Ceres:158734.	8.52	8.35	6.74	7.11	7.49	7.37	8.86	7.76	7.46	8.35	8.57	0	3	0	0	0	4	0	4	0	0	6	5	0	0	5	6
At3g24520	heat shock transcription factor HSF1, putative similar to GB:S52641 from [Arabidopsis thaliana] (Plant Mol. Biol. 26, 353-362 (1994)); supported by cDNA: gi_15810193_gb_AY056111.1_	5.13	5.32	5.57	5.88	6.38	6.63	6.32	5.91	7.93	9.46	10.18	0	3	0	0	0	1	0	1	5	1	17	4	0	0	3	0
AT3G24715	protein kinase, putative similar to TYROSINE-PROTEIN KINASE GB:P18160from [Dictyostelium discoideum]	5.6	7.15	5.75	6.32	6.63	6.96	6.25	6.31	6.3	6.99	6.53	0	4	0	0	1	3	0	3	1	0	10	14	0	0	19	1
AT3G24715	protein kinase, putative similar to TYROSINE-PROTEIN KINASE GB:P18160from [Dictyostelium discoideum]	5.6	7.15	5.75	6.32	6.63	6.96	6.25	6.31	6.3	6.99	6.53	0	4	0	0	1	3	0	3	1	0	10	14	0	0	19	1
AT3G24715	protein kinase, putative similar to TYROSINE-PROTEIN KINASE GB:P18160from [Dictyostelium discoideum]	5.6	7.15	5.75	6.32	6.63	6.96	6.25	6.31	6.3	6.99	6.53	0	4	0	0	1	3	0	3	1	0	10	14	0	0	19	1
At3g25160	ER lumen protein retaining receptor, putative similar to HDEL receptor required for retention of ER proteins GB:NP_009513 [Saccharomyces cerevisiae]\; contains Pfam profile: PF00810 ER lumen protein retaining receptor	6.69	7	6.78	7.16	7.5	7.71	7.23	6.84	7.12	7.2	6.51	0	4	0	0	0	6	0	2	3	0	18	6	0	0	4	1
At3g25165	Expressed protein ; supported by full-length cDNA: Ceres: 39534.	6.8	9.04	5.77	7.68	8.25	8.59	7.78	7.5	8.55	9.91	8.66	0	0	0	0	0	1	0	0	4	0	17	8	0	0	3	0
At3g25170	Expressed protein ; supported by full-length cDNA: Ceres: 7337.	6.73	9.13	5.9	7.65	8.07	8.47	7.7	7.38	8.4	10.01	8.63	0	2	0	0	0	1	0	0	5	0	12	6	0	0	2	0
At3g25290	unknown protein ; supported by cDNA: gi_16323199_gb_AY057704.1_	7.82	8.19	7.63	8.86	9.07	9.05	9.53	8.05	9.02	9.4	8.79	0	2	0	0	0	1	1	0	2	0	9	7	0	0	7	0
At3g25620	membrane transporter, putative similar to GB:AAC61893 from [Bactrocera tryoni] (Insect Mol. Biol. 6 (4), 343-356 (1997))	6.03	6.28	6.39	7.08	7.37	7.77	7.49	6.54	7.77	8.77	7.79	0	5	0	0	0	0	2	1	5	0	17	4	0	0	4	1
At3g25760	hypothetical protein	6.92	6.59	6.38	6.35	6.52	6.22	5.53	6.39	5.57	4.51	4.21	0	1	0	0	0	0	0	2	2	0	9	3	0	0	3	0
At3g25810	terpene synthase-related protein contains Pfam profile: PF01397 terpene synthase family	5.38	6.44	4.33	7.08	6.94	7.26	5.4	5.32	5.7	7.37	5.01	0	2	0	0	0	3	0	1	1	0	13	3	0	0	7	5
At3g25870	unknown protein ;supported by full-length cDNA: Ceres:141813.	7.16	7.89	7.14	8.31	8.52	8.13	8.16	8.01	7.74	8.48	8.37	0	11	0	0	1	4	1	2	4	0	12	5	0	0	3	1
At3g26110	unknown protein ;supported by full-length cDNA: Ceres:10103.	7.88	10.05	6.54	8.69	9.01	9.38	8.78	8.36	8.97	10.41	9.35	0	0	0	0	0	0	0	0	1	0	22	8	0	0	8	0
At3g26200	cytochrome P450, putative contains Pfam profile: PF00067 cytochrome P450; supported by cDNA: gi_13430717_gb_AF360271.1_AF360271	7.31	7.69	7.66	6.27	6.15	6.2	5.85	6.33	6.25	6.81	6.82	0	3	0	0	0	0	0	1	2	0	19	3	0	0	2	0
At3g26290	cytochrome P450, putative contains Pfam profile: PF00067 cytochrome P450	9.08	9.55	10.05	9.42	10.55	10.59	8.67	10.27	8.45	7.28	7.68	0	2	0	0	0	1	0	4	0	0	14	3	0	0	5	0
At3g26450	major latex protein, putative similar to major latex protein type1 GB:CAA63026 [Arabidopsis thaliana]; supported by full-length cDNA: Ceres: 8841.	9.2	8.72	7.63	7.71	7.94	8.29	8.72	8.65	8.62	8.36	7.35	0	6	0	0	0	0	1	2	8	0	19	7	0	0	4	0
At3g26700	protein kinase, putative contains Pfam profile: PF00069 Eukaryotic protein kinase domain	7.32	6.91	6.55	6.66	6.28	6.26	6.9	6.78	6.27	5.57	5.4	0	2	0	0	0	1	0	1	3	0	5	4	0	0	4	1
At3g26860	putative self-incompatibility protein similar to self-incompatibility GB:CAA06689 [Papaver nudicaule] (Sex. Plant Reprod. 111, 192-198 (1998))	6.61	8.68	5.76	7.69	8.06	8.46	7.92	7.26	8.48	9.41	8.35	0	0	0	0	0	2	1	2	5	1	16	6	0	0	9	0
At3g27110	unknown protein contains Pfam profile:PF01435 Peptidase family M48;supported by full-length cDNA: Ceres:156849.	6.79	7.28	7.18	7.58	7.37	7.85	7.22	7.17	7.3	7.72	7.39	0	3	0	0	1	2	2	0	5	0	12	4	0	0	6	1
At3g27360	histone H3, putative similar to histone H3 GB:P05203 [Petroselinum crispum]; supported by cDNA: gi_14335141_gb_AY037250.1_	10.91	10.4	10.55	10.27	10.02	9.54	10.26	10.49	10.67	9.75	8.91	0	4	0	0	0	0	0	3	4	1	4	7	0	0	6	1
At3g27440	uridine kinase/uracil phosphoribosyl transferas, putative N-term half similar to uridine kinase GB:AAB50568 [Mus musculus] (Arch. Biochem. Biophys. 336 (1), 105-112 (1996)), C-term portion similar to uracil phosphoribosyl transferase GB:AAB60213 [Toxoplasma gondii]; unlikely two separate genes	5.88	6.52	6.03	6.66	7.09	7.04	7.03	6.04	6.95	7.47	6.83	0	3	0	0	0	1	1	1	2	0	7	5	0	0	1	1
At3g27660	oleosin isoform identical to oleosin isoform GB:S71286 from [Arabidopsis thaliana]; supported by full-length cDNA: Ceres: 19319.	6.34	6.4	6.59	7.47	7.65	8.02	7.54	7.43	6.88	7.2	6.96	1	1	0	0	0	3	0	1	4	0	16	5	0	0	3	1
At3g27690	putative chlorophyll A-B binding protein similar to chlorophyll A-B binding protein 151 precursor (LHCP) GB:P27518 from [Gossypium hirsutum];supported by full-length cDNA: Ceres:7700.	7.37	10.75	11.49	6.81	8.93	10.53	6.19	11.06	6.31	5.61	5.3	1	7	0	0	0	3	0	6	4	0	17	8	0	0	8	1
At3g27810	myb protein identical to ATMYB3 GB:BAA21618 from [Arabidopsis thaliana]	6.77	7.69	6.39	7.91	8.13	8.01	8.16	6.89	8.51	9.5	8.27	0	1	0	0	0	3	1	3	2	0	19	2	0	0	9	1
At3g27812	MYB family transcription factor (Atmyb3), putative 3' region identical to ATMYB3 GB:AB005888 [Arabidopsis thaliana]	9.03	10.06	8.66	10.34	10.49	10.46	10.58	9.21	10.82	11.75	10.85	1	2	0	0	0	1	0	2	3	1	11	14	0	0	2	0
At3g27812	MYB family transcription factor (Atmyb3), putative 3' region identical to ATMYB3 GB:AB005888 [Arabidopsis thaliana]	9.03	10.06	8.66	10.34	10.49	10.46	10.58	9.21	10.82	11.75	10.85	1	2	0	0	0	1	0	2	3	1	11	14	0	0	2	0
At3g27812	MYB family transcription factor (Atmyb3), putative 3' region identical to ATMYB3 GB:AB005888 [Arabidopsis thaliana]	9.03	10.06	8.66	10.34	10.49	10.46	10.58	9.21	10.82	11.75	10.85	1	2	0	0	0	1	0	2	3	1	11	14	0	0	2	0
At3g27870	P-type ATPase, putative similar to ATPase II GB:AAD34706 [Homo sapiens]	5.85	5.27	5.89	6.28	6.31	6.98	6.01	6.05	6.29	7.27	7.58	1	4	0	0	1	2	0	3	4	0	8	10	0	0	4	2
At3g28007	Expressed protein ; supported by full-length cDNA: Ceres: 22745.	8.04	8.53	8.5	9.96	10.47	10.44	9.77	8.99	10.37	11.54	11.24	0	4	0	0	0	0	1	3	6	0	34	5	0	0	4	1
At3g28150	hypothetical protein predicted by genemark.hmm	5.31	6.33	4.88	6.01	6.29	6.55	6.01	5.77	5.97	6.85	6.15	0	4	0	0	0	0	0	3	6	0	13	5	0	0	1	1
At3g28750	unknown protein	10.8	12.33	11.36	11.77	12.2	12.25	12.56	11.41	12.61	13.1	12.68	0	1	0	0	0	0	0	2	3	1	7	3	0	0	3	0
At3g28770	hypothetical protein	4.41	5.56	4.07	5.2	5.63	5.96	5.31	4.9	5.62	5.94	5.41	0	2	0	0	0	1	0	0	0	0	17	2	0	0	3	0
At3g28780	histone-H4-like protein similar to H41 gene for histone protein GB:X15142 GI:3204 [Physarum polycephalum]	10.06	11.35	10.48	11.12	11.57	11.48	11.77	10.68	11.29	11.94	11.81	0	0	0	0	0	2	1	0	2	1	13	7	0	0	4	0
At3g28790	unknown protein	10.93	12.27	11.88	11.9	12.45	12.37	12.62	11.44	12.69	13.12	12.55	0	1	0	0	0	4	0	0	2	0	6	8	0	0	2	1
At3g28810	hypothetical protein	7.1	9.62	8.1	9.27	9.81	9.75	9.5	8.33	9.36	10.22	9.27	0	1	0	0	0	1	1	0	4	0	13	7	0	0	5	0
At3g28830	hypothetical protein	10.63	11.78	11.25	11.5	12.03	11.99	12.02	11.03	12.11	12.57	11.96	0	1	0	0	0	3	2	0	5	0	14	7	0	0	2	0
At3g28840	unknown protein	9.6	11.26	10.42	10.97	11.5	11.55	11.69	10.54	11.42	12	11.56	0	3	0	0	0	2	0	2	1	0	26	5	0	0	5	0
At3g28960	hypothetical protein predicted by genemark	6.8	7.16	7.56	7.99	7.9	8.24	7.63	7.31	7.61	6.93	6.19	0	0	0	0	0	1	0	2	2	0	7	6	0	0	5	2
At3g28980	unknown protein	11.63	12.44	11.63	12.24	12.69	12.72	12.83	11.69	12.56	12.97	12.26	0	3	0	0	0	1	0	1	2	1	25	4	0	0	3	0
At3g29060	unknown protein	5.02	6.25	5.26	6.13	6.55	6.67	6.3	5.89	6.05	6.84	6.3	0	1	0	0	0	1	0	0	3	0	20	7	1	0	4	0
At3g29070	transmembrane trafficking protein, putative similar to GB:NP_006818 from [Homo sapiens], contains Pfam profile: PF01105 emp24/gp25L/p24 family	6.01	6.92	6.66	7.11	7.59	7.5	7.28	6.55	7.32	7.37	6.89	0	0	0	0	0	2	1	2	4	1	19	3	0	0	5	0
At3g29410	terpene synthase, putative similar to terpene synthase GB:CAA72074 from [Arabidopsis thaliana], contains Pfam profile: PF01397 terpene synthase family	5.72	5.89	6.53	6.79	5.95	5.94	5.61	6.69	5.43	4.68	5.22	0	0	0	0	0	0	0	0	1	0	30	7	0	0	8	1
At3g29575	hypothetical protein	8.13	8.02	8	8.57	9.15	9.37	9.31	8.71	9.81	10.84	10.82	2	9	0	0	0	3	0	8	7	0	10	5	0	0	6	4
At3g29590	Anthocyanin 5-aromatic acyltransferase, putative similar to Anthocyanin 5-aromatic acyltransferase GB:BAA74428 from [Gentiana triflora]	5.55	4.57	4.4	4.77	4.58	4.54	4.53	4.75	4.18	4.19	4.49	0	0	0	0	0	2	0	0	1	0	17	4	0	0	9	2
AT3G42640	plasma membrane H+-ATPase-like protein plasma membrane H+-ATPase LHA4 - Lycopersicon esculentum, EMBL:U72148	8.91	10.23	9.21	9.84	10.23	10.21	10.09	9.28	10.18	11.1	10.51	0	3	0	0	0	0	0	2	3	0	9	3	0	0	4	1
At3g42670	putative protein putative DNA-helicase xnp-1 - Caenorhabditis elegans, EMBL:AF134186	7.49	6.47	6.39	7.23	6.7	6.06	7.09	6.22	6.63	5.71	6.05	0	1	0	0	0	2	0	0	3	0	7	8	0	0	7	3
At3g43120	putative protein INDOLE-3-ACETIC ACID INDUCED PROTEIN ARG7, Vigna radiata, gb:P32295;supported by full-length cDNA: Ceres:16897.	7.05	8.68	7.52	7.83	8.37	8.45	8.23	7.66	8.43	9.35	8.86	0	3	0	0	0	1	0	1	1	0	15	4	0	0	7	0
At3g43270	pectinesterase -like protein PECTINESTERASE PPE8B PRECURSOR, Prunus persica, SWISSPROT:PME_PRUPE	6.73	7.82	7.5	8.52	8.78	8.83	8.66	7.84	9.03	9.84	9.15	0	3	0	0	0	2	0	0	1	0	16	6	0	0	4	2
At3g43430	putative protein RING-H2 zinc finger protein ATL4 - Arabidopsis thaliana, EMBL:AF132014;supported by full-length cDNA: Ceres:3137.	5.72	6.12	5.9	6.04	6.1	6.38	6.88	5.56	6.45	6.28	5.77	0	3	0	0	0	3	0	2	6	0	12	7	0	0	6	2
At3g43670	amine oxidase -like protein amine oxidase, Canavalia lineata, EMBL:AF172681	4.94	5.14	6.02	6.16	5.6	5.53	5.2	5.46	5.18	4.69	5.01	0	1	0	0	0	2	0	0	3	1	20	6	0	0	12	0
At3g43860	cellulase-like protein cellulase, Sambucus nigra, EMBL:X74290	6.18	8.6	5.47	7.67	7.92	8.44	7.35	7.24	7.88	9.36	8.47	0	4	0	0	0	1	0	2	4	0	9	3	0	0	3	0
At3g44050	kinesin -like protein KLP2 protein, Xenopus laevis, PIR:T30335	7.71	7.25	7.32	7.59	7	6.57	7.08	7.31	7.2	6.18	6.1	0	3	0	0	0	1	0	2	0	0	8	5	0	0	4	0
At3g44260	CCR4-associated factor 1-like protein CAF1_MOUSE CCR4-ASSOCIATED FACTOR 1 - Mus musculus, SWISSPROT:CAF1_MOUSE; supported by cDNA: gi_15292828_gb_AY050848.1_	6.55	5.75	8.1	5.85	5.43	5.89	7.39	5.87	8.56	6.8	5.99	0	1	0	0	0	0	0	2	3	0	17	9	0	0	5	1
At3g44320	nitrilase 3 ;supported by full-length cDNA: Ceres:36242.	7	6.38	5.9	5.99	6.2	6.07	7	6.08	6.75	6.67	5.98	0	4	0	0	0	0	0	3	6	0	27	9	0	0	5	1
At3g44370	putative protein AtOXA1, Arabidopsis thaliana, EMBL:AB035892	5.09	5.68	5.68	6.1	5.81	5.89	5.6	5.68	5.95	5.99	5.92	0	1	0	0	0	1	0	1	3	1	15	11	0	0	9	0
At3g44450	putative protein	5.03	6.76	6.51	5.24	5.92	7.36	4.74	7.41	4.57	4.46	4.27	0	3	0	0	0	2	0	1	1	0	24	6	0	0	2	1
At3g44735	Expressed protein ; supported by full-length cDNA: Ceres: 41162.	9.5	9.19	9.27	8.35	8.38	9.04	9.1	8.99	9.28	8.76	8.62	0	1	0	0	0	0	0	0	6	1	9	4	0	0	8	1
At3g45010	carboxypeptidase precursor-like protein carboxypeptidase Y-like protein, Arabidopsis thaliana, EMBL:M81130; supported by cDNA: gi_15215795_gb_AY050427.1_	10.22	10.28	10.72	10.78	10.95	11.23	10.82	10.36	10.96	11.09	9.95	0	2	0	0	0	1	0	1	5	0	18	4	0	0	4	1
At3g45280	putative protein syntaxin 8 - Homo sapiens, EMBL:AF115323; supported by cDNA: gi_13811649_gb_AF355758.1_AF355758	6.88	7.69	6.61	7.33	7.88	7.94	7.74	7.19	7.82	8.28	7.42	0	1	0	0	0	0	0	0	6	0	19	4	0	0	7	3
At3g45600	putative protein senescence-associated protein 5 (SA5) - Hemerocallis hybrid cultivar, EMBL:AF082030; supported by full-length cDNA: Ceres: 11427.	7.5	7.9	7.99	8.29	8.85	8.96	8.27	8.25	7.95	8.48	7.89	1	4	0	0	1	0	1	2	8	0	16	11	0	0	4	2
At3g45930	Histone H4 - like protein histone H4, Zea mays, PIR:HSZM4;supported by full-length cDNA: Ceres:22146.	11.32	10.77	10.62	10.73	10.52	10.14	10.76	10.82	11.01	10.12	9.23	0	1	0	0	0	3	0	3	6	0	10	5	0	0	7	1
At3g45970	putative protein cim1 induced allergen, Glycine max, EMBL:U03860;supported by full-length cDNA: Ceres:27534.	8.54	7.95	7.85	6.91	7.52	7.48	8.19	6.49	8.97	9.29	8.4	0	4	0	0	0	0	0	1	2	0	11	3	0	0	8	1
At3g46130	Myb DNA binding protein -like MYB59, Arabidopsis thaliana, EMBL:AF062894; supported by cDNA: gi_9864078_gb_AF272733.1_AF272733	5.02	4.63	3.83	3.9	3.9	4.04	3.95	4.4	3.79	3.82	3.89	0	1	0	0	0	2	0	1	4	0	9	8	0	0	5	3
At3g46520	actin 12	7.18	8.37	7.77	8.22	8.82	8.73	8.52	7.96	8.78	9	8.23	1	1	0	0	0	0	0	1	5	0	5	7	0	0	4	1
At3g46540	putative protein mitotic phosphoprotein 90 - Xenopus laevis, EMBL:U95102;supported by full-length cDNA: Ceres:114884.	8.54	8.07	7.68	7.87	7.48	7.66	7.64	7.96	7.75	6.94	6.97	0	1	0	0	1	0	0	2	4	0	9	7	0	0	1	0
At3g46600	scarecrow-like protein scarecrow-like 11 - Arabidopsis thaliana, EMBL:AF036307;supported by full-length cDNA: Ceres:35201.	6.71	6.55	8.37	5.64	5.96	6.19	6.76	5.83	8.61	7.21	6.89	0	1	0	0	0	1	0	3	3	1	21	5	0	0	1	1
At3g46750	hypothetical protein	5.18	6.38	5.45	6.38	6.78	6.73	6.5	5.86	6.7	7.21	6.41	0	3	0	0	1	2	0	2	5	0	2	4	0	0	5	0
At3g46780	putative protein ; supported by cDNA: gi_13605913_gb_AF367356.1_AF367356	9.2	10.38	10.56	9.87	10.1	10.32	9.28	10.42	9.7	9.19	8.87	1	5	0	0	0	2	0	0	4	0	12	4	0	0	8	3
At3g46880	hypothetical protein	5.24	5.36	4.3	3.93	4.05	4.2	4.8	4.25	4.11	4.07	4.16	0	1	0	0	0	1	1	1	4	2	8	3	0	0	3	1
At3g46900	copper transport protein - like protein copper transporter protein Arabidopsis thaliana,PID:g1082054	6.42	5.67	5.61	5.06	5.66	5.59	6.35	6.18	5.55	6.01	5.42	0	0	0	0	0	3	0	1	1	0	19	10	0	0	3	1
At3g46970	starch phosphorylase H (cytosolic form) - like protein starch phosphorylase H, cytosolic isoform, Vicia faba, PIR:T12091; supported by cDNA: gi_15983802_gb_AY056807.1_	10.91	9.83	10.41	11.94	11.73	10.73	11.06	10.23	11.05	10.66	11.28	0	4	0	0	0	0	0	2	2	0	7	8	0	0	4	2
At3g47160	RNA-binding protein-like protein various RNA-binding proteins;supported by full-length cDNA: Ceres:9763.	8.61	8.07	8.3	9.16	9.68	8.89	8.82	7.75	9.13	9.97	9.89	1	1	0	0	0	0	0	1	5	0	28	7	0	0	9	0
At3g47340	glutamine-dependent asparagine synthetase ; supported by cDNA: gi_16930406_gb_AF419557.1_AF419557	7.45	9.18	9.12	9.01	9.5	9.78	8.83	8.55	9.83	11.56	9.89	0	4	0	0	0	1	1	4	10	0	20	8	0	0	9	0
At3g47420	putative protein sn-glycerol-3-phosphate permease - Haemophilus influenzae,PID:g3603157; supported by cDNA: gi_13430515_gb_AF360170.1_AF360170	7.89	8.94	8.94	8.42	8.39	9.1	9.04	9.15	8.95	9.25	9.59	0	3	0	0	0	2	0	2	3	1	17	3	0	0	3	2
At3g47430	putative protein PMP31 protein - Candida boidinii,PIR2:S50280;supported by full-length cDNA: Ceres:28351.	8.23	8.43	7.82	7.17	7.34	8.27	7.86	8.46	7.55	8.22	8.8	0	7	0	0	0	0	0	2	4	0	14	7	0	0	7	1
At3g47440	aquaporin-like protein aquaporin - Vernicia fordii,PID:g3249565	7.68	8.92	8.05	8.46	9.01	8.97	8.89	8.28	8.9	9.14	8.55	0	4	0	0	0	1	0	1	3	0	13	4	0	0	2	0
At3g47470	CHLOROPHYLL A-B BINDING PROTEIN 4 PRECURSOR homolog CHLOROPHYLL A-B BINDING PROTEIN 4 PRECURSOR (LHCI TYPEIII CAB-4) - Arabidopsis thaliana, SWISSPROT:CB24_ARATH;supported by full-length cDNA: Ceres:2531.	11.92	13.11	13.12	12	12.77	13.03	11.71	13.04	11.85	11.75	11.7	0	1	0	0	0	0	0	1	7	0	7	7	0	0	7	0
At3g47500	H-protein promoter binding factor-2a ;supported by full-length cDNA: Ceres:113639.	6.5	9.06	9.63	7.76	8.45	9.67	6.94	9.67	6.98	7.14	6.72	0	1	0	0	0	1	0	0	0	0	22	6	0	0	2	0
At3g47800	aldose 1-epimerase - like protein aldose 1-epimerase, Nicotiana tabacum, PIR:T01933;supported by full-length cDNA: Ceres:119313.	9.07	8.14	7.42	8.41	8.36	7.92	8.4	7.37	8.13	8.19	7.92	0	2	0	0	0	0	0	3	2	0	8	6	0	0	4	0
At3g47860	putative protein ; supported by cDNA: gi_14334983_gb_AY035165.1_	10.9	9.52	9.89	10.68	10.7	9.88	10.42	9.72	10.35	9.91	10.31	0	3	0	0	0	0	1	1	4	0	5	3	0	0	8	1
At3g48100	response reactor 2 (ATRR2) ; supported by cDNA: gi_3273197_dbj_AB010916.1_AB010916	7.19	7.16	6.34	6.08	6.1	5.88	7.21	6.84	6.51	5.5	5.62	0	1	0	0	0	0	0	3	5	0	3	8	0	0	4	0
At3g48490	hypothetical protein	8.52	8.15	7.97	7.67	7.4	7.32	7.94	8.22	7.83	6.71	6.09	0	3	0	0	0	1	0	2	4	0	12	4	0	0	4	0
At3g48510	hypothetical protein ;supported by full-length cDNA: Ceres:124275.	5.58	5.86	5.21	6.56	6.85	6.78	6.41	5.99	6.97	8.84	8.86	2	4	0	0	0	3	1	2	4	0	15	4	0	0	1	2
At3g49160	pyruvate kinase -like protein various pyruvate kinases from procaryotes	6.29	8.08	8.48	7.44	7.18	7.69	7.4	7.9	6.93	6.97	6.43	0	2	0	0	0	2	0	4	1	0	8	7	0	0	3	0
At3g49760	bZIP transcription factor - like protein bZIP DNA-binding protein, Lycopersicon esculentum, EMBL:AF176641;supported by full-length cDNA: Ceres:14432.	3.53	3.73	3.79	4.08	4.26	3.94	4.74	3.77	4.71	5.23	4.39	1	5	0	0	2	1	1	3	3	0	10	10	0	0	1	0
At3g49780	putative protein ; supported by full-length cDNA: Ceres: 40302.	5.04	5.3	5.15	5.42	5.37	4.95	6.75	4.53	5.92	5.7	4.94	0	2	0	0	0	1	0	2	7	0	17	3	0	0	6	0
At3g49940	putative protein hypothetical protein - Arabidopsis thaliana, EMBL:CAB38293;supported by full-length cDNA: Ceres:17840.	7.2	7.07	7.35	6.35	6.24	6.04	6.67	6.97	6.73	5.57	5.47	0	1	0	0	0	0	0	1	1	0	15	7	0	0	5	0
At3g50060	R2R3-MYB transcription factor ; supported by cDNA: gi_15983427_gb_AF424588.1_AF424588	8.91	7.91	10.14	8.02	7.75	8.17	9.01	8.3	10.26	7.68	7.17	0	3	0	0	0	0	0	4	2	0	7	4	0	0	1	0
At3g50270	anthranilate N-hydroxycinnamoyl/benzoyltransferase - like protein anthranilate N-hydroxycinnamoyl/benzoyltransferase, Dianthus caryophyllus	8.23	7.99	7.67	7.02	6.96	7.07	7.64	8.03	6.96	6.07	5.93	0	1	0	0	0	0	1	0	6	0	6	3	0	0	6	0
At3g50480	hypothetical protein ; supported by cDNA: gi_13605735_gb_AF361849.1_AF361849	6.42	5.61	5.44	5.77	5.62	5.53	5.3	5.59	5.24	5.41	5.38	0	3	0	0	0	0	1	2	3	1	11	9	0	0	5	2
At3g50540	hypothetical protein	6.45	5.3	5.07	5.7	5.42	5.42	5.42	5.08	5.12	5.51	5.6	0	0	0	0	0	3	1	1	6	0	6	5	0	0	4	0
At3g50650	scarecrow-like 7 (SCL7)	6.72	6.43	7.1	7.75	7.41	6.72	7.5	5.97	7.83	7.67	7.46	1	6	0	0	0	2	0	0	3	1	5	4	0	0	11	1
At3g50700	zinc finger protein zinc finger protein ID1, Zea mays, EMBL:AF058757	7.75	6.85	7.23	7.15	6.9	6.44	7.13	7.06	7.01	6.32	6.16	0	2	0	0	0	1	0	2	3	0	11	7	0	0	11	1
At3g50760	putative protein UDP-glucose:(glucosyl) LPS alpha1,3-glucosyltransferase WaaO, E.coli, EMBL:AF019746	5.18	5.11	5.49	6.23	6.51	6.42	5.67	6.09	5.78	6.74	6.57	0	5	0	0	1	1	0	5	7	0	10	5	0	0	5	0
At3g50970	dehydrin Xero2 ; supported by cDNA: gi_15809983_gb_AY054260.1_	4.68	4.66	6.69	9.25	10.3	9.87	6.82	5.85	9.52	11.5	11.34	0	3	0	0	1	2	1	1	4	0	9	7	0	1	3	0
At3g51070	putative protein several hypothetical proteins - Arabidopsis thaliana and Oryza sativa	5.86	6.7	6.94	7.02	7.41	7.46	7.65	6.41	7.78	7.85	7.51	0	1	0	0	0	0	1	1	6	0	14	5	0	0	2	0
At3g51110	crooked neck-like protein crooked neck protein (CRN) - Drosophila melanogaster, SWISSPROT:CRN_DROME; supported by cDNA: gi_15293116_gb_AY050992.1_	4.85	5.58	6.4	6.08	5.8	6.05	5.64	5.14	6.45	7.25	7.16	0	0	0	0	1	0	0	1	2	0	6	6	0	0	2	1
At3g51280	MS5-like protein	8.67	8.22	8.22	8.44	7.8	7.65	8.07	8.47	7.99	6.72	6.34	0	1	0	0	0	0	0	0	7	0	8	3	0	0	3	1
At3g51400	putative protein various predicted proteins, Arabidopsis thaliana;supported by full-length cDNA: Ceres:14797.	4.99	5.34	5.34	5.66	6.8	5.85	5.33	4.65	5.48	5.86	5.62	1	3	0	0	0	1	0	3	4	1	8	4	0	0	9	2
At3g51410	putative protein various predicted proteins, Arabidopsis thaliana	5.54	5.22	5.38	6.48	7.04	6.66	6.34	5.35	6.15	6.05	5.83	0	2	0	0	0	0	1	2	5	0	11	9	0	0	0	0
At3g51450	mucin -like protein hemomucin, Drosophila melanogaster, EMBL:DM42014;supported by full-length cDNA: Ceres:38956.	9.02	8.05	7.99	9.1	8.93	7.28	8.02	7.91	7.46	5.88	5.85	0	2	0	0	0	2	0	2	2	0	4	7	0	0	3	0
At3g51490	sugar transporter-like protein sugar transporter, Arabidopsis thaliana, EMBL:Z50752	7.67	8.39	8.42	8.54	9.03	9.03	8.74	8.18	8.82	8.85	8.4	0	1	0	0	3	0	0	0	4	1	4	5	0	0	2	0
At3g51750	hypothetical protein	4.84	5.09	4.66	5.18	5.49	6.24	5.16	6.01	5.84	7.35	8.29	1	5	0	0	1	1	0	2	5	1	10	7	0	0	1	0
At3g51895	sulfate transporter ATST1 ; supported by cDNA: gi_2285884_dbj_D89631.1_D89631	9.29	9.86	10.32	9.54	9.84	10.51	9.62	9.94	9.49	9.8	9.98	0	5	0	0	1	1	1	3	4	0	10	3	0	0	4	0
At3g51920	putative calmodulin calmodulin - Tetrahymena pyriformis (SGC5),PIR1:MCTE; supported by cDNA: gi_14190470_gb_AF380635.1_AF380635	7.19	8.61	8.7	6.71	7.19	8.53	6.89	9.03	6.87	6.96	7.64	0	1	0	0	0	0	0	1	1	0	5	6	0	0	3	1
At3g52000	serine-type carboxypeptidase like protein serine-type carboxypeptidase (EC 3.4.16.1) II-3 -Hordeum vulgare,PIR2:S44191	4.79	7.68	4.38	6.47	6.86	7.23	5.99	5.86	6.18	7.82	6.85	0	1	0	0	0	3	0	2	3	0	19	8	0	0	2	0
At3g52110	putative protein	9.01	8.42	8.29	8.56	8.02	7.92	8.27	8.63	8.2	7.8	7.97	1	5	0	0	0	0	0	3	4	0	6	8	0	0	3	2
At3g52460	putative protein extensin -Nicotiana tabacum,PID:g296617	4.84	6.28	4.65	5.51	5.85	6.15	5.93	5.25	4.96	5.58	5.65	0	0	0	0	0	2	0	0	2	0	7	8	0	0	1	0
At3g52600	beta-fructofuranosidase	6.47	8.81	6.27	8	8.23	8.57	7.37	7.3	8.38	9.43	8.54	0	5	0	0	0	3	0	2	3	1	11	6	0	0	8	0
At3g52640	hypothetical protein	4.29	4.48	5.74	5.65	5.54	5.27	4.88	4.57	6.38	6.13	5.1	0	1	0	0	0	0	0	0	3	0	23	9	0	0	3	0
At3g52720	carbonic anhydrase (CAH1) ; supported by cDNA: gi_15450772_gb_AY054466.1_	6.44	8.05	7.1	5.25	5.74	6.89	6.8	7.78	6.24	6.04	5.72	0	5	0	0	0	0	0	1	3	2	12	4	0	0	5	0
At3g52780	purple acid phosphatase-like protein purple acid phosphatase precursor, Phaseolus vulgaris, EMBL:PVPAPHOSP	4.87	4.98	5.4	5.54	6.05	6.36	6.13	5.42	5.97	7.29	6.13	0	0	0	0	0	0	0	1	4	0	18	7	0	0	6	0
At3g52800	zinc finger - like protein zinc finger protein 216, Homo sapiens, EMBL:AF062072; supported by cDNA: gi_14596166_gb_AY042871.1_	8.8	9.14	9.52	9.43	9.38	9.76	9.85	8.98	10.55	10.82	10.37	0	4	0	0	0	2	1	3	4	2	9	5	0	0	5	0
At3g52810	purple acid phosphatase-like protein purple acid phosphatase precursor, Glycine max, EMBL:AF200824	8.55	8.73	9.34	9.38	9.65	9.76	9.5	8.92	9.35	9.13	8.63	0	1	0	0	1	0	1	0	2	0	11	6	0	0	3	0
At3g53080	putative protein BETA-GALACTOSIDASE PRECURSOR. Lycopersicon esculentum, gb:P48980;supported by full-length cDNA: Ceres:251590.	6.65	7.43	7.05	7.18	7.8	7.42	7.88	6.95	7.97	8.02	7.54	0	3	0	0	0	2	0	1	4	0	11	7	0	0	4	1
At3g53190	pectate lyase -like protein pectate lyase, Musa acuminata, EMBL:MAPEL;supported by full-length cDNA: Ceres:119092.	10.91	10.96	10.89	10.52	9.84	9.79	10.03	10.79	10.28	8.56	7.75	0	4	0	0	0	1	3	2	4	0	15	9	0	0	6	0
At3g53220	thioredoxin -like protein cop c2, Coprinus comatus, EMBL:CCO24279;supported by full-length cDNA: Ceres:260075.	6.56	5.67	5.87	6.53	6.03	5.45	5.65	5.89	6.16	5.19	5.65	0	1	0	0	0	1	0	0	1	0	7	4	0	0	5	1
At3g53300	CYTOCHROME P450-like protein CYTOCHROME P450 71B5, Arabidopsis thaliana, SWISSPROT:C7B5_ARATH; supported by cDNA: gi_15810490_gb_AY056284.1_	4.02	4.4	3.83	4.21	5.74	6.59	4.17	4.38	7.68	10.63	7.96	1	2	0	0	0	2	0	1	3	0	14	10	0	0	2	2
At3g53510	ABC transporter -like protein breast cancer resistance protein (BCRP), Homo sapiens, EMBL:AF098951	4.69	5.96	5.11	6.91	6.95	7	6.23	6.18	6.56	7.63	6.45	0	3	0	0	0	1	1	5	5	0	14	7	0	0	9	1
At3g53650	histone H2B - like protein histone H2B-2, Lycopersicon esculentum, PIR:T06389	8.23	8.11	7.85	8.01	7.43	7.13	7.81	8.55	8.05	6.8	5.91	0	3	0	0	0	2	0	1	3	0	5	5	0	0	3	3
At3g53980	putative protein hypothetical protein At2g37870 - Arabidopsis thaliana, EMBL:AC007661;supported by full-length cDNA: Ceres:5920.	8.01	8.09	8.14	8.66	10.12	10.62	9.3	9.36	10.35	11.43	12.28	0	0	0	0	0	3	0	1	3	0	6	7	0	0	6	1
At3g54390	putative protein predicted proteins, Arabidopsis thaliana;supported by full-length cDNA: Ceres:106702.	6.88	7.47	6.82	7.18	7.36	7.88	7.37	7.8	7.34	7.93	8.42	0	0	0	0	0	2	0	0	5	0	10	4	0	0	3	1
At3g54430	putative protein lateral root primordia (LRP1) - Arabidopsis thaliana, EMBL:AT24702; supported by cDNA: gi_15450614_gb_AY052675.1_	8.16	7.63	7.44	7.33	7.22	6.99	7.77	7.62	7.15	6.48	6.95	0	0	0	0	0	1	3	1	15	1	9	6	0	0	7	0
At3g54490	RNA polymerase 24kDa subunit -like protein RNA polymerase subunit, Arabidopsis thaliana,EMBL:AF019248	5.36	6.05	6.63	6.29	6.41	6.34	5.74	6.26	6.07	5.34	5.15	0	2	0	0	1	2	0	2	4	0	2	8	0	0	5	1
At3g54500	putative protein	6.37	10.34	10.03	6.58	7.86	9.88	6.86	9.95	6.54	6.95	7.34	1	4	0	0	0	0	0	1	4	0	9	8	0	0	7	0
At3g54510	putative protein Various predicted proteins, Arabidopsis thaliana	4.58	5.46	5.19	5.18	5.66	5.68	5.33	4.9	5.21	5.47	5.3	0	1	0	0	0	0	0	1	3	0	8	9	0	0	6	0
At3g54800	putative protein various predicted proteins, Arabidopsis thaliana	6.47	8.53	5.44	7.73	7.79	8.22	6.99	6.89	7.59	8.91	7.91	0	1	0	0	0	2	0	0	1	0	10	11	0	0	4	0
At3g54890	chlorophyll a/b-binding protein ; supported by cDNA: gi_13265500_gb_AF324692.2_AF324692	11.6	13.22	13.41	12.22	12.94	13.1	11.74	13.4	11.66	11.42	11.69	0	3	0	0	1	0	1	1	7	0	4	5	0	0	8	3
At3g55020	putative protein KIAA0882 protein, Homo sapiens, EMBL:AB020689; supported by cDNA: gi_15810197_gb_AY056113.1_	5.15	5.42	7.31	6.07	6.01	6.26	5.47	5.35	7.31	7.4	6.72	0	3	0	0	1	1	0	1	4	0	6	7	0	0	9	0
At3g55100	ABC transporter - like protein ATP-binding cassette-sub-family G-member 2, Mus musculus, EMBL:AF140218	6.48	6.55	6.59	7.01	7.28	7.44	7.58	6.64	7.36	6.82	4.87	0	4	0	0	0	0	1	2	1	0	12	7	0	0	8	0
At3g55180	lipase -like protein monoglyceride lipase, Mus musculus, EMBL:MMMGLYLIP	5.39	6.44	4.94	5.71	6.04	6.49	6.13	5.48	6.53	7.25	6.6	0	3	0	0	0	0	1	2	6	1	11	11	0	0	3	0
At3g55190	lipase -like protein monoglyceride lipase, Mus musculus, EMBL:MMMGLYLIP	4.28	5.34	4.58	5.29	5.64	5.84	5.62	4.73	5.59	6.22	5.56	0	4	0	0	0	2	0	1	3	0	3	6	0	0	3	1
At3g55310	beta-ketoacyl-ACP reductase - like protein beta-ketoacyl-ACP reductase, Cuphea lanceolata, EMBL:X64566	8.55	9.37	9.16	10.01	10.03	10.26	9.59	9.46	10.19	11.3	10.25	0	3	0	0	0	1	0	2	3	0	9	6	0	0	5	0
At3g55560	putative protein AT-hook protein 1 (AHP1), Arabidopsis thaliana, EMBL:ATAHP1;supported by full-length cDNA: Ceres:207314.	6.82	6.52	6.71	5.86	6.02	5.8	6.17	6.6	6.32	6.42	6.97	0	3	0	0	0	2	0	2	2	0	11	12	0	0	3	1
At3g55610	delta-1-pyrroline-5-carboxylate synthetase	9.11	9.57	10	10.62	11.57	11.82	10.93	10.23	12.06	13.3	13.2	0	1	0	0	1	2	1	0	5	0	16	7	0	0	4	1
At3g55660	putative protein various predicted proteins, Arabidopsis thaliana	8.05	7.56	7.72	7.96	7.19	7.02	7.58	7.84	7.24	6.22	6.23	1	3	0	0	0	2	0	3	2	0	12	8	0	0	3	3
At3g55760	putative protein predicted protein, Arabidopsis thaliana	8.37	8.48	8.36	9.73	9.66	8.89	8.77	8.78	8.14	7.5	8.05	0	0	0	0	1	1	0	0	2	0	9	9	0	0	1	1
At3g55870	anthranilate synthase alpha-1 chain - like protein anthranilate synthase alpha subunit, Ruta graveolens, EMBL:RGANTSYNB; supported by cDNA: gi_15983473_gb_AF424611.1_AF424611	5.03	5.92	4.4	6.36	6.26	6.63	5.33	5.16	5.85	7.73	6.39	0	1	0	0	0	0	0	0	3	0	21	10	0	0	7	2
At3g56080	putative protein several hypothetical proteins - different plant species; supported by cDNA: gi_16604698_gb_AY059794.1_	6.62	7.25	7.51	7.25	7.74	8.34	7.6	7.56	7.31	7.57	7.06	0	2	0	0	0	0	0	2	8	0	10	13	0	0	5	0
At3g56170	putative protein protein of unknown function - Corydalis sempervirens, EMBL:X63595; supported by cDNA: gi_7684291_dbj_D84226.1_D84226	8.1	8.46	8.48	9.1	9.23	9.44	8.93	8.66	8.81	9.08	8.69	0	1	0	0	0	0	0	2	6	0	9	13	0	0	3	0
At3g56240	copper homeostasis factor ;supported by full-length cDNA: Ceres:16647.	11.4	11.3	10.66	10.27	10.72	10.61	11.86	11.28	11.44	12.21	11.52	0	2	0	0	0	1	1	3	2	1	13	6	0	0	11	0
At3g56290	putative protein	8.16	8.94	8.39	6.94	7.19	8.57	7.66	8.87	7.18	7.33	7.6	0	1	0	0	0	0	0	4	5	0	10	8	0	0	3	2
At3g56360	putative protein unknown protein 110K5.12 - Sorghum bicolor, TREMBL:AF124045_5;supported by full-length cDNA: Ceres:142358.	9.42	8.72	7.9	8.22	8.45	8.68	8.68	8.6	9.07	9.6	9.09	1	7	0	0	0	0	1	5	2	0	10	6	0	0	7	0
At3g56400	DNA-binding protein-like DNA-binding protein 4 WRKY4 - Nicotiana tabacum, EMBL:AF193771;supported by full-length cDNA: Ceres:34847.	8.54	7.18	10.1	7.88	6.59	7.19	6.99	7.55	10.51	6.65	5.85	0	4	0	0	0	1	0	0	5	0	20	4	0	0	12	0
At3g56600	putative protein hypothetical protein At2g40850 - Arabidopsis thaliana, EMBL:AC002409	5.25	7.41	5.86	6.54	6.87	6.79	6.88	5.97	6.69	8.01	7.41	0	5	0	0	0	1	0	2	5	0	8	2	0	0	2	0
At3g57010	putative protein strictosidine synthase (EC 4.3.3.2) - Rauvolfia mannii (fragment); supported by cDNA: gi_13877836_gb_AF370181.1_AF370181	6.46	7.57	7.21	7.62	8.44	8.48	7.89	7.84	8.18	9.15	8.84	1	3	0	0	0	0	0	0	3	0	33	5	0	0	5	0
At3g57020	putative protein strictosidine synthase (EC 4.3.3.2) - Rauvolfia mannii (fragment);supported by full-length cDNA: Ceres:98698.	7.44	8.1	7.96	6.2	6.6	7.81	6.56	7.97	6.73	7.75	7.56	0	9	0	0	0	0	0	4	3	1	19	6	0	0	8	0
At3g57140	putative protein several hypothetical proteins - Saccharomyces cerevisiae	4.58	5.61	5.25	5.45	5.59	5.61	5.33	4.81	5.81	6.17	5.73	0	2	0	0	0	1	0	0	0	0	3	3	0	0	5	0
At3g57360	hypothetical protein	7.31	6.46	6.02	6.76	6.55	6.25	6.48	6.49	6.81	6.38	6.88	0	0	0	0	0	2	0	5	4	0	3	8	0	0	6	1
At3g57510	endo-polygalacturonase	6.48	6.87	5.76	7.62	7.56	7.62	8.52	6.97	8.14	9.19	8.58	0	3	0	0	0	0	0	2	2	0	5	12	0	0	5	0
At3g57680	carboxyl terminal protease - like protein carboxyl terminal protease, Nostoc punctiforme, AF022823	6.8	6.87	7.02	7.56	7.77	8.32	7.28	7.05	7.23	7.72	7.1	1	5	0	0	0	2	1	4	5	0	5	3	0	0	9	1
At3g57930	putative protein hypothetical protein T24P15.10 - Arabidopsis thaliana, PIR:T00928	8.6	7.52	7.45	7.62	7.15	7.15	7.68	7.57	7.54	6.96	7.31	0	2	0	0	0	0	0	2	2	1	6	9	0	0	3	0
At3g58060	putative protein hypothetical protein F12L6.11 - Arabidopsis thaliana, PIR:T00555	6.69	6.71	7.2	8.36	8.78	8.38	8.09	7.1	8.03	8.34	7.52	1	4	0	0	0	2	1	3	4	0	12	8	0	0	2	0
At3g58160	myosin heavy chain MYA3	5.26	6.02	6	6.27	6.57	6.54	6.5	5.89	6.14	6.36	6.27	0	1	0	0	0	0	0	2	1	0	5	4	0	0	3	1
At3g58620	putative protein At2g42580 - Arabidopsis thaliana, EMBL:AC007087	8.06	7.7	7.64	7.19	7.02	7.35	7.61	7.41	7.3	7.03	6.71	0	0	0	0	0	0	1	2	3	0	13	5	0	0	5	0
At3g59060	putative protein phytochrome-associated protein 3 - Arabidopsis thaliana, EMBL:AF088280	5.53	8.19	8.81	6.62	7.43	8.25	6.51	8.63	6.17	5.85	5.68	1	2	0	0	0	0	0	3	5	0	10	5	0	0	7	0
At3g59400	putative protein hypothetical protein 238 - Porphyra purpurea, PIR:S73123	9.7	10.68	10.58	8.61	9.22	10.19	8.9	10.81	8.83	8.33	8.73	0	2	0	0	0	0	0	1	2	1	8	10	0	0	6	1
At3g59480	fructokinase-like protein fructokinase - Lycopersicon esculentum, EMBL:LEU62329; supported by full-length cDNA: Ceres: 24751.	7.86	8.17	8.43	8.21	8.8	8.92	8.2	8.35	9.05	9.44	9.02	0	3	0	0	0	2	0	0	2	0	11	3	0	0	11	0
At3g59830	putative protein SERINE/THREONINE-PROTEIN KINASE CTR1 - Arabidopsis thaliana, EMBL:L08789	4.32	5.47	4.27	4.92	5.43	5.55	4.98	4.57	5.2	5.92	4.99	0	2	0	0	1	1	0	2	3	0	6	9	0	0	4	1
At3g59940	putative protein unknown protein At2g44130 - Arabidopsis thaliana, EMBL:AC004005;supported by full-length cDNA: Ceres:8014.	7.54	8.24	9.81	7.27	8.12	8.74	7.62	7.98	9.43	10.6	10.38	0	2	0	0	1	0	1	1	4	0	7	5	0	0	11	1
At3g60100	citrate synthase-like protein citrate synthase DcCS - Daucus carota, EMBL:AB017159	7.42	7.87	7.95	8.11	8.46	8.54	8.05	7.69	8.38	8.23	7.74	0	2	0	0	1	1	0	2	4	0	16	6	0	0	9	2
At3g60570	putative protein cim1 protein, Glycine max, PIR:S48032	5.65	7.29	5.43	6.26	6.51	6.98	6.04	6.37	6.42	7.53	6.85	0	1	0	0	0	0	0	0	1	0	20	3	0	0	4	0
At3g60780	putative protein various predicted proteins, Arabidopsis thaliana;supported by full-length cDNA: Ceres:266001.	6.21	7.49	5.75	7.51	7.42	7.76	6.58	6.77	6.93	7.9	6.96	0	4	0	0	0	1	0	2	3	0	12	6	0	0	4	0
At3g61160	shaggy-like kinase beta	7.58	9.61	7.4	8.87	9.24	9.54	8.6	8.1	8.96	10.19	9.26	0	3	0	0	0	0	0	2	1	0	8	7	0	0	2	0
At3g61210	putative protein embryonic abundant protein EMB34 - Picea glauca, EMBL:L47672	5.38	6.23	6.05	6	6.41	6.56	6.16	5.81	6.28	7.33	7.21	0	4	0	0	0	0	0	1	1	0	5	4	0	0	6	0
At3g61230	LIM domain protein LIM domain protein PLIM-2 - Helianthus annuus, EMBL:AF047353	6.64	8.24	6.59	7.94	8.16	8.49	7.82	7.19	8.36	9.1	8.38	0	1	0	0	0	1	0	1	1	0	11	3	0	0	4	3
At3g61580	delta-8 sphingolipid desaturase ;supported by full-length cDNA: Ceres:34427.	9.97	10.42	10.91	10.68	11	11.02	10.6	10.52	10.77	10.73	10.2	0	4	0	0	0	4	0	4	8	1	7	9	0	0	6	1
At3g61630	putative protein transcription factor Pti6 - Lycopersicon esculentum, PIR:T07728;supported by full-length cDNA: Ceres:100688.	5.85	6.48	7.19	6.67	6.71	7.19	6.51	6.77	7.49	8.75	8.61	1	6	0	0	0	0	0	5	5	0	11	9	0	0	4	0
At3g61760	dynamin-like protein phragmoplastin 5 - Glycine max, PIR:S63668	6.89	7.32	7.2	7.68	7.82	8.05	7.8	7.17	7.65	7.54	6.91	0	1	0	0	0	2	0	1	2	0	5	7	0	0	6	0
At3g61890	homeobox-leucine zipper protein ATHB-12 ;supported by full-length cDNA: Ceres:32615.	5.32	6.82	6.56	6.42	7.29	9.07	6.14	7.49	8.88	11.25	11.16	0	6	0	0	1	2	0	2	5	0	14	7	0	0	4	1
At3g61920	putative protein hypothetical protein F1N19.27 - Arabidopsis thaliana, EMBL:AC009519	6.59	5.48	5.49	6.15	5.72	5.39	5.89	5.61	5.46	5.06	5.43	0	3	0	0	0	2	1	2	5	1	10	12	0	0	3	0
At3g61930	hypothetical protein	6.34	6.59	6.13	6.88	7.24	6.88	7.52	6.27	7.25	7.94	7.39	0	2	0	0	0	3	0	3	3	0	11	2	0	0	5	0
At3g62050	hypothetical protein ; supported by full-length cDNA: Ceres: 28623.	7.55	7.36	6.91	7.07	6.88	6.49	7.32	7.29	6.73	6.32	6.8	0	1	0	0	0	2	1	1	5	0	12	5	0	0	4	2
At3g62060	pectinacetylesterase precursor-like protein pectinacetylesterase precursor - Vigna radiata, EMBL:X99348	8.02	7.74	7.52	7.78	7.21	6.81	7.65	7.47	7.35	6.33	6.2	0	2	0	0	1	2	0	2	7	0	12	10	0	0	8	0
At3g62170	PECTINESTERASE-like protein PECTINESTERASE - Brassica rapa, EMBL:L48178;supported by full-length cDNA: Ceres:112346.	10.67	11.59	11	11.39	12.01	11.9	11.98	11.03	11.82	12.38	11.78	0	1	0	0	0	1	0	0	4	1	11	11	0	0	4	0
At3g62180	putative protein pectin methylesterase - Arabidopsis thaliana, EMBL:AJ250430	8.3	9.85	8.71	8.89	9.6	9.48	9.49	8.62	9.6	10.63	9.95	0	1	0	0	0	0	0	0	2	0	15	6	0	0	2	0
At3g62230	putative protein several hypothetical proteins - Arabidopsis thaliana	8.08	10.12	8.05	9.08	9.78	9.55	9.75	8.42	9.67	10.88	9.96	0	1	0	0	0	1	0	1	1	0	5	5	0	0	1	0
At3g62550	putative protein ER6 protein - Lycopersicon esculentum, EMBL:AF096262; supported by cDNA: gi_14334945_gb_AY035146.1_	9.65	8.63	9.1	10.45	10.78	10.16	10.15	7.83	10.85	11.93	11.62	0	3	0	0	0	1	0	2	2	1	8	8	0	0	8	0
At3g62590	putative protein putative protein F15G16.70 - Arabidopsis thaliana, EMBL:AL132959; supported by cDNA: gi_15810023_gb_AY054280.1_	6.88	7.1	7.5	7.75	7.64	8.05	7.49	7.61	7.73	7.92	7.55	1	4	0	0	0	1	1	3	5	0	5	3	0	0	2	0
At3g62610	putative transcription factor MYB11	6.93	6.57	5.88	8.11	7.17	7.53	7.53	7.11	6.51	6.18	6.43	1	3	0	0	0	1	0	2	5	0	10	4	0	0	1	0
At3g62640	putative protein hypothetical protein (T30B22.22) At2g47480 - Arabidopsis thaliana, PIR:T00436;supported by full-length cDNA: Ceres:18648.	6.4	8.44	6.5	7.55	8.06	8.13	8.08	7.03	7.68	8.42	8.1	0	1	0	0	0	2	2	1	7	0	7	6	0	0	3	0
At3g62710	beta-D-glucan exohydrolase-like protein exhydrolase II - Zea mays, EMBL:AF064707	6.47	9.2	6.33	8.26	8.51	8.77	7.73	7.55	8.13	9.73	8.68	0	2	0	0	0	0	0	5	2	0	5	4	0	0	6	2
At3g62770	putative protein putative proteins - different species; supported by cDNA: gi_14517419_gb_AY039545.1_	7.04	7.92	7.92	7.97	8.08	8.05	7.76	7.73	8	8.71	8.7	0	3	0	0	0	0	0	0	2	0	13	7	0	1	5	1
At3g62820	putative protein pectinesterase homolog - Pinus radiata, PIR:T08112;supported by full-length cDNA: Ceres:23716.	8.43	8.56	7.99	7.68	7.3	7.3	8.01	8.11	8	7.52	6.76	1	4	0	0	0	3	2	3	4	0	13	9	0	0	3	0
At3g63060	putative protein ZCF61, Arabidopsis thaliana, EMBL:AB028228; supported by cDNA: gi_15810464_gb_AY056271.1_	4.06	4.27	4.2	4.36	4.61	5.1	4.21	4.65	4.75	5.94	4.96	1	11	0	0	0	0	1	10	7	2	3	8	0	0	5	0
At3g63160	putative protein outer envelope membrane protein E 6.7 - chloroplast Spinacia oleracea, PIR:A35958; supported by cDNA: gi_15724349_gb_AF412115.1_AF412115	11.57	9.73	9.17	10.73	10.61	9.26	10.7	9.61	11.02	10.09	11.01	0	4	0	0	1	1	0	5	2	1	4	5	0	0	5	1
At3g63470	serin carboxypeptidase - like protein carboxypeptidase D II-3 precursor, barley, PIR:S44191;supported by full-length cDNA: Ceres:36847.	4.96	6.14	5.65	6.01	6	6.36	6.27	6.03	5.68	6.48	5.85	0	2	0	0	0	1	0	2	5	1	13	8	0	0	2	0
At4g00030	predicted protein of unknown function ; supported by cDNA: gi_15809916_gb_AY054226.1_	6.12	6.91	7.22	7.28	7.08	7.34	6.63	7.19	6.9	7.43	7.93	0	3	0	0	0	0	0	2	4	0	7	9	0	0	2	0
At4g00040	putative chalcone synthase similar to plant chalcone and stilbene synthases;supported by full-length cDNA: Ceres:21877.	9.02	9.53	10.32	10.31	10.37	10.45	9.59	9.86	10.02	9.96	10.14	1	3	0	0	0	1	0	1	5	0	7	4	0	0	6	1
At4g00050	putative transcriptional regulator	6.85	7.77	7.13	5.65	5.65	6.81	6.47	7.39	5.91	5.96	5.97	0	1	0	0	0	2	0	1	3	0	31	6	0	0	6	1
At4g00350	coded for by A. thaliana cDNA H76622	6.71	8.12	7.05	7.7	8.25	8.3	7.71	7.29	8	8.5	7.14	0	1	0	0	0	3	0	3	1	0	5	10	0	0	6	4
At4g00400	putative protein	6.53	7.43	8.24	7.67	7.85	7.75	7.28	7.56	8.23	7.63	6.86	0	1	0	0	0	1	1	1	4	1	26	6	0	0	5	1
At4g00480	MYC1 transcription factor	7.74	7.06	6.7	6.86	6.18	6.17	6.44	7.13	6.08	5.36	6.02	0	3	0	0	0	4	0	2	1	0	13	8	0	0	8	1
At4g01130	putative acetyltransferase similar to Digitalis lanata lanatoside 15'-O-acetyltransferase, GenBank accession number AJ011567	8.02	6.46	6.62	8.24	8.11	6.9	7.97	6.35	7.66	7.19	7.46	1	6	0	0	0	2	0	3	1	0	9	8	0	0	0	0
At4g01290	hypothetical protein	6.67	4.86	6.66	5.79	6.04	5.59	4.97	5.03	7.27	7.59	6.64	0	1	0	0	0	2	0	1	0	0	2	2	0	0	2	0
At4g01470	putative water channel protein	8.89	9.77	9.5	9.96	10.36	10.4	10.1	9.52	10.39	10.5	9.81	0	3	0	0	0	0	0	2	3	0	4	8	0	0	4	0
At4g01480	putative inorganic phosphatase ; supported by cDNA: gi_15450871_gb_AY054516.1_	8.42	9.15	8.93	9.64	9.82	9.97	9.68	9.02	9.76	9.86	9.11	0	3	0	0	0	2	0	2	8	1	4	14	0	0	5	1
At4g01550	putative NAM-like protein	5.67	5.49	6.34	6.04	6.67	6.71	5.92	6.23	6.03	6.47	6.68	0	4	0	0	0	0	0	3	3	0	15	7	0	0	2	0
At4g01700	putative chitinase similar to peanut type II chitinase, GenBank accession number X82329, E.C. 3.2.1.14	6.64	5.61	6.01	5.96	5.41	5.46	5.23	5.92	5.53	5.15	5.11	0	2	0	0	1	1	0	1	2	0	12	4	0	0	2	0
At4g02130	predicted glycosyl transferase similar to lgtC of Neisseria sp., GenBank accession number U14554, similar to lgtC, GenBank accession number U65788;supported by full-length cDNA: Ceres:21952.	9.12	9.11	8.57	8.12	7.91	7.76	8.4	8.3	8.11	7.74	7.41	0	5	0	0	0	1	1	0	2	1	15	6	0	0	5	2
At4g02140	hypothetical protein	8.69	9.35	9.02	9.26	9.87	9.71	9.89	9.12	9.88	9.7	9.16	0	1	0	0	0	1	0	1	9	0	5	3	0	0	3	1
At4g02250	putative pistil-specific protein similar to potato pistil-speicific protein STS15, GenBank accession number 1616628	8.39	10.09	8.78	9.46	10	10.05	9.88	8.96	10.13	11.05	10.42	0	1	0	0	0	3	0	1	4	1	5	10	0	0	1	0
At4g02280	putative sucrose synthetase similar to several plant sugar synthetases similar to P. sativum second sugar synthetase, GenBank accession number AJ001071 similar to beet sucrose synthetase (EC 2.4.1.13), GenBank accession number S71494; supported by cDNA: gi_15293134_gb_AY051001.1_	4.78	5.03	4.91	5.58	5.79	6.65	5.74	5.59	7.19	9.26	8.86	1	3	0	0	0	0	0	1	4	0	7	9	0	0	4	0
At4g02380	coded for by A. thaliana cDNA T46835 similar to several small proteins (~100 aa) that are induced by heat, auxin, ethylene and wounding such as Phaseolus aureus indole-3-acetic acid induced protein ARG (SW:32292);supported by full-length cDNA: Ceres:23194.	8.04	9.8	7.64	9.03	9.55	9.56	9.47	8.28	9.95	11.59	10.82	0	2	0	0	0	1	0	2	3	0	16	10	0	0	2	0
At4g02750	hypothetical protein similar to A. thaliana protein F14J9.7, GenBank accession number AC003970	6.51	5.39	5.69	5.9	5.34	5.02	5.33	5.24	5.86	5.34	5.59	0	2	0	0	0	1	0	1	2	0	8	5	0	0	6	1
At4g02800	hypothetical protein similar to A. thaliana hypothetical protein T6B20.12 (1946366);supported by full-length cDNA: Ceres:4249.	9.37	8.77	8.75	8.93	8.36	8.08	8.6	8.81	8.51	7.2	6.51	0	2	0	0	0	3	0	1	4	0	5	4	0	0	8	0
At4g02940	hypothetical protein similar to A. thaliana hypothetical protein T13L16.2, GenBank accession number 2708738	8.71	8.78	9.02	9.6	9.35	9.58	9.75	8.78	9.43	9.68	9.44	0	3	0	0	0	2	0	3	1	1	15	6	0	0	3	1
At4g03110	putative ribonucleoprotein similarity to ovarian RNA-binding protein and translational control factor (bruno)- Drosphila melanogaster,EMBL:DMU58976;supported by full-length cDNA: Ceres:114653.	9.46	9.09	8.83	8.39	8.33	8.58	8.43	8.62	8.43	8.13	7.68	0	0	0	0	0	0	0	1	3	0	14	10	0	0	5	1
At4g03210	putative xyloglucan endotransglycosylase ;supported by full-length cDNA: Ceres:17748.	12.92	12.53	12.61	12.3	12.15	11.81	12.28	12.24	12.41	11.19	10.11	1	4	0	0	0	1	0	3	4	0	4	12	0	0	6	2
At4g03290	putative calmodulin	5.72	8.36	5.03	7.07	7.44	7.68	6.98	6.5	7.17	8.42	7.05	0	1	0	0	0	0	0	0	2	0	9	6	0	0	4	0
At4g03620	hypothetical protein	4.58	6.09	4.82	5.67	6.03	6.07	6.23	5.35	6.02	6.73	5.94	0	3	0	0	0	2	1	0	3	0	11	8	0	1	6	0
AT4G04020	putative fibrillin ; supported by full-length cDNA: Ceres: 1461.	10.79	11.29	11.14	11.74	11.83	12.25	11.65	11.26	11.8	12.26	11.52	1	4	0	0	0	4	0	3	4	0	9	2	0	0	6	0
At4g04330	hypothetical protein ; supported by cDNA: gi_15027850_gb_AY045782.1_	8.42	6.64	6.15	8.45	9.23	6.39	8.21	5.31	8.12	7.76	8.08	0	4	0	0	0	1	1	5	6	1	16	8	0	0	12	0
At4g04460	putative aspartic protease ; supported by cDNA: gi_13937237_gb_AF372974.1_AF372974	11.39	11.63	12.11	12.37	12.48	12.68	12.32	11.69	12.38	12.42	11.76	0	3	0	0	0	1	0	1	2	0	20	5	0	0	6	2
At4g04830	putative protein similar to transcriptional regulator;supported by full-length cDNA: Ceres:9218.	7.69	7.08	7.22	7.48	8.22	8.45	9.12	6.61	8.68	8.77	7.19	0	4	0	0	0	1	0	1	9	0	4	8	0	0	2	0
At4g04940	putative WD-repeat membrane protein ; supported by cDNA: gi_16604678_gb_AY059784.1_	8.22	8.2	8.18	7.79	7.61	7.18	7.45	8.31	7.32	6.63	6.99	0	1	0	0	0	3	0	0	3	1	4	5	0	0	6	0
AT4G05020	coded for by A. thaliana cDNA W43435 ; supported by cDNA: gi_14532463_gb_AY039856.1_	7.7	8.47	8.86	8.68	8.93	9.19	8.61	8.91	9.01	9.3	9.4	0	4	0	0	0	0	0	3	1	0	9	9	0	0	3	1
At4g05190	kinesin - like protein kinesin like protein A, Arabidopsis thaliana, gb:Q07970	8.78	8.16	8.58	8.43	8.11	7.72	8.28	8.45	8.2	7.22	6.89	0	3	0	0	0	4	0	2	6	1	9	12	0	0	5	0
At4g07670	putative peptidase	5.62	6.83	7.49	7.15	7.24	7.24	6.74	6.4	7.64	8.27	8	0	3	0	0	0	1	0	1	5	0	5	9	0	0	1	1
At4g07750	putative transposon protein similar to Arabidopsis thaliana putative En/Spm transposon protein (GB:AC005396)	5.42	4.83	4.53	4.54	4.57	4.39	5.17	4.92	4.5	4.45	4.87	0	0	0	0	0	0	0	1	3	0	5	2	0	0	4	1
At4g08290	nodulin-like protein nodulin gene MtN21 - Medicago truncatula, PID:e1172471;supported by full-length cDNA: Ceres:40485.	6.49	6.62	6.63	7.69	8.14	8.16	7.67	6.69	8.29	9.32	8.08	0	9	0	0	0	1	0	3	2	0	15	9	0	0	5	0
At4g08950	putative phi-1-like phosphate-induced protein ;supported by full-length cDNA: Ceres:3552.	11.19	10.52	11.88	9.38	9.13	10.24	10.87	10.04	12.32	9.95	9.19	0	1	0	0	0	2	0	0	1	0	25	3	0	0	1	0
At4g09760	choline kinase GmCK2p -like protein choline kinase GmCK2p -Glycine max,PID:g1438881;supported by full-length cDNA: Ceres:126037., Ceres:7395.	5.17	5.48	6.25	5.81	6.15	6.46	5.33	5.61	6.4	8.14	6.97	0	2	0	0	0	1	0	0	2	0	11	1	0	0	6	0
At4g10270	probable wound-induced protein wound-induced protein, Lycopersicon esculentum, PIR2:S19773;supported by full-length cDNA: Ceres:1831.	8.69	8.1	8.64	6.96	6.74	6.58	6.8	7.9	7.61	6.45	6.63	0	1	0	0	0	3	0	2	4	0	12	8	0	0	5	0
At4g10310	potassium uptake transporter - like protein potassium transport protein TRK1, Saccharomyces cerevisiae, PIR2:JU0466; supported by cDNA: gi_7716473_gb_AF237672.1_AF237672	4.96	5.84	5.02	6.26	6.36	6.6	6.08	5.21	6.18	7.53	5.64	0	3	0	0	0	1	1	3	2	0	14	13	0	0	2	0
At4g10380	major intrinsic protein (MIP) - like nodulin-26, Glycine max., PIR2:JQ2285; supported by full-length cDNA: Ceres: 36655.	8.07	8.36	7.95	8.12	8.26	8.52	9.2	8.79	7.94	8.24	9.6	0	2	0	0	0	1	1	2	1	0	26	5	0	0	4	0
At4g10440	putative protein more than 10 putative proteins - Arabidopsis thaliana	7.06	8.16	7.98	8.11	8.57	8.64	8.37	7.83	8.6	8.57	7.94	0	0	0	0	0	0	0	0	4	1	11	7	0	0	3	2
At4g10955	UDP-galactose 4-epimerase - like protein UDP-galactose 4-epimerase, Cyamopsis tetragonoloba, AJ005082;supported by full-length cDNA: Ceres:15608.	6.49	7.19	6.96	7.98	7.96	8.26	7.7	7.19	7.73	8.61	7.78	1	5	0	0	0	2	0	3	6	0	6	1	0	0	6	2
At4g11030	putative acyl-CoA synthetase acyl-CoA synthetase - Brassica napus (rape),PID:e217854	6.55	7.45	7.11	7.53	8.19	8.06	8.04	7.17	7.91	7.89	6.99	0	1	0	0	0	0	0	1	2	0	18	9	0	0	5	1
At4g11080	98b like protein 98b - Daucus carota (carrot), PID:d1033793	8.43	7.77	7.66	8.22	7.92	7.42	7.39	7.83	7.34	6.41	6.66	0	1	0	0	0	1	0	0	0	1	8	6	0	0	3	0
At4g11190	putative disease resistance response protein disease resistance response protein 206-d - Pisum sativum, PID:g508844	7.9	7.18	6.95	6.63	4.91	4.82	6.91	7.59	5.93	4.37	4.66	0	4	0	0	0	1	0	1	7	0	14	5	0	0	7	3
At4g11280	ACC synthase (AtACS-6) ; supported by cDNA: gi_16226285_gb_AF428292.1_AF428292	7.68	7.01	9.28	7.47	7.13	7.52	8.73	7.4	9.83	7.17	6.45	0	1	0	0	0	3	0	0	2	0	14	7	0	0	5	0
At4g11370	RING-H2 finger protein RHA1a -like protein ;supported by full-length cDNA: Ceres:21591.	4.56	4.65	5.18	5.32	5.59	5.15	4.85	5.02	5.29	5.77	5.88	0	2	0	0	0	0	0	0	3	0	19	4	0	0	5	1
At4g11570	putative protein beta-phosphoglucomutase - Lactobacillus sanfrancisco,PID:e1331347; supported by cDNA: gi_16648788_gb_AY058171.1_	8.72	9.35	9.33	9.27	9.23	9.93	9.1	9.31	9.1	9.54	9.49	1	4	0	0	0	0	0	2	4	0	9	4	0	0	4	1
At4g11760	putative protein bp4A protein, Brassica napus, PIR2:S12241	10.48	11.5	10.64	10.97	11.56	11.52	11.92	10.8	11.7	12.08	11.59	0	2	0	0	0	3	0	2	1	0	11	5	0	0	2	1
At4g12130	putative protein hypothetical protein SPAC21E11.07 - fission yeast, PIR2:S62592	7.95	8.3	7.97	8.55	8.97	8.73	8.64	8.51	8.85	8.95	8.47	2	4	0	0	0	5	0	4	9	0	6	3	0	0	3	0
At4g12250	nucleotide sugar epimerase -like protein nucleotide sugar epimerase -Vibrio vulnificus,PID:g3093975; supported by cDNA: gi_15293118_gb_AY050993.1_	6.84	7.47	7.72	7.63	7.59	7.87	7.49	7.52	7.75	7.62	7.28	0	1	0	0	0	2	0	2	1	0	19	11	0	0	5	0
At4g12280	copper amine oxidase like protein (fragment2) copper amine oxidase - Cicer arietinum,PID:e1335964	8.07	7.43	7.71	8.83	9.08	8.21	8.69	7.18	9.03	9.7	9.51	0	3	0	0	1	2	1	4	3	0	4	3	0	0	0	2
At4g12400	stress-induced protein sti1 -like protein stress-induced protein sti1 -Glycine max,PID:g872116	5.19	5.67	4.22	4.07	4.57	4.25	5.4	4.29	4.83	4.55	4.66	0	2	0	0	0	5	1	2	5	0	10	1	0	0	2	1
At4g12410	putative protein auxin-induced protein 10A -Glycine max,PID:g255579	7.75	7.21	7.14	8.88	8.75	7.83	9.35	6.6	9.15	9.16	8.83	0	0	0	0	0	1	0	2	0	0	15	4	0	0	5	0
At4g12430	putative trehalose-6-phosphate phosphatase (AtTPPA) trehalose-6-phosphate phosphatase - Arabidopsis thaliana, PID:g2944178; supported by cDNA: gi_16648940_gb_AY059840.1_	7.08	8.13	7.42	8.25	8.26	8.55	8.06	7.83	8.01	8.6	8.05	1	10	0	0	1	1	0	5	4	1	11	2	0	0	0	0
At4g12530	AIR1A-like protein putative cell wall-plasma membrane disconnecting CLCT protein - Arabidopsis thaliana, PID:g4218987;supported by full-length cDNA: Ceres:28572.	4.15	4.96	3.74	5.02	4.45	6.02	4.07	4.55	4.21	5.39	4.49	0	1	0	0	0	0	0	0	7	0	11	2	0	0	4	0
At4g12580	putative protein predicted protein	5.36	5.52	5.57	6.45	6.37	6.54	6.04	5.88	6.82	8.13	8.59	0	4	0	0	0	1	0	0	9	0	8	10	0	0	5	0
At4g12970	putative protein	8.99	8.59	8.61	8.05	7.92	8.2	8.56	8.75	8.53	8.63	9.71	0	2	0	0	1	1	0	1	5	1	6	4	0	0	4	0
At4g13010	putative protein putative oxidoreductase - Streptomyces lividans,PID:g3293547;supported by full-length cDNA: Ceres:6276.	8.87	9.81	9.9	9.12	9.4	10.22	8.86	10.17	9.05	9.83	9.99	2	4	0	0	0	2	0	0	4	0	5	7	0	0	3	0
At4g13195	Expressed protein ; supported by full-length cDNA: Ceres: 11649.	7.78	6.85	6.68	6.85	6.82	6.58	6.82	7.21	6.35	6.04	6.61	0	0	0	0	0	1	0	2	4	1	9	10	0	0	5	0
At4g13230	Expressed protein ; supported by full-length cDNA: Ceres: 121013.	9.69	10.57	10.13	10.3	11.06	10.83	11.08	10.09	11.26	11.54	10.96	0	3	0	0	0	2	2	0	5	0	14	7	0	0	4	0
At4g13340	extensin-like protein extensin-like protein, Zea mays, PIR2:S49915	6.44	6.54	6.99	4.84	4.86	5.33	6.18	5.68	5.69	5.05	5.34	0	1	0	0	0	3	0	0	4	0	18	7	0	0	4	1
At4g13410	putative protein Cyclic beta-1-3-glucan synthase, Bradyrhizobium japonicum, AF047687	5.65	5.62	5.31	4.98	4.8	4.54	4.56	5.59	4.43	4.17	4.03	0	4	0	0	0	0	0	4	4	0	21	5	0	0	4	0
At4g13450	hypothetical protein	4.77	5.99	4.87	5.5	5.64	5.75	5.82	4.91	5.8	6.51	6.04	0	3	0	0	0	2	0	0	2	0	9	4	0	0	7	0
At4g13560	putative protein LEA protein , Cicer arietinum, AJ224518	11.37	11.93	11.72	11.78	12.25	12.38	12.46	11.54	12.57	12.72	12.32	0	1	0	0	0	2	0	1	2	0	13	8	0	0	4	2
At4g13790	SAUR-AC - like protein (small auxin up RNA) SAUR-AC1, Arabidopsis thaliana, S70188;supported by full-length cDNA: Ceres:8965.	6.92	6.66	6.82	8.51	9.42	8.46	8.69	6.48	9.12	9.53	8.48	0	6	0	0	0	2	1	3	5	1	11	7	0	0	13	1
At4g13800	hypothetical protein ;supported by full-length cDNA: Ceres:40589.	6.36	6.5	6.63	7.13	7.67	7.7	6.89	6.61	7.04	7.68	7.64	0	5	0	0	0	1	0	0	2	0	9	6	0	0	3	0
At4g13890	glycine hydroxymethyltransferase - like protein glycine hydroxymethyltransferase, Homo sapiens, PIR2:A46746	9.92	10.78	10.72	10.93	10.82	10.82	10.52	10.83	10.91	10.5	9.74	0	8	0	0	0	0	0	3	3	0	13	8	0	0	1	1
At4g14020	hypothetical protein ;supported by full-length cDNA: Ceres:13520.	5.05	5	5.05	6.29	6.4	6.56	5.49	6.06	7.45	8.77	7.9	0	1	0	0	0	0	0	0	5	0	16	12	0	0	4	0
At4g14090	glucosyltransferase like protein	6.07	5.27	4.69	5.34	4.67	4.65	5.21	5.09	4.55	4.54	4.67	0	0	0	0	0	1	0	0	1	0	6	5	0	0	7	2
At4g14365	Expressed protein ; supported by full-length cDNA: Ceres: 37809.	5.68	4.93	4.95	5.5	4.74	4.67	4.62	5.04	5.5	4.47	4.46	0	2	0	0	0	0	1	1	1	0	7	5	0	0	4	0
At4g14400	hypothetical protein ; supported by cDNA: gi_15810232_gb_AY056155.1_	5.71	4.01	4.07	5.06	4.08	4.25	3.93	4.34	3.82	3.78	3.73	0	1	0	0	0	0	0	1	2	0	20	5	0	0	5	0
At4g14690	Expressed protein ; supported by full-length cDNA: Ceres: 95834.	7.6	9.65	9.36	9.42	8.28	10.69	8.82	10.54	8.32	8.69	8.25	1	4	0	0	1	0	0	4	4	0	5	5	0	0	4	2
At4g14780	kinase like protein	7.47	8.32	8.17	8.15	8.87	8.73	8.61	8.15	8.75	8.85	8.29	0	3	0	0	0	2	1	1	3	0	8	10	0	0	14	1
At4g14790	RNA helicase like protein	5.44	6.25	6.47	6.35	6.37	6.58	6.09	6.22	6.71	6.72	6.34	0	1	0	0	0	2	0	2	0	0	4	4	0	0	3	1
At4g15140	putative protein ; supported by cDNA: gi_13926241_gb_AF372879.1_AF372879	8.26	7.53	7.81	7.93	7.42	7.08	7.61	7.79	7.9	6.85	6.5	0	4	0	0	0	0	0	2	4	1	25	9	0	0	6	0
At4g15490	indole-3-acetate beta-glucosyltransferase like protein ;supported by full-length cDNA: Ceres:35383.	7.44	7.85	8.2	7.85	8.22	8.58	8.16	8.05	7.81	8.15	7.94	0	0	0	0	0	1	0	0	2	0	14	3	0	0	5	0
At4g15530	pyruvate,orthophosphate dikinase	6.08	8.81	7.66	7.83	8.3	9.45	7.5	8.43	7.99	9.37	8.38	0	1	0	0	0	4	1	1	4	0	17	7	0	0	1	1
At4g15620	hypothetical protein	9.13	8.62	8.52	8.36	8.11	8.04	7.66	8.51	8.04	8.4	7.85	0	3	0	0	0	0	0	1	3	0	9	9	0	0	3	0
At4g15630	hypothetical protein ; supported by full-length cDNA: Ceres: 933.	8.6	7.71	7.96	7.19	7.05	7.46	7.29	7.66	7.79	7.63	7.32	0	5	0	0	0	1	0	2	0	0	17	10	0	0	5	1
At4g15660	glutaredoxin	4.91	4.67	3.95	3.84	3.79	3.75	4.45	4.3	3.96	3.84	4.03	0	4	0	0	0	1	0	1	2	0	15	7	0	0	7	2
At4g15830	hypothetical protein ;supported by full-length cDNA: Ceres:39757.	9.64	9.25	9.08	9.31	8.88	8.41	9.07	9.39	8.94	7.65	6.92	0	2	0	0	0	1	0	1	4	0	2	9	0	0	5	2
At4g15980	pectinesterase like protein	4.69	6.68	5.11	6.07	6.63	6.84	6.21	6.08	6.92	7.78	7	0	1	0	0	0	1	3	1	6	0	11	9	0	0	3	1
At4g16143	Expressed protein non-consensus GG donor splice site at exon 1 and 6; CT acceptor splice site at exon 2; supported by cDNA: gi:13605660	8.11	8.52	9	9.14	8.85	8.9	8.28	8.57	8.75	8.95	8.88	0	3	0	0	0	2	0	2	3	0	9	6	0	0	4	1
At4g16146	Expressed protein ; supported by full-length cDNA: Ceres: 30227.	10.03	8.26	7.63	10.53	10.63	8.42	10.21	7.18	10.32	10.24	9.95	0	2	0	0	0	1	0	2	6	1	8	8	0	0	7	1
At4g16160	pore protein homolog ;supported by full-length cDNA: Ceres:5714.	7.56	7.96	7.78	7.93	8.59	8.69	8.29	7.84	8.73	8.85	8.08	2	7	0	0	0	0	0	6	6	0	2	6	0	0	3	1
At4g16190	cysteine proteinase contains similarity to papain-like cysteine proteinase isoform I GI:7381219 from [Ipomoea batatas]	11.86	11.8	12.16	12.51	12.77	12.92	12.68	11.59	13.01	13.55	13.37	1	5	0	0	0	0	1	2	6	0	10	8	0	0	7	1
At4g16240	glycine-rich protein homolog	9	7.65	6.86	8.17	7.74	7.71	8.65	7.72	7.07	7.17	7.14	0	3	0	0	0	1	1	0	2	0	31	3	0	0	4	0
At4g16480	membrane transporter like protein	8.41	9.34	9.39	9.22	9.73	9.73	9.69	9.17	9.68	9.77	9.26	0	0	0	0	0	2	0	1	2	1	4	2	0	0	4	0
At4g16490	hypothetical protein ; supported by cDNA: gi_15292862_gb_AY050865.1_	6.6	8.01	8.16	8.19	7.93	8.08	7.83	7.96	8.21	8.44	8.3	2	3	0	0	1	0	0	5	7	0	5	7	0	0	4	0
At4g16620	membrane protein homolog	6	5.98	6.1	6.66	6.92	7.2	6.89	6.16	6.64	7.12	6.45	0	2	0	0	0	1	0	0	4	0	8	5	0	0	4	1
At4g16640	proteinase like protein ;supported by full-length cDNA: Ceres:14136.	5.43	5.71	5.35	6.79	6.26	6.72	5.99	5.94	6	6.41	5.52	0	2	0	0	0	1	0	2	2	0	29	7	0	0	2	0
At4g16740	limonene cyclase like protein	5.88	5.22	5.05	6.85	8.11	6.83	6.06	5.47	5.54	5.68	5.15	0	6	0	0	0	1	2	1	6	0	11	3	0	0	7	0
At4g16745	Expressed protein ; supported by full-length cDNA: Ceres: 22084.	6.41	7.71	6.97	7.07	7.53	7.65	7.35	6.93	7.31	8.62	7.77	0	3	0	0	1	2	1	1	7	0	9	5	0	0	3	0
At4g16860	disease resistance RPP5 like protein	6.96	6.22	6.8	6.46	6.69	6.9	5.95	6.6	6.32	6.04	5.6	0	3	0	0	0	1	0	1	3	0	6	6	0	0	1	0
At4g16980	hypothetical protein	5.7	5.48	4.67	4.55	4.34	4.71	4.9	5.95	4.31	4.21	4.35	1	1	0	0	0	2	1	0	5	0	18	6	0	0	6	0
At4g16985	Expressed protein ; supported by full-length cDNA: Ceres: 30087.	10.69	11.37	11.27	9.2	9.81	10.9	10.22	11.26	9.87	9.41	9.17	0	4	0	0	0	0	1	2	4	0	12	14	0	0	4	0
At4g16985	Expressed protein ; supported by full-length cDNA: Ceres: 30087.	10.69	11.37	11.27	9.2	9.81	10.9	10.22	11.26	9.87	9.41	9.17	0	4	0	0	0	0	1	2	4	0	12	14	0	0	4	0
At4g16985	Expressed protein ; supported by full-length cDNA: Ceres: 30087.	10.69	11.37	11.27	9.2	9.81	10.9	10.22	11.26	9.87	9.41	9.17	0	4	0	0	0	0	1	2	4	0	12	14	0	0	4	0
At4g17000	hypothetical protein	7.61	6.78	7.09	7.04	6.51	6.15	6.54	6.68	6.65	5.86	5.91	0	2	0	0	0	2	0	1	1	0	11	5	0	0	7	0
At4g17020	transcription factor like protein	5.92	6.77	7.02	7.28	7.18	7.19	6.45	6.51	7.22	7.28	6.8	0	6	0	0	0	0	0	1	2	0	16	6	0	0	4	0
At4g17470	putative protein	6.28	6.22	5.01	4.52	4.5	4.27	4.68	4.86	4.33	4.96	5.37	0	4	0	0	0	1	0	2	3	0	5	2	0	0	5	0
At4g17550	putative protein	7.02	7.66	7.79	7.82	8.1	8.44	7.81	7.97	8.2	9.05	9.02	1	4	0	0	0	0	0	5	5	0	6	6	0	0	4	0
At4g17690	peroxidase like protein	5.87	7.38	5.87	7.03	7.47	7.93	7.66	6.99	7.85	8.59	8.08	0	3	0	0	0	1	0	2	4	0	16	11	0	0	6	2
At4g17760	hypothetical protein	5.87	5.38	5.35	5.4	5.12	4.81	5.03	5.55	4.82	4.6	4.64	0	2	0	0	0	1	0	2	2	2	6	6	0	0	6	0
At4g17840	hypothetical protein ; supported by full-length cDNA: Ceres: 38412.	8.08	8.83	8.54	8.31	8.45	9.62	8.57	8.67	8.72	9.7	9.39	0	3	0	0	0	2	0	0	5	0	9	7	0	0	7	0
At4g18270	putative protein phospho-N-acetylmuramoyl-pentapeptide-transferase, Haemophilus influenzae,Pir2:A64185	7.16	7.11	7.29	7.81	8.31	8.04	7.43	7.52	7.02	7.09	7.04	0	1	0	0	1	1	0	0	1	1	10	7	0	0	5	0
At4g18280	glycine-rich cell wall protein-like glycine-rich protein 1.0 precursor, Phaseolus vulgaris, PIR1:S01821; supported by cDNA: gi_14030676_gb_AF375429.1_AF375429	7.89	8.21	7.34	8.48	9.04	9.06	8.56	8.53	8.43	9.5	9.29	1	2	0	0	1	0	0	2	4	1	19	3	0	0	5	0
At4g18395	Expressed protein ; supported by full-length cDNA: Ceres: 24883.	5.92	8.82	5.82	7.41	7.62	8.18	7.45	7.21	7.78	8.59	7.93	0	1	0	0	0	1	0	2	3	0	24	4	0	0	2	0
At4g18700	putative protein kinase ; supported by cDNA: gi_13249122_gb_AF295667.1_AF295667	7.2	8.9	7.6	8.29	8.65	8.85	7.85	8.13	8	9.17	8.96	0	4	0	0	0	1	0	5	4	1	15	5	0	0	4	0
At4g18920	hypothetical protein ;supported by full-length cDNA: Ceres:8768.	6.87	7.63	7	7.5	8.14	7.98	7.87	7.09	8.03	8.15	7.07	2	5	0	0	0	0	0	3	5	0	13	6	0	0	7	0
At4g18970	Expressed protein ; supported by full-length cDNA: Ceres: 42850.	10.72	10.52	10.34	9.84	9.65	9.99	10.26	10.38	9.94	9.21	8.79	0	0	0	0	0	0	0	0	7	0	6	9	0	0	0	0
At4g19170	neoxanthin cleavage enzyme-like protein neoxanthin cleavage enzyme, Lycopersicon esculentum, PATX:E325797; supported by cDNA: gi_15983766_gb_AY056789.1_	6.07	8.04	8.13	6.23	7.21	8.37	6.57	7.9	7.21	8.46	7.94	0	1	0	0	0	2	0	3	2	1	18	7	0	0	3	0
At4g19420	putative pectinacetylesterase pectinacetylesterase precursor, Vigna radiata, PIR2:S68805	7.19	7.55	7.25	7.98	8.15	8.55	8.02	7.31	8.76	10.08	8.39	1	3	0	0	0	1	0	3	3	0	21	11	0	0	4	2
At4g19530	TMV resistance protein N - like TMV resistance protein N, Nicotiana glutinosa, PIR2:A54810	6.42	6.48	6.53	5.7	5.07	5.2	5.82	5.89	6.14	5.21	5.2	0	1	0	0	0	0	0	1	2	0	5	9	0	0	6	0
At4g19690	Fe(II) transport protein ;supported by full-length cDNA: Ceres:3164.	5.7	6.16	6.05	6.97	7.22	7.13	6.88	6.33	7.03	7.72	6.38	0	2	0	0	0	0	0	1	3	0	14	5	0	0	3	0
At4g19960	potassium transporter-like protein putative potassium transporter AtKT2p & AtKT1p, Arabidopsis thaliana, Patchx:G2384669 & Patchx:G2384671	6.67	7.38	7.49	7.39	8	7.81	8.05	7.06	7.88	8.24	7.98	0	1	0	0	0	2	0	0	3	0	8	7	0	0	1	1
At4g20050	putative protein C65DMY30S	9.98	10.27	10.72	10.62	11.08	11.08	10.81	10.44	11.06	10.42	9.65	0	1	0	0	0	1	0	1	3	0	6	4	0	0	1	0
At4g20070	hyuC-like protein 5-substituted hydantoins to the corresponding L-amino acids, Pseudomonas sp.,PIR2:D42594	5.58	6.61	6.71	6.81	6.56	7.27	6.65	6.63	6.13	6.56	6.43	0	5	0	0	0	1	0	5	6	0	16	5	0	0	3	2
At4g20320	CTP synthase like protein CTP synthase, Methanococcus jannaschii,PIR2:E64446	9.53	9.36	9.88	10.91	11.14	10.81	11.38	9.97	11.27	11.34	10.92	0	0	0	0	0	0	0	1	4	0	25	8	0	0	5	1
At4g21070	putative protein (fragment) BRCA1-associated RING domain protein, Homo sapiens,gb:U76638	7.31	7.21	7.02	6.88	6.48	6.15	6.82	7.09	6.77	5.97	5.58	0	1	0	0	0	1	0	0	3	0	5	2	0	0	3	2
At4g21120	amino acid transport protein AAT1	7.25	7.88	8.14	7.82	8.38	8.49	8	7.84	8.2	8.14	7.86	0	1	0	0	0	2	1	0	6	1	7	3	0	0	3	0
At4g21490	NADH dehydrogenase like protein NADH dehydrogenase (ubiquinone) (EC 1.6.5.3)chain NDI1 yeast,Pir2:S26704 and other NADH dehydrogenases	7.24	7.94	7.47	7.78	8.3	8.32	8.22	7.57	8.13	8.36	7.79	1	2	0	0	0	2	0	3	6	0	2	3	0	0	3	1
At4g21820	putative protein calmodulin-binding protein SHA1, Mus musculus,AF062378	6.32	5.87	5.99	5.97	5.44	5.31	5.68	5.87	5.51	4.44	4.01	0	4	0	0	0	4	0	2	3	0	6	13	0	1	3	0
At4g21850	putative protein CGI-131 protein, Homo sapiens, AF151889;supported by full-length cDNA: Ceres:24573.	6.79	6.29	6.01	5.57	5.52	4.95	5.83	5.66	5.29	5.12	4.9	0	2	0	0	0	1	1	0	5	0	17	4	0	0	1	1
At4g21870	heat shock protein - like heat shock protein 17, Triticum aestivum, PIR1:HHWT17;supported by full-length cDNA: Ceres:23223.	8.64	9.05	9.03	7.46	7.45	7.81	7.63	7.83	8.02	7.63	7.98	0	0	0	0	0	0	1	0	6	0	5	10	0	0	3	0
At4g21940	calcium-dependent protein kinase - like protein calcium- dependent protein kinase, Nicotianatabacum, PIR:T01989; supported by cDNA: gi_14334643_gb_AY034995.1_	5.67	5.96	6.36	6.4	6.27	6.69	6.2	6.37	6.49	6.44	5.66	3	7	0	0	0	1	1	2	2	0	3	5	0	0	5	1
At4g22070	putative protein DNA-binding protein ABF2, wild oat, PIR2:S61414; supported by cDNA: gi_15990589_gb_AY052648.1_	5.78	6.46	6.58	6.05	6.64	7.01	6.88	6.45	6.65	6.72	6.49	0	4	0	0	0	2	0	4	6	0	14	10	0	0	5	0
At4g22080	pectate lyase like protein pectate lyase, Zinnia elegans, PATX:E283787	7.88	8.72	8.61	9.21	9.5	9.03	8.11	9.05	8.87	9.19	9.15	0	4	0	0	0	1	2	5	3	0	4	4	0	0	4	0
At4g22500	putative protein glycine-rich cell wall protein precursor, Arabidopsis thaliana, PIR1:KNMU	6.72	5.67	5.44	5.88	5.81	5.6	6.23	5.64	5.35	5.7	5.66	0	3	0	0	0	0	0	2	4	1	14	14	0	0	5	0
At4g22500	putative protein glycine-rich cell wall protein precursor, Arabidopsis thaliana, PIR1:KNMU	6.72	5.67	5.44	5.88	5.81	5.6	6.23	5.64	5.35	5.7	5.66	0	3	0	0	0	0	0	2	4	1	14	14	0	0	5	0
At4g22590	trehalose-6-phosphate phosphatase - like protein trehalose-6-phosphate phosphatase (AtTPPA), PID:g2944178	7.24	8.14	7.63	8.18	8.35	8.43	8.2	7.66	8.35	8.42	7.95	0	10	0	0	0	2	0	8	3	0	6	5	0	0	2	0
At4g22870	anthocyanidin synthase - like protein putative leucoanthocyanidin dioxygenase, Arabidopsis thaliana, PID:g1575699	8.66	6.94	6.71	6.96	6.7	7.05	6.89	7.32	6.77	6.21	5.86	0	2	0	0	0	0	0	3	5	1	16	9	0	0	5	0
At4g22920	hypothetical protein ;supported by full-length cDNA: Ceres:29391.	7.89	8.28	7.87	8.33	8.59	8.92	8.57	8.3	8.77	10.15	9.33	0	4	0	0	0	2	0	2	5	0	3	6	0	0	3	2
At4g22960	putative protein similaritry to hypothetical protein YPL191c, Saccharomyces cerevisiae, PIR2:S65210	7.96	8.74	8.51	8.65	8.95	9.18	8.69	8.44	8.83	9.07	8.54	0	5	0	0	0	3	0	2	7	1	14	9	0	0	3	0
At4g23496	Expressed protein ; supported by full-length cDNA: Ceres: 104784.	5.36	5.51	5.4	6.72	6.44	6.3	6.81	5.93	5.95	5.51	5.85	0	2	0	0	0	0	0	0	3	0	16	9	0	0	9	0
At4g23800	98b like protein 98b - Daucus carota (carrot),PID:d1033793; supported by cDNA: gi_11908077_gb_AF326886.1_AF326886	10.93	10.44	10.41	10.5	10.19	9.75	10.35	10.5	10.35	9.16	8.55	0	1	0	0	1	1	0	2	2	0	6	1	0	0	10	2
At4g24000	putative protein cellulose synthase catalytic subunit, Arabidopsis thaliana, gb:AF027173;supported by full-length cDNA: Ceres:112955.	6.83	6.98	7.72	8.37	8.32	8.28	7.5	7.11	8.83	10.31	8.99	1	4	0	0	0	0	0	2	5	0	6	5	0	0	3	0
At4g24110	putative protein predicted proteins, Arabidopsis thaliana	6.17	5.01	5.77	4.88	4.75	4.67	4.91	4.52	5.31	4.62	4.82	0	6	0	0	0	3	1	3	3	1	16	4	0	0	2	1
At4g24175	Expressed protein ; supported by full-length cDNA: Ceres: 37704.	7.62	7.46	6.91	7.44	6.96	6.44	7.18	7.32	6.96	6.03	6.16	0	0	0	0	0	0	0	2	1	0	5	2	0	0	6	1
At4g24380	putative protein dihydrofolate reductase - Schizosaccharomyces pombe,PID:e1320950;supported by full-length cDNA: Ceres:27155.	8.92	10.82	9.14	10.52	10.59	11.15	9.95	10.15	10.88	11.24	9.65	0	0	0	0	0	0	1	3	3	1	8	5	0	0	1	0
At4g24430	LG27/30-like gene LG27/30 gene - Arabidopsis thaliana, PID:e1270771; supported by cDNA: gi_16323221_gb_AY057715.1_	4.93	5.36	5.28	5.79	5.95	6.17	5.62	5.73	5.54	6.02	5.65	0	2	0	0	0	0	0	0	7	0	7	8	0	0	4	0
At4g24570	putative mitochondrial uncoupling protein mitochondrial uncoupling protein, Arabidopsis thaliana (thale cress), PATX:E1316826;supported by full-length cDNA: Ceres:119476.	7.2	6.57	8.9	6.61	6.61	6.8	8.48	6.86	9.53	7.22	6.83	0	4	0	0	0	1	0	2	1	0	13	4	0	0	3	5
At4g24640	Bnm1 like protein pollen-specific protein Bnm1, Brassica napus (rape), PATX:G1857671; supported by full-length cDNA: Ceres: 39461.	6.56	8.9	5.61	7.83	7.94	8.38	7.7	7.42	8.25	9.58	8.68	0	2	0	0	0	1	0	4	1	0	6	4	0	0	5	1
At4g25010	MtN3 - like protein MtN3 (induced during root nodule development), Medicago truncatula, gb:Y08726	7.72	9.51	7.4	9.51	9.45	9.94	8.41	8.7	8.88	10.02	8.39	1	6	0	0	0	3	1	4	2	0	12	8	0	0	3	0
At4g25040	putative protein predicted protein, Arabidopsis thaliana;supported by full-length cDNA: Ceres:26380.	8.82	9.23	9.15	10.1	10.32	10.14	10.7	8.55	10.4	10.18	9.29	0	4	0	0	0	0	0	0	3	0	16	9	0	0	6	1
At4g25100	superoxide dismutase (EC 1.15.1.1) (Fe)(fragment) ;supported by full-length cDNA: Ceres:32935.	10.32	9.69	8.05	4.29	4.46	4.35	9.93	9.87	7.57	8.26	7.78	0	3	0	0	0	0	0	2	6	0	13	7	0	0	8	0
At4g25480	transcriptional activator CBF1-like protein strong similarity to transcriptional activator CBF1, Arabidopsis thaliana00	5.35	5.73	7.38	6.85	8.97	7.61	6.36	6.73	6	6.17	6.99	1	2	0	0	0	1	0	1	4	0	15	10	0	0	0	0
At4g25590	actin depolymerizing factor-like protein strong similarity to actin-depolymerizing factor, Brassica napus, PIR2:S30934~Contains Actin-depolymerizing proteins signature, [PDSSRVRMKMVYASSKDRFK]00	7.88	8.97	8.09	8.63	9.23	9.21	9.03	8.63	9.29	9.58	8.72	1	3	0	0	0	1	0	1	2	0	3	5	0	0	3	1
At4g25780	putative pathogenesis-related protein gene PR-1 protein - Medicago truncatula, PIR2:S47171	7.57	9.47	6.77	8.51	8.64	9.06	8.09	8.06	8.52	9.85	8.84	0	2	0	0	0	0	1	1	5	0	5	12	0	0	2	0
At4g25810	xyloglucan endo-1,4-beta-D-glucanase (XTR-6) ; supported by cDNA: gi_1244757_gb_U43488.1_ATU43488	5.25	4.65	4.81	4.24	4.4	4.41	4.97	4.61	5.5	4.59	4.25	0	0	0	0	0	1	0	0	3	0	10	3	0	0	8	0
At4g26260	putative protein PRE87 mRNA, Pinus radiata, AF049069	7.48	9.45	7.75	8.76	8.93	9.13	8.28	7.91	8.71	10.08	9.01	0	2	0	0	0	1	2	1	4	0	10	9	0	0	11	4
At4g26390	pyruvate kinase like protein pyruvate kinase, Nicotiana tabacum, PIR2:S41379	6.41	6.99	7.28	7.34	7.6	7.51	7.33	7.04	7.58	7.41	7.25	0	2	0	0	0	2	0	1	5	0	8	1	0	0	3	1
At4g26440	putative protein SPF1 protein, Ipomoea batatas, PIR2:S51529; supported by cDNA: gi_15990591_gb_AY052649.1_	4.98	5.6	5.51	5.56	5.93	6.09	5.74	5.58	5.75	5.85	5.38	0	3	0	0	0	1	0	1	1	0	16	3	0	0	4	3
At4g26470	putative protein probable calcium-dependent protein kinase, Oryza sativa, PIR2:S56652	5.79	6.52	5.82	6.65	6.88	7.12	6.91	6.2	6.75	7.15	6.64	0	1	0	0	0	1	0	1	3	0	24	7	0	0	8	1
At4g27030	putative protein gene F19K23.12 of BAC F19K23 from Arabidopsis thaliana chromosome 1, PID:g2160143	7.41	7.86	7.31	6.18	6.09	7.51	7.02	7.72	6.82	6.59	6.63	0	3	0	0	0	4	1	4	2	0	5	2	0	0	1	1
At4g27110	putative protein other hypothetical protein -Arabidopsis thaliana, PIR2:E71427	5.19	6.27	5.34	6.12	5.87	6.39	6.12	5.74	6.36	7.14	6.51	0	2	0	0	0	1	0	0	4	0	9	4	0	0	3	0
At4g27260	GH3 like protein GH3 protein, Glycine max., PIR2:S17433	7.72	8.62	9.36	7.53	8.4	8.96	8.3	8.24	9.45	10.88	10.63	0	1	0	0	0	1	0	1	5	1	25	9	0	0	4	1
At4g27280	putative protein centrin, Marsilea vestita;supported by full-length cDNA: Ceres:13072.	9.72	7.87	11.58	7.55	7.19	7.92	10.48	8.12	12.25	8.81	8.18	0	0	0	0	1	2	0	1	2	0	8	6	0	0	5	1
At4g27410	putative protein Arabidopsis thaliana nap gene,PID:e1234813;supported by full-length cDNA: Ceres:38344.	6.44	6.78	6.38	6.75	7.22	7.59	6.53	6.67	8.33	10.42	9.66	3	6	0	1	0	0	0	5	7	0	9	7	0	0	4	0
At4g27450	putative protein stem-specific protein - Nicotiana tabacum,PID:g20037;supported by full-length cDNA: Ceres:35207.	8.78	9	9.39	6.41	7.9	9.13	7.02	8.2	8.95	10.98	10.94	0	2	0	0	0	0	0	1	4	0	8	7	0	0	7	1
At4g27480	putative protein various putative proteins in Arabidopsis thaliana	5.9	6.48	6.15	6.45	6.88	6.92	6.61	6.02	6.5	6.76	6.3	0	3	0	0	0	1	0	1	1	0	9	8	0	0	4	0
At4g27520	putative protein ENOD20 gene, Medicago truncatula, X99467;supported by full-length cDNA: Ceres:33380.	9.23	9.91	10.28	9.87	10.44	10.51	9.71	10.61	10.23	10.68	10.98	2	7	0	0	0	1	0	4	8	0	7	5	0	1	5	1
At4g27580	Expressed protein ; supported by full-length cDNA: Ceres: 7756.	6.17	8.86	5.58	7.57	7.66	8.24	7.37	7.23	7.56	8.93	8.07	0	1	0	0	0	4	0	1	4	0	3	6	0	0	6	3
At4g27590	Expressed protein ;supported by cDNA: Ceres:11048	5.52	6.72	6.89	6.68	7.3	7.4	7.38	6.08	7.16	6.66	6.36	0	2	0	0	1	0	0	0	3	0	16	7	0	0	6	1
At4g27652	Expressed protein ; supported by full-length cDNA: Ceres: 42507.	5.61	5.67	6.26	5.75	5.99	6.29	7.44	6.13	6.52	6.7	6.67	0	3	0	0	0	0	0	2	3	0	25	7	0	0	4	0
At4g27790	putative calcium binding protein taipoxin-associated calcium binding protein-49 precursor - rat, PIR2:I56519	5.98	7.38	5.85	6.95	7.05	7.2	6.54	6.52	6.16	7	6.34	0	1	0	0	1	1	0	2	2	0	6	4	0	0	3	0
At4g27830	putative beta-glucosidase beta-glucosidase BGQ60 precursor - barley, PIR2:A57512; supported by cDNA: gi_15982821_gb_AY057518.1_	8.04	8.02	8.26	8.83	9.04	9.15	8.5	8.28	8.55	8.73	8.13	0	3	0	0	0	1	0	2	2	0	4	5	0	0	5	2
At4g28000	putative protein MSP1, Saccharomyces cerevisiae, PIR2:A49506	6.26	7.93	5.97	7.18	7.65	7.95	7.45	6.73	7.68	8.36	7.77	0	2	0	0	0	1	0	0	0	0	6	1	0	0	1	0
At4g28040	Medicago nodulin N21-like protein MtN21 gene, Medicago truncatula, Y15293; supported by cDNA: gi_13899060_gb_AF370525.1_AF370525	5.44	5.82	5.79	6.08	6.37	6.57	5.32	5.73	5.93	7.59	7.29	0	5	0	0	0	0	2	1	5	0	10	12	0	0	4	1
At4g28160	putative protein probable cell wall protein (clone pAt2191) -Arabidopsis thaliana, PIR2:S43789	8.05	7.54	8.06	7.84	7.16	6.76	7.43	7.99	7.16	5.99	5.28	0	2	0	0	0	0	2	2	5	0	7	5	0	0	2	0
At4g28250	putative beta-expansin/allergen protein soybean pollen allergen (cim1) protein - soybean, PIR2:S48032;supported by full-length cDNA: Ceres:33023.	9.73	10.32	10.53	11.09	10.49	10.54	10.47	10.5	10.13	8.9	8.27	0	1	0	0	0	2	1	2	1	0	13	5	0	0	3	0
At4g28280	putative GPI-anchored protein GPI-anchored protein - Vigna radiata, PID:d1035226	5.82	6.93	5.84	6.67	7.11	7.26	7.05	6.04	6.89	7.43	7.06	0	3	0	0	0	1	0	3	3	0	13	11	0	0	3	1
At4g28290	putative protein ;supported by full-length cDNA: Ceres:10077.	7.09	6.98	6.6	6.37	5.97	6.8	7.02	6.94	7.12	7.29	6.76	0	4	0	0	0	1	1	2	6	1	6	8	0	0	5	0
At4g28530	NAM / CUC2 -like protein No apical meristem gene (NAM), required for pattern formation in embryos and flowers-Petunia hybrida, PATCHX:E205713; supported by full-length cDNA: Ceres: 35774.	6.19	6.6	6.53	6.78	6.75	7.27	6.8	6.42	6.78	7.81	6.92	0	1	0	0	0	1	0	0	0	0	15	5	0	0	5	0
At4g28703	Expressed protein ; supported by full-length cDNA: Ceres: 38545.	5.88	5.64	6.37	6.04	6.8	6.92	6.4	5.86	7.8	9.28	9.64	0	4	0	0	0	1	0	2	4	0	11	6	0	0	9	0
At4g28860	protein kinase - like protein ADK1 protein kinase, Arabidopsis thaliana, PIR2:A55661	7.05	7.65	7.67	7.97	7.94	8.07	7.54	7.48	7.78	8.18	7.34	2	4	0	0	1	0	0	1	2	0	8	6	0	0	2	0
At4g29190	putative protein zinc finger transcription factor - Arabidopsis thaliana,PID:g2961542;supported by full-length cDNA: Ceres:16432.	7.62	7.76	8.44	8.19	8.77	9.3	8.15	8.36	9.92	11.59	11.54	0	4	0	0	1	3	0	3	1	0	10	14	0	0	19	1
At4g29240	extensin-like protein ;supported by full-length cDNA: Ceres:147694.	8.28	7.56	7.66	7.57	7.61	7.19	7.67	7.54	7.54	6.78	6.24	0	1	0	0	0	2	2	0	11	0	6	15	0	0	1	1
At4g29340	profilin 3 ;supported by full-length cDNA: Ceres:13601.	9.55	10.46	9.99	10.19	10.73	10.79	10.8	10.01	10.92	11.14	10.48	1	2	0	0	1	0	0	1	5	0	5	4	0	0	2	1
At4g29700	nucleotide pyrophosphatase -like protein nucleotide pyrophosphatase, Oryza sativa, gb:T03293; supported by cDNA: gi_13430713_gb_AF360269.1_AF360269	10.69	10.3	9.89	10.21	9.8	8.98	10.43	9.94	10.44	9.03	7.86	0	4	0	0	0	0	0	3	4	0	14	10	0	0	4	1
At4g29780	hypothetical protein ;supported by full-length cDNA: Ceres:249769.	6.18	5.66	8.92	5.74	5.81	6.19	7.31	5.89	9.3	6.97	6.71	0	1	0	0	0	4	1	1	2	0	18	10	0	0	3	0
At4g30140	putative protein proline-rich protein APG C-terminus - Arabidopsis thaliana, PIR2:S21961;supported by full-length cDNA: Ceres:21878.	6.8	8.85	5.82	7.89	7.57	8.1	7.47	6.82	7.53	9.5	8.18	0	2	0	0	0	2	0	4	5	0	43	7	0	0	4	0
At4g30270	xyloglucan endo-1,4-beta-D-glucanase precursor ;supported by full-length cDNA: Ceres:19156.	9.07	10.38	9.88	9.57	10.07	10.72	9.74	9.48	9.2	10.12	8.1	0	3	0	0	0	1	0	1	3	0	9	9	0	0	7	1
At4g30410	hypothetical protein	6.68	6.98	7.24	7.59	7.61	7.74	7.95	7.08	7.56	7.36	7.46	0	4	0	0	0	2	2	3	5	0	23	7	0	0	5	3
At4g30460	glycine-rich protein glycine-rich cell wall structural protein - garden petunia,Pir2:A26099	7.57	7.56	5.62	7.18	8.02	8.6	7.62	7.83	7.7	8.69	8.24	0	6	0	0	1	2	0	1	1	0	2	7	0	0	2	0
At4g30650	low temperature and salt responsive protein homolog low temperature and salt responsive protein LTI6A - Arabidopsis thaliana,PID:g4039153	10.99	9.18	9.29	12.45	12.41	10.31	11.29	8.87	11.26	10	9.88	0	3	0	0	0	0	0	2	3	2	5	5	0	0	5	0
At4g30720	putative protein hypothetical protein - Synechocystis sp. (strain PCC 6803),PIR2:S76076	6.33	7	7.47	7.31	7.26	7.34	6.74	7.32	6.83	7.6	8.55	0	4	0	0	0	1	0	1	7	0	6	6	0	0	3	0
At4g30770	hypothetical protein	4.44	5.31	4.72	5.04	5.42	5.62	5.13	4.73	5.61	6.25	5.45	0	2	0	0	0	0	1	0	5	0	21	8	0	0	3	1
At4g30850	putative protein various predicted proteins	8.22	8.41	8.18	8.72	8.96	9.24	8.63	8.49	8.47	8.72	8.22	0	5	0	0	0	0	0	4	7	0	9	8	0	0	3	2
At4g30960	putative protein kinase serine/threonine protein kinase, Arabidopsis thaliana, PID:D1006875; supported by cDNA: gi_14334745_gb_AY035046.1_	8.76	9.55	9.73	10.42	10.48	10.77	10.26	9.72	10.76	11.92	12	1	5	0	0	0	0	0	2	3	0	16	4	0	1	4	0
At4g31080	putative protein	6.03	7.29	7.63	7.41	7.51	7.56	6.97	6.64	7.89	8.29	7.48	0	5	0	0	0	1	0	3	6	0	2	9	0	1	2	2
At4g31840	putative protein ENOD16, Medicago truncatula, X99466;supported by full-length cDNA: Ceres:6308.	11.93	11.32	11.33	11.36	11.04	10.83	11.44	11.49	11.16	9.82	9.29	0	3	0	0	0	0	0	3	4	1	4	3	0	0	5	4
At4g31870	glutathione peroxidase - like protein glutathione peroxidase, Arabidopsis thaliana, PIR2:S71250	4.8	6.05	5.79	5.09	5.08	6.31	4.83	6.27	4.72	4.88	4.74	0	4	0	0	0	0	1	2	3	0	20	3	0	0	5	0
At4g31910	putative protein anthranilate N-hydroxycinnamoyl/benzoyltransferase,Dianthus caryophyllus, Z84384; supported by cDNA: gi_15450358_gb_AY052280.1_	7.58	7.3	7.65	6.75	6.57	7.07	7.38	6.97	7.79	8.17	8.01	0	1	0	0	0	0	0	0	7	1	16	7	0	0	5	0
At4g32290	putative protein predicted protein, Arabidopsis thaliana, PATCHX:G2252634	8.94	8.95	8.77	8.77	8.41	7.82	8.52	8.46	8.23	7.76	7.95	0	5	0	0	0	2	0	4	3	0	16	4	0	0	3	1
At4g32340	putative protein predicted proteins, Arabidopsis thaliana;supported by full-length cDNA: Ceres:34819.	9.34	7.67	6.54	9.45	9.17	6.79	9.08	6.07	9.32	8.94	9.34	0	2	0	0	0	1	0	0	3	0	15	7	0	0	10	0
At4g32460	putative protein mRNAs from Ricinus communis and Medicago sativa, Z81012 and L36159;supported by full-length cDNA: Ceres:37529.	10.14	10.87	10.59	11.66	11.5	11.54	11.12	10.77	11.63	12.26	11.41	0	0	0	0	0	1	2	1	5	0	10	7	0	0	4	0
At4g32500	potassium channel - protein	6.7	7.12	7.18	7.43	7.59	7.86	7.31	7.11	6.98	7.13	6.7	1	1	0	0	0	2	0	0	1	1	15	6	0	0	5	0
At4g32940	gamma-VPE (vacuolar processing enzyme) ; supported by cDNA: gi_13877794_gb_AF370160.1_AF370160	9.43	9.7	10.14	10.56	10.56	10.97	10.36	9.56	10.51	11.66	11.11	0	1	0	0	0	2	0	3	3	0	13	8	0	0	3	1
At4g33050	putative protein	6.12	5.55	5.88	5.82	4.93	5.4	5.41	5.54	5.97	5.48	5.63	0	4	0	0	0	0	0	2	6	1	9	9	0	0	7	1
At4g33150	lysine-ketoglutarate reductase/saccharopine ; supported by cDNA: gi_2052507	9.26	9.78	9.4	10.14	10.45	10.41	10.43	9.07	10.65	11.99	11.41	0	8	0	0	0	0	0	6	2	0	16	1	0	0	2	3
At4g33550	putative protein predicted protein, Arabidopsis thaliana	4.93	5.52	5.2	5.21	6.87	7.88	5.56	6.67	7.37	9.13	9.68	0	2	0	0	0	1	0	2	3	0	6	4	0	0	4	0
At4g33560	putative protein ;supported by full-length cDNA: Ceres:17194.	6.56	5.6	5.39	5.26	4.77	4.84	5.21	5.38	4.86	4.4	4.24	1	8	0	0	0	3	0	3	3	0	12	3	0	1	4	2
At4g33666	Expressed protein ; supported by full-length cDNA: Ceres: 38416.	6.8	7.86	8.16	5.13	5.97	6.92	6.45	7.5	7.12	8.19	7.51	1	1	0	0	0	1	1	3	2	0	6	6	0	0	4	0
At4g33960	putative protein	7.47	6.5	6.29	6.26	6.5	5.96	6.92	5.94	7.18	7.09	6.92	0	2	0	0	0	1	0	2	3	0	10	3	0	0	6	1
At4g33980	putative protein ;supported by full-length cDNA: Ceres:8161.	7.32	5.84	5.33	8.22	8.67	5.67	7.49	5.2	8.49	9.58	9.6	1	3	0	0	0	1	2	3	8	2	9	4	0	0	4	2
At4g34000	abscisic acid responsive elements-binding factor(ABF3) identical to abscisic acid responsive elements-binding factor (ABF3) GI:6739280 from [Arabidopsis thaliana]; supported by cDNA: gi_15451049_gb_AY054605.1_	6.22	7.22	7.46	6.99	7.8	8.8	7.55	7.99	8.18	9.6	9.82	1	6	0	0	0	1	1	7	8	0	4	4	0	0	3	1
At4g34131	glucosyltransferase -like protein immediate-early salicylate-induced glucosyltransferase, Nicotiana tabacum, PIR2:T03747;supported by cDNA gi:14334981	8.1	8.53	8	9.48	9.53	9.3	9.95	8.16	9.72	10.1	9.5	0	2	0	0	0	1	0	0	4	0	24	14	0	0	6	0
At4g34131	glucosyltransferase -like protein immediate-early salicylate-induced glucosyltransferase, Nicotiana tabacum, PIR2:T03747;supported by cDNA gi:14334981	8.1	8.53	8	9.48	9.53	9.3	9.95	8.16	9.72	10.1	9.5	0	2	0	0	0	1	0	0	4	0	24	14	0	0	6	0
At4g34160	cyclin delta-3	10.33	9.79	9.59	9.09	8.9	8.9	9.44	9.79	9.25	8.27	8.46	0	1	0	0	1	2	0	0	6	0	8	7	0	0	1	2
At4g34400	putative protein NF-180, Petromyzon marinus, PIR2:I51116	8.78	8.5	8.66	8.2	7.64	7.74	8.05	8.74	7.91	7.15	8.48	0	1	0	0	0	1	1	1	3	0	3	4	0	0	5	0
At4g34440	putative serine threonine protein kinase Daucus carota somatic embryogenesis receptor-like kinase	5.25	6.38	5.77	5.85	6.23	6.51	6.21	5.86	6.26	6.97	6.52	0	3	0	0	0	1	0	3	3	0	7	6	0	0	5	0
At4g34510	putative ketoacyl-CoA synthase fatty acid elongase 1, Arabidopsis thaliana,gb:U29142	6.72	7.53	7.23	8.09	8.54	8.34	8.62	7.56	8.84	9.7	8.42	0	2	0	0	0	1	0	1	2	0	9	4	0	0	4	1
At4g34610	Homeodomain - like protein similaritry to homeotic protein BEL1, Arabidopsis thaliana, PIR2:A57632	6.74	6.82	6.15	5.68	5.59	6.2	5.9	6.88	5.69	5.53	5.29	0	0	0	0	0	1	0	2	2	0	15	5	0	0	7	0
At4g34760	putative auxin-regulated protein auxin-induced protein X15, Glycine max, PIR2:JQ1097;supported by full-length cDNA: Ceres:10510.	9.28	9.12	8.93	8.14	8.17	8.44	9	8.89	8.64	7.64	8.12	0	4	0	0	0	0	1	0	5	0	13	4	0	0	4	0
At4g34950	putative protein AT.I.24-7, Arabidopsis thaliana, gb:U63815	8.31	6.98	6.79	8.73	8.6	7.17	7.73	6.76	7.12	6.12	6.07	1	2	0	0	0	1	1	0	2	0	14	5	0	0	4	0
At4g34970	actin depolymerizing factor - like protein actin depolymerizing factor1, Arabidopsis thaliana, PID:G1408471	5.14	5.71	5.73	5.2	5.76	6.62	5.47	5.02	6.13	8.15	7.26	0	1	0	0	0	2	0	2	3	0	23	9	0	0	4	0
At4g35010	beta-galactosidase - like protein beta-D-galactosidase, Mangifera indica, PID:G2209358; supported by cDNA: gi_16974599_gb_AY060576.1_	8.56	10.43	9.81	10.03	10.64	10.75	10.47	9.35	10.91	11.51	10.88	0	1	0	0	0	2	0	1	1	2	9	7	0	0	3	0
At4g35050	WD-40 repeat protein (MSI3) ; supported by cDNA: gi_2394232_gb_AF016848.1_AF016848	8.79	8.4	8.28	8.63	8.24	7.79	8.21	8.48	8.42	8.03	8.35	0	2	0	0	0	1	0	1	1	0	7	4	0	0	8	2
At4g35060	putative protein ;supported by full-length cDNA: Ceres:265.	6.31	7.92	6.22	6.77	7.03	7.66	6.65	7.03	6.93	8.19	6.59	0	2	0	0	0	3	0	1	2	0	18	8	0	0	5	0
At4g35090	catalase ; supported by cDNA: gi_15451165_gb_AY054663.1_	10.08	11.61	11.68	9.48	10.4	11.57	10.17	11.65	10.23	10.96	10.94	0	5	0	0	0	3	0	3	3	0	11	8	0	0	4	2
At4g35110	putative protein pEARLI 4, Arabidopsis thaliana, PATCHX:G871782; supported by cDNA: gi_14326526_gb_AF385717.1_AF385717	7.7	8.05	8.16	8.23	8.56	9.01	8.53	7.79	8.66	9.28	8.51	0	2	0	0	0	0	0	3	4	0	14	11	0	0	6	0
At4g35150	O-methyltransferase - like protein caffeic acid O-methyltransferase, Pinus taeda, gb:U39301	5.8	6.12	5.44	6.88	6.67	6.46	6.85	6.48	6.32	5.69	5.23	1	1	0	0	0	0	0	0	9	0	7	7	0	0	2	2
At4g35180	amino acid permease - like protein Lily mRNA, Lilium longiflorum, gb:D21814;supported by full-length cDNA: Ceres:36461.	6.46	8.07	6.47	7.68	7.82	7.94	7.64	6.91	7.59	8.51	7.66	0	3	0	0	0	1	0	1	3	2	11	7	0	0	3	1
At4g35190	putative protein ctf, Mycobacterium leprae, gb:U15180;supported by full-length cDNA: Ceres:33995.	7.49	7.26	8.18	9.1	9.3	9.81	9.22	8.34	9.96	10.9	9.6	1	2	0	0	0	2	0	1	2	2	5	3	0	0	7	1
At4g35300	putative sugar transporter protein sugar transporter, Arabidopsis thaliana, db_xref=PID:g1495273	8.16	7.66	8.27	8.84	9.26	9.34	8.76	8.35	8.8	9.6	10.27	0	2	0	0	1	2	0	2	2	0	10	8	0	0	6	0
At4g35480	RING-H2 finger protein RHA3b ;supported by full-length cDNA: Ceres:31493.	7.88	7.8	8.01	8.62	8.97	8.51	8.61	7.83	8.56	9.53	9.84	0	0	0	0	0	0	0	1	1	0	12	6	0	0	7	1
At4g35670	putative polygalacturonase polygalacturonase 4, Lycopersicon esculentum, PID:g2459815	6.66	7.79	7.21	7.94	8.5	8.32	8.11	7.33	8.24	8.27	7.47	1	4	0	0	1	1	1	4	7	1	13	5	0	0	6	1
At4g35700	hypothetical protein	6.04	7.74	6.54	7.43	7.72	7.55	7.41	6.58	7.46	8.24	8	0	1	0	0	0	1	1	2	4	0	8	3	0	0	7	0
At4g35770	senescence-associated protein sen1 identical to senescence-associated protein GI:1046270 from [Arabidopsis thaliana] ;supported by full-length cDNA: Ceres:13699.	4.19	5.54	6.52	4.11	5.01	6.58	4.26	4.71	6.94	9.5	8.22	0	0	0	0	1	0	0	3	10	0	3	7	0	0	6	0
At4g35800	DNA-directed RNA polymerase (EC 2.7.7.6) II largest chain	8.54	8.47	9.28	7.69	7.6	7.46	8.42	8.16	8.72	8.73	9.43	0	3	0	0	1	2	0	2	2	1	9	3	0	2	5	1
At4g35900	putative bZIP transcription factor Dc3 promoter-binding factor-2, Helianthus annuus, gb:AF001454	5.06	4.46	4.3	4.4	4.35	4.05	4.12	4.3	3.99	3.95	4.03	0	2	0	0	0	2	0	0	3	0	16	6	0	0	5	0
At4g36040	DnaJ-like protein DnaJ-like protein, Phaseolus vulgaris, PATX:G1684851	7.94	10.11	11.83	8.81	10.01	11.11	8.92	9.91	10.66	11.79	11.25	0	3	0	0	1	2	0	1	3	0	11	10	0	0	3	3
At4g36230	putative glycine-rich cell wall protein glycine-rich protein GRP22, rape, PIR2:S31415	6.18	5.02	4.77	5.09	5.09	4.99	5.27	5.24	4.65	4.76	5.12	0	7	0	0	0	1	0	1	2	2	15	4	0	0	12	0
At4g36490	hypothetical protein ; supported by cDNA: gi_15215779_gb_AY050419.1_	6.43	8.5	6.06	7.93	8.05	8.38	7.36	6.97	7.67	8.73	8.24	2	4	0	0	0	0	1	2	6	0	4	8	0	0	2	1
At4g36600	putative protein	6.41	6.82	6.36	6.94	7.42	7.38	7.44	6.54	7.33	7.73	7.21	1	7	0	0	0	2	0	5	4	0	10	4	0	0	6	0
At4g36740	homeodomain protein	4.17	4.81	5.32	4.5	5.38	6.03	5.55	4.84	7.57	9.79	9.67	0	5	0	0	0	0	0	2	5	0	14	6	0	0	4	0
At4g37180	putative cytoskeletal protein ; supported by cDNA: gi_1732508_gb_U62741.1_ATU62741	7.58	8.24	7.93	8.19	8.59	8.64	7.7	8.58	8.22	9.41	9.4	0	1	0	0	0	0	0	1	1	0	13	3	0	0	4	0
At4g37560	formamidase - like protein formamidase, Methylophilus methylotrophus, PIR2:S74213; supported by cDNA: gi_14334653_gb_AY035000.1_	6.04	6.59	6.33	6.06	6.07	7.42	5.95	6.46	6.14	7.15	7.51	1	1	0	0	0	1	0	1	5	0	8	9	0	0	6	0
At4g37730	bZIP transcription factor - like protein bZIP transcription factor ATB2, Arabidopsis thaliana, gb:X99747	6.17	6.53	5.68	6.28	6.33	6.63	7.21	5.96	5.94	5.79	5.39	0	1	0	0	0	2	0	0	2	0	13	10	0	0	4	0
At4g37740	putative protein predicted proteins, Arabidopsis thaliana	8.14	7.86	7.86	7.3	7.22	7.16	7.03	8.01	6.99	5.97	6.41	0	2	0	0	0	1	0	1	3	0	19	5	0	0	3	2
At4g37760	squalene epoxidase - like protein squalene epoxidase, Panax ginseng, AB003516;supported by full-length cDNA: Ceres:118648.	8.4	9.77	9.88	9.04	9.41	10.16	9.47	9.9	9.4	9.87	9.64	0	5	0	0	1	0	0	5	3	0	9	3	0	0	3	1
At4g37840	hexokinase - like protein hexokinase, Arabidopsis thaliana, PIR2:S71205	5.9	6.27	6	6.45	6.7	6.97	6.4	6.22	6.33	6.39	5.81	0	2	0	0	0	2	1	2	5	0	8	7	0	0	8	0
At4g37870	phosphoenolpyruvate carboxykinase (ATP) -like protein ; supported by cDNA: gi_13937136_gb_AF372922.1_AF372922	9.74	9.98	10.29	11.02	10.87	10.82	10.62	9.87	10.86	11.5	11.12	0	6	0	0	0	5	0	6	3	0	14	6	0	0	5	0
At4g37990	cinnamyl-alcohol dehydrogenase ELI3-2 ; supported by cDNA: gi_13605755_gb_AF361859.1_AF361859	6.35	7.07	6.44	7.18	7.43	7.49	7.4	6.71	7.55	7.89	7.23	0	5	0	0	0	0	0	3	3	0	18	2	0	0	4	0
At4g38210	expansin -like protein expansin (GhEX1) -Gossypium hirsutum,PID:g2811278;supported by full-length cDNA: Ceres:32072.	8.76	8.15	7.67	8.49	7.67	7.74	8.51	8.13	8.16	7.63	8.34	0	4	0	0	0	0	0	4	2	0	7	2	0	0	4	0
At4g38230	calcium-dependent protein kinase -like protein calcium-dependent protein kinase -mung bean,PID:g967125	5.8	6.67	5.45	6.63	6.69	6.88	6.74	5.8	6.66	7.15	6.38	0	2	0	0	0	2	1	0	7	0	4	5	0	0	1	3
At4g38340	putative protein other predicted proteins Arabidopsis thaliana	5.42	4.65	4.71	4.14	4.08	4.09	4.4	4.56	4.31	4.34	4.52	0	2	0	0	0	1	0	2	3	0	21	4	0	0	3	1
At4g38550	Phospholipase like protein Arabidopsis thaliana pEARLI 4 mRNA, PID:g871782	6.37	4.97	5.26	5.93	5.07	5.18	4.81	4.99	4.84	5.19	5.31	0	1	0	0	0	0	1	0	9	1	7	6	0	0	2	0
At4g38680	glycine-rich protein 2 (GRP2) ; supported by cDNA: gi_14326486_gb_AF385696.1_AF385696	10.68	10.58	9.41	10.34	10.11	9.82	9.54	10.35	9.53	9.13	8.38	0	2	0	0	0	1	0	1	6	2	4	6	0	0	6	0
At4g38840	auxin-induced protein - like auxin-inducible SAUR gene, Raphanus sativus,AB000708;supported by full-length cDNA: Ceres:10140.	8.48	8.94	7.61	6.66	7.14	7.43	8	8.31	7.43	7.68	8.53	0	1	0	0	0	3	1	0	6	0	8	3	1	1	3	2
At4g38960	putative zinc finger protein zinc finger protein - Oryza sativa, PID:d1034167	6.66	8.1	7.75	6.71	6.63	7.94	6.67	7.94	6.55	6.9	7.16	0	1	0	0	0	2	0	1	4	0	7	5	0	0	6	1
At4g39110	putative receptor-like protein kinase receptor-like protein kinase, Catharanthus roseus, Z73295	6.42	8.06	6.47	7.37	7.64	7.7	7.33	7	7.55	8.62	7.92	0	1	0	0	0	1	0	0	8	0	5	2	0	0	3	0
At4g39130	putative protein dehydrin, Glycine max, AF004807;supported by full-length cDNA: Ceres:30671.	5.72	5.65	5.19	6.89	7.24	7.13	7.63	5.84	7.14	7.73	7.09	1	2	0	0	0	0	1	4	5	2	11	4	0	0	2	0
At4g39210	glucose-1-phosphate adenylyltransferase (APL3) ; supported by cDNA: gi_16648984_gb_AY059862.1_	7.39	7.49	7.27	8.52	8.22	8.4	7.96	7.81	8.16	8.17	8.14	1	3	0	0	0	1	0	0	6	0	13	6	0	0	4	0
At4g39260	glycine-rich protein (clone AtGRP8) ; supported by cDNA: gi_166838_gb_L00649.1_ATHRBPB	11.36	11.41	10.51	12.54	12.72	11.41	11.62	11.23	11.07	11.44	11.25	0	1	0	0	0	2	0	2	4	0	7	5	0	0	8	1
At4g39480	cytochrome P450 - like protein cytochrome P450 CYP86A1, Arabidopsis thaliana, PIR3:JC5965	7.55	8.64	8	8.43	8.63	9.01	8.47	8.26	8.45	8.97	8.2	0	5	0	0	0	1	0	0	2	0	9	6	0	0	7	0
At4g39610	putative protein predicted proteins, Arabidopsis thaliana;supported by full-length cDNA: Ceres:97747.	5.44	7.49	4.72	6.1	6.4	6.57	5.79	5.76	6.29	7.91	6.48	0	2	0	0	0	1	0	3	4	0	6	8	0	0	3	0
At4g39670	putative protein	6.64	8.37	6.85	7.93	8.43	8.55	8.09	7.61	8.33	9.24	8.35	0	3	0	0	0	2	0	3	3	0	15	5	0	0	4	0
At4g40095	putative protein ipiB1 gene, Phytophthora infestans, EMBL:PIIPIB1A	6.3	5.27	5.06	5.64	5.52	5.2	5.56	5.49	5.04	5.17	5.44	0	1	0	0	0	2	2	0	11	0	6	15	0	0	1	1
At4g40095	putative protein ipiB1 gene, Phytophthora infestans, EMBL:PIIPIB1A	6.3	5.27	5.06	5.64	5.52	5.2	5.56	5.49	5.04	5.17	5.44	0	1	0	0	0	2	2	0	11	0	6	15	0	0	1	1
At5g01180	oligopeptide transporter - like protein peptide transport protein ptr1, Hordeum vulgare, PIR:T04378	5.38	5.85	6.06	6.28	6.72	6.72	6.56	5.85	6.82	6.97	6.22	0	1	0	0	0	0	0	2	0	0	12	11	0	0	6	0
At5g01200	putative protein Myb-related transcriptional activator mybSt1, Solanum tuberosum, EMBL:S74753	7.33	6.89	7.07	8.04	8.43	8.21	8.54	7.26	8.56	9.53	9.89	0	4	0	0	1	1	0	2	4	0	11	2	0	0	1	0
At5g01300	putative protein several hypothetical proteins - different bacteria	5.24	5.01	4.92	5.29	5.37	6.48	5.03	5.6	6.84	9.04	9.41	1	4	0	0	0	0	0	3	4	1	12	8	0	0	6	1
At5g01520	putative protein putative proteins - Arabidopsis thaliana; supported by cDNA: gi_15292802_gb_AY050835.1_	6.06	6.27	6.46	6.78	7.26	7.99	6.81	5.96	8.58	10.35	9.48	1	6	0	0	0	0	0	6	2	0	9	7	0	0	5	1
At5g01600	ferritin 1 precursor ;supported by full-length cDNA: Ceres:1100.	10.64	12.21	12.43	12.11	11.99	12.11	12.16	11.95	11.38	12.13	12.22	0	3	0	0	0	2	1	3	4	0	6	10	0	0	2	0
At5g01700	putative protein protein phosphatase type 2C - Saccharomyces cerevisiae, EMBL:U72346	5.54	6.61	5.51	5.98	6.33	6.57	6.06	5.84	6.09	6.9	6.66	0	5	0	0	0	1	0	2	4	0	6	4	0	0	4	0
At5g01880	putative protein RING-H2 finger protein RHA3a - Arabidopsis thaliana, EMBL:AF078824	6.89	7.23	7.98	7.89	8.33	8.69	7.76	8.02	8.06	9.19	9.39	0	1	0	0	0	2	1	0	6	0	14	4	0	0	5	0
At5g01910	hypothetical protein	7.29	6.97	6.67	7.09	6.37	6.23	6.75	7.08	6.24	5.38	5.36	0	1	0	0	0	1	0	0	3	1	3	9	0	0	1	0
At5g02020	putative protein hypothetical protein T6H20.90 - Arabidopsis thaliana, EMBL:AL096859; supported by cDNA: gi_16648747_gb_AY058150.1_	6.64	7.22	6.88	6.91	7.93	9.13	7.86	7.01	10.36	12.25	11.91	1	5	0	0	3	1	1	2	7	0	5	7	0	0	10	0
At5g02180	putative protein hypothetical proteins - Arabidopsis thaliana	5.62	6.52	6.35	5.97	6.63	6.91	6.04	6.5	5.86	6.28	5.81	0	2	0	0	0	1	0	0	2	0	8	11	0	0	3	0
At5g02190	putative protein CND41, chloroplast nucleoid DNA binding protein - Nicotiana tabacum, EMBL:D26015	7.9	8.03	9.02	8.4	8.92	8.81	8.6	8.38	8.68	8.63	8.51	0	0	0	0	0	1	2	0	5	0	6	6	0	0	6	2
At5g02220	Expressed protein ; supported by full-length cDNA: Ceres: 147593.	7.08	6.75	6.94	6.23	6.08	5.88	6.45	7.19	6.54	5.28	5.74	0	4	0	0	0	1	0	4	2	1	17	5	0	0	10	0
At5g02570	putative protein histone H2B-2, tomato, PIR:T06389	7.59	8.26	7.75	7.89	8.35	8.13	8.6	7.76	8.86	9.13	8.6	1	4	0	0	1	1	1	3	3	0	13	5	0	0	2	1
At5g02580	putative protein ;supported by full-length cDNA: Ceres:16476.	6.35	7.14	6.99	8.07	8.13	7.82	8.08	6.78	7.78	7.49	6.39	0	5	0	0	0	0	0	6	6	0	8	7	0	0	6	2
At5g02770	putative protein ; supported by cDNA: gi_14190430_gb_AF378893.1_AF378893	8.43	9.76	9.76	9.7	9.79	9.81	9.41	9.28	9.73	10.11	10.08	0	3	0	0	0	0	0	1	2	0	7	3	0	0	2	1
At5g02810	putative protein ABI3-interacting protein, Arabidopsis thaliana, EMBL:ATH251086; supported by cDNA: gi_14532637_gb_AY039943.1_	5.71	7.86	9.13	8.15	8.68	8.79	6.93	8.46	7.24	7.28	6.92	1	7	0	0	0	0	0	5	5	0	4	3	0	0	9	0
At5g02840	putative protein various Myb related proteins, Arabidopsis thaliana; supported by cDNA: gi_14596212_gb_AY042894.1_	8.92	9.73	9.84	8.35	8.8	10.3	8.93	9.6	9.13	10.13	10.26	0	1	0	0	0	0	0	0	3	0	5	8	0	0	2	3
At5g03230	putative protein various predicted proteins, Arabidopsis thaliana; supported by cDNA: gi_13878024_gb_AF370275.1_AF370275	5.78	6.71	7.11	6.32	6.65	6.92	6.35	6.6	7.53	8.83	8.88	0	4	0	0	0	1	0	2	0	0	6	5	0	0	5	0
At5g03250	photoreceptor-interacting protein - like non-phototropic hypocotyl 3, Arabidopsis thaliana, EMBL:AF180390	7.63	8.26	8.08	8.39	8.73	8.71	8.46	8.1	8.6	8.49	7.97	1	1	0	0	1	0	0	1	4	0	9	5	0	0	5	1
At5g03260	laccase precursor - like laccase precursor, common tobacco, PIR:JC5229	6.54	7.13	6.8	7.12	7.36	7.74	6.99	7.11	7.05	7.37	6.22	0	3	0	0	0	2	0	0	4	1	14	2	0	0	4	1
At5g03350	putative protein	9.11	8.22	9.25	9.15	7.51	7.48	6.02	9.35	6.29	4.63	4.92	0	5	0	0	0	1	1	3	3	0	5	12	0	0	4	1
At5g03600	putative protein coil protein PO22, microspore/pollen-specific, alfalfa, PIR:T09416	6.39	7.1	6.74	7.01	7.57	7.7	7.44	6.88	7.34	7.71	7.19	0	0	0	0	0	0	0	0	1	1	14	7	0	0	3	0
At5g03620	subtilisin-like serine protease contains similarity to subtilisin-type serine endopeptidase XSP1 GI:6708179 from [Arabidopsis thaliana]	7.73	8.16	8.49	8.42	8.71	8.88	8.64	8.29	8.85	8.64	7.95	0	0	0	0	0	0	0	1	1	0	3	3	0	0	2	2
At5g03690	fructose-bisphosphate aldolase -like protein fructose-bisphosphate aldolase, garden pea, PIR:S58167;supported by full-length cDNA: Ceres:141747.	7.61	8.9	7.31	8.25	8.55	8.75	7.98	8.01	8.08	8.74	8.29	0	0	0	0	0	0	0	2	4	2	8	8	0	0	8	0
At5g04080	putative protein	6.55	6.36	5.99	5.54	6.01	6.34	7.04	6.27	7.38	8.02	7.73	0	2	0	0	0	2	1	2	4	0	11	3	0	0	2	1
At5g04110	DNA gyrase subunit B - like protein	5.07	5.94	6.73	6.41	6.29	6.24	5.76	5.84	7.12	7.13	6.5	0	0	0	0	0	0	0	1	7	0	15	8	0	0	5	1
At5g04140	ferredoxin-dependent glutamate synthase ; supported by cDNA: gi_3869250_gb_U39287.1_ATU39287	10.35	10.21	10.22	9.34	9.21	9.72	9.9	10.25	9.52	8.84	8.73	1	2	0	0	0	0	0	0	3	1	7	5	0	0	7	1
At5g04180	carbonate dehydratase - like protein ;supported by full-length cDNA: Ceres:97982.	8.16	10.14	6.4	9	9.32	9.57	8.44	8.54	8.91	10.56	9.25	0	2	0	0	0	2	1	0	4	0	12	6	0	0	4	1
At5g04340	putative c2h2 zinc finger transcription factor	5.31	5.58	5.61	5.99	6.24	6.56	5.9	5.3	7.53	9.67	8.8	0	2	0	0	2	2	0	2	4	0	12	2	0	0	6	0
At5g04390	zinc finger transcription factor-like protein	4.63	5.43	4.98	5.26	5.3	5.81	5.8	5.09	5.63	6.02	5.55	0	1	0	0	0	0	1	0	3	0	13	5	0	0	3	1
At5g04530	fatty acid elongase - like protein KCS1 fatty acid elongase 3-ketoacyl-CoA synthase 1, Arabidopsis thaliana, EMBL:AF053345	8.29	7.86	7.98	7.4	7.08	7.25	7.78	7.57	7.91	7.35	6.63	0	3	0	0	1	0	0	0	4	0	11	5	0	0	6	0
At5g05180	putative protein similar to unknown protein (gb|AAF19561.1);supported by full-length cDNA: Ceres:205958.	8.03	7.88	7.44	7.54	7.01	7.24	7.83	7.69	7.25	6.75	6.97	0	1	0	0	2	1	1	0	2	0	7	3	0	0	10	0
At5g05250	unknown protein ; supported by cDNA: gi_15810044_gb_AY054291.1_	7.11	4.85	4.68	5.15	4.9	4.99	5.43	5.49	4.82	5	5.23	1	10	0	0	0	2	0	5	6	1	11	5	0	0	0	1
At5g05540	putative protein strong similarity to unknown protein (emb|CAB62118.1)	7.99	7.77	7.45	7.18	7.19	6.96	7.34	7.53	7.19	7.16	7.34	1	2	0	0	0	0	0	3	3	0	9	2	0	0	1	3
At5g05560	meiotic check point regulator-like protein	7.65	7.39	7.18	7.33	7.01	6.6	7.18	7.26	7.13	6.8	7.24	0	1	0	0	0	0	0	0	1	0	0	7	0	0	3	2
At5g05600	leucoanthocyanidin dioxygenase-like protein ;supported by full-length cDNA: Ceres:13012.	7.53	7.76	7.98	8.4	8.64	7.91	8.55	7	8.27	8.09	7.09	0	2	0	0	0	2	0	1	5	0	19	5	0	0	5	1
At5g05940	putative protein strong similarity to unknown protein (emb|CAB82974.1)	7.06	6.44	6.59	6.17	6.23	5.81	6.75	6.74	6.35	5.82	5.82	0	2	0	0	0	1	0	0	2	0	8	7	0	0	5	0
At5g06320	harpin-induced protein-like ; supported by cDNA: gi_9502175_gb_AF264699.1_AF264699	8.85	7.47	9.63	7.98	7.73	7.83	9.24	7.46	10.37	9.07	8.37	0	1	0	0	1	2	0	1	4	1	21	7	0	0	3	1
At5g06510	transcription factor-like protein ;supported by full-length cDNA: Ceres:114015.	5.45	5.31	5.92	7.88	7.24	7.59	5.65	5.58	5.23	5	5.41	0	1	0	0	0	1	0	1	6	0	7	4	0	0	6	1
At5g06530	ABC transporter-like protein ; supported by cDNA: gi_14488081_gb_AF389289.1_AF389289	8.34	8.8	8.56	7.47	7.32	8.72	7.55	8.62	7.83	8.9	8.84	0	3	0	0	0	3	0	1	5	0	20	7	0	0	5	2
At5g06690	thioredoxin-like ; supported by cDNA: gi_4973263_gb_AF144391.1_AF144391	8.47	6.65	6.46	7.75	7.71	6.07	7.84	5.55	7.59	7.94	7.5	0	4	0	0	1	0	0	0	1	0	15	4	0	0	3	1
At5g06760	late embryogenesis abundant protein LEA like ; supported by cDNA: gi_15293004_gb_AY050936.1_	6.55	7.34	6.48	7.37	7.97	8.64	7.99	7.28	9.7	11.89	11.83	1	4	0	0	1	2	0	3	3	0	3	5	0	0	5	3
At5g06870	polygalacturonase inhibiting protein ;supported by full-length cDNA: Ceres:35527.	8.46	9.46	9.94	8.28	8.12	7.35	7.38	8.45	7.61	6.91	6.09	0	1	0	0	0	3	0	0	7	0	6	5	0	0	3	0
At5g06980	unknown protein ;supported by full-length cDNA: Ceres:262293.	5.3	9.4	9.65	5.66	6.91	9.34	5.24	9.28	6.49	7.96	7.4	3	5	0	0	1	3	1	3	10	0	9	4	0	0	4	1
At5g07010	steroid sulfotransferase-like protein ;supported by full-length cDNA: Ceres:124067.	5.7	5.67	6.14	7.56	7.28	6.97	6.17	6.15	6.44	6.14	5.37	0	2	0	0	1	2	0	3	5	0	13	6	0	0	7	1
At5g07420	pectin methyl-esterase-like protein pectin methyl-esterase PER - Medicago truncatula, EMBL:AJ249611;supported by full-length cDNA: Ceres:27469.	7.69	9.92	7.79	9.28	9.8	9.97	9.85	8.73	9.63	10.48	9.81	0	1	0	0	0	2	0	3	3	0	15	7	0	0	5	0
At5g07430	pectin methyl-esterase-like protein pectin methyl-esterase PER - Medicago truncatula, EMBL:AJ249611	10.21	11.26	10.3	10.8	11.35	11.31	11.47	10.15	11.45	12.12	11.39	0	2	0	0	0	2	0	2	5	0	13	4	0	0	11	2
At5g07460	peptide methionine sulfoxide reductase-like protein peptide methionine sulfoxide reductase (msr) - Arabidopsis thalina, EMBL:AJ133753	7.16	7.6	7.15	6.3	5.73	5.86	6.4	7.79	5.9	5.05	5.85	0	3	0	0	0	1	0	1	3	2	11	9	0	0	2	0
At5g07540	glycine-rich protein atGRP-6	10.79	10.93	10.75	11.15	11.77	11.81	11.56	10.95	11.25	11.46	10.81	0	4	0	0	0	2	1	1	3	0	10	4	0	0	2	0
At5g07580	transcription factor-like protein ethylene responsive element binding factor 5 - Arabidopsis thaliana, EMBL:AB008107; supported by cDNA: gi_15529283_gb_AY052266.1_	8.21	7.22	8.36	7.53	7.2	6.95	7.53	6.7	8.56	7.34	7.45	0	4	0	0	0	1	0	1	3	0	2	4	0	0	3	0
At5g07680	NAM (no apical meristem)-like protein ;supported by full-length cDNA: Ceres:37792.	5.12	5.63	5.58	6.06	5.95	6.32	6.01	5.36	6.03	6.56	5.8	0	1	0	0	0	0	0	0	1	0	16	3	0	0	2	1
At5g08030	glycerophosphodiester phosphodiesterase - like protein glycerophosphodiester phosphodiesterase, Borrelia hermsii, EMBL:BH40762	9.27	9.03	9.4	8.08	8.75	8.67	8.86	8.71	8.73	8.16	7.85	0	1	0	0	0	0	0	1	2	0	5	4	0	0	3	1
At5g08330	putative protein auxin-induced basic helix-loop-helix transcription factor, Gossypium hirsutum, EMBL:AF165924; supported by cDNA: gi_15724267_gb_AF412074.1_AF412074	8.9	8.42	9.05	7.87	7.82	8.16	8.31	8.51	8.47	6.63	6.7	0	1	0	0	0	1	1	3	3	0	10	5	0	0	1	0
At5g09370	putative lipid transfer protein lipid transfer protein - Hordeum vulgare, EMBL:AF109195;supported by full-length cDNA: Ceres:21969.	5.18	4.62	4.61	4.14	4.52	4.38	4.47	4.49	4.5	5.04	4.74	0	3	0	0	1	1	0	0	4	1	8	7	0	0	7	0
At5g09430	putative hydrolase EtbD1 - Rhodococcus sp., EMBL:AB004320	4.85	5.98	4.93	5.3	5.8	5.78	5.91	5.27	5.76	6.12	5.52	0	2	0	0	0	0	1	4	5	0	2	6	0	0	2	0
At5g09480	PEE-rich protein ;supported by full-length cDNA: Ceres:20407.	4.98	5.27	6.12	6.18	6.18	6.56	5.97	5.61	5.55	4.94	4.51	0	2	0	0	0	3	0	1	5	0	13	8	0	0	1	0
At5g09520	putative proline-rich protein surface protein C PspC, Streptococcus pneumoniae, EMBL:AF145055	5.01	5.46	5.15	5.51	5.69	6.27	4.79	5.23	5.47	6.79	5.85	0	4	0	0	0	2	0	1	4	0	14	4	0	0	5	0
At5g09550	GDP dissociation inhibitor GDP dissociation inhibitor, Nicotiana tabacum, PIR:T01782	9.46	10.08	10.11	10.24	10.95	10.83	10.49	9.88	11.04	11.16	10.29	0	3	0	0	0	1	0	1	7	1	13	3	0	0	3	1
At5g09780	putative protein predicted proteins, Arabidopsis thaliana	6.49	6.06	6.12	6.05	5.8	5.59	5.49	6.27	5.49	5.1	5.38	0	0	0	0	0	0	0	1	7	1	9	8	0	0	3	0
AT5G10260	GTP-binding protein GTP-binding protein Rab6 - Nicotiana tabacum, EMBL:L29273	6.67	7.71	6.85	7.23	7.81	7.85	7.57	7.03	7.75	7.94	7.01	0	2	0	0	0	0	0	0	4	0	10	7	0	0	7	0
At5g10310	putative protein	8.03	7.31	7.45	7.36	6.97	6.65	7.62	7.34	6.85	5.98	6.19	0	1	0	0	0	1	0	0	1	0	8	4	0	0	6	0
At5g10400	histone H3 - like protein histone H3, Arabidopsis thaliana, PIR:S06250	11.16	11.07	10.92	10.79	10.55	10.08	10.72	11.04	10.91	10	9.2	0	3	0	0	0	0	0	0	1	0	16	9	0	0	4	1
At5g10500	putative protein myosin heavy chain form B, African clawed frog, PIR:A47297	4.29	4.89	4.48	4.8	5.33	5.23	4.9	4.47	5.28	5.74	5.24	0	3	0	0	0	1	1	2	1	0	4	8	0	0	0	1
At5g10650	Pspzf zinc finger protein - like DNA binding zinc finger protein (Pspzf), Pisum sativum, EMBL:AB018422	5.95	6.64	6.51	7.01	7.14	7.3	7.25	6.22	7.49	8.5	7.75	0	5	0	0	0	0	0	2	1	0	34	9	0	0	2	0
At5g10740	protein phosphatase 2C -like protein protein phosphatase 2C, alfalfa, PIR:T09640;supported by full-length cDNA: Ceres:36315.	7.48	8.34	8.02	8.4	8.44	8.79	8.41	8.03	8.46	8.95	8.56	1	3	0	0	0	3	1	4	6	0	5	9	0	0	4	2
At5g10770	nucleoid DNA-binding protein cnd41 - like protein nucleoid DNA-binding protein cnd41, chloroplast, common tobacco, PIR:T01996	6.57	6.17	5.01	5.83	5.24	5.63	6.17	6.14	4.98	5.91	4.59	0	3	0	0	0	1	0	1	7	0	11	8	0	0	2	2
At5g10930	serine/threonine protein kinase -like protein probable serine/threonine protein kinase SNFL3, sorghum, PIR:T14822; supported by cDNA: gi_9280631_gb_AF285105.1_AF285105	6.39	6.98	6.46	6.76	7.32	7.93	7.34	7.17	7.8	9.12	9.37	0	3	0	0	0	0	1	1	2	0	12	3	0	0	4	3
At5g11160	adenine phosphoribosyltransferase - like protein adenine phosphoribosyltransferase, Arabidopsis thaliana, EMBL:ATAPT2GEN	9.37	9.14	8.74	8.49	8.01	8.25	8.62	9.24	7.89	6.59	6.6	0	0	0	0	1	0	0	0	2	0	14	3	0	0	1	0
At5g11260	HY5(bZIP transcription factor family) identical to HY5 protein GI:2251084 from [Arabidopsis thaliana]	7.75	7.28	6.72	7.08	6.24	6.83	6.92	7.07	6.66	6.43	6.46	0	2	0	0	0	1	2	3	9	0	3	7	0	0	6	1
At5g11420	putative protein predicted proteins in castor bean, Arabidopsis thaliana and alfalfa.; supported by full-length cDNA: Ceres: 25522.	9.14	10.2	8.81	10.33	10.54	10.62	10.32	9.57	10.3	11.2	10.56	0	4	0	0	0	0	1	5	7	1	10	4	0	0	6	0
At5g11670	NADP dependent malic enzyme - like protein NADP dependent malic enzyme, P.vulgaris, EMBL:PVME1G; supported by cDNA: gi_16226465_gb_AF428407.1_AF428407	9.78	9.9	10.44	11.03	10.86	10.34	10.15	10.07	10.35	10.33	10.26	0	1	0	0	0	2	0	2	1	0	7	10	0	0	0	0
At5g11790	putative protein SF21 protein, Helianthus annuus, EMBL: AF189148; supported by cDNA: gi_13605683_gb_AF361823.1_AF361823	7.78	8.17	8.29	9.05	8.32	8.54	8.18	8.26	7.79	7.44	7.62	0	2	0	0	1	2	1	3	3	0	5	5	0	0	5	2
At5g12000	putative receptor - like kinase receptor-like kinase SFR2, wild cabbage, pir:T14470	5.95	8.11	5.74	7.06	7.43	7.83	7	6.5	7.12	8.41	7.58	0	0	0	0	1	1	0	0	5	0	11	5	0	0	2	0
At5g12110	elongation factor 1B alpha-subunit (emb|CAB64729.1)	9.38	9.86	8.18	7.91	7.7	8.17	9.18	9.18	8.18	6.97	7.55	0	2	0	0	0	1	0	1	3	0	3	4	0	0	5	0
At5g12180	calcium-dependent protein kinase	4.35	6.19	4.26	5.55	5.41	5.87	5.15	4.91	5.34	6.71	5.34	0	6	0	0	0	1	0	2	4	0	12	3	0	0	6	1
At5g12940	putative protein DRT100 protein precursor, Arabidopsis thaliana, PIR:A46260;supported by full-length cDNA: Ceres:41409.	7.35	7.61	8.26	8.53	8.47	8.66	8.12	8.27	8.48	7.79	7.53	1	2	0	0	0	2	0	1	3	1	7	8	0	0	6	0
At5g13030	putative protein mRNA, Moritella marina, EMBL:AB025342	6.53	7.94	8.14	8.43	8.15	8.18	7.54	7.73	8.7	9.04	8.38	0	2	0	0	1	0	0	1	2	0	4	5	0	0	1	1
At5g13150	putative protein leucine zipper-containing protein - Lycopersicon esculentum, EMBL:Z12127	5.12	5.97	5.54	5.92	6.28	6.21	6.23	5.43	6.14	6.75	6.5	1	1	0	0	0	0	0	0	3	0	13	12	0	0	3	2
At5g13200	ABA-responsive protein - like ABA-responsive protein, Hordeum vulgare, EMBL:AF026538	4.6	4.85	4.59	5.14	5.7	5.26	4.73	4.72	5.13	5.98	5.9	0	2	0	0	1	2	0	0	1	0	6	7	0	0	6	1
At5g13330	putative protein AP2 domain containing protein RAP2.6, Arabidopsis thaliana, EMBL:AF003099	4.45	4.8	4.63	5.32	5.27	5.6	4.98	4.61	5.49	7.19	6.13	0	0	0	0	0	3	1	0	3	0	10	6	0	0	2	1
At5g13350	auxin-responsive - like protein Nt-gh3 deduced protein, Nicotiana tabacum, EMBL:AF123503	5.63	6.24	6.42	6.42	7.07	6.97	6.89	6.04	7.08	7.14	6.38	0	1	0	0	1	0	0	0	2	0	0	7	0	0	2	0
At5g13360	auxin reponsive - like protein Nt-gh3 deduced protein, Nicotiana tabacum, EMBL:AF123503	4.21	5.24	5.03	4.58	4.8	5.34	4.8	5.16	5.32	6.67	7.05	0	3	0	0	0	1	3	1	6	0	14	5	0	0	5	1
At5g13580	ABC transporter-like protein	5.19	5.9	4.7	6.45	6.59	6.72	5.39	5.75	6.14	7.76	6.72	0	0	0	0	0	0	0	1	3	0	8	6	0	0	2	0
At5g13990	leucine zipper protein-like	5.78	7.52	7.06	7.42	7.98	7.82	7.66	7.19	7.9	8.27	7.95	0	4	0	0	0	2	1	3	4	0	9	5	0	0	1	3
At5g14380	agp6	10.94	12.52	11.7	11.91	12.58	12.5	12.52	11.71	12.66	13.2	12.64	0	2	0	0	0	0	0	2	4	2	3	5	0	0	3	2
At5g14740	CARBONIC ANHYDRASE 2 ; supported by cDNA: gi_13265565_gb_AF324712.2_AF324712	10.04	10.47	10.33	8.08	9.07	10.04	9.13	10.47	9.54	10.15	10.2	0	1	0	0	0	1	0	1	4	1	6	4	0	0	4	1
At5g14780	formate dehydrogenase (FDH) ;supported by full-length cDNA: Ceres:7530.	9.28	9.72	9.66	9.78	10.03	10.31	9.75	9.82	10.26	11.35	10.87	1	3	0	0	0	0	0	3	7	0	8	3	0	0	4	0
At5g14870	cyclic nucleotide and calmodulin-regulated ion channel -like protein cyclic nucleotide and calmodulin-regulated ion channel cngc6, Arabidopsis thaliana, EMBL:ATH17914	4.84	5.83	5.21	5.78	6.19	6.08	6.02	5.43	6.06	6.21	5.8	0	1	0	0	0	0	0	1	3	0	15	8	0	0	2	0
At5g14890	putative protein predicted protein, Arabidopsis thaliana	6.47	7.31	6.53	7.1	7.31	7.48	7.56	6.3	7.51	8.12	7.5	0	0	0	0	0	1	1	1	4	0	4	1	0	0	4	0
At5g14920	putative protein predicted protein, Arabidopsis thaliana;supported by full-length cDNA: Ceres:32599.	10.6	10.69	10.51	10.18	10.01	9.52	10.03	9.83	10.01	9.92	10.81	0	1	0	0	0	0	2	0	4	1	14	5	0	0	10	1
At5g14930	putative protein disease resistance protein EDS1, Arabidopsis thaliana, PIR:T48859; supported by cDNA: gi:8699169	5.05	4.23	4.4	4.3	4.04	4.13	4.41	4.3	4.35	3.91	3.98	0	3	0	0	0	0	0	2	11	0	9	2	0	0	5	1
At5g14940	oligopeptide transporter -like protein oligopeptide transporter (LeOPT1), Lycopersicon esculentum, EMBL:AF016713	5.9	6.64	6.75	7.27	7.5	7.71	7.2	6.79	6.94	7.31	6.96	0	4	0	0	0	0	0	1	1	0	23	6	0	0	8	1
At5g15110	pectate lyase -like protein pectate lyase LAT59, tomato, PIR:S27098	6.21	8.88	6.21	8.01	8.35	8.62	8	7.31	8.64	9.75	8.73	0	0	0	0	0	3	0	0	5	0	12	4	0	0	5	0
At5g15120	putative protein predicted proteins, Arabidopsis thaliana and Drosophila melanogaster	8.4	8.37	8.86	7.6	7.29	7.07	7.02	8.06	7.7	7.54	7.96	0	0	0	0	0	1	0	0	3	0	14	3	0	0	10	0
At5g15470	putative protein 68 kDa protein - Cicer arietinum, EMBL:AJ276420	6.49	7.55	7.17	7.33	7.53	7.51	7.37	7.26	7.68	7.68	7.27	0	2	0	0	0	0	0	1	4	0	15	10	0	0	1	1
At5g15510	putative protein hypothetical protein TEL3N.1 - Arabidopsis thaliana, EMBL:AC067753	7.7	7.44	7.34	7.58	6.89	6.5	7.23	7.52	6.93	5.88	5.8	2	9	0	0	0	1	0	3	2	0	4	3	0	0	3	0
At5g15840	CONSTANS ;supported by full-length cDNA: Ceres:2588.	6.23	5.76	5.11	6.1	5.13	4.86	6.01	4.84	6.1	6.76	7.63	0	1	0	0	0	0	1	2	9	0	9	4	0	0	6	3
At5g15950	S-adenosylmethionine decarboxylase (adoMetDC2) ; supported by cDNA: gi_16930682_gb_AF436825.1_AF436825	9.53	10.06	9.69	10.07	10.16	10.76	10	10.23	9.66	9.6	9.29	3	8	0	0	0	0	0	4	5	0	6	5	0	0	6	0
At5g16100	hypothetical protein	5.46	6.69	5.33	6.18	6.57	6.61	6.54	5.69	6.34	7.03	6.59	0	2	0	0	0	1	0	2	3	0	11	8	0	0	3	0
At5g16500	protein kinase-like protein	5.33	7.61	5.35	6.8	7.18	7.48	6.8	6.27	6.89	7.94	6.92	1	1	0	0	0	0	0	1	6	0	8	4	0	0	8	0
At5g16550	unknown protein ; supported by cDNA: gi_14423559_gb_AF387017.1_AF387017	7.3	7.88	8.1	8.1	8.35	8.51	7.97	7.98	8.32	9.18	9.1	0	1	0	0	0	2	1	1	2	0	1	6	0	0	1	1
At5g17160	putative protein (fragment) predicted protein, Arabidopsis thaliana	7.11	7.9	8.11	8.2	7.58	7.24	7.28	7.88	7.7	6.58	6.73	0	3	0	0	0	0	0	1	3	0	6	6	0	0	5	3
At5g17300	unknown protein ; supported by cDNA: gi_14190364_gb_AF378860.1_AF378860	5.73	8.06	8.28	5.09	5.3	7.5	6.03	6.75	6.95	8.8	9.29	2	3	0	0	0	1	0	1	4	0	9	5	0	0	8	0
At5g17540	putative protein hypersensitivity-related gene product HSR201 - Nicotiana tabacum, EMBL:X95343	5.1	6.52	6.61	6.64	6.93	7.53	6.11	7.11	5.47	4.72	4.59	0	1	0	0	0	2	0	0	0	0	24	7	0	0	11	2
At5g17860	potassium-dependent sodium-calcium exchanger - like protein potassium-dependent sodium-calcium exchanger (NCKX2), Rattus norvegicus, EMBL:AF021923	8.19	9.03	9.19	9.45	9.11	9.51	9.13	8.85	9.22	9.44	8.73	0	1	0	0	0	2	1	1	3	0	11	12	0	0	5	1
At5g18130	putative protein similar to unknown protein (gb|AAF00631.1);supported by full-length cDNA: Ceres:10299.	6.54	7.05	6.93	7.59	7.76	7.96	7.29	6.77	8.19	9.53	9.24	0	5	0	0	0	1	1	0	3	0	13	7	0	0	3	0
At5g18540	hypothetical protein	6.55	5.42	5.02	6.16	5.99	5.25	6.27	5.44	5.6	5.67	5.76	0	4	0	0	0	0	0	2	3	0	1	8	0	0	3	0
At5g18910	protein kinase - like protein Pto kinase interactor 1 (Pti1), Lycopersicon esculentum, EMBL:SL28007	5.46	7.23	5.55	6.39	6.66	7.02	6.39	5.79	6.73	7.99	7.01	1	4	0	0	0	1	0	1	4	0	1	7	0	0	5	1
At5g19140	aluminium-induced protein - like aluminium-induced protein, Brassica napus, PIR:T07830; supported by cDNA: gi_14532643_gb_AY039946.1_	9.68	10.31	10.86	10.26	10.65	10.92	9.73	10.14	9.77	10.2	10.22	0	5	0	0	0	0	0	1	2	2	8	8	0	0	3	0
At5g19360	calcium-dependent protein kinase - like calcium-dependent protein kinase Marchantia polymorpha, EMBL:AB017515	4.36	5.91	4.57	5.4	5.51	5.78	5.27	4.66	5.62	6.47	5.65	0	0	0	0	0	1	0	0	5	1	22	5	0	0	5	0
At5g19580	putative protein glyoxal oxidase precursor, Phanerochaete chrysosporium, PIR:A48296	10.29	11.96	11.44	11.5	12.08	11.95	12.04	11.08	12.14	12.64	12.25	0	7	0	0	0	0	0	5	2	0	8	13	0	0	4	0
At5g19600	putative protein sulfate transporter ATST1 [imported] - Arabidopsis thaliana, PIR:T48901; supported by cDNA: gi_14141683_dbj_AB061739.1_AB061739	6.62	7.56	7.62	7.72	8.39	8.21	7.92	7.49	8.13	8.42	7.49	0	3	0	0	0	1	0	0	1	1	16	8	0	0	8	1
At5g19610	GNOM-like protein pattern-formation (GNOM) - Arabidopsis thaliana, EMBL:U36432	4.93	6.41	6.04	6.36	6.67	6.63	6.86	5.83	6.78	7.2	6.97	0	4	0	0	0	2	0	0	3	0	6	4	0	0	2	0
At5g20230	blue copper binding protein ;supported by full-length cDNA: Ceres:7767.	9.3	10.66	10.13	10.42	10.98	10.88	10.53	9.97	10.95	11.41	11.03	0	4	0	0	1	1	0	2	5	2	10	7	0	0	2	0
At5g20480	receptor protein kinase - like protein kinase Xa21, Oryza sativa, PIR:A57676	5.14	5.61	6.14	6.25	5.94	5.93	5.45	5.87	5.49	5.51	5.53	0	3	0	0	0	1	0	2	2	0	4	10	0	0	3	1
At5g20630	germin-like protein ; supported by cDNA: gi_14517363_gb_AY039516.1_	13.13	12.37	12.07	12.75	12.41	11.37	12.78	11.84	12.69	11.59	10.18	0	6	0	0	0	2	1	3	3	0	10	9	0	0	6	1
At5g20830	sucrose-UDP glucosyltransferase	9.03	9.66	9.4	10.36	10.52	10.33	10.1	9.49	10.24	11.12	10.21	0	2	0	0	0	0	0	0	2	0	12	4	0	0	5	1
At5g22290	NAM (no apical meristem)-like protein ; supported by cDNA: gi_14326464_gb_AF385685.1_AF385685	7.35	7.49	7.41	7.63	7.95	8.53	7.58	7.7	8.35	10	10.34	1	7	0	0	0	1	0	4	3	0	11	5	0	0	6	0
At5g22300	Nitrilase 4 (sp|P46011) ; supported by full-length cDNA: Ceres: 6220.	6.98	7.63	7.94	8.12	7.95	8.99	8.09	8.08	7.7	7.53	6.49	0	3	0	0	0	0	1	1	2	0	16	8	0	0	8	0
At5g22420	acyl CoA reductase-like protein	3.98	3.84	3.91	5.22	4.62	5.47	4.88	4.22	4.11	4.04	4.11	0	1	0	0	0	0	2	1	6	0	21	8	0	0	9	0
At5g22860	prolylcarboxypeptidase-like protein ;supported by full-length cDNA: Ceres:122449.	7.02	6.96	6.76	7.91	8.36	8.06	7.66	6.95	7.71	8.27	7.41	0	1	0	0	0	2	1	0	7	0	17	7	0	0	2	0
At5g23020	2-isopropylmalate synthase-like protein	4.58	4.7	4.66	5.37	5.7	5.62	6.06	4.94	6.11	6.71	6.32	0	2	0	0	0	2	0	1	8	0	19	9	0	0	5	2
At5g23240	putative protein similar to unknown protein (gb|AAD21732.1)	8.56	7.12	4.47	9.6	9.33	5.69	9.13	4.23	8.97	8.51	7.98	0	2	0	0	0	2	0	1	3	0	7	7	0	0	8	1
At5g23270	monosaccharide transporter	5.5	8.17	5.5	6.94	7.21	7.76	5.85	6.32	6.56	8.41	6.92	0	2	0	0	0	2	0	0	4	0	11	5	0	0	6	1
At5g23400	disease resistance protein-like	7.44	6.4	6.95	7.01	6.77	6.37	7.22	6.97	6.98	5.98	5.33	0	2	0	0	0	0	1	1	6	0	10	8	0	0	2	1
At5g23820	putative protein similar to unknown protein (pir||T00970); supported by cDNA: gi_15215722_gb_AY050390.1_	7.51	7.6	7.2	6.37	6.81	5.98	6.67	7.07	6.88	6.42	6.41	0	3	0	0	0	1	1	1	4	0	13	8	0	0	2	0
At5g23910	unknown protein	7.43	6.85	7	7.24	6.64	6.2	6.59	7.17	6.59	5.67	5.26	0	4	0	0	0	0	0	2	1	0	2	4	0	0	6	1
At5g23960	(+)-delta-cadinene synthase (d-cadinene synthase) non-consensus TA donor splice site at exon 4	5.52	6.51	4.41	7.5	7.72	8.12	6.2	6.2	6.25	7.96	6.13	0	3	0	0	0	4	0	1	2	0	20	7	0	0	4	1
At5g23970	acetyl-CoA:benzylalcohol acetyltranferase-like protein	7.54	7.83	8.9	9.12	8.3	8.34	7.95	8.44	7.9	7.05	5.69	0	2	0	0	0	1	0	1	1	0	15	2	0	0	7	2
At5g24120	sigma-like factor (emb CAA77213.1)	6.14	7.28	7.34	6.03	6.48	8.4	6.65	7.42	6.83	7.5	7.25	0	2	0	0	0	1	0	0	1	0	11	7	0	0	3	4
At5g24150	squalene monooxygenase	9.82	10.57	10.05	8.5	8.96	10.5	9.4	10.4	9.17	9.25	9.35	0	2	0	0	1	0	1	1	3	0	12	4	0	0	4	2
At5g24160	squalene monooxygenase 1,2 (squalene epoxidase 1,2) (se 1,2) (sp|O65402)	5.49	5.12	4.53	4.31	4.27	4.8	4.42	4.8	4.76	4.93	4.63	0	4	0	0	0	0	1	2	3	0	13	3	0	0	8	3
At5g24240	ubiquitin	6.81	7.53	7.05	7.43	7.69	7.87	7.62	6.94	7.7	8.03	7.34	0	1	0	0	0	1	0	6	4	2	10	6	0	0	5	0
At5g24270	calcium sensor homolog (gb|AAC26110.1) ; supported by cDNA: gi_11065946_gb_AF192886.1_AF192886	6.98	7.08	5.95	8.03	8.04	7.96	8.21	7.02	7.47	8.18	7.47	0	5	0	0	0	1	0	0	1	1	19	2	0	0	4	1
At5g24470	putative protein contains similarity to two-component response regulator protein; supported by cDNA: gi_10281005_dbj_AB046955.1_AB046955	7.15	5.86	6.92	7.92	9.23	6.93	7.48	4.95	8.17	8.86	9.2	0	0	0	0	0	2	1	3	9	0	11	8	0	0	5	0
At5g24530	flavanone 3-hydroxylase-like protein ; supported by full-length cDNA: Ceres: 149654.	7.7	7.11	6.63	7.04	7.26	7.93	6.28	7.79	6.71	7.35	6.83	0	1	0	0	0	3	0	1	4	0	12	8	0	0	3	2
At5g24700	unknown protein	7.15	8.37	8.5	8.56	8.51	8.71	7.97	7.88	9.07	9.4	9.09	0	1	0	0	0	5	0	1	1	0	8	15	0	0	6	1
At5g24700	unknown protein	7.15	8.37	8.5	8.56	8.51	8.71	7.97	7.88	9.07	9.4	9.09	0	1	0	0	0	5	0	1	1	0	8	15	0	0	6	1
At5g24860	FPF1 protein	5.39	5.99	5.74	6.11	6.71	6.78	6.08	6.35	6.18	6.98	5.69	0	3	0	0	0	1	0	6	5	1	14	5	0	0	3	1
At5g24940	Protein phosphatase 2C-like protein protein phosphatase type 2C - Lotus japonicus, EMBL:AF092432	4.51	5.69	4.62	5.33	5.13	5.57	5.36	5.05	5.69	6.4	5.92	1	2	0	0	0	2	0	1	3	0	9	11	0	0	3	1
At5g25090	phytocyanin-related protein-like phytocyanin-related protein Pn14 - Ipomoea purpurea, PIR:JC7196;supported by full-length cDNA: Ceres:270205.	9.38	8.9	8.59	8.91	8.44	8.21	8.88	9.04	8.45	7.13	6.79	0	1	0	0	0	0	0	1	3	0	7	9	0	0	1	1
At5g25110	serine/threonine protein kinase-like protein several serine/threonine protein kinases - different species; supported by cDNA: gi_15215663_gb_AY050360.1_	5.54	5.89	5.43	6.85	7.09	6.71	6.29	5.77	7.1	8.91	8.07	0	2	0	0	0	1	0	0	3	0	18	3	0	0	6	2
At5g25240	putative protein	7.26	6.03	6.43	6.16	6.21	6.5	6.82	6.27	6.77	7.09	7.24	1	2	0	0	0	2	0	2	4	0	22	7	0	0	5	1
At5g25390	AP2 domain containing protein AP2 domain containing protein RAP2.4 - Arabidopsis thaliana, EMBL:AF003097	7.43	7.74	7.65	8.52	8.72	8.89	8.28	8.15	8.23	8.55	9.02	0	2	0	0	0	0	0	1	4	0	20	5	0	0	8	0
At5g25400	expressed protein glucose-6-phosphate/phosphate-translocator precursor homolog - Zea mays, PIR:T04100;	6.63	7.17	7.06	7.56	8.09	8.03	7.59	7.04	7.74	7.55	6.72	0	2	0	0	0	0	1	1	2	0	17	4	0	0	10	1
At5g25470	putative protein various predicted proteins, Arabidopsis thaliana; supported by full-length cDNA: Ceres: 29201.	6.63	6.89	7.35	7.28	7.34	7.92	7.36	7.48	7.52	8.35	8.58	0	2	0	0	1	0	0	1	9	1	1	9	0	0	3	2
At5g25550	extensin - like protein Pex1 extensin-like protein, Lycopersicon esculentum, EMBL:AF159296	6.37	7.81	7.99	7.63	8.21	8.06	7.91	7.32	8.56	8.97	8.2	0	1	0	0	0	2	0	1	2	0	10	7	0	0	0	0
At5g25610	dehydration-induced protein RD22 ; supported by cDNA: gi_16974545_gb_AY060560.1_	10.99	11.39	11.49	11.9	11.89	12.39	11.84	11.62	12.04	12.59	12.87	0	4	0	0	0	0	0	2	3	0	12	7	0	0	5	2
At5g25880	malate dehydrogenase - like protein malate dehydrogenase, kidney bean, PIR:DEFBC	7.63	8.23	8.05	8.53	8.89	8.93	8.83	8.06	8.8	9.02	8.54	0	3	0	0	0	2	0	0	3	0	6	3	0	0	6	1
At5g25950	putative protein various predicted proteins, Arabidopsis thaliana	6.13	5.51	5.48	5.38	5.26	4.78	5.31	5.65	5.37	4.48	4.54	1	3	0	0	0	0	0	0	1	0	37	6	0	0	4	0
At5g26060	putative protein self-incompatibility protein S1 precursor, Papaver rhoeas, PIR:S69186;supported by full-length cDNA: Ceres:23558.	7.61	8.72	8.03	8.11	8.7	8.44	8.92	7.8	8.93	9.38	8.84	0	2	0	0	0	1	0	1	2	0	7	3	0	0	3	1
At5g26220	putative protein cation transport protein chaC, Escherichia coli, PIR:G64868	7.59	7.07	7.02	8.3	8.42	8.76	8.65	6.78	8.51	8.79	7.02	0	3	0	0	0	1	0	1	2	0	10	9	0	0	4	2
At5g26340	hexose transporter - like protein hexose transporter HT2, Lycopersicon esculentum, EMBL:LES132224; supported by cDNA: gi_15010579_gb_AY045591.1_	6.34	6.47	7.19	8.13	8.56	7.5	7.87	6.21	7.93	8.83	8.42	0	5	0	0	0	1	1	1	3	1	19	9	0	0	9	0
At5g26696	nectarin - like protein nectarin I precursor, Nicotiana plumbaginifolia, EMBL:AF132671; supported by full-length cDNA: Ceres: 14379.	8.36	10.43	8.32	9.5	9.9	9.91	9.64	8.85	10.11	11.42	10.56	0	3	0	0	0	1	1	3	2	0	14	13	0	0	2	0
At5g27870	pectin methyl-esterase - like protein pectin methyl-esterase PER, Medicago truncatula, EMBL:MTR249611	5.06	7.09	4.72	5.9	6.6	6.61	5.89	5.36	6.16	7.23	6.6	0	1	0	0	0	3	0	0	1	0	10	6	0	0	1	0
At5g27980	embryonic abundant protein - like embryonic abundant protein gD-34, upland cotton, PIR:S04046	6.11	8.39	5.4	7.22	7.59	8.13	7.07	7	7.21	8.25	7.57	1	2	0	0	0	1	1	1	5	0	4	5	0	0	5	3
At5g28470	peptide transporter - like protein peptide transport protein, Hordeum vulgare, EMBL:AF023472	6.9	7.41	7.93	7.78	8.1	8.27	7.57	7.5	8.1	7.99	7.34	0	0	0	0	0	0	0	0	0	0	13	5	0	0	4	1
At5g28680	receptor-like protein kinase precursor - like receptor-like protein kinase, Madagascar periwinkle, PIR:T10060	5.01	6.74	4.73	6.07	6.37	6.7	5.31	5.25	6	7.33	5.99	0	0	0	0	1	0	0	0	3	3	6	5	0	0	2	0
At5g28910	putative protein	5.68	5.93	6.08	6.29	6.67	6.85	6.14	6.33	6.12	5.55	5.49	0	2	0	0	0	0	0	1	4	0	7	6	0	0	4	2
At5g35090	putative protein ;supported by full-length cDNA: Ceres:42538.	6.14	7.12	6.53	6.54	7.07	7.22	7.01	6.52	7.1	7.53	6.95	0	1	0	0	0	0	0	0	1	0	8	2	0	0	2	0
At5g35460	putative protein similar to unknown protein (pir||T40675); supported by cDNA: gi_14335067_gb_AY037213.1_	8.17	8.73	8.92	8.7	8.96	9.36	8.71	8.98	8.75	9.08	8.77	1	2	0	0	0	1	2	1	5	0	16	4	0	0	5	1
At5g35660	unknown protein	7.6	5.83	5.45	6.64	6.52	6.42	6.22	5.85	5.54	5.87	5.89	1	8	0	0	0	0	0	3	4	0	5	6	0	0	6	3
At5g35970	DNA helicase-like	7.97	8.9	9.44	8.04	8.52	9.73	7.93	9.61	7.66	7.87	8.22	0	1	0	0	0	0	0	2	5	0	14	5	0	0	4	0
At5g36150	putative protein oxidosqualene cyclase; also highly similar to beta-amyrin synthase, lupeol synthase, cycloartenol synthase	5.44	5.85	5.75	5.99	6.38	6.78	6.42	6	6.11	5.6	5.54	0	0	0	0	0	0	1	0	2	0	18	6	0	0	3	2
At5g36260	aspartyl protease-like	5.98	7.25	6.27	7.31	7.38	7.86	7.41	6.64	7.41	8.07	7.41	0	0	0	0	0	2	0	0	4	0	12	6	0	0	1	0
At5g37260	putative protein DNA-binding protein CCA1, Arabidopsis thaliana, PIR:T02684	8.67	7.6	6.29	6.99	6.11	6.48	8.41	5.99	9.17	10.75	11.34	2	3	0	0	0	0	0	2	3	0	12	9	0	0	6	1
At5g37500	stelar K+ outward rectifying channel (SKOR) - like protein stelar K+ outward rectifying channel (SKOR), Arabidopsis thaliana, EMBL:ATAJ3357	6.81	6.25	6.14	8.11	7.88	7.15	7.7	6.27	7.25	7.64	7.47	0	3	0	0	1	0	0	1	1	0	10	10	0	0	5	1
At5g37770	CALMODULIN-RELATED PROTEIN 2, TOUCH-INDUCED (TCH2) ;supported by full-length cDNA: Ceres:25475.	9.26	8.33	9.6	8.19	7.8	8.36	9.41	8.32	10.32	8.46	6.9	0	3	0	0	0	2	1	1	2	0	36	6	0	0	0	3
At5g37810	Membrane integral protein (MIP) -like POLLEN-SPECIFIC MEMBRANE INTEGRAL PROTEIN, Nicotiana alata, EMBL:U20490	7.75	8.23	8.35	8.58	8.97	9.01	8.6	7.99	9.25	9.2	8.42	0	1	0	0	0	1	0	0	3	0	11	10	0	0	1	0
At5g38000	oxidoreductase-like protein zeta-crystallin homologue, putative NADPH oxidoreductase - Arabidopsis thaliana, EMBL:Z49768	4.4	4.64	4.08	5.58	4.91	5.04	4.54	4.62	4.28	4.08	4.01	0	2	0	0	0	0	0	0	1	0	10	4	0	0	5	0
At5g38120	4-coumarate--CoA ligase -like protein 4-coumarate--CoA ligase, Arabidopsis thaliana, PIR:S57784	7.71	7.7	7.96	8.44	9.19	8.49	8.16	8.02	7.67	7.11	6.49	0	1	0	0	0	0	0	1	2	0	14	4	0	0	7	0
At5g38130	anthranilate N-benzoyltransferase -like protein anthranilate N-benzoyltransferase (EC 2.3.1.144), clove pink, PIR:T10717	5.79	7.3	6.73	6.01	6.34	7.36	5.83	7.52	5.36	5.34	5.58	0	1	0	0	0	2	0	2	3	0	11	5	0	0	4	1
At5g38450	cytochrome P450-like protein	4.54	4.95	4.89	5.1	5.3	5.61	4.85	5.04	5	4.85	4.74	0	1	0	0	0	0	0	1	1	0	12	2	0	0	1	0
At5g38530	tryptophan synthase beta chain	7.68	7.3	6.83	7.36	6.88	6.62	6.94	7.61	6.3	5.59	5.79	0	0	0	0	0	1	0	0	4	0	7	4	0	0	4	0
At5g38710	proline oxidase, mitochondrial precursor -like protein PROLINE OXIDASE, MITOCHONDRIAL PRECURSOR, Arabidopsis thaliana, SWISSNEW:PROD	5.95	6.29	6.79	7.24	7.33	7.58	6.89	6.54	6.42	6.32	5.5	0	4	0	0	0	3	0	2	2	0	25	7	0	0	6	0
At5g38870	putative protein	6.97	5.57	5.89	6.77	6.21	6.34	5.69	5.6	5.87	6.14	6.27	0	0	0	0	0	0	0	0	2	0	11	2	0	0	11	3
At5g38980	putative protein ;supported by full-length cDNA: Ceres:115913.	11.66	11.06	11.19	10.69	10.4	10.84	10.93	11.16	11.09	11.12	11.33	0	1	0	0	0	1	0	0	5	0	22	2	0	0	7	0
At5g39050	acyltransferase - like protein Anthocyanin 5-aromatic acyltransferase, Gentiana triflora, EMBL:AB010708; supported by cDNA: gi_15450468_gb_AY052335.1_	6.5	7.09	7.15	7.33	7.65	7.56	6.93	6.96	7.56	8.05	7.15	0	1	0	0	0	2	1	1	5	1	16	9	0	0	2	0
At5g39310	expansin-like protein expansin - Prunus armeniaca, EMBL:U93167	5.73	7.89	5.92	7	7.31	7.91	6.88	7.12	7.87	8.75	8.13	0	4	0	0	0	0	0	0	2	0	11	4	0	0	6	1
At5g39350	putative protein predicted proteins, Arabidopsis thaliana	7.52	6.59	6.73	7.41	6.99	6.42	7.18	6.92	6.71	6.53	6.93	0	6	0	0	0	1	0	4	6	0	3	5	0	0	3	0
At5g39400	PTEN -like protein PTEN/MMAC1, Rattus norvegicus, EMBL:AF017185	5.45	7.88	5.1	6.69	6.82	7.46	6.19	5.69	6.95	8.53	7.17	0	1	0	0	0	1	0	2	3	0	7	7	0	0	4	0
At5g39610	NAM / CUC2 - like protein CUC2, Arabidopsis thaliana, EMBL:ATAB2560;supported by full-length cDNA: Ceres:113779.	5.14	5.31	5.68	6.02	6.3	6.6	6.13	5.85	6.57	7.69	5.6	0	1	0	0	0	2	1	2	5	1	15	9	0	0	8	1
At5g39650	putative protein predicted proteins, Arabidopsis thaliana;supported by full-length cDNA: Ceres:103919.	5.64	6.02	5.94	6.34	6.78	6.91	6.52	6.13	6.91	7.06	6.62	1	1	0	0	0	0	0	1	7	0	11	3	0	0	4	2
At5g39660	promoter-binding protein like ascorbate oxidase promoter-binding protein, winter squash, PIR:T09661; supported by cDNA: gi_15983796_gb_AY056804.1_	5.48	7.31	7.7	5.57	5.85	7.21	6.06	6.98	6.38	7.36	7.53	1	2	0	0	0	0	0	1	1	0	6	5	0	0	4	2
At5g39860	putative protein putative DNA-binding protein - Arabidopsis thaliana, EMBL:AC011765;supported by full-length cDNA: Ceres:4734.	5.84	8.04	7.82	6.62	7.28	7.83	7.48	8.03	6.78	5.59	4.8	0	2	0	0	0	1	0	1	4	1	15	10	0	0	3	1
At5g39870	putative protein predicted protein K5K13.11 - Arabidopsis thaliana, EMBL:AB025615	4.45	5.66	4.55	5.37	5.9	6.07	5.3	5.1	5.52	5.94	5.25	0	2	0	0	0	0	0	0	1	0	34	8	0	0	3	0
At5g39880	putative protein	7.52	9.83	6.53	8.73	9.24	9.21	8.7	8.04	9.51	10.61	9.25	0	3	0	0	0	1	0	3	2	0	34	8	0	0	4	0
At5g40350	putative transcription factor MYB24 ; supported by full-length cDNA: Ceres: 262460.	6.79	7.19	5.37	8.02	8.18	7.92	7.93	6.85	7.85	8.94	7.98	0	4	0	0	0	1	1	1	4	0	26	3	0	0	9	0
At5g40450	putative protein microtubule-associated protein homolog, Drosophila melanogaster, EMBL:T13564	6.36	6.88	6.23	5.95	5.33	5.81	5.82	5.74	5.16	5.84	5.19	0	1	0	0	0	0	0	1	5	0	5	4	0	0	9	1
At5g40460	putative protein predicted protein, Arabidopsis thaliana;supported by full-length cDNA: Ceres:26524.	6.96	7.18	7.38	6.27	5.92	5.85	6.65	6.68	6.9	6.1	6.36	0	2	0	0	1	2	0	0	1	0	14	4	0	0	8	0
At5g40490	ribonucleoprotein -like ribonucleoprotein, Xenopus laevis, PIR:S40778	8.72	7.72	6.61	7.92	7.8	7.17	7.8	7.83	6.62	6.47	6.61	0	0	0	0	0	1	1	0	7	0	4	7	0	0	6	1
At5g40730	putative protein predicted proteins, Arabidopsis thaliana;supported by full-length cDNA: Ceres:16724.	10.38	11.3	10.84	11.02	11.49	11.45	11.29	10.64	11.67	12.17	11.67	0	3	0	0	0	2	0	2	2	0	17	11	0	0	6	0
At5g40850	urophorphyrin III methylase (gb|AAB92676.1) ; supported by cDNA: gi_1146164_gb_L47479.1_ATHUPM1R	8.74	8.42	8.05	7.63	7.26	7.34	8.04	8.22	8.13	7.55	8.03	0	2	0	0	0	1	0	1	3	0	3	8	0	0	2	1
At5g40890	anion channel protein (gb|AAC05742.1) ; supported by cDNA: gi_1619955_gb_U72151.1_ATU72151	8.69	8.95	8.65	7.49	7.52	7.6	8.01	8.45	8.73	9.16	8.93	0	3	0	0	0	2	0	0	3	0	14	5	0	0	6	0
At5g41780	putative protein similar to unknown protein (pir||E71606)	3.41	5	3.54	4.15	4.55	4.68	4.09	3.93	4.32	5.12	4.38	1	1	0	0	0	0	0	3	4	0	4	6	0	0	5	2
At5g42060	putative protein similar to unknown protein (gb|AAF19669.1)	7.42	6.83	6.47	6.35	6.28	6.09	6.61	6.69	6.82	6.39	6.65	0	0	0	0	0	0	0	0	4	0	8	8	0	0	4	3
At5g42080	dynamin-like protein (pir||S59558) ;supported by full-length cDNA: Ceres:42932.	9.11	9.93	10.6	10.34	10.14	10.1	10.09	9.82	10.57	10.65	10.36	0	5	0	0	0	0	0	2	4	0	8	6	0	0	5	2
At5g42170	GDSL-motif lipase/hydrolase-like protein	7.3	8.88	8.09	9.29	9.78	9.54	9.69	8.22	9.44	9.97	9.46	0	2	0	0	0	0	1	3	4	0	9	11	0	0	5	2
At5g42340	arm repeat containing protein	5.18	5.7	5.11	5.81	5.89	6.19	5.65	5.14	5.85	6.81	6.11	0	0	0	0	0	1	0	0	1	0	11	8	0	0	6	0
At5g42490	kinesin heavy chain-like protein	4.37	5.9	4.02	5.13	5.1	5.48	4.51	4.86	4.78	6.09	5.34	0	1	0	0	0	1	0	1	2	1	10	10	0	0	10	2
At5g42760	putative protein similar to unknown protein (pir||F70811);supported by full-length cDNA: Ceres:111265.	7.11	8.26	7.82	5.72	5.6	8	6.86	8.08	6.38	5.82	5.51	0	4	0	0	0	0	1	0	2	2	3	6	0	0	4	0
At5g42800	dihydroflavonol 4-reductase	5.52	4.69	4.38	4.56	4.39	4.35	4.5	4.57	4.08	4.21	4.16	0	10	0	0	0	1	0	5	5	0	10	7	0	0	2	0
At5g42900	putative protein similar to unknown protein (pir||T05226);supported by full-length cDNA: Ceres:96.	8.4	6.86	4.34	9.79	9.66	5.36	9.14	4.25	9.75	10.34	10.26	1	4	0	0	0	2	1	2	7	0	12	6	0	0	5	0
At5g43150	unknown protein	6.66	7.7	7.57	7.78	8.41	8.99	7.69	8.14	7.85	9.32	9.79	0	3	0	0	0	0	0	1	2	0	17	10	0	0	3	2
At5g43450	1-aminocyclopropane-1-carboxylate oxidase ; supported by cDNA: gi_14596164_gb_AY042870.1_	6.67	6.58	7.12	6.43	7.27	7.88	7.01	6.97	7.15	7.93	7.57	0	2	0	0	0	0	0	3	2	0	8	10	0	0	4	0
At5g43780	ATP sulfurylase precursor (gb|AAD26634.1)	6.91	7.17	6.96	7.92	8.04	8.16	7.62	7.26	7.86	9.26	8.82	0	2	0	0	0	0	1	0	6	0	5	3	0	0	2	0
At5g43870	putative protein similar to unknown protein (pir |C71410)	6.41	7.41	7.08	7.3	7.4	7.79	7.51	7.11	7.25	7.11	6.64	0	4	0	0	1	1	0	5	3	1	12	3	0	0	3	0
At5g44020	vegetative storage protein-like ;supported by full-length cDNA: Ceres:27372.	8.9	9.39	8.85	7.86	7.04	6.87	8.1	7.59	7.24	6.66	6.32	0	1	0	0	0	1	1	0	3	0	17	3	0	0	4	0
At5g44130	putative protein contains similarity to surface protein; supported by cDNA: gi_16648846_gb_AY058201.1_	8.63	9.24	8.64	7.06	6.42	6.95	6.83	7.68	7.42	5.65	5.31	0	0	0	0	0	0	0	1	2	0	19	8	0	0	2	0
At5g44260	putative protein similar to unknown protein (gb AAD10689.1); supported by cDNA: gi_14334449_gb_AY034916.1_	5.57	6.59	6.6	6.7	6.7	6.9	6.5	6.45	6.7	6.93	6.76	0	4	0	0	0	4	0	3	4	0	15	11	0	0	7	1
At5g44300	auxin-repressed protein-like ;supported by full-length cDNA: Ceres:4911.	10.27	11.11	10.88	10.7	11.39	11.26	11.74	10.51	11.75	12	11.53	0	2	0	0	0	2	1	2	3	1	3	6	0	0	1	0
At5g45280	pectin acetylesterase ;supported by full-length cDNA: Ceres:39005.	8.12	8.94	9.19	9.26	9.29	9.69	8.72	9.11	8.89	9.08	8.7	1	5	0	0	1	0	0	1	3	0	15	7	0	0	6	0
At5g45310	unknown protein ; supported by cDNA: gi_14030678_gb_AF375430.1_AF375430	4.72	4.89	5.09	4.75	5.26	6.33	5.02	4.84	6.69	9.44	9.45	1	2	0	0	0	1	0	0	6	0	8	4	0	0	6	0
At5g45670	GDSL-motif lipase/hydrolase-like protein ;supported by full-length cDNA: Ceres:18389.	11.31	10.97	11	10.62	10.24	10.35	10.88	10.75	10.96	9.73	9.17	0	0	0	0	0	1	0	0	9	0	10	4	0	0	2	3
At5g45700	unknown protein	8.47	8.1	8.24	8.2	7.51	7.28	7.78	8.29	8.27	6.87	6.05	0	4	0	0	0	0	0	2	3	0	21	4	0	0	4	0
At5g45780	receptor-like protein kinase	5.94	5.76	5.29	5.64	5.36	4.78	5.36	5.43	5.17	4.45	4.63	0	1	0	0	0	0	0	0	6	0	7	5	0	0	8	2
At5g45810	serine threonine protein kinase ; supported by cDNA: gi_14009295_gb_AY030303.1_	4.84	5.52	5.08	5.48	5.92	6.09	5.64	5.49	5.74	6.14	5.67	1	3	0	0	0	0	1	0	2	1	12	8	0	0	2	0
At5g45820	serine threonine protein kinase ; supported by cDNA: gi_14486383_gb_AY035225.1_	4.83	6.17	6.21	5.72	5.88	6.31	5.68	5.71	5.94	6.62	5.98	0	0	0	0	0	2	0	1	2	0	12	4	0	0	5	1
At5g45840	receptor protein kinase-like protein predicted by genemarkHMM and genscan+	4.37	6.09	4.56	5.07	5.12	5.43	4.78	5.17	5.08	5.79	4.91	0	1	0	0	0	0	0	0	3	0	9	6	0	0	3	3
At5g45880	Ole e I (main olive allergen)-like protein ; supported by full-length cDNA: Ceres: 5361.	10.53	11.87	11.01	11.55	11.95	11.94	11.92	10.95	11.92	12.46	12.02	0	3	0	0	0	0	0	1	6	1	19	5	0	0	2	0
At5g46050	peptide transporter	5.72	5.78	6	6.83	6.68	6.7	5.81	5.95	6.08	6.52	5.97	0	1	0	0	1	1	2	0	7	0	14	5	0	0	4	0
At5g46200	putative protein contains similarity to carboxyl-terminal proteinase	5.95	6.6	6	7.13	7.53	7.66	7.25	6.24	7.42	7.65	7.33	0	2	0	0	0	0	0	1	3	0	8	7	0	0	2	0
At5g46730	unknown protein	9.7	8.08	6.66	8.13	7.93	7.76	8.3	8.03	7.01	7.11	7.1	0	6	0	0	0	1	2	1	5	0	13	4	0	0	6	1
At5g46770	unknown protein ; supported by cDNA: gi_15450356_gb_AY052279.1_	5.33	7.16	5.66	6.04	6.7	6.72	6.46	5.78	6.64	7.6	6.95	0	2	0	0	0	4	1	0	3	1	14	3	0	0	2	0
At5g46780	putative protein similar to unknown protein (gb|AAC61815.1);supported by full-length cDNA: Ceres:254442.	5.58	5.01	6.31	4.28	4.34	4.64	4.51	4.77	5.22	4.35	4.37	0	5	0	0	0	2	0	2	4	0	13	9	0	0	3	1
At5g46790	putative protein similar to unknown protein (pir||T05073)	8.56	8.44	8.36	7.67	7.07	7.6	7.83	8.37	7.75	6.75	6.08	1	2	0	0	0	0	0	2	3	1	25	3	0	0	9	2
At5g46940	putative protein contains similarity to invertase inhibitor;supported by full-length cDNA: Ceres:11386.	7.12	7.82	7.89	8.44	8.71	8.48	9.03	7.35	9.34	9.36	9.07	0	4	0	0	0	2	0	1	1	0	15	5	0	0	2	0
At5g46950	unknown protein ;supported by full-length cDNA: Ceres:218.	4.55	4.46	4.39	4.62	4.62	4.38	5.83	4.13	6.22	6.71	5.43	0	1	0	0	0	2	0	1	3	0	15	13	0	0	5	0
At5g47000	peroxidase ;supported by full-length cDNA: Ceres:41397.	8.5	10.16	8.61	9.45	9.93	10.06	9.7	8.83	9.93	10.76	9.99	0	5	0	0	0	3	0	2	8	0	7	5	0	0	4	1
At5g47240	mutT domain protein-like ;supported by full-length cDNA: Ceres:38400.	7.17	7.26	8.64	8.2	8.57	7.73	7.16	7.27	7.52	6.01	5.2	0	5	0	0	0	2	0	5	5	0	14	1	0	0	9	0
At5g47470	nodulin-like protein	5.01	5.92	5.12	6.01	6.24	6.67	5.68	5.55	6.02	6.78	6.17	0	2	0	0	0	2	0	2	8	0	6	6	0	0	6	1
At5g47530	putative protein similar to unknown protein (pir||H71441)	6.15	6.38	7.01	7	7.38	7.55	7.32	6.56	7.32	7.24	6.67	0	6	0	0	0	2	0	4	3	0	8	9	0	0	6	0
At5g47560	sodium-dicarboxylate cotransporter-like ;supported by full-length cDNA: Ceres:107593.	7.18	8.33	8.08	8.19	8.65	9.46	8.77	8.48	9.22	10.63	10.36	1	1	0	0	0	2	1	1	6	0	13	8	0	0	2	1
At5g47600	unknown protein	10.4	10.01	9.96	8.97	8.82	8.61	9.59	10.08	9.87	9.08	10.12	0	1	0	0	0	0	0	0	8	0	6	9	0	0	2	2
At5g47610	putative protein similar to unknown protein (gb|AAF16660.1);supported by full-length cDNA: Ceres:15457.	5.08	6.83	6.91	4.98	5.41	7.15	5.46	7	6.64	8.57	9.73	0	3	0	0	0	1	1	4	8	0	5	5	0	0	4	1
At5g47880	eukaryotic release factor 1 homolog (gb|AAA91169.1) ; supported by cDNA: gi_15215862_gb_AY050462.1_	8.25	8.87	8.88	9.24	9.41	9.57	9.03	9.33	9.32	10.15	10.41	0	1	0	0	0	2	1	1	5	0	6	4	0	0	5	0
At5g48140	polygalacturonase ;supported by full-length cDNA: Ceres:16377.	7.39	9.69	6.82	9.01	9.21	9.56	8.39	8.18	8.79	9.91	9.04	0	3	0	0	0	3	0	2	2	0	19	8	0	0	7	0
At5g48290	ATFP4, putative	5.27	5.65	5.44	5.65	6.01	5.63	6.32	5.59	5.85	6.11	6.51	0	2	0	0	0	2	0	1	3	1	10	7	0	0	2	0
At5g48310	putative protein strong similarity to unknown protein (pir||T05573)	8.62	8.27	8.33	8.44	7.9	7.53	8.08	8.51	7.77	6.7	6.54	0	0	0	0	0	1	1	0	4	0	10	10	0	0	1	0
At5g48470	unknown protein ;supported by full-length cDNA: Ceres:25275.	7.96	7.68	7.12	8.07	7.38	6.65	7.46	7.43	7.52	6.47	6.56	0	2	0	0	0	4	1	1	5	0	21	8	0	0	6	1
At5g48490	putative protein similar to unknown protein (pir||S72530);supported by full-length cDNA: Ceres:32925.	7.91	9.4	10.89	5.55	6.79	8.41	6.23	9.7	7.18	5.91	5.46	0	1	0	0	0	0	0	1	6	0	13	7	0	0	6	1
At5g48900	pectate lyase non-consensus AG donor splice site at exon 2; supported by full-length cDNA: Ceres: 21311.	9.36	9.96	8.82	10.4	10.47	10.47	10.14	9.6	9.98	10.78	10.11	0	2	0	0	0	0	0	2	2	0	16	9	0	0	3	1
At5g49120	putative protein similar to unknown protein (gb|AAF17687.1)	6.43	6.4	6.66	6.97	7.63	7.89	7.03	7.44	7.44	8.79	9.36	1	3	0	0	0	2	0	6	4	1	9	12	0	0	12	0
At5g49130	putative protein strong similarity to unknown protein (gb|AAF34304.1)	7.17	7.31	7.28	8.86	9.14	8.42	8.46	7.32	8.16	8.57	7.67	0	0	0	0	0	2	0	1	4	0	18	5	0	0	9	0
At5g49560	putative protein similar to unknown protein (pir||T08406)	7.41	7.4	7.28	7.12	6.14	6.25	6.2	7.5	6.13	5.41	6.15	0	2	0	0	0	0	0	1	9	0	3	3	0	0	3	0
At5g49730	FRO2-like protein; NADPH oxidase-like	8.99	10.15	10.5	8.27	9.32	10.62	9.5	9.84	9.26	9.79	9.92	0	4	0	0	0	2	0	1	1	0	16	7	0	0	6	0
At5g50010	unknown protein	6.3	6.55	6.33	7.42	7.43	7.29	6.71	6.76	6.38	6.36	6.37	0	0	0	0	0	1	1	4	7	0	16	4	0	0	6	0
At5g50030	putative protein contains similarity to pollen-specific protein Bnm1	8.87	10.33	9.22	9.28	9.85	9.97	10.1	9.09	10.47	11.47	10.54	0	2	0	0	0	0	0	0	4	1	7	7	0	0	5	1
At5g50100	putative protein similar to unknown protein (pir||S75732);supported by full-length cDNA: Ceres:35710.	7.13	7.78	7.48	7.18	7.58	8.48	7.5	7.97	7.83	8.57	7.78	0	3	0	0	2	4	1	4	2	0	7	6	0	0	6	1
At5g50200	putative protein similar to unknown protein (pir||T05562); supported by full-length cDNA: Ceres: 158397.	6.97	6.27	6.47	5.9	5.8	5.78	6.4	6.43	6.06	5.34	5.52	0	2	0	0	0	0	1	2	1	0	16	4	0	0	6	1
At5g50360	putative protein similar to unknown protein (emb|CAB62340.1);supported by full-length cDNA: Ceres:103870.	6.4	6.24	5.99	6.93	7.53	7.7	6.98	6.47	7.96	10.23	9.95	3	8	0	0	0	2	1	6	4	0	16	5	0	0	4	0
At5g50800	MtN3-like protein ;supported by full-length cDNA: Ceres:36264.	6.91	9.04	7.34	8.25	8.59	9.45	8.34	8.6	8.95	10.32	10.33	0	4	0	0	0	0	1	3	4	0	16	6	0	0	7	1
At5g50830	unknown protein	6.59	8.73	5.97	7.45	8.09	8.17	7.41	6.94	7.55	8.8	8.13	0	0	0	0	0	2	1	0	4	0	15	11	0	0	6	2
At5g50915	Expressed protein ; supported by full-length cDNA: Ceres: 36971.	7.7	7.68	7.5	6.64	6.34	6.05	7.11	7.59	7.11	5.81	5.29	0	4	0	0	0	1	0	2	3	0	19	9	0	0	7	0
At5g51030	carbonyl reductase-like protein	7.27	8.19	7.56	8.04	8.59	8.62	8.24	7.81	8.39	8.78	8.3	0	2	0	0	0	3	2	1	6	0	17	5	0	0	5	1
At5g51440	mitochondrial heat shock 22 kd protein-like ; supported by full-length cDNA: Ceres: 268536.	5.13	5.19	4.34	4.19	4.24	4.08	5.13	4.53	4.6	4.11	4.27	0	1	0	0	1	3	0	8	4	0	5	3	0	0	4	0
At5g51550	putative protein similar to unknown protein (gb|AAD25141.1);supported by full-length cDNA: Ceres:33455.	11.38	11.06	11.69	11.22	11.15	10.21	10.86	10.61	11.27	10.29	10.34	0	1	0	0	0	2	0	1	5	0	13	7	0	0	3	2
At5g51560	receptor-like protein kinase ;supported by full-length cDNA: Ceres:15013.	10.31	9.87	10.25	9.92	9.52	9.28	9.86	9.95	9.7	8.93	8.94	0	0	0	0	0	3	0	2	1	1	15	5	0	0	3	1
At5g51600	putative protein strong similarity to unknown protein (emb|CAB82688.1)	8.64	8.13	8.45	8.47	7.79	7.44	8.19	8.67	8.11	7.11	6.76	0	0	0	0	0	3	0	2	5	0	14	5	0	0	2	0
At5g51720	unknown protein ; supported by full-length cDNA: Ceres: 266744.	9.75	10.19	9.86	8.61	9.31	9.87	9.24	10.18	8.25	7.34	7.46	1	3	0	0	0	0	1	2	3	0	12	6	0	0	1	1
At5g51810	gibberellin 20-oxidase (emb|CAA58294.1)	6.51	6.85	6.56	7.46	7.59	7.44	7.2	6.77	7.28	7.58	6.74	0	0	0	0	0	1	1	0	3	0	19	10	0	0	2	0
At5g51950	mandelonitrile lyase-like protein ; supported by cDNA: gi_14194160_gb_AF367287.1_AF367287	9.07	9.49	9.59	10.08	9.93	9.87	9.46	9.62	9.57	9.22	8.88	0	1	0	0	0	1	0	0	3	0	13	7	0	0	4	0
At5g52120	putative protein contains similarity to unknown protein (emb|CAB94142.1)	6.39	5.74	5.85	5.61	5.44	4.98	5.88	5.67	5.48	5	4.68	0	0	0	0	0	4	0	1	5	0	10	6	0	0	5	1
At5g52160	putative protein similar to unknown protein (sp|Q38737); supported by full-length cDNA: Ceres: 6760.	11.06	10.35	7.21	10.63	10.75	10.7	9.59	10.89	8.04	7.28	6.62	0	1	0	0	0	1	0	1	4	0	23	8	0	0	5	0
At5g52310	low-temperature-induced protein 78 (sp|Q06738) ; supported by cDNA: gi_348691_gb_L22567.1_ATHCOR78A	7.52	7.25	9.33	11.87	12.88	11.81	9.23	9.69	10.82	12.18	12.51	1	5	0	0	4	0	0	4	2	0	10	6	0	0	2	1
At5g52360	actin depolymerizing factor-like ;supported by full-length cDNA: Ceres:119129.	8.14	8.96	8.58	8.58	9.17	9.23	9.25	8.59	9.56	9.81	9.2	0	1	0	0	0	3	0	1	1	0	9	13	0	0	7	0
At5g52390	photoassimilate-responsive protein PAR-like protein ;supported by full-length cDNA: Ceres:17872.	9.05	8.74	9.8	11.27	11.7	11.57	10.52	10.27	10.94	11.12	12.27	0	3	0	0	0	0	0	3	3	0	13	9	0	0	1	1
At5g52400	cytochrome P-450-like protein	5.27	5.42	5.35	6.16	6.1	6.69	6.22	5.82	6.13	6.79	6.35	0	4	0	0	1	0	0	1	4	1	14	6	0	0	2	0
At5g52640	heat-shock protein ; supported by cDNA: gi_166769_gb_M62984.1_ATHHSP83	7.54	7.87	6.49	5.98	6.27	6.21	7.73	6.86	7.32	6.98	6.72	0	2	0	0	1	2	0	2	9	0	2	2	0	0	5	2
At5g52780	putative protein similar to unknown protein (pir||T04431);supported by full-length cDNA: Ceres:26264.	9.43	8.9	9.1	8.4	8.03	7.8	8.36	8.63	8.16	7.6	7.71	0	3	0	0	0	2	0	1	6	0	8	10	0	0	8	1
At5g52850	selenium-binding protein-like	6.09	5.45	5.34	5.94	5.16	4.71	5.69	5.54	5.58	4.76	4.65	0	1	0	0	0	2	0	1	3	0	6	7	0	0	2	0
At5g53120	spermidine synthase ;supported by full-length cDNA: Ceres:33021.	9.95	10.56	10.47	10.96	11.4	11.73	10.78	11.08	10.81	11.2	11.24	0	6	0	0	1	1	0	1	3	0	14	9	0	0	7	1
At5g53710	unknown protein ;supported by full-length cDNA: Ceres:534.	6.11	5.94	5.83	6.59	6.96	7.4	7.16	6.55	7.51	9.54	9.32	0	3	0	0	1	1	0	2	3	0	14	6	0	0	6	0
At5g53880	unknown protein ;supported by full-length cDNA: Ceres:31129.	10.72	10.19	10.03	9.64	9.46	9.32	10.11	9.77	10.23	9.38	8.66	0	2	0	0	0	1	0	0	6	0	16	3	0	0	6	1
At5g54060	flavonol 3-O-glucosyltransferase-like	7.06	5.74	5.77	5.96	5.55	5.57	5.84	5.96	5.71	5.75	5.73	0	8	0	0	0	1	0	3	7	0	3	5	0	0	2	0
At5g54080	homogentisate 1,2-dioxygenase ;supported by full-length cDNA: Ceres:6599.	7.68	8.28	8.17	8.47	8.72	9.14	8.68	7.93	9.22	10.87	10.79	0	3	0	0	0	0	1	4	1	0	8	7	1	0	2	2
At5g54095	Expressed protein ; supported by full-length cDNA: Ceres: 266844.	6.46	8.32	5.66	7.24	7.83	7.87	7.63	6.86	8	9.09	8.04	0	1	0	0	0	2	1	0	5	0	6	5	0	0	1	1
At5g54120	unknown protein	5.17	6.96	6.52	6.41	6.3	7.01	5.57	6.16	6.73	7.22	6.48	0	6	0	0	0	2	1	2	6	0	24	13	0	0	5	1
At5g54130	putative protein similar to unknown protein (gb|AAC24386.1)	6.51	7.77	6.79	7.05	6.83	7.8	6.95	7.23	6.84	7.15	6.86	0	4	0	0	0	0	0	1	2	0	13	9	0	0	2	1
At5g54270	Lhcb3 chlorophyll a/b binding protein (gb|AAD28773.1) ; supported by cDNA: gi_13926338_gb_AF372917.1_AF372917	11	13.23	13.36	11.8	12.67	13.19	11	13.28	11.15	9.88	9.95	0	4	0	0	0	2	0	0	2	0	3	5	0	0	4	0
At5g54400	putative protein strong similarity to unknown protein (gb AAF35419.1)	5.95	6.14	5.84	6.6	6.64	6.96	6.55	6.37	6.22	6.83	6.11	0	0	0	0	0	1	1	1	1	0	26	3	0	0	7	1
At5g54470	putative protein similar to unknown protein (pir||T05755)	5.47	6.41	7.3	5.42	6.23	7.43	5.94	7.02	6.13	6.18	5.77	0	6	0	0	0	1	0	5	2	0	6	4	0	0	5	0
At5g54870	putative protein strong similarity to unknown protein (pir||T04825); supported by cDNA: gi_14596222_gb_AY042899.1_	9.56	9.93	10.1	10.32	10.45	10.75	10.55	9.89	10.58	11.18	10.68	0	8	0	0	0	1	0	3	1	0	8	5	0	0	6	1
At5g55170	ubiquitin-like protein	7.17	6.35	5.85	6.4	5.94	5.91	6.12	6.47	5.84	5.92	6.14	0	3	0	0	0	3	0	3	3	0	13	6	0	0	4	0
At5g55450	unknown protein ;supported by full-length cDNA: Ceres:4309.	9.18	7.88	8.56	9.26	8.2	7.64	7.34	8.85	6.82	5.85	7.15	0	4	0	0	1	0	0	4	3	0	1	4	0	0	6	0
At5g55520	putative protein strong similarity to unknown protein (pir||T08932)	8.06	7.63	7.69	7.83	7.2	6.95	7.26	7.98	7.43	6.12	5.9	0	3	0	0	0	0	0	1	2	0	17	4	0	0	2	2
At5g55620	putative protein similar to unknown protein (gb|AAF04428.1);supported by full-length cDNA: Ceres:27668.	8.6	8.51	8.34	7.6	7.07	8.08	7.8	8.73	6.96	5.49	5.49	0	0	0	0	0	1	0	0	2	0	17	1	0	0	2	0
At5g55830	serine/threonine-specific kinase like protein	7.11	6.3	6.76	6.6	6.19	6.03	6.34	6.63	6.7	5.83	5.65	0	1	0	0	0	3	0	2	3	0	7	7	0	0	2	1
At5g55930	sexual differentiation process protein ISP4-like	7.85	9.58	8.51	9.32	9.36	9.41	9.16	8.3	9.47	10.29	9.56	0	2	0	0	0	1	1	1	3	2	7	8	0	0	7	0
At5g56185	Expressed protein ; supported by full-length cDNA: Ceres: 92808.	5.46	5.69	6.08	6.17	6.51	6.57	5.83	5.7	6.44	7.06	6.48	0	4	0	0	0	2	1	4	5	0	3	14	0	0	3	1
At5g56640	putative protein similar to unknown protein (pir||T06010);supported by full-length cDNA: Ceres:113619.	6.31	7.89	5.73	6.63	7.24	7.62	6.82	6.51	7	8.08	6.88	0	1	0	0	0	1	0	1	4	1	9	6	0	0	3	0
AT5G56850	putative protein similar to unknown protein (pir||T40314)	7.78	8.18	7.31	6.37	6.79	7.32	7.2	7.98	6.26	5.58	5.73	0	1	0	0	0	2	1	0	1	1	13	7	0	0	2	1
At5g56870	beta-galactosidase (emb|CAB64740.1) ; supported by cDNA: gi_15451017_gb_AY054589.1_	7.89	8.36	8.34	8.6	8.99	9.17	8.54	8.16	9	9.92	8.69	0	2	0	0	0	2	0	0	1	0	10	6	0	0	2	2
At5g57040	putative protein similar to unknown protein (gb|AAD55473.1);supported by full-length cDNA: Ceres:7233.	8.58	8.84	8.7	8.65	9.16	9.65	8.79	9.08	8.98	9.88	9.66	0	5	0	0	0	1	1	1	3	0	13	5	0	0	10	1
At5g57050	protein phosphatase 2C ABI2 (PP2C) (sp|O04719)	7.12	6.74	6.98	7.63	8.15	8.42	7.65	7.46	8.84	10.44	10.3	1	4	0	0	0	0	0	2	4	0	8	7	0	0	4	0
At5g57110	Ca2+-transporting ATPase-like protein (emb|CAB79748.1)	9.54	8.2	8.22	9.61	9.72	8.33	9.51	8	9.65	9.71	9.86	0	4	0	0	0	0	0	2	0	0	10	10	0	0	6	1
At5g57130	putative protein strong similarity to unknown protein (pir||T08553); supported by cDNA: gi_16604652_gb_AY059771.1_	7.89	7.19	7.35	7.29	6.74	6.58	7.53	7.3	6.95	6.32	6.79	0	1	0	0	0	3	0	1	4	0	9	7	0	0	4	1
At5g57200	putative protein strong similarity to unknown protein (pir |T04249)	4.76	5.75	5.22	5.76	6.21	6.39	6.18	5.34	5.68	5.98	5.57	0	4	0	0	0	0	0	3	3	0	5	8	0	0	4	0
At5g57320	villin	6.17	7.07	6.98	6.65	6.98	7.31	7.14	6.82	7.46	7.77	7.08	0	1	0	0	0	2	2	1	4	0	8	5	0	0	3	0
At5g57345	Expressed protein ; supported by full-length cDNA: Ceres: 39314.	7.64	8.51	8.56	7.61	8.21	8.77	7.52	8.81	7.82	8.4	8.67	1	5	0	0	0	3	2	2	4	0	5	4	0	0	6	0
At5g57350	plasma membrane ATPase 3 (proton pump) (sp|P20431) ; supported by cDNA: gi_15982712_gb_AY056780.1_	9.88	9.94	9.93	9.98	10.44	10.93	10.58	10.01	10.97	11.97	11.75	1	3	0	0	1	1	0	1	2	0	10	4	0	0	10	1
At5g57560	TCH4 protein (gb|AAA92363.1) ; supported by cDNA: gi_14194112_gb_AF367262.1_AF367262	8.02	6.24	10.86	5.2	5.37	6.9	7.86	5.83	11.54	11.11	11.01	1	1	0	0	0	5	0	1	4	0	7	9	0	0	1	2
At5g57630	SNF1 related protein kinase-like protein ; supported by cDNA: gi_14334389_gb_AY034100.1_	5.1	4.77	4.29	6.41	6.51	4.58	4.84	4.37	5.13	5.28	4.98	0	3	0	0	1	3	0	3	5	0	7	10	0	0	9	2
At5g57655	Expressed protein	8.73	9.2	9.67	10.04	9.87	9.8	9.01	8.82	9.99	10.2	9.39	0	3	0	0	0	2	0	4	1	0	5	11	0	0	5	0
At5g57660	CONSTANS-like B-box zinc finger protein-like ;supported by full-length cDNA: Ceres:6639.	6.04	9.38	9.97	7.28	7.91	8.92	6.49	9.13	7.58	8.64	8.05	1	2	0	0	2	0	0	3	2	0	5	3	0	0	7	2
At5g57670	putative protein contains similarity to unknown protein (pir |T01617)	4.36	5.01	4.98	5.05	5.14	5.56	5.39	4.93	5.08	5.07	5.07	0	0	0	0	0	1	0	0	4	0	12	11	0	0	5	0
At5g57720	putative protein similar to unknown protein (gb|AAF30309.1)	7.15	6.79	7.11	6.68	6.21	6.1	6.05	7.06	6.15	5.14	5.25	0	5	0	0	0	1	0	3	4	0	10	6	0	0	2	2
At5g57810	unknown protein ;supported by full-length cDNA: Ceres:24169.	8.24	8.31	8.42	8.8	9.09	9.26	9.11	8.49	9.03	9.01	8.32	1	1	0	0	0	0	0	0	0	1	12	4	0	0	5	0
At5g57830	putative protein similar to unknown protein (emb|CAA18210.1)	5.7	6.62	6.63	6.77	6.82	6.84	6.42	6.4	6.52	6.91	6.58	0	2	0	0	0	0	0	3	1	0	13	4	0	0	3	0
At5g58050	aluminium tolerance associated - like protein S222 Triticum aestivum EMBL:AF031231	6.72	8.32	7.51	7.68	8.24	8.2	8.04	7.47	8.27	9.09	8.75	0	1	0	0	1	1	0	0	3	1	4	4	0	0	2	0
At5g58170	strong similarity to unknown protein (pir||T04792)	5.47	8.02	4.83	6.78	7.23	7.53	6.6	6.63	6.97	8.26	7.62	0	4	0	0	0	0	0	0	3	0	14	7	0	0	8	3
At5g58460	putative protein Na+/H+-exchanging protein slr1595, Synechocystis sp., PIR:S74951	5.58	6.36	5.86	6.35	6.31	6.6	6.33	6.13	6.24	6.73	6.22	0	2	0	0	0	0	1	3	4	1	16	3	0	0	1	0
At5g58650	putative protein ; supported by cDNA: gi_15529263_gb_AY052256.1_	6.2	6.75	7.4	6.48	6.64	7.21	6.89	6.57	7.72	8.8	8.15	2	5	0	0	0	1	0	5	4	0	14	9	0	0	2	0
At5g58770	dehydrodolichyl diphosphate - like protein dehydrodolichyl diphosphate, Arabidopsis thaliana, EMBL:ATH277136	6.31	6.37	5.17	4.41	4.7	6.39	5.69	6.25	5.21	5.3	5.16	2	4	0	0	1	1	0	4	2	0	6	6	0	0	4	0
At5g59050	putative protein	5.61	6.7	6.92	7.39	7.43	8.19	7.21	6.95	6.81	6.43	5.69	0	0	0	0	0	2	1	1	7	0	12	3	0	0	3	0
At5g59120	subtilisin-like serine protease contains similarity to prepro-cucumisin GI:807698 from [Cucumis melo]; non-consensus AA acceptor site at exon 6	8.67	8.62	8.9	10.22	10.42	10.14	11.07	8.83	10.83	11.04	10.51	1	5	0	0	0	0	1	1	5	0	14	10	0	0	6	0
At5g59130	subtilisin-like serine protease contains similarity to prepro-cucumisin GI:807698 from [Cucumis melo]	7.43	7.34	8.28	8.31	8.61	8.75	7.61	8.22	7.3	6.48	6.12	0	1	0	0	0	2	1	1	4	0	6	7	0	0	4	1
At5g59220	protein phosphatase 2C - like ABA induced protein phosphatase 2C, Fagus sylvatica, EMBL:FSY277743; supported by cDNA: gi_15809791_gb_AY054163.1_	8.03	8.55	8.68	8.74	9.36	9.81	9.27	9.03	10.61	12.09	12.15	0	6	0	0	0	0	0	5	7	0	11	5	0	0	6	1
At5g59305	Expressed protein ; supported by full-length cDNA: Ceres: 19444.	6.11	5.96	5.71	5.37	5.04	4.97	5.6	6.02	4.47	4.11	4.43	0	1	0	0	2	3	0	2	2	0	15	6	0	0	6	0
At5g59310	nonspecific lipid-transfer protein precursor - like nonspecific lipid-transfer protein precursor, Brassica napus, EMBL:AF101038;supported by full-length cDNA: Ceres:43057.	10.55	11.98	11.74	12.97	13.32	13.31	12.95	12.43	13.32	13.91	13.99	1	5	0	0	0	1	1	2	5	0	23	1	0	0	5	0
At5g59320	nonspecific lipid-transfer protein precursor - like nonspecific lipid-transfer protein precursor, Brassica napus, EMBL:AF101038;supported by full-length cDNA: Ceres:7828.	11.14	11.86	12.16	13.13	13.42	13.6	12.92	12.51	13.46	13.85	13.95	1	1	0	0	0	1	0	1	4	0	7	7	0	0	6	0
At5g59370	actin 4 ;supported by full-length cDNA: Ceres:41421.	7.94	9.09	8.34	8.91	9.38	9.53	9.24	8.43	9.49	9.68	9.13	0	1	0	0	0	0	0	1	4	0	15	9	0	0	4	0
At5g59510	Expressed protein ; supported by full-length cDNA: Ceres: 157709.	4.98	5.05	5.55	5.91	6.08	6.54	6.74	5.23	6.92	5.37	4.36	0	2	0	0	1	0	0	1	4	1	22	5	0	0	5	0
At5g59670	serine/threonine-specific protein kinase - like putative protein serine /threonine kinase, Sorghum bicolor, EMBL:SBRLK1	7.09	6.16	6.47	7.01	5.66	5.93	6.2	6.36	5.83	5.02	5.23	0	1	0	0	0	0	0	0	0	0	5	5	0	0	6	1
At5g59810	subtilisin-like protease - like protein subtilisin-like protease AIR3, Arabidopsis thaliana, EMBL:AF098632	7.51	8.21	8.3	8.02	8.6	8.37	8.3	7.95	8.33	8.14	8.02	0	1	0	0	0	2	0	0	8	0	8	7	0	0	7	0
At5g60100	pseudo-response regulator - like pseudo-response regulator 1 APRR1, Arabidopsis thaliana, EMBL:AB041530; supported by cDNA: gi_10281007_dbj_AB046956.1_AB046956	8.36	6.53	4.95	8.66	8.36	5.67	8.38	4.84	7.95	7.54	7.68	0	6	0	0	0	1	0	6	2	0	1	3	0	0	4	1
At5g60400	putative protein	8.45	8.02	8.06	7.36	7.63	7.87	8	7.46	8.19	8.18	8.07	0	1	0	0	0	1	0	0	7	0	10	5	0	0	3	0
At5g60680	putative protein predicted proteins, Arabidopsis thaliana;supported by full-length cDNA: Ceres:16638.	8.02	8.81	10.22	8.03	8.92	9.18	8.2	8.83	10.16	11.13	11.17	0	1	0	0	1	1	0	3	4	1	10	4	0	0	8	0
At5g60880	putative protein	7.51	6.55	6.53	6.61	6.39	6.35	6.59	6.77	5.99	5.81	6.19	0	2	0	0	0	1	1	1	3	0	13	9	0	0	4	0
At5g61190	putative protein various predicted proteins, Arabidopsis thaliana	7.73	7.08	6.83	7.13	6.42	6.53	7.02	7.2	6.29	5.91	5.99	1	3	0	0	0	1	0	0	3	0	12	3	0	0	4	0
At5g61290	putative protein flavin-containing monooxygenase FMO3, Oryctolagus cuniculus, SWISSPROT:FMO3_RABIT; supported by full-length cDNA Ceres:14492	4.85	4.79	4.65	6.04	5.79	5.51	5.14	4.99	5.05	5.17	4.4	0	2	0	0	0	5	0	3	5	1	19	9	0	0	8	1
At5g61380	pseudo-response regulator 1 ; supported by cDNA: gi_7576353_dbj_AB041530.1_AB041530	9.24	8.2	7.75	9.45	9.43	7.58	9.45	7.4	9.92	10.7	10.83	1	2	0	0	0	1	0	1	1	1	10	6	0	0	5	0
At5g61420	putative transcription factor MYB28 ; supported by cDNA: gi_5823328_gb_AF175998.1_AF175998	8.24	8.68	7.99	7.5	7.06	7.22	7.19	8.81	6.26	5.36	6	0	9	0	0	0	4	0	1	1	0	23	10	0	0	7	0
At5g61430	NAM, no apical meristem, - like protein NAM, Petunia hybrida, EMBL:PHDNANAM;supported by full-length cDNA: Ceres:12970.	7.67	8.02	8.27	8.22	8.75	8.7	8.57	7.57	8.75	8.58	7.77	0	3	0	0	1	2	0	0	1	0	10	6	0	0	2	0
At5g61440	thioredoxin-like 3 ; supported by cDNA: gi_4973259_gb_AF144389.1_AF144389	8.19	8.82	9.47	8.19	7.81	6.99	7.71	7.23	8.58	7.14	6.72	0	1	0	0	1	0	0	1	2	0	6	10	0	0	10	1
At5g61590	ethylene responsive element binding factor - like ethylene responsive element binding factor 5, Arabidopsis thaliana, SWISSPROT:ERF5_ARATH;supported by full-length cDNA: Ceres:19893.	7.38	7.12	9.28	6.07	7.13	6.7	6.4	5.24	9.24	9.39	9.51	0	1	0	0	0	2	0	0	4	0	10	8	0	0	4	1
At5g61600	DNA binding protein - like DNA binding protein EREBP-4, Nicotiana tabacum, PIR:T02434;supported by full-length cDNA: Ceres:92102.	6.78	4.46	8.24	4.83	4.82	4.65	5.98	4.67	9.27	6.37	5.7	0	1	0	0	0	0	3	1	7	0	8	3	0	0	8	2
At5g61605	Expressed protein ; supported by full-length cDNA: Ceres: 2037.	9.66	9.63	10.33	10.56	10.71	10.93	10.41	10	10.63	10.37	9.26	0	1	0	0	0	2	0	1	1	0	14	7	0	0	6	0
At5g61640	peptide methionine sulfoxide reductase - like protein peptide methionine sulfoxide reductase, Arabidopsis thaliana, PIR:T49886; supported by full-length cDNA: Ceres: 95135.	7.12	7.71	7.31	7.71	7.8	8.14	8.04	7.46	7.99	8.57	8.22	0	3	0	0	0	1	0	1	7	0	6	5	0	0	2	0
At5g61720	putative protein predicted protein, Arabidopsis thaliana;supported by full-length cDNA: Ceres:2996.	10.42	11.37	10.93	11.29	11.76	11.73	11.8	10.56	11.89	12.29	11.83	0	1	0	0	0	1	0	0	5	2	17	8	0	0	2	0
At5g61820	putative protein MtN19, Medicago truncatula, EMBL:MTY15367	8.61	9.08	9.18	9.83	9.91	10.42	9.73	9.42	10.17	11.27	11.2	1	4	0	0	0	3	0	3	3	0	2	9	0	0	6	1
At5g62130	putative protein predicted proteins, D.melanogaster and S.pombe; supported by cDNA: gi_15294203_gb_AF410293.1_AF410293	7.62	8.96	8.94	7.59	8.36	9.18	8.4	8.94	8.15	8.68	8.97	0	6	0	0	0	2	0	6	3	0	3	3	0	0	4	1
At5g62360	DC1.2 homologue - like protein DC1.2 homologue, Nicotiana tabacum, EMBL:AB009888	10.6	9.41	9.85	10.85	11.46	9.5	10.89	8.37	10.69	9.96	9.1	0	2	0	0	1	3	2	3	7	0	15	6	0	0	6	1
At5g62430	H-protein promoter binding factor-like protein	5.52	6.7	6.89	6.07	6.31	7.23	6.17	6.66	5.99	5.95	5.86	0	3	0	0	0	2	0	2	3	0	13	6	0	0	3	0
At5g62720	putative protein predicted proteins, Arabidopsis thaliana; supported by full-length cDNA: Ceres: 38273.	9.13	8.01	7.19	8.76	8.83	7.31	9.06	7.58	8.53	8.02	7.81	0	2	0	0	0	1	0	1	1	1	35	5	0	0	8	0
At5g62750	putative protein predicted proteins, Caenorhabditis elegans;supported by full-length cDNA: Ceres:1843.	4.91	6.86	4.75	6.34	6.72	6.86	6.48	5.96	6.67	7.45	6.81	0	1	0	0	0	2	0	1	2	0	10	5	0	0	8	1
At5g62760	ZAP - like protein nuclear protein ZAP, Mus musculus, EMBL:AB033168; supported by cDNA: gi_16604664_gb_AY059777.1_	4.55	5.26	5.6	5.62	5.57	5.73	5.16	5.14	5.8	6.04	5.76	0	7	0	0	0	3	1	3	4	0	11	1	0	0	1	0
At5g62850	LIM7 - like protein LIM7, Lilium longiflorum, EMBL:LLORF07	8.93	10.35	9.9	10.12	10.81	10.44	10.72	9.38	10.73	11.14	10.55	1	1	0	0	1	4	0	1	2	0	12	4	0	0	2	1
At5g63120	ATP-dependent RNA helicase-like protein ; supported by cDNA: gi_16974622_gb_AY060589.1_	6.47	7.38	7.7	7.73	7.67	7.63	6.9	7.74	7.16	7.49	7.49	0	1	0	0	0	1	0	0	4	0	8	8	0	0	1	0
At5g63430	putative protein similar to unknown protein (pir||T01257)	8.7	7.92	7.52	8.65	8.2	7.14	8.39	7.82	8.22	7.7	8.37	0	3	0	0	0	2	0	2	8	1	4	14	0	0	5	1
At5g63580	flavonol synthase	6.14	6.42	6.42	6.59	6.81	7.36	6.85	6.46	6.91	7.42	6.87	0	2	0	0	0	1	2	0	4	0	8	8	0	0	5	0
At5g63950	putative protein contains similarity to SNF2/RAD54 family (RAD26 subfamily) transcription-repair coupling factor	7.49	6.97	7.43	7.07	6.83	6.46	6.99	7.19	6.89	6.33	6.12	0	1	0	0	0	1	0	2	4	0	8	9	0	0	2	1
At5g64170	putative protein similar to unknown protein (emb|CAB77570.1)	6.41	9.13	9.52	7.77	8.63	9.72	7.28	9.48	7.64	7.34	6.83	0	3	0	0	0	0	0	2	5	0	5	7	0	0	3	1
At5g64230	unknown protein ; supported by cDNA: gi_15293016_gb_AY050942.1_	5.19	5.44	5.6	6.04	5.97	6.41	5.75	5.71	5.59	6.16	5.86	0	2	0	0	0	3	0	2	8	0	5	10	0	0	4	3
At5g64260	phi-1-like protein ;supported by full-length cDNA: Ceres:37357.	9.42	9.65	11.13	9.47	10.18	10.66	9.76	9.62	11.44	12.84	12.47	1	4	0	0	0	3	0	3	5	0	18	9	0	0	5	0
At5g64690	unknown protein	3.92	4.95	4.31	4.72	5.19	5.13	5.1	4.46	5.31	5.88	4.83	0	2	0	0	0	2	0	2	3	1	18	4	0	0	5	2
At5g64790	beta-1,3-glucanase	6.94	8.39	7.62	8.33	8.6	8.42	8.28	7.64	8.48	9.17	8.79	1	2	0	0	1	1	1	3	2	0	6	5	0	0	3	1
At5g64840	ABC transporter protein 1-like ; supported by cDNA: gi_15912314_gb_AY056435.1_	8.93	9.58	9.71	8.55	9.09	10.29	8.7	9.84	8.54	8.74	8.87	1	3	0	0	0	1	1	2	2	0	11	6	0	0	8	1
At5g64900	unknown protein ; supported by full-length cDNA: Ceres: 25655.	7.81	7.37	7.1	6.84	6.84	6.78	7.33	7.37	7.39	7.18	7.23	0	0	0	0	0	2	0	1	6	1	17	12	0	0	3	0
At5g64940	ABC transporter-like	8.76	10.03	10.45	8.28	8.9	10.06	8.6	10.38	8.85	8.87	9.19	1	2	0	0	0	0	0	2	1	1	5	9	0	0	2	0
At5g65350	histone H3	7.29	6.59	6.22	6.46	6.2	5.95	7.2	6.58	6.43	5.23	4.88	0	1	0	0	0	4	0	0	3	0	4	6	0	0	3	1
At5g65530	putative protein contains similarity to lectin-like protein kinase	6.41	7.54	6.23	7.5	7.59	7.77	7.26	7.03	7.53	8.27	7.59	0	1	0	0	0	1	2	1	5	0	8	6	0	0	7	3
At5g65730	xyloglucan endo-transglycosylase-like protein ;supported by full-length cDNA: Ceres:12301.	10.1	10.82	10.91	9.05	8.89	9.74	9.59	9.87	9.41	8.74	7.92	0	5	0	0	0	1	1	3	3	0	14	6	0	0	3	0
At5g65890	uridylyl transferases-like ; supported by cDNA: gi_13430687_gb_AF360256.1_AF360256	7.64	8.57	8.5	8.16	8.35	8.86	8.14	8.69	7.95	7.84	7.77	1	3	0	0	0	0	2	2	7	1	10	2	0	0	5	2
At5g66020	putative protein non-consensus AT donor splice site at exon 7, TA donor splice site at exon 10, AT acceptor splice at exon 13, strong similarity to unknown protein (emb|CAB63010.1)	7.19	7.99	7.61	7.93	8.43	8.41	8.56	7.65	8.23	8.21	7.79	0	0	0	0	0	0	0	2	4	0	1	2	0	0	6	0
At5g66170	senescence-associated protein contains similarity to ketoconazole resistant protein GI:928938 and senescence-associated protein GI:1046268 from [Arabidopsis thaliana]; supported by full-length cDNA: Ceres:24140.	8.07	8.02	8.32	8.51	8.96	9.3	9.07	8.13	9.1	10	9.96	1	3	0	0	0	0	2	2	5	0	5	4	0	0	7	1
At5g66400	dehydrin RAB18-like protein (sp P30185) ; supported by cDNA: gi_16226664_gb_AF428458.1_AF428458	6.41	6.95	6.98	6.85	8.93	10.64	7.62	7.78	12.15	14.05	14.05	1	5	0	0	1	2	0	6	4	0	3	8	0	0	6	0
At5g66460	mannan endo-1,4-beta-mannosidase	8.26	8.79	9.09	9.52	9.81	10.03	9.26	9.33	9.73	10.32	10.74	0	2	0	0	1	2	1	2	8	0	2	3	0	0	3	1
At5g66650	putative protein contains similarity to unknown protein (gb AAC17084.1); supported by cDNA: gi_14596230_gb_AY042903.1_	6.18	6.68	7.09	6.77	7.05	7.11	7.4	6.87	7.66	6.95	6.48	0	6	0	0	0	0	0	1	2	0	12	7	0	0	5	1
At5g66740	putative protein similar to unknown protein (emb|CAB81597.1)	7.31	7.96	7.36	7.91	8.4	8.28	8.04	7.55	8.1	8.12	7.46	0	1	0	0	0	0	1	2	5	1	13	13	0	0	2	1
At5g66780	putative protein similar to unknown protein (pir |T09249); supported by cDNA: gi_15081693_gb_AY048239.1_	4.02	3.87	4.06	4.01	4.79	6.2	4	4.12	7.46	10.2	11.07	1	5	0	0	1	0	0	4	6	0	6	2	0	0	4	0
At5g66940	DNA binding protein-like	7.27	6.86	6.96	6.66	6.03	6.08	6.43	7.28	6.38	5.39	6.19	0	5	0	0	0	0	0	1	2	0	6	5	0	0	6	1
At5g67030	zeaxanthin epoxidase precursor ; supported by cDNA: gi_10444087_gb_AF281655.1_AF281655	8.74	10.2	10.53	9.09	9.87	11.02	8.7	10.65	8.82	9.49	9.61	0	3	0	0	0	2	0	6	4	0	6	8	0	0	3	1
At5g67270	putative protein contains similarity to APC-binding protein EB1;supported by full-length cDNA: Ceres:38358.	8.73	8.21	8.07	8.24	7.89	7.61	7.95	8.24	7.76	6.95	6.64	0	3	0	0	0	0	0	1	0	0	3	8	0	0	5	0
At5g67300	myb-related protein, 33.3K (pir |S71284) ;supported by full-length cDNA: Ceres:33763.	9.56	8.86	10.68	8.32	8.52	9.56	9.12	8.98	10.71	9.63	9.01	0	3	0	1	0	1	0	5	1	0	12	5	0	0	2	0
At5g67370	putative protein similar to unknown protein (gb|AAC18972.1); supported by cDNA: gi_15293188_gb_AY051028.1_	7.63	8.45	8.31	7.47	7.67	8.82	7.44	8.59	7.73	8.33	8.4	1	1	0	0	0	3	1	4	5	0	4	6	0	0	6	2
At5g67420	putative protein similar to unknown protein (emb|CAB62102.1);supported by full-length cDNA: Ceres:40250.	7	7.67	8.25	5.55	6	5.92	6.43	7.4	6.57	6.18	7.54	0	1	0	0	0	0	1	1	5	0	8	4	0	0	3	1
ATCG00020	PSII 32 KDa protein	9.39	8.33	9.59	8.74	9.7	8.24	7.18	8.41	9.2	9	9.65	1	2	0	0	0	1	0	2	3	1	11	14	0	0	2	0
ATCG00040	orf within trnK intron orf within trnK intron	11.79	10.76	12.29	11	11.56	10.54	10.63	11.35	12.19	11.85	11.82	0	1	0	0	0	1	0	2	3	0	12	3	0	0	5	0
ATCG00050	ribosomal protein S16	7.58	7.28	7.69	6.97	7.1	6.16	6.41	7.25	7.12	6.51	6.49	0	1	0	0	0	0	0	1	1	0	13	8	0	0	2	1
ATCG00065	ribosomal protein S12 (trans-splice part 1 of 2)	8.8	6.82	7.27	7.98	8.91	7.64	5.29	7.26	7.55	7.06	7.17	0	1	0	0	0	2	0	1	2	0	11	10	0	0	3	0
ATCG00070	PSII K protein	12.45	11.85	12.19	11.98	12.45	12	11.33	11.63	11.35	11.05	12.19	0	2	0	0	0	0	0	1	1	0	14	8	0	0	3	0
ATCG00080	PSII I protein	12.38	11.36	11.86	11.61	11.99	11.47	11.33	11.29	11.51	11.15	11.78	0	2	0	0	0	0	0	2	1	0	6	8	0	0	5	0
ATCG00120	ATPase alpha subunit	11.96	10.77	12.37	10.4	11.65	10.07	10.07	10.3	12.08	11.84	12.29	0	3	0	0	0	1	0	0	2	0	12	5	0	0	9	0
ATCG00130	ATPase I subunit	7.77	6.87	10.03	7.77	8.75	7.45	6.24	6.99	10.16	10.18	9.54	0	2	0	0	0	0	0	0	1	0	5	6	0	0	2	0
ATCG00140	ATPase III subunit	9.67	8.67	10.41	9.23	9.96	8.73	7.9	9.18	10.06	10.03	10.44	0	1	0	0	0	0	0	0	1	0	15	4	0	0	6	1
ATCG00150	ATPase a subunit	6.91	6.35	6	5.9	7.01	5.87	5.58	6.89	5.93	5.65	5.61	0	0	0	0	0	0	0	0	3	0	8	7	0	0	6	2
ATCG00160	ribosomal protein S2	9.65	8.81	9.62	8.09	8.45	7.46	8.47	8.93	9.36	8.85	9.24	0	1	0	0	0	0	0	1	2	0	6	3	0	0	5	3
ATCG00170	RNA polymerase beta' subunit-2	10.21	7.82	8.6	7.65	8.07	7.06	8.01	8.29	8.54	7.8	8.33	0	0	0	0	1	0	1	0	7	0	7	6	0	0	4	1
ATCG00180	RNA polymerase beta' subunit-1	10.36	7.81	10.19	8.07	8.38	7.7	7.13	7.72	9.41	8.77	9.96	0	2	0	0	0	1	0	2	1	0	8	1	0	0	9	0
ATCG00270	PSII D2 protein	8.4	7.03	8.86	7.74	8.72	7.04	6.35	7.48	8.2	8.22	8.32	0	0	0	0	0	1	0	1	1	0	13	8	0	0	8	0
ATCG00280	PSII 43 KDa protein	10.36	9.19	10.07	9.53	10.04	9.01	8.66	9.4	9.6	9.17	9.48	0	3	0	0	0	0	0	1	2	0	4	8	0	0	1	0
ATCG00340	PSI P700 apoprotein A2	13.08	11.7	12.69	12.32	12.95	12.24	11.34	12.36	12.16	12.11	12.59	0	1	0	0	0	0	1	0	6	0	5	5	0	0	7	2
ATCG00350	PSI P700 apoprotein A1	7.22	5.61	10.54	6.92	7.88	6.62	5.47	6.26	10	9.95	9.8	0	0	0	0	0	1	0	1	1	0	10	4	0	0	4	0
ATCG00360	hypothetical protein	10.09	8.7	7.49	8.8	9.5	8.87	8.08	9.69	6.86	6.57	7.52	0	0	0	0	0	1	0	2	3	1	8	7	0	0	4	2
ATCG00380	ribosomal protein S4	13.36	12.48	12.42	11.92	12.43	11.85	12.39	12.33	11.78	11.73	12.65	0	1	0	0	0	0	0	1	1	1	27	8	0	0	6	3
ATCG00420	NADH dehydrogenase subunit	10.21	8.71	8.14	9.47	10.53	9.03	8.01	8.52	7.28	6.96	7.94	0	1	0	0	0	2	0	1	2	0	8	6	0	0	2	0
ATCG00490	large subunit of riblose-1,5-bisphosphate carboxylase/oxygenase	10.92	9.85	9.35	9.57	10.46	9.25	9.17	10.28	9.07	9.27	9.8	0	2	0	0	0	1	0	1	1	1	5	5	0	0	4	0
ATCG00500	carboxytransferase beta subunit	8.28	7.31	9.19	7.57	9.14	7.25	6.7	8.24	8.31	8.28	8.9	0	3	0	0	0	0	1	2	4	1	8	8	0	0	5	0
ATCG00510	PSI I protein	11.44	9.72	11.39	9.56	10.73	9.51	9.35	10.06	10.63	10.39	11.21	0	2	0	0	0	0	0	1	3	0	17	4	0	0	11	0
ATCG00520	hypothetical protein	7.88	6.43	9.55	7.08	8.69	7.22	5.79	7.14	10.19	10.02	9.33	0	1	0	0	0	0	1	0	3	0	22	8	0	0	9	0
ATCG00530	hypothetical protein	8.78	7.51	10.64	8.02	9.83	8.28	7.25	8.44	11.01	10.78	10.35	0	0	0	0	0	0	0	1	4	0	9	2	0	0	6	1
ATCG00540	cytochrome f	10.89	8.76	11.13	9.31	10.5	9.06	8.86	9.48	11.29	10.85	10.98	0	0	0	0	0	2	0	1	3	0	8	11	0	0	7	0
ATCG00560	PSII L protein	10.18	9.26	9.48	9.08	9.29	9.2	9.62	8.97	9.51	9.35	9.32	0	1	0	0	1	1	0	1	2	0	8	11	0	0	5	0
ATCG00590	hypothetical protein	7.42	5.19	10.08	5.88	7.45	6.48	4.79	6.88	8.96	8.68	10	0	1	0	0	0	0	0	0	5	0	6	9	0	0	7	0
ATCG00650	ribosomal protein S18	10.58	9.65	10.92	9.35	9.71	9.07	9.29	9.48	10.93	10.33	10.49	0	0	0	0	0	0	0	1	2	0	13	6	0	0	6	1
ATCG00660	ribosomal protein L20	8.07	6.53	7.62	6.41	7.78	6.04	5.73	7.79	6.34	5.91	7.47	0	2	0	0	0	2	0	2	1	0	8	7	0	0	1	1
ATCG00670	ATP-dependent protease subunit	12	11.54	11.99	11.68	12.06	11.38	10.85	11.53	11.47	11.29	12.06	0	3	0	0	0	1	0	1	0	0	9	8	0	0	5	0
ATCG00690	PSII T protein	6.6	6.85	7.82	6.38	7.64	6.08	5.56	7.26	7.2	7	7.62	0	3	0	0	0	1	0	1	4	0	5	5	0	0	1	1
ATCG00700	PSII low MW protein	7.67	6.03	6.92	6.8	7.55	6.54	5.17	6.61	5.61	5.78	6.65	0	0	0	0	0	1	0	1	1	0	6	7	0	0	6	1
ATCG00760	ribosomal protein L36	11.9	10.52	9.68	11.16	10.74	10.69	10.33	10.48	10.33	9.92	9.09	0	1	0	0	0	0	0	3	1	0	20	6	0	0	6	0
ATCG00770	ribosomal protein S8	9.74	7.8	8.52	9	9.09	8.62	7.57	7.99	9.48	8.9	7.77	0	5	0	0	0	2	0	3	1	0	17	9	0	0	7	0
ATCG00780	ribosomal protein L14	12.73	11.69	9	11.45	11.6	10.98	11.11	11.34	9.67	9.07	8.3	0	4	0	0	0	0	1	2	4	0	12	14	0	0	4	0
ATCG00790	ribosomal protein L16	11.84	10.56	9.87	10.78	10.89	10.33	10.05	10.55	10.02	9.24	9.42	0	3	0	0	0	0	0	3	5	0	11	9	0	0	8	1
ATCG00820	ribosomal protein S19	12.8	11.41	11.82	11.87	12.02	11.72	10.98	11.62	11.83	11.45	11.63	0	3	0	0	1	1	0	1	6	0	11	2	0	0	5	1
ATCG00840	ribosomal protein L23	11.82	11.44	12.07	11.59	11.85	11.83	10.63	11.12	12.1	11.86	11.65	0	3	0	0	0	0	0	2	4	1	14	14	0	0	5	0
ATCG00900	ribosomal protein S7	13.33	11.4	12.15	12.63	13.02	12.44	10.23	11.7	12.28	11.89	12.32	0	2	0	0	0	1	0	0	4	0	24	14	0	0	6	0
ATCG00905	ribosomal protein S12 (trans-splice part 2 of 2)	11.7	9.73	10.15	10.96	11.81	10.86	8.42	10	10.53	10.18	10.04	0	1	0	0	0	2	2	0	11	0	6	15	0	0	1	1
ATCG01000	hypothetical protein	11.98	10.98	11.02	11.2	11.21	11.15	10.28	10.97	10.94	9.98	10.25	0	0	0	0	2	0	0	0	3	0	9	5	0	0	5	0
ATCG01040	hypothetical protein	11.9	10.68	12.13	10.95	11.23	10.69	10.26	10.88	11.44	11.18	11.79	0	1	0	0	0	1	0	1	2	0	10	8	0	0	6	1
ATCG01050	NADH dehydrogenase ND4	9.59	8.23	11.8	8.11	8.89	8.2	7.09	8.25	10.86	10.85	11.56	0	2	0	0	0	1	0	0	2	0	10	6	0	0	7	1
ATCG01060	PSI 9KDa protein	5.42	6.39	9.39	5.39	6.85	5.72	5.29	7.15	7.99	8.16	8.91	0	1	0	0	0	2	0	0	2	0	12	10	0	0	8	1
ATCG01070	NADH dehydrogenase ND4L	6.55	6.61	8.08	5.94	7.94	6.48	5.44	7.06	7	7.08	7.92	0	1	0	0	0	1	0	0	1	0	10	9	0	0	6	2
ATCG01080	NADH dehydrogenase ND6	5.91	6.88	6.4	5.73	7.42	6.67	6.06	7.33	5.81	5.61	6.01	0	1	0	0	0	1	0	1	0	0	14	6	0	0	5	0
ATCG01120	ribosomal protein S15	8.74	6.2	7.9	7.42	8.09	6.66	6.15	6.86	7.45	7.2	7.79	0	1	0	0	0	0	0	0	0	1	13	6	0	0	8	1
ATMG00070	NADH dehydrogenase subunit 9	6.5	5.7	6.92	5.28	5.88	5.31	5.81	5.44	6.76	6.31	7.5	0	1	0	0	0	2	0	2	5	0	1	5	0	0	7	0
ATMG00080	ribosomal protein L16	8.46	6.77	8.95	7.26	7.95	7.11	6.14	6.95	8.44	8.14	8.99	0	5	0	0	0	1	0	3	2	0	4	14	0	0	10	0
ATMG00580	NADH dehydrogenase subunit 4	9.01	7.74	8.69	7.78	8.74	7.83	7.42	7.43	8.06	7.81	8.85	0	4	0	0	1	3	0	3	1	0	10	14	0	0	19	1
ATMG00660	hypothetical protein	9.15	7.58	7.56	7.73	8.58	7.97	7.08	7.36	7.09	6.43	7.46	0	4	0	0	0	1	0	3	4	0	1	1	0	0	7	0
ATMG01000	hypothetical protein	7.95	6.87	7.86	6.26	8.09	6.71	7.02	7.4	7.54	6.7	7.27	0	0	0	0	0	0	1	0	3	0	1	1	0	0	3	1
ATMG01330	hypothetical protein	6.21	4.21	4.31	4.63	4.59	4.32	4.86	4.67	4.14	4.26	4.84	0	3	0	0	0	0	1	4	3	0	7	5	0	0	3	1
ATMG01360	cytochrome c oxidase subunit 1	8.41	7.09	8.23	7.89	8.05	7.41	6.96	7.08	7.82	7.85	8.9	0	1	0	0	0	1	0	2	2	1	5	4	0	0	3	1
