# Supplementary material for: Moderate drought causes dramatic floral transcriptomic reprogramming to ensure successful reproductive development in Arabidopsis
Source: BMC Plant Biol. 2014 Jun 13;14:164. doi: 10.1186/1471-2229-14-164 (PMC4067085; doi:10.1186/1471-2229-14-164)
Supplement: Additional file 10 — The list of 372 genes differentially expressed in both vegetative transcriptome and our reproductive transcriptome under moderate drought. [file 1471-2229-14-164-S10.xlsx]

## Sheet: Sheet1
	Additional File 9. The list of 372 genes differentially expressed in both vegetative transcriptome and our reproductive transcriptome under moderate drought.
Locus Identifier	Gene Model Name	Gene Model Description	Gene Model Type	Primary Gene Symbol	All Gene Symbols
AT5G38120	AT5G38120.1	AMP-dependent synthetase and ligase family protein; FUNCTIONS IN: 4-coumarate-CoA ligase activity; INVOLVED IN: metabolic process; EXPRESSED IN: 17 plant structures; EXPRESSED DURING: 9 growth stages; CONTAINS InterPro DOMAIN/s: AMP-binding, conserved site (InterPro:IPR020845), AMP-dependent synthetase/ligase (InterPro:IPR000873); BEST Arabidopsis thaliana protein match is: AMP-dependent syntheta…	protein_coding	(4CL8)	(4CL8)
AT3G57510	AT3G57510.1	Encodes ADPG1, a polygalacturonase protein involved in silique and anther dihiscence. Loss of function mutations have reduced seed set, indehiscent fruit and reduced pollen shedding.	protein_coding	(ADPG1)	(ADPG1)
AT5G19140	AT5G19140.1	AILP1; FUNCTIONS IN: molecular_function unknown; INVOLVED IN: response to auxin stimulus, response to aluminum ion; LOCATED IN: plasma membrane; EXPRESSED IN: 23 plant structures; EXPRESSED DURING: 13 growth stages; BEST Arabidopsis thaliana protein match is: Aluminium induced protein with YGL and LRDR motifs (TAIR:AT5G43830.1); Has 1807 Blast hits to 1807 proteins in 277 species: Archae - 0; Bac…	protein_coding	(AILP1)	(AILP1); (AtAILP1)
AT2G21590	AT2G21590.1	Encodes the large subunit of ADP-glucose pyrophosphorylase, the enzyme which catalyzes the first and limiting step in starch biosynthesis. The large subunit plays a regulatory role whereas the small subunit (ApS) is the catalytic isoform. Four isoforms of the large subunit (ApL1-4) have been described.	protein_coding	(APL4)	(APL4)
AT4G24640	AT4G24640.1	Encodes AppB protein (AppB1).	protein_coding	(APPB1)	(APPB1)
AT1G28670	AT1G28670.1	Arabidopsis thaliana lipase	protein_coding	(ARAB-1)	(ARAB-1)
AT1G14420	AT1G14420.1	AT59; FUNCTIONS IN: lyase activity, pectate lyase activity; INVOLVED IN: plant-type cell wall organization; LOCATED IN: endomembrane system; EXPRESSED IN: 9 plant structures; EXPRESSED DURING: L mature pollen stage, M germinated pollen stage, 4 anthesis, C globular stage, petal differentiation and expansion stage; CONTAINS InterPro DOMAIN/s: Pectin lyase fold/virulence factor (InterPro:IPR011050)…	protein_coding	(AT59)	(AT59)
AT1G75940	AT1G75940.1	encodes a protein similar to the BGL4 beta-glucosidase from Brassica napus. The ATA27 protein is predicted to have an ER retention signal and an acidic isoelectric point, suggesting that it may be localized to the ER lumen.	protein_coding	(ATA27)	BETA GLUCOSIDASE 20 (BGLU20); (ATA27)
AT2G39190	AT2G39190.2	member of ATH subfamily	protein_coding	(ATATH8)	(ATATH8)
AT4G13410	AT4G13410.1	encodes a gene similar to cellulose synthase	protein_coding	(ATCSLA15)	CELLULOSE SYNTHASE LIKE A15 (CSLA15); (ATCSLA15)
AT2G25900	AT2G25900.1	putative Cys3His zinc finger protein (ATCTH) mRNA, complete	protein_coding	(ATCTH)	A. THALIANA TANDEM ZINC FINGER PROTEIN 1 (ATTZF1); (ATCTH)
AT1G18250	AT1G18250.2	encodes a thaumatin-like protein	protein_coding	(ATLP-1)	(ATLP-1)
AT4G00480	AT4G00480.2	MYC-related protein with a basic helix-loop-helix motif at the C-terminus and a region similar to the maize B/R family at the N-terminus	protein_coding	(ATMYC1)	(myc1); (ATMYC1)
AT4G16160	AT4G16160.2	Homologous to pea OEP16 and barley pPORA (OEP16), a member of Arabidopsis OEP16 family. Two OEP16 genes are closely related to each other and are conserved in all land plants, OEP16-2, also named OEP16-S, and OEP16-1 (renamed OEP16-L) are result of the gene duplication event that occurred prior to divergence of bryophytes and seed plants. Predominantly expressed in seed and is not inducible by co…	protein_coding	(ATOEP16-2)	(ATOEP16-S); (ATOEP16-2)
ATCG00130	ATCG00130.1	ATPase F subunit.	protein_coding	(ATPF)	(ATPF)
ATCG00140	ATCG00140.1	ATPase III subunit	protein_coding	(ATPH)	(ATPH)
ATCG00150	ATCG00150.1	Encodes a subunit of ATPase complex CF0, which is a proton channel that supplies the proton motive force to drive ATP synthesis by CF1 portion of the complex.	protein_coding	(ATPI)	(ATPI)
AT4G14790	AT4G14790.1	encodes a nuclear-encoded DExH box RNA helicase, which is localized to mitochondria and whose in vitro ATPase activity is stimulated with mitochondrial RNA.	protein_coding	(ATSUV3)	EMBRYO SAC DEVELOPMENT ARREST 15 (EDA15); (ATSUV3)
AT2G16730	AT2G16730.1	putative beta-galactosidase (BGAL13 gene)	protein_coding	(BGAL13)	BETA-GALACTOSIDASE 13 (BGAL13); (BGAL13)
AT1G64720	AT1G64720.1	membrane related protein CP5	protein_coding	(CP5)	(CP5)
AT1G31580	AT1G31580.1	Encodes cell wall protein. ECS1 is not a Xcc750 resistance gene, but the genetic data indicate that ECS1 is linked to a locus influencing resistance to Xcc750.	protein_coding	(ECS1)	(ECS1); (CXC750)
AT4G35900	AT4G35900.1	bZIP protein required for positive regulation of flowering. Mutants are late flowering. FD interacts with FT to promote flowering.Expressed in the shoot apex in floral anlagen, then declines in floral primordia.	protein_coding	(FD)	(FD); (atbzip14); (FD-1)
AT1G80920	AT1G80920.1	A nuclear encoded soluble protein found in the chloroplast stroma.	protein_coding	(J8)	(J8); (AtJ8);TRANSLOCON AT THE OUTER ENVELOPE MEMBRANE OF CHLOROPLASTS 12 (AtToc12);TRANSLOCON AT THE OUTER ENVELOPE MEMBRANE OF CHLOROPLASTS 12 (Toc12)
AT5G26340	AT5G26340.1	Encodes a protein with high affinity, hexose-specific/H+ symporter activity. The activity of the transporter appears to be negatively regulated by phosphorylation. Importantly, microarray analysis, as well as the study of the expression of this gene in mutants involved in programmed cell death (PCD) demonstrated a tight correlation between this gene's expression and PCD.	protein_coding	(MSS1)	(MSS1);SUGAR TRANSPORT PROTEIN 13 (ATSTP13);SUGAR TRANSPORT PROTEIN 13 (STP13)
ATCG01050	ATCG01050.1	Represents a plastid-encoded subunit of a NAD(P)H dehydrogenase complex. Its mRNA is edited at four positions. Translation data is not available for this gene.	protein_coding	(NDHD)	(NDHD)
ATCG01070	ATCG01070.1	NADH dehydrogenase ND4L	protein_coding	(NDHE)	(NDHE)
ATCG01080	ATCG01080.1	NADH dehydrogenase ND6	protein_coding	(NDHG)	(NDHG)
AT1G74930	AT1G74930.1	encodes a member of the DREB subfamily A-5 of ERF/AP2 transcription factor family. The protein contains one AP2 domain. There are 15 members in this subfamily including RAP2.1, RAP2.9 and RAP2.10.	protein_coding	(ORA47)	(ORA47)
ATMG01330	ATMG01330.1	hypothetical protein	protein_coding	(ORF107H)	(ORF107H)
ATMG01000	ATMG01000.1	hypothetical protein	protein_coding	(ORF114)	(ORF114)
ATMG00660	ATMG00660.1	hypothetical protein	protein_coding	(ORF149)	(ORF149)
ATCG00590	ATCG00590.1	hypothetical protein	protein_coding	(ORF31)	(ORF31)
AT3G52780	AT3G52780.1	PAP20; FUNCTIONS IN: protein serine/threonine phosphatase activity, acid phosphatase activity; INVOLVED IN: biological_process unknown; LOCATED IN: endomembrane system; EXPRESSED IN: 10 plant structures; EXPRESSED DURING: 4 anthesis, petal differentiation and expansion stage; CONTAINS InterPro DOMAIN/s: Metallophosphoesterase (InterPro:IPR004843), Purple acid phosphatase-like, N-terminal (InterPr…	protein_coding	(PAP20)	(PAP20); (ATPAP20)
AT3G22640	AT3G22640.1	PAP85; FUNCTIONS IN: nutrient reservoir activity; INVOLVED IN: biological_process unknown; LOCATED IN: plant-type cell wall; EXPRESSED IN: stem, seed; EXPRESSED DURING: seedling growth, seed development stages; CONTAINS InterPro DOMAIN/s: Cupin, RmlC-type (InterPro:IPR011051), Cupin 1 (InterPro:IPR006045), RmlC-like jelly roll fold (InterPro:IPR014710); BEST Arabidopsis thaliana protein match is:…	protein_coding	(PAP85)	(PAP85)
AT1G01460	AT1G01460.1	Type I phosphatidylinositol-4-phosphate 5-kinase, subfamily A.	protein_coding	(PIPK11)	(PIPK11); (ATPIPK11)
AT2G07040	AT2G07040.1	Pollen receptor kinase. Coexpression of AtPRK2a with AtRopGEF12 resulted in isotropic pollen tube growth.	protein_coding	(PRK2A)	(PRK2A); (ATPRK2A)
ATCG00350	ATCG00350.1	Encodes psaA protein comprising the reaction center for photosystem I along with psaB protein; hydrophobic protein encoded by the chloroplast genome.	protein_coding	(PSAA)	(PSAA)
ATCG00340	ATCG00340.1	Encodes the D1 subunit of photosystem I and II reaction centers.	protein_coding	(PSAB)	(PSAB)
ATCG01060	ATCG01060.1	Encodes the PsaC subunit of photosystem I.	protein_coding	(PSAC)	(PSAC)
ATCG00490	ATCG00490.1	large subunit of RUBISCO. Protein is tyrosine-phosphorylated and its phosphorylation state is modulated in response to ABA in Arabidopsis thaliana seeds.	protein_coding	(RBCL)	(RBCL)
AT3G02000	AT3G02000.1	Roxy1 encodes a glutaredoxin belonging to a subgroup specific to higher plants. It is required for proper petal initiation and organogenesis. It is likely to function in the temporal and spatial expression regulation of AGAMOUS in the first and second whorl. It's function is dependent on the Cysteine 49 residue and its nuclear localization. ROXY1 interacts in vitro and in vivo with members of the…	protein_coding	(ROXY1)	(ROXY1)
ATCG00180	ATCG00180.1	RNA polymerase beta' subunit-1	protein_coding	(RPOC1)	(RPOC1)
AT5G59810	AT5G59810.1	SBT5.4; FUNCTIONS IN: identical protein binding, serine-type endopeptidase activity; INVOLVED IN: proteolysis, negative regulation of catalytic activity; EXPRESSED IN: 12 plant structures; EXPRESSED DURING: 4 anthesis, C globular stage, petal differentiation and expansion stage; CONTAINS InterPro DOMAIN/s: Protease-associated PA (InterPro:IPR003137), Proteinase inhibitor, propeptide (InterPro:IPR…	protein_coding	(SBT5.4)	(SBT5.4); (ATSBT5.4)
AT5G27350	AT5G27350.1	Encodes a sugar-porter family protein that is induced during leaf senescence. The increase in its gene expression during leaf senescence is paralleled by an accumulation of monosaccharides.	protein_coding	(SFP1)	(SFP1)
AT3G21700	AT3G21700.3	Monomeric G protein. Expressed in root epidermal cells that are destined to become atrichoblasts. Also expressed during pollen development and in the pollen tube tip.	protein_coding	(SGP2)	(SGP2)
AT2G37970	AT2G37970.1	SOUL-1; FUNCTIONS IN: binding; INVOLVED IN: N-terminal protein myristoylation, red or far-red light signaling pathway; LOCATED IN: plasma membrane, vacuole; EXPRESSED IN: 25 plant structures; EXPRESSED DURING: 15 growth stages; CONTAINS InterPro DOMAIN/s: SOUL haem-binding protein (InterPro:IPR006917); BEST Arabidopsis thaliana protein match is: SOUL heme-binding family protein (TAIR:AT3G10130.1)…	protein_coding	(SOUL-1)	(SOUL-1)
AT5G24150	AT5G24150.1	squalene monooxygenase gene homolog	protein_coding	(SQP1)	SQUALENE MONOOXYGENASE 5 (SQE5); (SQP1)
AT5G50800	AT5G50800.1	Encodes a member of the SWEET sucrose efflux transporter family proteins.	protein_coding	(SWEET13)	(AtSWEET13); (SWEET13)
AT4G25010	AT4G25010.1	Encodes a member of the SWEET sucrose efflux transporter family proteins.	protein_coding	(SWEET14)	(AtSWEET14); (SWEET14)
AT2G39060	AT2G39060.1	Nodulin MtN3 family protein; INVOLVED IN: biological_process unknown; LOCATED IN: endomembrane system, integral to membrane, membrane; EXPRESSED IN: 11 plant structures; EXPRESSED DURING: 7 growth stages; CONTAINS InterPro DOMAIN/s: MtN3/saliva-related transmembrane protein, conserved region (InterPro:IPR018169), RAG1-activating protein 1 homologue (InterPro:IPR018179), RAG1-activating protein-1-…	protein_coding	(SWEET9)	(AtSWEET9); (SWEET9)
AT4G15490	AT4G15490.1	Encodes a protein that might have sinapic acid:UDP-glucose glucosyltransferase activity.	protein_coding	(UGT84A3)	(UGT84A3)
AT1G54560	AT1G54560.1	member of Myosin-like proteins	protein_coding	(XIE)	MYOSIN XI E (ATXIE); (XIE)
AT3G58160	AT3G58160.1	Class XI myosin gene expressed in flowers from 4-6 week old plants and leaves from 3 week old plants	protein_coding	(XIJ)	(XIJ);MYOSIN XI J (ATXIJ); (ATMYOS3);MYOSIN A3 (MYA3);MYOSIN XI-16 (XI-16)
ATCG01000	ATCG01000.1	hypothetical protein	protein_coding	(YCF1.1)	(YCF1.1)
ATCG00530	ATCG00530.1	hypothetical protein	protein_coding	(YCF10)	(YCF10)
ATCG00360	ATCG00360.1	Encodes a protein required for photosystem I assembly and stability. In Chlamydomonas reinhardtii, this protein seems to act as a PSI specific chaperone facilitating the assembly of the complex by interacting with PsaA and PsaD. A loss of function mutation in tobacco leads to a loss of photosystem I.	protein_coding	(YCF3)	(YCF3)
ATCG00520	ATCG00520.1	Encodes a protein required for photosystem I assembly and stability. In cyanobacteria, loss of function mutation in this gene increases PSII/PSI ratio without any influence on photoautotrophic growth.	protein_coding	(YCF4)	(YCF4)
ATCG01040	ATCG01040.1	hypothetical protein	protein_coding	(YCF5)	(YCF5)
AT5G23020	AT5G23020.1	methylthioalkymalate synthase-like. Also known as 2-isopropylmalate synthase (IMS2). encodes a methylthioalkylmalate synthase involved in the biosynthesis of aliphatic glucosinolates which accepts all the omega-methylthio-2-oxoalkanoic acids needed to form the known C3 to C8 glucosinolates in Arabidopsis.	protein_coding	2-ISOPROPYLMALATE SYNTHASE 2 (IMS2)	(MAM3);2-ISOPROPYLMALATE SYNTHASE 2 (IMS2);METHYLTHIOALKYMALATE SYNTHASE-LIKE (MAM-L)
AT2G26260	AT2G26260.1	Encodes an enzyme with 3&#946;-hydroxysteroid dehydrogenase/C4-decarboxylase activity <i>in vitro</i>. The activity of the enzyme was determined using microsomal extracts of yeast overexpressing the <i>Arabidopsis</i> gene. Cytosolic fractions failed to be associated to the activity, leading to the speculation that the enzyme is membrane-bound.	protein_coding	3BETA-HYDROXYSTEROID-DEHYDROGENASE/DECARBOXYLASE ISOFORM 2 (3BETAHSD/D2)	3BETA-HYDROXYSTEROID-DEHYDROGENASE/DECARBOXYLASE ISOFORM 2 (3BETAHSD/D2);3BETA-HYDROXYSTEROID-DEHYDROGENASE/DECARBOXYLASE ISOFORM 2 (AT3BETAHSD/D2)
AT4G34510	AT4G34510.1	Encodes KCS17, a member of the 3-ketoacyl-CoA synthase family involved in the biosynthesis of VLCFA (very long chain fatty acids).	protein_coding	3-KETOACYL-COA SYNTHASE 17 (KCS17)	3-KETOACYL-COA SYNTHASE 17 (KCS17)
AT5G04530	AT5G04530.1	Encodes KCS19, a member of the 3-ketoacyl-CoA synthase family involved in the biosynthesis of VLCFA (very long chain fatty acids).	protein_coding	3-KETOACYL-COA SYNTHASE 19 (KCS19)	3-KETOACYL-COA SYNTHASE 19 (KCS19)
AT4G11080	AT4G11080.1	Encodes a protein containing three copies of the HMG (high mobility group)-box domain. The two Arabidopsis 3xHMG-box proteins are: AT4G11080 (3xHMG-box1) and AT4G23800 (3xHMG-box2). Interacts with mitotic and meiotic chromosomes.	protein_coding	3XHIGH MOBILITY GROUP-BOX1 (3xHMG-box1)	3XHIGH MOBILITY GROUP-BOX1 (3xHMG-box1)
AT4G23800	AT4G23800.1	Encodes a protein containing three copies of the HMG (high mobility group)-box domain. The two Arabidopsis 3xHMG-box proteins are: AT4G11080 (3xHMG-box1) and AT4G23800 (3xHMG-box2). Interacts with mitotic and meiotic chromosomes.	protein_coding	3XHIGH MOBILITY GROUP-BOX2 (3xHMG-box2)	3XHIGH MOBILITY GROUP-BOX2 (3xHMG-box2)
AT1G04620	AT1G04620.1	Encodes a 7-hydroxymethyl chlorophyll a reductase, an enzyme of the chlorophyll cycle that converts 7-hydroxymethyl chlorophyll a to chlorophyll a.	protein_coding	7-HYDROXYMETHYL CHLOROPHYLL A (HMCHL) REDUCTASE (HCAR)	7-HYDROXYMETHYL CHLOROPHYLL A (HMCHL) REDUCTASE (HCAR)
AT5G67030	AT5G67030.1	Encodes a single copy zeaxanthin epoxidase gene that functions in first step of the biosynthesis of the abiotic stress hormone abscisic acid (ABA). Mutants in this gene are unable to express female sterility in response to beta-aminobutyric acid, as wild type plants do.	protein_coding	ABA DEFICIENT 1 (ABA1)	ABA DEFICIENT 1 (ABA1);LOW EXPRESSION OF OSMOTIC STRESS-RESPONSIVE GENES 6 (LOS6);NON-PHOTOCHEMICAL QUENCHING 2 (NPQ2);ARABIDOPSIS THALIANA ZEAXANTHIN EPOXIDASE (ATZEP);ZEAXANTHIN EPOXIDASE (ZEP);IMPAIRED IN BABA-INDUCED STERILITY 3 (IBS3);ARABIDOPSIS THALIANA ABA DEFICIENT 1 (ATABA1)
AT5G64940	AT5G64940.1	Encodes a member of ATH subfamily of ATP-binding cassette (ABC) proteins.	protein_coding	ABC2 HOMOLOG 13 (ATH13)	ARABIDOPSIS THALIANA ABC2 HOMOLOG 13 (ATATH13);ABC2 HOMOLOG 13 (ATH13);OXIDATIVE STRESS-RELATED ABC1-LIKE PROTEIN 1 (OSA1);A. THALIANA OXIDATIVE STRESS-RELATED ABC1-LIKE PROTEIN 1 (ATOSA1)
AT4G14400	AT4G14400.1	encodes a novel protein with putative ankyrin and transmembrane regions. It is a member of one of the largest uncharacterized gene families in higher plants. The gene is involved in resistance to Pseudomonas syringae.	protein_coding	ACCELERATED CELL DEATH 6 (ACD6)	ACCELERATED CELL DEATH 6 (ACD6)
AT2G26400	AT2G26400.1	Encodes a protein predicted to belong to the acireductone dioxygenase (ARD/ARD?)family.	protein_coding	ACIREDUCTONE DIOXYGENASE 3 (ARD3)	ACIREDUCTONE DIOXYGENASE 3 (ARD3);ACIREDUCTONE DIOXYGENASE 3 (ATARD3);ACIREDUCTONE DIOXYGENASE (ARD)
AT5G65890	AT5G65890.1	Member of ACT domain containing protein family. ACT domains are amino acid binding domains. Shows strongest expression in flowers and siliques.	protein_coding	ACT DOMAIN REPEAT 1 (ACR1)	ACT DOMAIN REPEAT 1 (ACR1)
AT5G59370	AT5G59370.1	Encodes one of eight Arabidopsis actins. ACT4 belongs to the reproductive actin subclass which is predominantly expressed in developing and reproductive tissues, such as pollen, pollen tubes, ovules, and developing seeds. Expression of the ACT4/GUS fusion was restricted to young vascular tissues, tapetum, and developing and mature pollen.	protein_coding	ACTIN 4 (ACT4)	ACTIN 4 (ACT4)
AT5G52360	AT5G52360.1	actin depolymerizing factor 10 (ADF10); FUNCTIONS IN: actin binding; INVOLVED IN: biological_process unknown; LOCATED IN: intracellular; EXPRESSED IN: 7 plant structures; EXPRESSED DURING: L mature pollen stage, M germinated pollen stage, 4 anthesis, petal differentiation and expansion stage; CONTAINS InterPro DOMAIN/s: Actin-binding, cofilin/tropomyosin type (InterPro:IPR002108); BEST Arabidopsi…	protein_coding	ACTIN DEPOLYMERIZING FACTOR 10 (ADF10)	ACTIN DEPOLYMERIZING FACTOR 10 (ADF10)
AT4G25590	AT4G25590.1	actin depolymerizing factor 7 (ADF7); FUNCTIONS IN: actin binding; INVOLVED IN: biological_process unknown; LOCATED IN: intracellular; EXPRESSED IN: 8 plant structures; EXPRESSED DURING: L mature pollen stage, M germinated pollen stage, 4 anthesis, C globular stage, petal differentiation and expansion stage; CONTAINS InterPro DOMAIN/s: Actin-binding, cofilin/tropomyosin type (InterPro:IPR002108);…	protein_coding	ACTIN DEPOLYMERIZING FACTOR 7 (ADF7)	ACTIN DEPOLYMERIZING FACTOR 7 (ADF7)
AT4G34970	AT4G34970.1	A member of actin polymerizing factors (ADFs)family, ADF9 primarily functions as an actin bundling protein.	protein_coding	ACTIN DEPOLYMERIZING FACTOR 9 (ADF9)	ACTIN DEPOLYMERIZING FACTOR 9 (ADF9)
AT3G46520	AT3G46520.1	Member of actin subclass composed of ACT12 and ACT4. RNA is expressed at very low levels in vegetative organs, low levels in flowers and very high levels in pollen. Expression of an ACT12/GUS fusion was found in vascular tissues, tapetum, developing and mature pollen, the root cap and in a ring of pericycle tissues during lateral root initiation and early development.	protein_coding	ACTIN-12 (ACT12)	ACTIN-12 (ACT12)
AT1G66120	AT1G66120.1	AMP-dependent synthetase and ligase family protein; FUNCTIONS IN: catalytic activity; INVOLVED IN: metabolic process; EXPRESSED IN: embryo, sepal, male gametophyte, carpel, stamen; EXPRESSED DURING: 4 anthesis, C globular stage, petal differentiation and expansion stage; CONTAINS InterPro DOMAIN/s: AMP-dependent synthetase/ligase (InterPro:IPR000873); BEST Arabidopsis thaliana protein match is: a…	protein_coding	ACYL-ACTIVATING ENZYME 11 (AAE11)	ACYL-ACTIVATING ENZYME 11 (AAE11); (ATAAE11)
AT1G80050	AT1G80050.1	Encodes an adenosine phosphoribosyl transferase(E.C:2.4.2.7), a constitutively expressed enzyme involved in the one-step salvage of adenine to AMP. This isozyme has high affinity for cytokinins and is likely to be localized to the cytosol.	protein_coding	ADENINE PHOSPHORIBOSYL TRANSFERASE 2 (APT2)	ADENINE PHOSPHORIBOSYL TRANSFERASE 2 (APT2); (PHT1.1); (ATAPT2)
AT5G11160	AT5G11160.1	adenine phosphoribosyltransferase 5 (APT5); FUNCTIONS IN: adenine phosphoribosyltransferase activity; INVOLVED IN: nucleoside metabolic process, adenine salvage, anaerobic respiration, nucleotide metabolic process; LOCATED IN: cytoplasm; EXPRESSED IN: 23 plant structures; EXPRESSED DURING: 13 growth stages; CONTAINS InterPro DOMAIN/s: Adenine phosphoribosyl transferase (InterPro:IPR005764), Phosp…	protein_coding	ADENINE PHOSPHORIBOSYLTRANSFERASE 5 (APT5)	ADENINE PHOSPHORIBOSYLTRANSFERASE 5 (APT5)
AT1G22130	AT1G22130.1	Encodes a member of the MIKC (MADS box, Keratin binding domain, and C terminal domain containing )family of transcriptional regulators. AGL104 is expressed in pollen.It forms heterodimers with other MICK family members (AGL65 and AGL30). Involved in late stages of pollen development and pollen tube growth.	protein_coding	AGAMOUS-LIKE 104 (AGL104)	AGAMOUS-LIKE 104 (AGL104)
AT2G45660	AT2G45660.1	Controls flowering and is required for CO to promote flowering. It acts downstream of FT. Overexpression of (SOC1) AGL20 suppresses not only the late flowering of plants that have functional FRI and FLC alleles but also the delayed phase transitions during the vegetative stages of development. AGL20/SOC1 acts with AGL24 to promote flowering and inflorescence meristem identity.AGL20 upregulates ex…	protein_coding	AGAMOUS-LIKE 20 (AGL20)	AGAMOUS-LIKE 20 (AGL20);SUPPRESSOR OF OVEREXPRESSION OF CO 1 (ATSOC1);SUPPRESSOR OF OVEREXPRESSION OF CO 1 (SOC1)
AT1G77980	AT1G77980.1	Encodes a member of the MIKC (MADS box, Keratin binding domain, and C terminal domain containing )family of transcriptional regulators. AGL66 is expressed in pollen.It forms heterodimers with other MICK family members (AGL104). Involved in late stages of pollen development and pollen tube growth.	protein_coding	AGAMOUS-LIKE 66 (AGL66)	AGAMOUS-LIKE 66 (AGL66)
AT1G79250	AT1G79250.1	AGC kinase 1.7 (AGC1.7); CONTAINS InterPro DOMAIN/s: Protein kinase, catalytic domain (InterPro:IPR000719), Serine/threonine-protein kinase domain (InterPro:IPR002290), Serine/threonine-protein kinase-like domain (InterPro:IPR017442), Protein kinase-like domain (InterPro:IPR011009), Serine/threonine-protein kinase, active site (InterPro:IPR008271); BEST Arabidopsis thaliana protein match is: root…	protein_coding	AGC KINASE 1.7 (AGC1.7)	AGC KINASE 1.7 (AGC1.7)
AT1G79450	AT1G79450.1	ALA-interacting subunit 5 (ALIS5); INVOLVED IN: biological_process unknown; LOCATED IN: chloroplast thylakoid lumen, plasma membrane, membrane; EXPRESSED IN: 12 plant structures; EXPRESSED DURING: L mature pollen stage, M germinated pollen stage, 4 anthesis, petal differentiation and expansion stage; CONTAINS InterPro DOMAIN/s: Protein of unknown function DUF284, transmembrane eukaryotic (InterPr…	protein_coding	ALA-INTERACTING SUBUNIT 5 (ALIS5)	ALA-INTERACTING SUBUNIT 5 (ALIS5)
AT1G17290	AT1G17290.1	Encodes for alanine aminotransferase (ALAAT1), involved in alanine catabolism during plants recovery from hypoxia	protein_coding	ALANINE AMINOTRANSFERAS (AlaAT1)	ALANINE AMINOTRANSFERAS (AlaAT1)
AT2G38400	AT2G38400.2	alanine:glyoxylate aminotransferase 2 homolog (AGT3) mRNA,	protein_coding	ALANINE:GLYOXYLATE AMINOTRANSFERASE 3 (AGT3)	ALANINE:GLYOXYLATE AMINOTRANSFERASE 3 (AGT3)
AT1G70580	AT1G70580.1	Encodes a protein with glyoxylate aminotransferase activity. It can act on a number of different small substrates and amino acids in vitro.	protein_coding	ALANINE-2-OXOGLUTARATE AMINOTRANSFERASE 2 (AOAT2)	GLUTAMATE:GLYOXYLATE AMINOTRANSFERASE 2 (GGT2);ALANINE-2-OXOGLUTARATE AMINOTRANSFERASE 2 (AOAT2)
AT4G20070	AT4G20070.1	The gene encoding Arabidopsis thaliana Allantoate Amidohydrolase (AtAAH)which catalyzes the allantoate deiminase reaction (EC 3.5.3.9)is expressed in all parts of the plant being consistent with a function in purine turnover in Arabidopsis.	protein_coding	ALLANTOATE AMIDOHYDROLASE (AAH)	ALLANTOATE AMIDOHYDROLASE (AAH);ALLANTOATE AMIDOHYDROLASE (ATAAH)
AT3G25760	AT3G25760.1	encodes allene oxide cyclase. One of four genes in Arabidopsis that encode this enzyme, which catalyzes an essential step in jasmonic acid biosynthesis. Gene expression is induced during senescence, a process that involves jasmonic acid signalling pathway.	protein_coding	ALLENE OXIDE CYCLASE 1 (AOC1)	EARLY-RESPONSIVE TO DEHYDRATION 12 (ERD12);ALLENE OXIDE CYCLASE 1 (AOC1)
AT3G52720	AT3G52720.1	Encodes an alpha carbonic anhydrase (CAH1) located in the chloroplast stroma. Most chloroplast proteins are encoded by the nuclear genome and imported with the help of sorting signals that are intrinsic parts of the polypeptides. CAH1 takes an alternative route through the secretory pathway, and becomes N-glycosylated before entering the chloroplast. Glycosylation and intra-molecular disulfide br…	protein_coding	ALPHA CARBONIC ANHYDRASE 1 (ACA1)	CARBONIC ANHYDRASE 1 (CAH1);ALPHA CARBONIC ANHYDRASE 1 (ACA1);A. THALIANA ALPHA CARBONIC ANHYDRASE 1 (ATACA1)
AT2G28210	AT2G28210.1	alpha carbonic anhydrase 2 (ACA2); FUNCTIONS IN: carbonate dehydratase activity, zinc ion binding; INVOLVED IN: response to carbon dioxide, one-carbon metabolic process; LOCATED IN: cellular_component unknown; EXPRESSED IN: stem, root; CONTAINS InterPro DOMAIN/s: Carbonic anhydrase, alpha-class, catalytic domain (InterPro:IPR001148), Carbonic anhydrase, alpha-class, conserved site (InterPro:IPR01…	protein_coding	ALPHA CARBONIC ANHYDRASE 2 (ACA2)	ALPHA CARBONIC ANHYDRASE 2 (ACA2);ALPHA CARBONIC ANHYDRASE 2 (ATACA2)
AT5G04180	AT5G04180.1	alpha carbonic anhydrase 3 (ACA3); FUNCTIONS IN: carbonate dehydratase activity, zinc ion binding; INVOLVED IN: response to carbon dioxide, one-carbon metabolic process; LOCATED IN: endomembrane system; EXPRESSED IN: 11 plant structures; EXPRESSED DURING: L mature pollen stage, M germinated pollen stage, 4 anthesis, C globular stage, petal differentiation and expansion stage; CONTAINS InterPro DO…	protein_coding	ALPHA CARBONIC ANHYDRASE 3 (ACA3)	ALPHA CARBONIC ANHYDRASE 3 (ACA3);ALPHA CARBONIC ANHYDRASE 3 (ATACA3)
AT1G08065	AT1G08065.1	alpha carbonic anhydrase 5 (ACA5); FUNCTIONS IN: carbonate dehydratase activity, zinc ion binding; INVOLVED IN: one-carbon metabolic process; LOCATED IN: endomembrane system; EXPRESSED IN: petal, leaf whorl, sepal, flower; EXPRESSED DURING: 4 anthesis, petal differentiation and expansion stage; CONTAINS InterPro DOMAIN/s: Carbonic anhydrase, alpha-class, catalytic domain (InterPro:IPR001148), Car…	protein_coding	ALPHA CARBONIC ANHYDRASE 5 (ACA5)	ALPHA CARBONIC ANHYDRASE 5 (ACA5);ALPHA CARBONIC ANHYDRASE 5 (ATACA5)
AT3G10740	AT3G10740.1	Encodes a bifunctional alpha-l-arabinofuranosidase/beta-d-xylosidase that belongs to family 51 of glycoside hydrolases. It may be involved in cell wall modification.	protein_coding	ALPHA-L-ARABINOFURANOSIDASE 1 (ASD1)	ALPHA-L-ARABINOFURANOSIDASE 1 (ASD1);ARABIDOPSIS THALIANA ALPHA-L-ARABINOFURANOSIDASE 1 (ATASD1);ALPHA-L-ARABINOFURANOSIDASE (ARAF);ALPHA-L-ARABINOFURANOSIDASE 1 (ARAF1)
AT1G68560	AT1G68560.1	Encodes a bifunctional alpha-l-arabinofuranosidase/beta-d-xylosidase that belongs to family 3 of glycoside hydrolases.	protein_coding	ALPHA-XYLOSIDASE 1 (XYL1)	ALPHA-XYLOSIDASE 1 (ATXYL1);ALPHA-XYLOSIDASE 1 (XYL1);THERMOINHIBITION RESISTANT GERMINATION 1 (TRG1); (TRG1);ALTERED XYLOGLUCAN 3 (AXY3)
AT2G24100	AT2G24100.1	unknown protein; BEST Arabidopsis thaliana protein match is: unknown protein (TAIR:AT4G30780.1); Has 101 Blast hits to 101 proteins in 16 species: Archae - 0; Bacteria - 0; Metazoa - 0; Fungi - 0; Plants - 95; Viruses - 0; Other Eukaryotes - 6 (source: NCBI BLink).	protein_coding	ALTERED SEED GERMINATION 1 (ASG1)	ALTERED SEED GERMINATION 1 (ASG1)
AT1G01520	AT1G01520.1	Homeodomain-like superfamily protein; CONTAINS InterPro DOMAIN/s: SANT, DNA-binding (InterPro:IPR001005), Homeodomain-like (InterPro:IPR009057), Myb, DNA-binding (InterPro:IPR014778), Myb-like DNA-binding domain, SHAQKYF class (InterPro:IPR006447), HTH transcriptional regulator, Myb-type, DNA-binding (InterPro:IPR017930); BEST Arabidopsis thaliana protein match is: Homeodomain-like superfamily pr…	protein_coding	ALTERED SEED GERMINATION 4 (ASG4)	ALTERED SEED GERMINATION 4 (ASG4)
AT1G07180	AT1G07180.1	Internal NAD(P)H dehydrogenase in mitochondria. The predicted protein sequence has high homology with other designated NAD(P)H DHs from microorganisms; the capacity for matrix NAD(P)H oxidation via the rotenone-insensitive pathway is significantly reduced in the Atndi1 mutant plant line; the in vitro translation product of AtNDI1 is imported into isolated mitochondria and located on the inside of…	protein_coding	ALTERNATIVE NAD(P)H DEHYDROGENASE 1 (NDA1)	ALTERNATIVE NAD(P)H DEHYDROGENASE 1 (NDA1);ARABIDOPSIS THALIANA INTERNAL NON-PHOSPHORYLATING NAD ( P ) H DEHYDROGENASE (ATNDI1)
AT3G22360	AT3G22360.1	encodes an alternative oxidase whose expression is limited to flowers and floral buds.	protein_coding	ALTERNATIVE OXIDASE 1B (AOX1B)	ALTERNATIVE OXIDASE 1B (AOX1B)
AT3G18440	AT3G18440.1	Belongs to the aluminum-activated malate transporter family. Encodes a vacuolar malate channel. Expressed in all parts of plants. Almost exclusively expressed in mesophyll cells of leaves.	protein_coding	ALUMINUM-ACTIVATED MALATE TRANSPORTER 9 (ALMT9)	ALUMINUM-ACTIVATED MALATE TRANSPORTER 9 (ALMT9);ALUMINUM-ACTIVATED MALATE TRANSPORTER 9 (AtALMT9)
AT4G21120	AT4G21120.1	Encodes a member of the cationic amino acid transporter (CAT) subfamily of amino acid polyamine choline transporters. Mediates efficient uptake of Lys, Arg and Glu in a yeast system.	protein_coding	AMINO ACID TRANSPORTER 1 (AAT1)	AMINO ACID TRANSPORTER 1 (AAT1);CATIONIC AMINO ACID TRANSPORTER 1 (CAT1)
AT3G04690	AT3G04690.1	Receptor-like kinase required for maintenance of pollen tube growth. Display polar localization at the plasma membrane of the pollen tube tip.	protein_coding	ANXUR1 (ANX1)	ANXUR1 (ANX1)
AT5G28680	AT5G28680.1	Receptor-like kinase required for maintenance of pollen tube growth. Display polar localization at the plasma membrane of the pollen tube tip.	protein_coding	ANXUR2 (ANX2)	ANXUR2 (ANX2)
AT3G01700	AT3G01700.1	Encodes an arabinogalactan protein that is expressed in pollen, pollen sac and pollen tube. Loss of AGP11 function results in decreased fertility due to defects in pollen tube growth.	protein_coding	ARABINOGALACTAN PROTEIN 11 (AGP11)	ARABINOGALACTAN PROTEIN 11 (AGP11);ARABINOGALACTAN PROTEIN 11 (AtAGP11)
AT1G68725	AT1G68725.1	AGP19 is a lysine-rich arabinogalactan-protein (AGP) and part of a multi-gene family of glycoproteins with approx. 50 members. It falls into one subclass with AGP17 and AGP18, other lysine-rich AGPs. It is expressed in young leaves, shoots, roots and flowers. Non-consensus splice site at the intron:exon boundary (AT:exon)	protein_coding	ARABINOGALACTAN PROTEIN 19 (AGP19)	ARABINOGALACTAN PROTEIN 19 (ATAGP19);ARABINOGALACTAN PROTEIN 19 (AGP19)
AT5G40730	AT5G40730.1	Encodes an arabinogalactan-protein (AGP24).	protein_coding	ARABINOGALACTAN PROTEIN 24 (AGP24)	ARABIDOPSIS THALIANA ARABINOGALACTAN PROTEIN 24 (ATAGP24);ARABINOGALACTAN PROTEIN 24 (AGP24)
AT5G10430	AT5G10430.1	Encodes arabinogalactan-protein (AGP4).	protein_coding	ARABINOGALACTAN PROTEIN 4 (AGP4)	ARABINOGALACTAN PROTEIN 4 (AGP4); (ATAGP4)
AT5G14380	AT5G14380.1	Encodes an arabinogalactan protein that is expressed in pollen, pollen sac and pollen tube. Loss of AGP6 function results in decreased fertility due to defects in pollen tube growth.	protein_coding	ARABINOGALACTAN PROTEIN 6 (AGP6)	ARABINOGALACTAN PROTEIN 6 (AGP6)
AT1G08680	AT1G08680.4	A member of ARF GAP domain (AGD), A thaliana has 15 members, grouped into four classes. AGD14 belongs to the class 4, together with AGD15.	protein_coding	ARF GAP-LIKE ZINC FINGER-CONTAINING PROTEIN ZIGA4 (ZIGA4)	ARF GAP-LIKE ZINC FINGER-CONTAINING PROTEIN ZIGA4 (ZIGA4)
AT3G16150	AT3G16150.1	N-terminal nucleophile aminohydrolases (Ntn hydrolases) superfamily protein; CONTAINS InterPro DOMAIN/s: Peptidase T2, asparaginase 2 (InterPro:IPR000246); BEST Arabidopsis thaliana protein match is: N-terminal nucleophile aminohydrolases (Ntn hydrolases) superfamily protein (TAIR:AT5G08100.1); Has 3285 Blast hits to 3219 proteins in 891 species: Archae - 113; Bacteria - 1512; Metazoa - 512; Fung…	protein_coding	ASPARAGINASE B1 (ASPGB1)	ASPARAGINASE B1 (ASPGB1)
ATCG00120	ATCG00120.1	Encodes the ATPase alpha subunit, which is a subunit of ATP synthase and part of the CF1 portion which catalyzes the conversion of ADP to ATP using the proton motive force. This complex is located in the thylakoid membrane of the chloroplast.	protein_coding	ATP SYNTHASE SUBUNIT ALPHA (ATPA)	ATP SYNTHASE SUBUNIT ALPHA (ATPA)
AT5G64840	AT5G64840.1	member of GCN subfamily	protein_coding	ATP-BINDING CASSETTE F5 (ABCF5)	GENERAL CONTROL NON-REPRESSIBLE 5 (GCN5);GENERAL CONTROL NON-REPRESSIBLE 5 (ATGCN5);ATP-BINDING CASSETTE F5 (ABCF5)
AT3G55100	AT3G55100.1	ABC-2 type transporter family protein; FUNCTIONS IN: ATPase activity, coupled to transmembrane movement of substances; LOCATED IN: membrane; EXPRESSED IN: petal, leaf whorl, flower; EXPRESSED DURING: 4 anthesis, petal differentiation and expansion stage; CONTAINS InterPro DOMAIN/s: ATPase, AAA+ type, core (InterPro:IPR003593), ABC transporter-like (InterPro:IPR003439), ABC-2 type transporter (Int…	protein_coding	ATP-BINDING CASSETTE G17 (ABCG17)	ATP-BINDING CASSETTE G17 (ABCG17)
AT3G53510	AT3G53510.1	ABC-2 type transporter family protein; FUNCTIONS IN: ATPase activity, coupled to transmembrane movement of substances; INVOLVED IN: transport; LOCATED IN: membrane; EXPRESSED IN: 8 plant structures; EXPRESSED DURING: 4 anthesis, C globular stage, petal differentiation and expansion stage; CONTAINS InterPro DOMAIN/s: ATPase, AAA+ type, core (InterPro:IPR003593), ABC transporter-like (InterPro:IPR0…	protein_coding	ATP-BINDING CASSETTE G20 (ABCG20)	ATP-BINDING CASSETTE G20 (ABCG20)
AT3G25620	AT3G25620.2	ABC-2 type transporter family protein; FUNCTIONS IN: ATPase activity, coupled to transmembrane movement of substances; LOCATED IN: chloroplast, membrane; EXPRESSED IN: 17 plant structures; EXPRESSED DURING: 9 growth stages; CONTAINS InterPro DOMAIN/s: ATPase, AAA+ type, core (InterPro:IPR003593), ABC transporter-like (InterPro:IPR003439), ABC transporter, conserved site (InterPro:IPR017871), ABC-…	protein_coding	ATP-BINDING CASSETTE G21 (ABCG21)	ATP-BINDING CASSETTE G21 (ABCG21)
AT5G06530	AT5G06530.2	Encodes ABCG22, an ABC transporter gene. Mutation results in increased water transpiration and drought susceptibility.	protein_coding	ATP-BINDING CASSETTE G22 (ABCG22)	ARABIDOPSIS THALIANA ATP-BINDING CASSETTE G22 (AtABCG22);ATP-BINDING CASSETTE G22 (ABCG22)
AT5G61440	AT5G61440.1	Encodes a member of the thioredoxin family protein. Located in the chloroplast.	protein_coding	ATYPICAL CYS HIS RICH THIOREDOXIN 5 (ACHT5)	ATYPICAL CYS HIS RICH THIOREDOXIN 5 (ACHT5)
AT3G21180	AT3G21180.1	one of the type IIB calcium pump isoforms. encodes an autoinhibited Ca(2+)-ATPase that contains an N-terminal calmodulin binding autoinhibitory domain.	protein_coding	AUTOINHIBITED CA(2+)-ATPASE 9 (ACA9)	(ATACA9);AUTOINHIBITED CA(2+)-ATPASE 9 (ACA9)
AT5G57110	AT5G57110.1	Arabidopsis-autoinhibited Ca2+ -ATPase, isoform 8, contains all of the characteristic motifs of Ca2+ -transporting P-type Ca2+ -ATPases and is localized to the plasma membrane.	protein_coding	AUTOINHIBITED CA2+ -ATPASE, ISOFORM 8 (ACA8)	AUTOINHIBITED CA2+ -ATPASE, ISOFORM 8 (AT-ACA8);"AUTOINHIBITED CA2+ -ATPASE, ISOFORM 8" (ACA8)
AT3G62770	AT3G62770.1	Required for autophagosome formation during nutrient deprivation and senescence.	protein_coding	AUTOPHAGY 18A (AtATG18a)	AUTOPHAGY 18A (AtATG18a);AUTOPHAGY 18A (ATG18a)
AT2G22950	AT2G22950.1	Encodes a putative auto-regulated Ca2+-ATPase located in the plasma membrane involved in transporting Ca2+ outside developing pollen grains. This activity is important to support normal pollen development, particularly the progression to uninucleated microspores to bicellular pollen grains.	protein_coding	AUTO-REGULATED CA2+-ATPASE 7 (ACA7)	AUTO-REGULATED CA2+-ATPASE 7 (ACA7)
AT3G49760	AT3G49760.1	basic leucine-zipper 5 (bZIP5); FUNCTIONS IN: DNA binding, sequence-specific DNA binding transcription factor activity; INVOLVED IN: regulation of transcription, DNA-dependent; LOCATED IN: nucleus; EXPRESSED IN: root stele, pericycle, root, primary root elongation zone, primary root differentiation zone; CONTAINS InterPro DOMAIN/s: Basic-leucine zipper (bZIP) transcription factor (InterPro:IPR004…	protein_coding	BASIC LEUCINE-ZIPPER 5 (bZIP5)	BASIC LEUCINE-ZIPPER 5 (bZIP5);BASIC LEUCINE-ZIPPER 5 (AtbZIP5)
AT4G34610	AT4G34610.1	BEL1-like homeodomain 6 (BLH6); FUNCTIONS IN: DNA binding, sequence-specific DNA binding transcription factor activity; INVOLVED IN: regulation of transcription, DNA-dependent, regulation of transcription; EXPRESSED IN: 21 plant structures; EXPRESSED DURING: 13 growth stages; CONTAINS InterPro DOMAIN/s: Homeobox (InterPro:IPR001356), Homeodomain-like (InterPro:IPR009057), POX (InterPro:IPR006563)…	protein_coding	BEL1-LIKE HOMEODOMAIN 6 (BLH6)	BEL1-LIKE HOMEODOMAIN 6 (BLH6)
AT2G44460	AT2G44460.1	beta glucosidase 28 (BGLU28); FUNCTIONS IN: cation binding, hydrolase activity, hydrolyzing O-glycosyl compounds, catalytic activity; INVOLVED IN: response to karrikin; LOCATED IN: membrane; EXPRESSED IN: 10 plant structures; EXPRESSED DURING: 7 growth stages; CONTAINS InterPro DOMAIN/s: Glycoside hydrolase, family 1 (InterPro:IPR001360), Glycoside hydrolase, family 1, active site (InterPro:IPR01…	protein_coding	BETA GLUCOSIDASE 28 (BGLU28)	BETA GLUCOSIDASE 28 (BGLU28)
AT4G35010	AT4G35010.1	putative beta-galactosidase (BGAL11 gene)	protein_coding	BETA-GALACTOSIDASE 11 (BGAL11)	BETA-GALACTOSIDASE 11 (BGAL11)
AT1G11190	AT1G11190.1	Encodes a bifunctional nuclease that acts on both RNA and DNA involved in nucleic acid degradation to facilitate nucleotide and phosphate recovery during senescence. It has mismatch-specific endonuclease activity with wide recognition of single base mismatches as well as the ability to cleave indel types of mismatches (heteroduplexes with loops).	protein_coding	BIFUNCTIONAL NUCLEASE I (BFN1)	ENDONUCLEASE 1 (ENDO1);BIFUNCTIONAL NUCLEASE I (BFN1)
AT1G59640	AT1G59640.2	A basic helix-loop-helix encoding gene (BIGPETAL, BPE) involved in the control of petal size. BPE is expressed via two mRNAs derived from an alternative splicing event. The BPEub (AT1G59640.1)transcript is expressed ubiquitously, whereas the BPEp (AT1G59640.2) transcript is preferentially expressed in petals. Plants that lack the petal-expressed variant BPEp have larger petals as a result of incr…	protein_coding	BIG PETAL P (BPEP)	(ZCW32);BIG PETAL P (BPEP);BIG PETAL (BPE)
AT1G10060	AT1G10060.2	encodes a mitochondrial branched-chain amino acid aminotransferase. Complements the yeast leu/iso-leu/val auxotrophy mutant.	protein_coding	BRANCHED-CHAIN AMINO ACID TRANSAMINASE 1 (BCAT-1)	BRANCHED-CHAIN AMINO ACID TRANSAMINASE 1 (ATBCAT-1);BRANCHED-CHAIN AMINO ACID TRANSAMINASE 1 (BCAT-1)
AT1G04020	AT1G04020.1	Encodes a protein containing two tandem BRCA1 C-Terminal (BRCT) domains, which function in phosphorylation-dependent protein?protein interactions.Loss of function mutations cause defects in meristem organization due to failure to repress WUS. BARD1 binds to WUS promoter and over expression of BARD reduces the extent of WUS expression.	protein_coding	BREAST CANCER ASSOCIATED RING 1 (BARD1)	(ATBARD1); (ROW1);BREAST CANCER ASSOCIATED RING 1 (BARD1)
AT4G21070	AT4G21070.1	Encodes AtBRCA1, an ortholog of the human breast cancer susceptibility gene 1. Contains one N-terminal RING finger, two C-terminal BRCT and the p300/CBP interacting domain. Strongly induced by gamma rays, consistent with a putative role in DNA repair and in cell cycle control.	protein_coding	BREAST CANCER SUSCEPTIBILITY1 (BRCA1)	BREAST CANCER SUSCEPTIBILITY1 (BRCA1);ARABIDOPSIS THALIANA BREAST CANCER SUSCEPTIBILITY1 (ATBRCA1)
AT3G18080	AT3G18080.1	B-S glucosidase 44 (BGLU44); FUNCTIONS IN: in 6 functions; INVOLVED IN: carbohydrate metabolic process; LOCATED IN: cytosolic ribosome, cell wall, plant-type cell wall; EXPRESSED IN: 22 plant structures; EXPRESSED DURING: 13 growth stages; CONTAINS InterPro DOMAIN/s: Glycoside hydrolase, family 1 (InterPro:IPR001360), Glycoside hydrolase, catalytic core (InterPro:IPR017853), Glycoside hydrolase, …	protein_coding	B-S GLUCOSIDASE 44 (BGLU44)	B-S GLUCOSIDASE 44 (BGLU44)
AT3G17980	AT3G17980.1	Calcium-dependent lipid-binding (CaLB domain) family protein; CONTAINS InterPro DOMAIN/s: C2 membrane targeting protein (InterPro:IPR018029), C2 calcium/lipid-binding domain, CaLB (InterPro:IPR008973), C2 calcium-dependent membrane targeting (InterPro:IPR000008); BEST Arabidopsis thaliana protein match is: Calcium-dependent lipid-binding (CaLB domain) family protein (TAIR:AT1G48590.2); Has 4930 B…	protein_coding	C2 DOMAIN (C2)	C2 DOMAIN (C2);ARABIDOPSIS THALIANA C2 DOMAIN (ATC2)
AT2G17890	AT2G17890.1	Encodes a member of Calcium Dependent Protein Kinase. Protein is N-myristoylated. Localizes to the plasma membrane. Localizes to the chloroplast when the myristoylation motif is mutated.	protein_coding	CALCIUM-DEPENDENT PROTEIN KINASE 16 (CPK16)	CALCIUM-DEPENDENT PROTEIN KINASE 16 (CPK16)
AT5G12180	AT5G12180.1	member of Calcium Dependent Protein Kinase	protein_coding	CALCIUM-DEPENDENT PROTEIN KINASE 17 (CPK17)	CALCIUM-DEPENDENT PROTEIN KINASE 17 (CPK17)
AT2G31500	AT2G31500.1	member of Calcium Dependent Protein Kinase	protein_coding	CALCIUM-DEPENDENT PROTEIN KINASE 24 (CPK24)	CALCIUM-DEPENDENT PROTEIN KINASE 24 (CPK24)
AT4G38230	AT4G38230.2	member of Calcium Dependent Protein Kinase	protein_coding	CALCIUM-DEPENDENT PROTEIN KINASE 26 (CPK26)	CALCIUM-DEPENDENT PROTEIN KINASE 26 (CPK26)
AT5G19360	AT5G19360.1	member of Calcium Dependent Protein Kinase	protein_coding	CALCIUM-DEPENDENT PROTEIN KINASE 34 (CPK34)	CALCIUM-DEPENDENT PROTEIN KINASE 34 (CPK34)
AT3G51920	AT3G51920.1	encodes a divergent member of calmodulin, which is an EF-hand family of Ca2+-binding proteins. This gene is expressed in leaves, flowers and siliques. The gene functionally complements yeast calmodulin 1 (CAM1) but only when selected against the plasmid harboring wild-type yeast sequences. Also the protein does not form formed a complex with a basic amphiphilic helical peptide in the presence of …	protein_coding	CALMODULIN 9 (CAM9)	CALMODULIN 9 (CAM9);CALMODULIN LIKE PROTEIN 9 (CML9); (ATCML9)
AT2G46410	AT2G46410.1	Nuclear-localized R3-type MYB transcription factor. Positive regulator of hair-cell differentiation. Preferentially transcribed in hairless cells. Moves from atrichoblasts into trichoblast via plasmodesmata in a tissue-specific mode. N-terminus and part of the Myb domain are required for this movement, with W76 playing a crucial role. Capability to increase the size-exclusion limit of plasmodesma…	protein_coding	CAPRICE (CPC)	CAPRICE (CPC)
AT5G14740	AT5G14740.1	Encodes a beta carbonic anhydrase likely to be localized in the cytoplasm. Expression of its mRNA is seen in etiolated seedlings and points to a possible nonphotosynthetic role for this isoform.	protein_coding	CARBONIC ANHYDRASE 2 (CA2)	CARBONIC ANHYDRASE 2 (CA2);CARBONIC ANHYDRASE 18 (CA18);BETA CARBONIC ANHYDRASE 2 (BETA CA2)
AT4G28860	AT4G28860.1	casein kinase I-like 4 (ckl4); FUNCTIONS IN: protein serine/threonine kinase activity, protein kinase activity, kinase activity, ATP binding; INVOLVED IN: protein amino acid phosphorylation; LOCATED IN: nucleus, cytoplasm; CONTAINS InterPro DOMAIN/s: Protein kinase, ATP binding site (InterPro:IPR017441), Protein kinase, catalytic domain (InterPro:IPR000719), Serine/threonine-protein kinase-like d…	protein_coding	CASEIN KINASE I-LIKE 4 (ckl4)	CASEIN KINASE I-LIKE 4 (ckl4)
AT4G35090	AT4G35090.1	Encodes a peroxisomal catalase, highly expressed in bolts and leaves. mRNA expression patterns show circadian regulation with mRNA levels being high in the subjective early morning. Loss of function mutations have increased H2O2 levels and increased H2O2 sensitivity. Mutants accumulate more toxic ions yet show decreased sensitivity to Li+. This decreased sensitivity is most likely due to an insen…	protein_coding	CATALASE 2 (CAT2)	CATALASE 2 (CAT2)
AT3G17630	AT3G17630.1	member of Putative Na+/H+ antiporter family	protein_coding	CATION/H+ EXCHANGER 19 (CHX19)	CATION/H+ EXCHANGER 19 (ATCHX19);CATION/H+ EXCHANGER 19 (CHX19)
AT1G79400	AT1G79400.1	member of Putative Na+/H+ antiporter family	protein_coding	CATION/H+ EXCHANGER 2 (CHX2)	CATION/H+ EXCHANGER 2 (ATCHX2);CATION/H+ EXCHANGER 2 (CHX2)
AT2G13620	AT2G13620.1	member of Putative Na+/H+ antiporter family	protein_coding	CATION/HYDROGEN EXCHANGER 15 (CHX15)	CATION/HYDROGEN EXCHANGER 15 (ATCHX15);CATION/H+ EXCHANGER 15 (CHX15);CATION/HYDROGEN EXCHANGER 15 (CHX15)
AT4G18700	AT4G18700.1	Encodes CBL-interacting protein kinase 12 (CIPK12).	protein_coding	CBL-INTERACTING PROTEIN KINASE 12 (CIPK12)	SNF1-RELATED PROTEIN KINASE 3.9 (SnRK3.9);WPL4-LIKE 4 (ATWL4);WPL4-LIKE 4 (WL4);CBL-INTERACTING PROTEIN KINASE 12 (CIPK12)
AT5G45810	AT5G45810.1	Encodes a member of the SNF1-related kinase (SnRK) gene family (SnRK3.5), which has also been reported as a member of the CBL-interacting protein kinases (CIPK19).	protein_coding	CBL-INTERACTING PROTEIN KINASE 19 (CIPK19)	CBL-INTERACTING PROTEIN KINASE 19 (CIPK19);SNF1-RELATED PROTEIN KINASE 3.5 (SnRK3.5)
AT5G45820	AT5G45820.1	Encodes a CBL-interacting serine/threonine protein kinase comprised of an N-terminal kinase catalytic domain similar to SNF1/AMPK and a unique C-terminal regulatory domain.	protein_coding	CBL-INTERACTING PROTEIN KINASE 20 (CIPK20)	PROTEIN KINASE 18 (PKS18);CBL-INTERACTING PROTEIN KINASE 20 (CIPK20);SNF1-RELATED PROTEIN KINASE 3.6 (SnRK3.6)
AT5G57630	AT5G57630.1	CBL-interacting protein kinase	protein_coding	CBL-INTERACTING PROTEIN KINASE 21 (CIPK21)	CBL-INTERACTING PROTEIN KINASE 21 (CIPK21);SNF1-RELATED PROTEIN KINASE 3.4 (SnRK3.4)
AT3G22650	AT3G22650.1	CEGENDUO (CEG); CONTAINS InterPro DOMAIN/s: F-box domain, cyclin-like (InterPro:IPR001810), F-box domain, Skp2-like (InterPro:IPR022364), F-box associated domain, type 1 (InterPro:IPR006527), F-box associated interaction domain (InterPro:IPR017451); BEST Arabidopsis thaliana protein match is: F-box and associated interaction domains-containing protein (TAIR:AT3G21410.1); Has 1449 Blast hits to 14…	protein_coding	CEGENDUO (CEG)	S-LOCUS F-BOX 61 (ATSFL61);CEGENDUO (CEG);S-LOCUS F-BOX 61 (SFL61)
AT3G52600	AT3G52600.1	cell wall invertase 2 (CWINV2); FUNCTIONS IN: hydrolase activity, hydrolyzing O-glycosyl compounds; INVOLVED IN: sucrose catabolic process, using beta-fructofuranosidase, carbohydrate metabolic process; LOCATED IN: endomembrane system; EXPRESSED IN: 9 plant structures; EXPRESSED DURING: L mature pollen stage, M germinated pollen stage, 4 anthesis, C globular stage, petal differentiation and expan…	protein_coding	CELL WALL INVERTASE 2 (CWINV2)	CELL WALL INVERTASE 2 (CWINV2);CELL WALL INVERTASE 2 (AtcwINV2)
AT2G36190	AT2G36190.1	cwINV4 appears to function as a cell wall-localized invertase (that can catalyze the hydrolysis of sucrose into fructose and glucose) based on the phenotype of cwinv4 mutants. cwINV4 transcripts are expressed at high levels in lateral and median nectaries and this enzyme plays an important role in nectar production.	protein_coding	CELL WALL INVERTASE 4 (cwINV4)	CELL WALL INVERTASE 4 (cwINV4);CELL WALL INVERTASE 4 (AtcwINV4)
AT3G13784	AT3G13784.1	cell wall invertase 5 (CWINV5); FUNCTIONS IN: hydrolase activity, hydrolyzing O-glycosyl compounds; INVOLVED IN: sucrose catabolic process, using beta-fructofuranosidase, carbohydrate metabolic process; LOCATED IN: endomembrane system; EXPRESSED IN: 15 plant structures; EXPRESSED DURING: LP.04 four leaves visible, 4 anthesis, LP.10 ten leaves visible, petal differentiation and expansion stage; CO…	protein_coding	CELL WALL INVERTASE 5 (CWINV5)	CELL WALL INVERTASE 5 (CWINV5);CELL WALL INVERTASE 5 (AtcwINV5)
AT1G21250	AT1G21250.1	cell wall-associated kinase, may function as a signaling receptor of extracellular matrix component such as oligogalacturonides.	protein_coding	CELL WALL-ASSOCIATED KINASE (WAK1)	(PRO25);CELL WALL-ASSOCIATED KINASE (WAK1)
AT4G38190	AT4G38190.1	encodes a gene similar to cellulose synthase	protein_coding	CELLULOSE SYNTHASE LIKE D4 (CSLD4)	CELLULOSE SYNTHASE LIKE D4 (CSLD4);ARABIDOPSIS THALIANA CELLULOSE SYNTHASE-LIKE D4 (ATCSLD4)
AT4G24000	AT4G24000.1	encodes a protein similar to cellulose synthase	protein_coding	CELLULOSE SYNTHASE LIKE G2 (CSLG2)	ARABIDOPSIS THALIANA CELLULOSE SYNTHASE LIKE G2 (ATCSLG2);CELLULOSE SYNTHASE LIKE G2 (CSLG2)
AT1G02730	AT1G02730.1	Encodes a gene similar to cellulose synthase. Knock-out mutant has reduced growth, reduced xylan level and reduced xylan synthase activity in stems.	protein_coding	CELLULOSE SYNTHASE-LIKE D5 (CSLD5)	CELLULOSE SYNTHASE-LIKE D5 (ATCSLD5);CELLULOSE SYNTHASE-LIKE D5 (CSLD5);SALT OVERLY SENSITIVE 6 (SOS6);CELLULOSE SYNTHASE LIKE D5 (CSLD5)
AT5G40890	AT5G40890.1	Encodes a member of the voltage-dependent chloride channel. Also functions as a NO3-/H+ exchanger that serves to accumulate nitrate nutrient in vacuoles. Mutants homozygous for the T-DNA insertion mutation have reduced nitrate uptake capacity in high nitrate environment and exhibit hypersensitivity to chlorate.	protein_coding	CHLORIDE CHANNEL A (CLC-A)	CHLORIDE CHANNEL A (ATCLC-A);CHLORIDE CHANNEL-A (CLC-A);CHLORIDE CHANNEL A (CLC-A); (ATCLCA);CHLORIDE CHANNEL A (CLCA)
AT1G44446	AT1G44446.1	Encodes chlorophyllide <i>a</i> oxygenase which converts chlorophyllide <i>a</i> to chlorophyllide <i>b</i> by catalyzing two successive hydroxylations at the 7-methyl group of chlorophyllide <i>a</i> . Mutants are deficient in pigments that associate with thylakoid membrane proteins, lacking chlorophyll <i>b</i> and light-harvesting proteins of photosystem II. The protein was shown through cross…	protein_coding	CHLORINA 1 (CH1)	CHLOROPHYLL A OXYGENASE (CAO);ARABIDOPSIS THALIANA CHLOROPHYLL A OXYGENASE (ATCAO);CHLORINA 1 (CH1)
AT1G29910	AT1G29910.1	member of Chlorophyll a/b-binding protein family	protein_coding	CHLOROPHYLL A/B BINDING PROTEIN 3 (CAB3)	CHLOROPHYLL A/B BINDING PROTEIN 3 (CAB3);CELLULOSE SYNTHASE LIKE B3 (CSLB3);LIGHT HARVESTING CHLOROPHYLL A/B BINDING PROTEIN 1.2 (LHCB1.2); (AB180)
ATCG00380	ATCG00380.1	Chloroplast encoded ribosomal protein S4	protein_coding	CHLOROPLAST RIBOSOMAL PROTEIN S4 (RPS4)	CHLOROPLAST RIBOSOMAL PROTEIN S4 (RPS4)
AT1G76080	AT1G76080.1	Encodes a thioredoxin localized in chloroplast stroma. Known as CDSP32 (CHLOROPLASTIC DROUGHT-INDUCED STRESS PROTEIN OF 32 KD).	protein_coding	CHLOROPLASTIC DROUGHT-INDUCED STRESS PROTEIN OF 32 KD (CDSP32)	CHLOROPLASTIC DROUGHT-INDUCED STRESS PROTEIN OF 32 KD (CDSP32);ARABIDOPSIS THALIANA CHLOROPLASTIC DROUGHT-INDUCED STRESS PROTEIN OF 32 KD (ATCDSP32)
AT5G63950	AT5G63950.1	chromatin remodeling 24 (CHR24); FUNCTIONS IN: helicase activity, DNA binding, nucleic acid binding, ATP binding; INVOLVED IN: response to cadmium ion; EXPRESSED IN: 22 plant structures; EXPRESSED DURING: 7 growth stages; CONTAINS InterPro DOMAIN/s: DEAD-like helicase, N-terminal (InterPro:IPR014001), DNA/RNA helicase, C-terminal (InterPro:IPR001650), Helicase, superfamily 1/2, ATP-binding domain…	protein_coding	CHROMATIN REMODELING 24 (CHR24)	CHROMATIN REMODELING 24 (CHR24)
AT3G42670	AT3G42670.1	Encodes a nuclear localized SNF domain containing protein involved in RNA silencing. Mutants were identified in a screen for defects in the spread of RNA silencing. CLSY1 may affect production of dsRNA from the locus to be silenced.	protein_coding	CHROMATIN REMODELING 38 (CHR38)	CHROMATIN REMODELING 38 (CHR38);CLASSY1 (CLSY);CLASSY 1 (CLSY1)
AT2G46830	AT2G46830.1	Encodes a transcriptional repressor that performs overlapping functions with LHY in a regulatory feedback loop that is closely associated with the circadian oscillator of Arabidopsis. Binds to the evening element in the promoter of TOC1 and represses TOC1 transcription. CCA1 and LHY colocalize in the nucleus and form heterodimers in vivo. CCA1 and LHY function synergistically in regulating circad…	protein_coding	CIRCADIAN CLOCK ASSOCIATED 1 (CCA1)	(AtCCA1);CIRCADIAN CLOCK ASSOCIATED 1 (CCA1)
AT3G60100	AT3G60100.1	citrate synthase 5 (CSY5); FUNCTIONS IN: citrate (SI)-synthase activity, transferase activity, transferring acyl groups, acyl groups converted into alkyl on transfer; INVOLVED IN: cellular carbohydrate metabolic process, tricarboxylic acid cycle; LOCATED IN: mitochondrion; EXPRESSED IN: 8 plant structures; EXPRESSED DURING: M germinated pollen stage, 4 anthesis, 4 leaf senescence stage, petal dif…	protein_coding	CITRATE SYNTHASE 5 (CSY5)	CITRATE SYNTHASE 5 (CSY5)
AT4G13195	AT4G13195.1	Belongs to a large gene family, called CLE for CLAVATA3/ESR-related, encoding small peptides with conserved carboxyl termini. The C-terminal 12 amino acid sequence of CLE44 is identical to that of a dodeca peptide (TDIF, tracheary element differentiation inhibitory factor) isolated from Arabidopsis and functions as a suppressor of plant stem cell differentiation. TDIF sequence is also identical t…	protein_coding	CLAVATA3/ESR-RELATED 44 (CLE44)	CLAVATA3/ESR-RELATED 44 (CLE44)
AT3G20580	AT3G20580.1	COBRA-like protein 10 precursor (COBL10); CONTAINS InterPro DOMAIN/s: Glycosyl-phosphatidyl inositol-anchored, plant (InterPro:IPR006918); BEST Arabidopsis thaliana protein match is: COBRA-like protein 11 precursor (TAIR:AT4G27110.1); Has 377 Blast hits to 368 proteins in 29 species: Archae - 0; Bacteria - 0; Metazoa - 0; Fungi - 0; Plants - 377; Viruses - 0; Other Eukaryotes - 0 (source: NCBI BL…	protein_coding	COBRA-LIKE PROTEIN 10 PRECURSOR (COBL10)	COBRA-LIKE PROTEIN 10 PRECURSOR (COBL10)
AT4G27110	AT4G27110.1	COBRA-like protein 11 precursor (COBL11); CONTAINS InterPro DOMAIN/s: Glycosyl-phosphatidyl inositol-anchored, plant (InterPro:IPR006918); BEST Arabidopsis thaliana protein match is: COBRA-like protein 10 precursor (TAIR:AT3G20580.1); Has 30201 Blast hits to 17322 proteins in 780 species: Archae - 12; Bacteria - 1396; Metazoa - 17338; Fungi - 3422; Plants - 5037; Viruses - 0; Other Eukaryotes - 2…	protein_coding	COBRA-LIKE PROTEIN 11 PRECURSOR (COBL11)	COBRA-LIKE PROTEIN 11 PRECURSOR (COBL11)
AT1G09790	AT1G09790.1	COBRA-like protein 6 precursor (COBL6); CONTAINS InterPro DOMAIN/s: Glycosyl-phosphatidyl inositol-anchored, plant (InterPro:IPR006918), COBRA-like (InterPro:IPR017391); BEST Arabidopsis thaliana protein match is: COBRA-like protein 1 precursor (TAIR:AT3G02210.1); Has 376 Blast hits to 369 proteins in 30 species: Archae - 0; Bacteria - 0; Metazoa - 0; Fungi - 0; Plants - 376; Viruses - 0; Other E…	protein_coding	COBRA-LIKE PROTEIN 6 PRECURSOR (COBL6)	COBRA-LIKE PROTEIN 6 PRECURSOR (COBL6)
AT2G42530	AT2G42530.1	cold regulated 15b (COR15B); INVOLVED IN: response to cold, defense response to fungus; LOCATED IN: chloroplast, chloroplast stroma, chloroplast envelope; EXPRESSED IN: 21 plant structures; EXPRESSED DURING: 13 growth stages; BEST Arabidopsis thaliana protein match is: cold-regulated 15a (TAIR:AT2G42540.2); Has 194 Blast hits to 148 proteins in 43 species: Archae - 0; Bacteria - 18; Metazoa - 5; …	protein_coding	COLD REGULATED 15B (COR15B)	COLD REGULATED 15B (COR15B)
AT5G42900	AT5G42900.1	cold regulated gene 27 (COR27); BEST Arabidopsis thaliana protein match is: unknown protein (TAIR:AT4G33980.1); Has 74 Blast hits to 74 proteins in 12 species: Archae - 0; Bacteria - 0; Metazoa - 0; Fungi - 0; Plants - 74; Viruses - 0; Other Eukaryotes - 0 (source: NCBI BLink).	protein_coding	COLD REGULATED GENE 27 (COR27)	COLD REGULATED GENE 27 (COR27)
AT4G39260	AT4G39260.1	Encodes a glycine-rich protein with RNA binding domain at the N-terminus. Protein is structurally similar to proteins induced by stress in other plants. Gene expression is induced by cold. Transcript undergoes circadian oscillations that is depressed by overexpression of AtGRP7. A substrate of the type III effector HopU1 (mono-ADP-ribosyltransferase).	protein_coding	COLD, CIRCADIAN RHYTHM, AND RNA BINDING 1 (CCR1)	GLYCINE-RICH RNA-BINDING PROTEIN 8 (GR-RBP8);GLYCINE-RICH PROTEIN 8 (ATGRP8);COLD, CIRCADIAN RHYTHM, AND RNA BINDING 1 (CCR1); (GRP8)
AT5G15840	AT5G15840.1	Encodes a protein showing similarities to zinc finger transcription factors, involved in regulation of flowering under long days. Acts upstream of FT and SOC1.	protein_coding	CONSTANS (CO)	(FG);CONSTANS (CO)
AT5G15850	AT5G15850.1	Homologous to the flowering-time gene CONSTANS.	protein_coding	CONSTANS-LIKE 1 (COL1)	(ATCOL1);CONSTANS-LIKE 1 (COL1)
AT3G02380	AT3G02380.1	homologous to the flowering-time gene CONSTANS (CO) encoding zinc-finger proteins	protein_coding	CONSTANS-LIKE 2 (COL2)	CONSTANS-LIKE 2 (ATCOL2);CONSTANS-LIKE 2 (COL2)
AT5G57660	AT5G57660.1	CONSTANS-like 5 (COL5); FUNCTIONS IN: sequence-specific DNA binding transcription factor activity, zinc ion binding; INVOLVED IN: regulation of transcription; LOCATED IN: intracellular; EXPRESSED IN: 23 plant structures; EXPRESSED DURING: 13 growth stages; CONTAINS InterPro DOMAIN/s: CCT domain (InterPro:IPR010402), Zinc finger, B-box (InterPro:IPR000315); BEST Arabidopsis thaliana protein match …	protein_coding	CONSTANS-LIKE 5 (COL5)	CONSTANS-LIKE 5 (COL5); (ATCOL5)
AT3G07650	AT3G07650.1	This gene belongs to the CO (CONSTANS) gene family. This gene family is divided in three subgroups: groups III, to which COL9 belongs, is characterised by one B-box (supposed to regulate protein-protein interactions) and a second diverged zinc finger. COL9 downregulates expression of CO (CONSTANS) as well as FT and SOC1 which are known regulatory targets of CO.	protein_coding	CONSTANS-LIKE 9 (COL9)	CONSTANS-LIKE 9 (COL9)
AT1G76560	AT1G76560.1	CP12 domain-containing protein 3 (CP12-3); FUNCTIONS IN: molecular_function unknown; INVOLVED IN: negative regulation of reductive pentose-phosphate cycle; LOCATED IN: chloroplast; EXPRESSED IN: 20 plant structures; EXPRESSED DURING: 13 growth stages; CONTAINS InterPro DOMAIN/s: Protein of unknown function CP12 (InterPro:IPR003823); BEST Arabidopsis thaliana protein match is: CP12 domain-containi…	protein_coding	CP12 DOMAIN-CONTAINING PROTEIN 3 (CP12-3)	CP12 DOMAIN-CONTAINING PROTEIN 3 (CP12-3)
AT4G30140	AT4G30140.1	Member of the GDSL lipase/esterase family of proteins that functions as cutinase. Expressed in pollen and at the zone of lateral root emergence.	protein_coding	CUTICLE DESTRUCTING FACTOR 1 (CDEF1)	CUTICLE DESTRUCTING FACTOR 1 (CDEF1)
AT1G19780	AT1G19780.1	member of Cyclic nucleotide gated channel family	protein_coding	CYCLIC NUCLEOTIDE GATED CHANNEL 8 (CNGC8)	CYCLIC NUCLEOTIDE GATED CHANNEL 8 (ATCNGC8);CYCLIC NUCLEOTIDE GATED CHANNEL 8 (CNGC8); (CNGC8)
AT2G46450	AT2G46450.1	Member of Cyclic nucleotide gated channel family.Positive regulator of resistance against avirulent fungal pathogen.Suppresses the phenotype conferred by cpr22 in a dosage-dependent manner.	protein_coding	CYCLIC NUCLEOTIDE-GATED CHANNEL 12 (CNGC12)	CYCLIC NUCLEOTIDE-GATED CHANNEL 12 (CNGC12);CYCLIC NUCLEOTIDE-GATED CHANNEL 12 (ATCNGC12)
AT3G48010	AT3G48010.1	member of Cyclic nucleotide gated channel family	protein_coding	CYCLIC NUCLEOTIDE-GATED CHANNEL 16 (CNGC16)	CYCLIC NUCLEOTIDE-GATED CHANNEL 16 (ATCNGC16);CYCLIC NUCLEOTIDE-GATED CHANNEL 16 (CNGC16)
AT5G14870	AT5G14870.1	Encodes a member of the cyclic nucleotide gated channel family that is asymmetrically localized to the plasma membrane at the growing tip of the pollen tube and is involved in pollen tube growth. It likely directly transduces a cNMP signal into an ion flux that can produce a localized signal capable of regulating the pollen tip-growth machinery.	protein_coding	CYCLIC NUCLEOTIDE-GATED CHANNEL 18 (CNGC18)	CYCLIC NUCLEOTIDE-GATED CHANNEL 18 (CNGC18);CYCLIC NUCLEOTIDE-GATED CHANNEL 18 (ATCNGC18)
AT2G46440	AT2G46440.1	Member of Cyclic nucleotide gated channel family. Positive regulator of resistance against avirulent fungal pathogen.	protein_coding	CYCLIC NUCLEOTIDE-GATED CHANNELS (CNGC11)	CYCLIC NUCLEOTIDE-GATED CHANNELS (ATCNGC11);CYCLIC NUCLEOTIDE-GATED CHANNELS (CNGC11);CYCLIC NUCLEOTIDE-GATED CHANNEL 11 (CNGC11)
AT4G34160	AT4G34160.1	encodes a cyclin D-type protein involved in the switch from cell proliferation to the final stages of differentiation. The gene is transcriptionally regulated by cytokinin and brassinosteroid. Protein interacts with cyclin-dependent kinase inhibitor ICK1.	protein_coding	CYCLIN D3;1 (CYCD3;1)	(CYCD3);CYCLIN D3;1 (CYCD3;1)
AT2G38620	AT2G38620.2	Encodes a member of a plant specific family of cyclin dependent kinases.	protein_coding	CYCLIN-DEPENDENT KINASE B1;2 (CDKB1;2)	CYCLIN-DEPENDENT KINASE B1;2 (CDKB1;2)
AT5G62430	AT5G62430.1	Dof-type zinc finger domain-containing protein, similar to H-protein promoter binding factor-2a GI:3386546 from (Arabidopsis thaliana). Represses expression of Constans (CO), a circadian regulator of flowering time. Interacts with LKP2 and FKF1. Expression oscillates under constant light conditions. Mainly expressed in the vasculature of cotyledons, leaves and hypocotyls, but also in stomata. Loc…	protein_coding	CYCLING DOF FACTOR 1 (CDF1)	CYCLING DOF FACTOR 1 (CDF1)
AT5G39660	AT5G39660.1	Dof-type zinc finger domain-containing protein, identical to H-protein promoter binding factor-2a GI:3386546 from (Arabidopsis thaliana). Interacts with LKP2 and FKF1, but its overexpression does not change flowering time under short or long day conditions.	protein_coding	CYCLING DOF FACTOR 2 (CDF2)	CYCLING DOF FACTOR 2 (CDF2)
AT3G47500	AT3G47500.1	Dof-type zinc finger domain-containing protein, identical to H-protein promoter binding factor-2a GI:3386546 from (Arabidopsis thaliana). Interacts with LKP2 and FKF1, but its overexpression does not change flowering time under short or long day conditions.	protein_coding	CYCLING DOF FACTOR 3 (CDF3)	CYCLING DOF FACTOR 3 (CDF3)
ATMG01360	ATMG01360.1	cytochrome c oxidase subunit 1	protein_coding	CYTOCHROME OXIDASE (COX1)	CYTOCHROME OXIDASE (COX1)
AT2G46650	AT2G46650.1	member of Cytochromes b5	protein_coding	CYTOCHROME B5 ISOFORM C (CB5-C)	(B5 #1); (CYTB5-C);CYTOCHROME B5 ISOFORM C (CB5-C);ARABIDOPSIS CYTOCHROME B5 ISOFORM C (ATCB5-C)
AT1G28430	AT1G28430.1	member of CYP705A	protein_coding	CYTOCHROME P450, FAMILY 705, SUBFAMILY A, POLYPEPTIDE 24 (CYP705A24)	CYTOCHROME P450, FAMILY 705, SUBFAMILY A, POLYPEPTIDE 24 (CYP705A24)
AT2G46950	AT2G46950.1	member of CYP709B	protein_coding	CYTOCHROME P450, FAMILY 709, SUBFAMILY B, POLYPEPTIDE 2 (CYP709B2)	CYTOCHROME P450, FAMILY 709, SUBFAMILY B, POLYPEPTIDE 2 (CYP709B2)
AT1G13080	AT1G13080.1	cytochrome P450 monooxygenase	protein_coding	CYTOCHROME P450, FAMILY 71, SUBFAMILY B, POLYPEPTIDE 2 (CYP71B2)	CYTOCHROME P450, FAMILY 71, SUBFAMILY B, POLYPEPTIDE 2 (CYP71B2)
AT3G26200	AT3G26200.1	putative cytochrome P450	protein_coding	CYTOCHROME P450, FAMILY 71, SUBFAMILY B, POLYPEPTIDE 22 (CYP71B22)	CYTOCHROME P450, FAMILY 71, SUBFAMILY B, POLYPEPTIDE 22 (CYP71B22)
AT3G26290	AT3G26290.1	putative cytochrome P450	protein_coding	CYTOCHROME P450, FAMILY 71, SUBFAMILY B, POLYPEPTIDE 26 (CYP71B26)	CYTOCHROME P450, FAMILY 71, SUBFAMILY B, POLYPEPTIDE 26 (CYP71B26)
AT3G53300	AT3G53300.1	putative cytochrome P450	protein_coding	CYTOCHROME P450, FAMILY 71, SUBFAMILY B, POLYPEPTIDE 31 (CYP71B31)	CYTOCHROME P450, FAMILY 71, SUBFAMILY B, POLYPEPTIDE 31 (CYP71B31)
AT2G26170	AT2G26170.1	Encodes a protein with similarity to thromboxane-A synthase, member of the CYP711A cytochrome P450 family. MAX1 is a specific repressor of vegetative axillary buds generated by the axillary meristem. Expressed in vascular traces in the rosette stem and axillary buds throughout plant development. Mutants have increased axillary branches. Along with MAX3,4 thought to mediate control of shoot branch…	protein_coding	CYTOCHROME P450, FAMILY 711, SUBFAMILY A, POLYPEPTIDE 1 (CYP711A1)	MORE AXILLARY BRANCHES 1 (MAX1);"CYTOCHROME P450, FAMILY 711, SUBFAMILY A, POLYPEPTIDE 1" (CYP711A1)
AT5G52400	AT5G52400.1	member of CYP715A	protein_coding	CYTOCHROME P450, FAMILY 715, SUBFAMILY A, POLYPEPTIDE 1 (CYP715A1)	CYTOCHROME P450, FAMILY 715, SUBFAMILY A, POLYPEPTIDE 1 (CYP715A1)
AT3G14690	AT3G14690.1	putative cytochrome P450	protein_coding	CYTOCHROME P450, FAMILY 72, SUBFAMILY A, POLYPEPTIDE 15 (CYP72A15)	CYTOCHROME P450, FAMILY 72, SUBFAMILY A, POLYPEPTIDE 15 (CYP72A15)
AT2G45580	AT2G45580.1	member of CYP76C	protein_coding	CYTOCHROME P450, FAMILY 76, SUBFAMILY C, POLYPEPTIDE 3 (CYP76C3)	CYTOCHROME P450, FAMILY 76, SUBFAMILY C, POLYPEPTIDE 3 (CYP76C3)
AT4G37320	AT4G37320.1	member of CYP81D	protein_coding	CYTOCHROME P450, FAMILY 81, SUBFAMILY D, POLYPEPTIDE 5 (CYP81D5)	CYTOCHROME P450, FAMILY 81, SUBFAMILY D, POLYPEPTIDE 5 (CYP81D5)
AT1G01600	AT1G01600.1	Encodes a member of the CYP86A subfamily of cytochrome p450 genes. Expressed significantly at highest level in mature stems and flowers.	protein_coding	CYTOCHROME P450, FAMILY 86, SUBFAMILY A, POLYPEPTIDE 4 (CYP86A4)	CYTOCHROME P450, FAMILY 86, SUBFAMILY A, POLYPEPTIDE 4 (CYP86A4)
AT3G03470	AT3G03470.1	member of CYP89A	protein_coding	CYTOCHROME P450, FAMILY 87, SUBFAMILY A, POLYPEPTIDE 9 (CYP89A9)	CYTOCHROME P450, FAMILY 87, SUBFAMILY A, POLYPEPTIDE 9 (CYP89A9)
AT1G64900	AT1G64900.1	Encodes cytochrome P450 (CYP89A2).	protein_coding	CYTOCHROME P450, FAMILY 89, SUBFAMILY A, POLYPEPTIDE 2 (CYP89A2)	(CYP89);"CYTOCHROME P450, FAMILY 89, SUBFAMILY A, POLYPEPTIDE 2" (CYP89A2)
AT4G39480	AT4G39480.1	member of CYP96A	protein_coding	CYTOCHROME P450, FAMILY 96, SUBFAMILY A, POLYPEPTIDE 9 (CYP96A9)	CYTOCHROME P450, FAMILY 96, SUBFAMILY A, POLYPEPTIDE 9 (CYP96A9)
AT1G74550	AT1G74550.1	Encodes a tricoumaroylspermidine meta-hydroxylase that participates in the formation of N<sup>1</sup>,N<sup>5</sup>-di(hydroxyferuloyol)- N<sup>10</sup>-sinapoylspermidine, an important constituent of pollen. This gene appears to be expressed in young flower buds and inflorescence tips with notably high levels of expression in the tapetum and pollen. It is also expressed in root tips.	protein_coding	CYTOCHROME P450, FAMILY 98, SUBFAMILY A, POLYPEPTIDE 9 (CYP98A9)	CYTOCHROME P450, FAMILY 98, SUBFAMILY A, POLYPEPTIDE 9 (CYP98A9)
AT3G61630	AT3G61630.1	CRF6 encodes one of the six cytokinin response factors. CRF5 belongs to the AP2/ERF superfamily of the transcriptional factors. CRF proteins rapidly relocalize to the nucleus in response to cytokinin. Analysis of loos-of-function mutants revealed that the CRFs function redundantly to regulate the development of embryos, cotyledons and leaves.	protein_coding	CYTOKININ RESPONSE FACTOR 6 (CRF6)	CYTOKININ RESPONSE FACTOR 6 (CRF6)
AT1G67070	AT1G67070.1	Encodes a protein with phosphomannose isomerase activity that is involved in synthesis of ascorbic acid. Expression is induced after 24 hours of dark treatment, in senescing leaves and treatment with exogenous photosynthesis inhibitor. Induction of gene expression was suppressed in excised leaves supplied with sugar. The authors suggest that the gene's expression pattern is responding to the leve…	protein_coding	DARK INDUCIBLE 9 (DIN9)	DARK INDUCIBLE 9 (DIN9);PHOSPHOMANNOSE ISOMERASE 2 (PMI2)
AT4G25480	AT4G25480.1	encodes a member of the DREB subfamily A-1 of ERF/AP2 transcription factor family (CBF3). The protein contains one AP2 domain. There are six members in this subfamily, including CBF1, CBF2, and CBF3. This gene is involved in response to low temperature and abscisic acid.	protein_coding	DEHYDRATION RESPONSE ELEMENT B1A (DREB1A)	DEHYDRATION RESPONSE ELEMENT B1A (DREB1A); (ATCBF3);C-REPEAT BINDING FACTOR 3 (CBF3)
AT1G21910	AT1G21910.1	encodes a member of the DREB subfamily A-5 of ERF/AP2 transcription factor family. The protein contains one AP2 domain. There are 15 members in this subfamily including RAP2.1, RAP2.9 and RAP2.10.	protein_coding	DEHYDRATION RESPONSE ELEMENT-BINDING PROTEIN 26 (DREB26)	DEHYDRATION RESPONSE ELEMENT-BINDING PROTEIN 26 (DREB26)
AT2G21490	AT2G21490.1	dehydrin LEA (LEA); FUNCTIONS IN: molecular_function unknown; INVOLVED IN: response to water, response to stress; LOCATED IN: cellular_component unknown; EXPRESSED IN: petal, leaf whorl, sepal, flower; EXPRESSED DURING: 4 anthesis, petal differentiation and expansion stage; CONTAINS InterPro DOMAIN/s: Dehydrin (InterPro:IPR000167); BEST Arabidopsis thaliana protein match is: Dehydrin family prote…	protein_coding	DEHYDRIN LEA (LEA)	DEHYDRIN LEA (LEA)
AT5G67570	AT5G67570.1	Encodes a pentratricopeptide repeat containing protein that is targeted to the chloroplast. Mutants have pale young leave and reduced accumulation of plastid encoded transcripts suggesting a role for DG1 in regulation of plastid gene expression.	protein_coding	DELAYED GREENING 1 (DG1)	EMBRYO DEFECTIVE 246 (EMB246);EMBRYO DEFECTIVE 1408 (EMB1408);DELAYED GREENING 1 (DG1)
AT3G55610	AT3G55610.1	encodes delta 1-pyrroline-5-carboxylate synthetase B. Gene expression is induced by dehydration, high salt and ABA. Knock-out mutations in P5CS2 are embryo-lethal. P5CS2 appears to be present in different cells and/or different subcellular locations from P5CS1 in a tissue-dependent manner.	protein_coding	DELTA 1-PYRROLINE-5-CARBOXYLATE SYNTHASE 2 (P5CS2)	DELTA 1-PYRROLINE-5-CARBOXYLATE SYNTHASE 2 (P5CS2)
AT4G24570	AT4G24570.1	Encodes one of the mitochondrial dicarboxylate carriers (DIC): DIC1 (AT2G22500), DIC2 (AT4G24570), DIC3 (AT5G09470).	protein_coding	DICARBOXYLATE CARRIER 2 (DIC2)	DICARBOXYLATE CARRIER 2 (DIC2)
AT5G04110	AT5G04110.1	DNA GYRASE B3 (GYRB3); FUNCTIONS IN: DNA topoisomerase activity, DNA topoisomerase (ATP-hydrolyzing) activity, DNA binding, ATP binding; INVOLVED IN: DNA topological change, DNA metabolic process; LOCATED IN: chromosome; EXPRESSED IN: 24 plant structures; EXPRESSED DURING: 13 growth stages; CONTAINS InterPro DOMAIN/s: SANT, DNA-binding (InterPro:IPR001005), Ribosomal protein S5 domain 2-type fold…	protein_coding	DNA GYRASE B3 (GYRB3)	DNA GYRASE B3 (GYRB3)
AT5G24530	AT5G24530.1	Encodes a putative 2OG-Fe(II) oxygenase that is defense-associated but required for susceptibility to downy mildew.	protein_coding	DOWNY MILDEW RESISTANT 6 (DMR6)	DOWNY MILDEW RESISTANT 6 (DMR6)
AT3G62230	AT3G62230.1	Target promoter of the male germline-specific transcription factor DUO1.	protein_coding	DUO1-ACTIVATED F-BOX 1 (DAF1)	DUO1-ACTIVATED F-BOX 1 (DAF1)
AT5G39650	AT5G39650.1	Target promoter of the male germline-specific transcription factor DUO1.	protein_coding	DUO1-ACTIVATED UNKNOWN 2 (DAU2)	DUO1-ACTIVATED UNKNOWN 2 (DAU2)
AT4G35700	AT4G35700.1	Target promoter of the male germline-specific transcription factor DUO1.	protein_coding	DUO1-ACTIVATED ZINC FINGER 3 (DAZ3)	DUO1-ACTIVATED ZINC FINGER 3 (DAZ3)
AT3G61760	AT3G61760.1	DYNAMIN-like 1B (DL1B); FUNCTIONS IN: GTP binding, GTPase activity; EXPRESSED IN: 10 plant structures; EXPRESSED DURING: 6 growth stages; CONTAINS InterPro DOMAIN/s: Dynamin GTPase effector (InterPro:IPR003130), Dynamin, GTPase domain (InterPro:IPR001401), Dynamin, GTPase region, conserved site (InterPro:IPR019762), GTPase effector domain, GED (InterPro:IPR020850), Dynamin central region (InterPr…	protein_coding	DYNAMIN-LIKE 1B (DL1B)	DYNAMIN-LIKE 1B (DL1B);DYNAMIN-LIKE 1B (ADL1B)
AT5G42080	AT5G42080.1	Encodes a dynamin-like protein related to phragmoplastin. Mutations in this gene, in combination with mutation in ADL1E, result in defects in embryogenesis, cell plate formation and trichome branching. Also controls vascular patterning in combination with VAN3 and GNOM. DRP2B and DRP1A participate together in clathrin-coated vesicle formation during endocytosis.	protein_coding	DYNAMIN-LIKE PROTEIN (DL1)	DYNAMIN-LIKE PROTEIN (ADL1); (ADL1A);DYNAMIN-LIKE PROTEIN (DL1);DYNAMIN-RELATED PROTEIN 1A (DRP1A);RADIAL SWELLING 9 (RSW9); (AG68)
AT2G25930	AT2G25930.1	Encodes a nuclear protein that is expressed rhythmically and interacts with phytochrome B to control plant development and flowering through a signal transduction pathway. Required component of the core circadian clock regardless of light conditions.	protein_coding	EARLY FLOWERING 3 (ELF3)	(PYK20);EARLY FLOWERING 3 (ELF3)
AT2G40080	AT2G40080.1	Encodes a novel nuclear 111 amino-acid phytochrome-regulated component of a negative feedback loop involving the circadian clock central oscillator components CCA1 and LHY. ELF4 is necessary for light-induced expression of both CCA1 and LHY, and conversely, CCA1 and LHY act negatively on light-induced ELF4 expression. ELF4 promotes clock accuracy and is required for sustained rhythms in the absen…	protein_coding	EARLY FLOWERING 4 (ELF4)	EARLY FLOWERING 4 (ELF4)
AT3G22840	AT3G22840.1	Encodes an early light-inducible protein.	protein_coding	EARLY LIGHT-INDUCABLE PROTEIN (ELIP1)	(ELIP);EARLY LIGHT-INDUCABLE PROTEIN (ELIP1)
AT4G14690	AT4G14690.1	Encodes an early light-induced protein. ELIPs are thought not to be directly involved in the synthesis and assembly of specific photosynthetic complexes, but rather affect the biogenesis of all chlorophyll-binding complexes. A study (PMID 17553115) has shown that the chlorophyll synthesis pathway was downregulated as a result of constitutive ELIP2 expression, leading to decreased chlorophyll avai…	protein_coding	EARLY LIGHT-INDUCIBLE PROTEIN 2 (ELIP2)	EARLY LIGHT-INDUCIBLE PROTEIN 2 (ELIP2)
AT5G25090	AT5G25090.1	early nodulin-like protein 13 (ENODL13); FUNCTIONS IN: electron carrier activity, copper ion binding; LOCATED IN: anchored to plasma membrane, plasma membrane, anchored to membrane; EXPRESSED IN: 18 plant structures; EXPRESSED DURING: 10 growth stages; CONTAINS InterPro DOMAIN/s: Plastocyanin-like (InterPro:IPR003245), Cupredoxin (InterPro:IPR008972); BEST Arabidopsis thaliana protein match is: e…	protein_coding	EARLY NODULIN-LIKE PROTEIN 13 (ENODL13)	(AtENODL13);EARLY NODULIN-LIKE PROTEIN 13 (ENODL13)
AT4G31840	AT4G31840.1	early nodulin-like protein 15 (ENODL15); FUNCTIONS IN: electron carrier activity, copper ion binding; LOCATED IN: plasma membrane, anchored to membrane; EXPRESSED IN: 22 plant structures; EXPRESSED DURING: 13 growth stages; CONTAINS InterPro DOMAIN/s: Plastocyanin-like (InterPro:IPR003245), Cupredoxin (InterPro:IPR008972); BEST Arabidopsis thaliana protein match is: early nodulin-like protein 14 …	protein_coding	EARLY NODULIN-LIKE PROTEIN 15 (ENODL15)	(AtENODL15);EARLY NODULIN-LIKE PROTEIN 15 (ENODL15)
AT1G79800	AT1G79800.1	early nodulin-like protein 7 (ENODL7); FUNCTIONS IN: electron carrier activity, copper ion binding; LOCATED IN: anchored to membrane; EXPRESSED IN: 6 plant structures; EXPRESSED DURING: 4 anthesis, petal differentiation and expansion stage; CONTAINS InterPro DOMAIN/s: Plastocyanin-like (InterPro:IPR003245), Cupredoxin (InterPro:IPR008972); BEST Arabidopsis thaliana protein match is: early nodulin…	protein_coding	EARLY NODULIN-LIKE PROTEIN 7 (ENODL7)	EARLY NODULIN-LIKE PROTEIN 7 (ENODL7); (AtENODL7)
AT5G20480	AT5G20480.1	Encodes a predicted leucine-rich repeat receptor kinase (LRR-RLK). Functions as the receptor for bacterial PAMP (pathogen associated molecular patterns) EF-Tu.	protein_coding	EF-TU RECEPTOR (EFR)	EF-TU RECEPTOR (EFR)
AT3G63060	AT3G63060.1	EDL3 is an F-box protein involved that mediated the regulation of abscisic acid signalling.	protein_coding	EID1-LIKE 3 (EDL3)	EID1-LIKE 3 (EDL3)
AT1G17455	AT1G17455.1	ELF4-like 4 (ELF4-L4); CONTAINS InterPro DOMAIN/s: Protein of unknown function DUF1313 (InterPro:IPR009741); BEST Arabidopsis thaliana protein match is: ELF4-like 2 (TAIR:AT1G72630.1); Has 149 Blast hits to 148 proteins in 34 species: Archae - 0; Bacteria - 0; Metazoa - 0; Fungi - 0; Plants - 148; Viruses - 0; Other Eukaryotes - 1 (source: NCBI BLink).	protein_coding	ELF4-LIKE 4 (ELF4-L4)	ELF4-LIKE 4 (ELF4-L4)
AT5G40160	AT5G40160.1	Encodes ankyrin repeat protein EMB506. Mutations in this locus result in embryo lethality.	protein_coding	EMBRYO DEFECTIVE 506 (EMB506)	EMBRYO DEFECTIVE 139 (EMB139);EMBRYO DEFECTIVE 506 (EMB506)
AT2G18080	AT2G18080.1	embryo sac development arrest 2 (EDA2); FUNCTIONS IN: serine-type peptidase activity; INVOLVED IN: proteolysis, megagametogenesis; LOCATED IN: endomembrane system; EXPRESSED IN: male gametophyte, flower, pollen tube; EXPRESSED DURING: L mature pollen stage, M germinated pollen stage, 4 anthesis; CONTAINS InterPro DOMAIN/s: Peptidase S28 (InterPro:IPR008758); BEST Arabidopsis thaliana protein matc…	protein_coding	EMBRYO SAC DEVELOPMENT ARREST 2 (EDA2)	EMBRYO SAC DEVELOPMENT ARREST 2 (EDA2)
AT1G70540	AT1G70540.1	embryo sac development arrest 24 (EDA24); FUNCTIONS IN: enzyme inhibitor activity, pectinesterase inhibitor activity, pectinesterase activity; INVOLVED IN: polar nucleus fusion; LOCATED IN: endomembrane system; EXPRESSED IN: sepal, male gametophyte, flower, pollen tube; EXPRESSED DURING: L mature pollen stage, M germinated pollen stage, 4 anthesis; CONTAINS InterPro DOMAIN/s: Pectinesterase inhib…	protein_coding	EMBRYO SAC DEVELOPMENT ARREST 24 (EDA24)	EMBRYO SAC DEVELOPMENT ARREST 24 (EDA24)
AT4G33050	AT4G33050.2	Encodes a calmodulin-binding protein involved in stomatal movement.	protein_coding	EMBRYO SAC DEVELOPMENT ARREST 39 (EDA39)	EMBRYO SAC DEVELOPMENT ARREST 39 (EDA39); (ATIQM1);IQ-MOTIF PROTEIN 1 (IQM1)
AT5G67270	AT5G67270.1	encodes a homolog of animal microtubule-end-binding protein. There are two other members of this family. EB1 forms foci at regions where the minus ends of microtubules are gathered during mitosis and early cytokinesis.	protein_coding	END BINDING PROTEIN 1C (EB1C)	MICROTUBULE END BINDING PROTEIN 1 (ATEB1C);ATEB1-HOMOLOG1 (ATEB1H1);END BINDING PROTEIN 1C (EB1C)
AT1G68290	AT1G68290.1	Encodes an endonuclease ENDO2. ENDO2 purified from transgenic Arabidopsis digests RNA, ssDNA, and dsDNA, with a substrate preference for ssDNA and RNA. ENDO2 produced and purified from Nicotiana benthamiana expression showed no demonstrable endonuclease activity, either towards single stranded DNA or mismatches, in vitro.	protein_coding	ENDONUCLEASE 2 (ENDO2)	ENDONUCLEASE 2 (ENDO2)
AT2G01850	AT2G01850.1	EXGT-A3 has homology to xyloglucan endotransglucosylases/hydrolases (XTHs). Mutants in this gene show a lesion mimic phenotype associated with leaf maturation and a reduction in the number of tertiary veins. Individual tracheary elements in the mutants are shorter, but phloem transport activity is not severely affected. EXGT-A3 plays a role in xyloglucan degradation in the differentiating trachea…	protein_coding	ENDOXYLOGLUCAN TRANSFERASE A3 (EXGT-A3)	ENDOXYLOGLUCAN TRANSFERASE A3 (EXGT-A3); (ATXTH27);XYLOGLUCAN ENDOTRANSGLUCOSYLASE/HYDROLASE 27 (XTH27)
AT1G13950	AT1G13950.1	Encodes eukaryotic translation initiation factor 5A (EIF-5A).In mammalian cells it functions as a shuttle protein that translocates mRNA from the nucleus to cytoplasmic ribosomes. Overexpression results in an increase in both primary and secondary xylem formation. In RNAi suppressed lines, xylem formation is reduced.	protein_coding	EUKARYOTIC ELONGATION FACTOR 5A-1 (ELF5A-1)	(EIF-5A);EUKARYOTIC ELONGATION FACTOR 5A (EIF5A);EUKARYOTIC ELONGATION FACTOR 5A-1 (ATELF5A-1);EUKARYOTIC ELONGATION FACTOR 5A-1 (ELF5A-1)
AT5G47880	AT5G47880.1	Encodes a eukaryotic release factor 1 homolog. Cosuppression of the gene's expression results affects cell elongation of the inflorescence stem, specifically the internodes, and radial cell division. Expression of the protein is primarily observed in the vascular system and in actively growing and elongating zones.	protein_coding	EUKARYOTIC RELEASE FACTOR 1-1 (ERF1-1)	EUKARYOTIC RELEASE FACTOR 1-1 (ERF1-1)
AT5G13150	AT5G13150.1	A member of EXO70 gene family, putative exocyst subunits, conserved in land plants. Arabidopsis thaliana contains 23 putative EXO70 genes, which can be classified into eight clusters on the phylogenetic tree.	protein_coding	EXOCYST SUBUNIT EXO70 FAMILY PROTEIN C1 (EXO70C1)	EXOCYST SUBUNIT EXO70 FAMILY PROTEIN C1 (EXO70C1);EXOCYST SUBUNIT EXO70 FAMILY PROTEIN C1 (ATEXO70C1)
AT5G13990	AT5G13990.1	A member of EXO70 gene family, putative exocyst subunits, conserved in land plants. Arabidopsis thaliana contains 23 putative EXO70 genes, which can be classified into eight clusters on the phylogenetic tree.	protein_coding	EXOCYST SUBUNIT EXO70 FAMILY PROTEIN C2 (EXO70C2)	EXOCYST SUBUNIT EXO70 FAMILY PROTEIN C2 (ATEXO70C2);EXOCYST SUBUNIT EXO70 FAMILY PROTEIN C2 (EXO70C2)
AT3G09530	AT3G09530.1	A member of EXO70 gene family, putative exocyst subunits, conserved in land plants. Arabidopsis thaliana contains 23 putative EXO70 genes, which can be classified into eight clusters on the phylogenetic tree.	protein_coding	EXOCYST SUBUNIT EXO70 FAMILY PROTEIN H3 (EXO70H3)	EXOCYST SUBUNIT EXO70 FAMILY PROTEIN H3 (ATEXO70H3);EXOCYST SUBUNIT EXO70 FAMILY PROTEIN H3 (EXO70H3)
AT4G08950	AT4G08950.1	EXORDIUM (EXO); FUNCTIONS IN: molecular_function unknown; INVOLVED IN: response to brassinosteroid stimulus; LOCATED IN: cell wall, plant-type cell wall; EXPRESSED IN: 21 plant structures; EXPRESSED DURING: 13 growth stages; CONTAINS InterPro DOMAIN/s: Phosphate-induced protein 1 (InterPro:IPR006766); BEST Arabidopsis thaliana protein match is: Phosphate-responsive 1 family protein (TAIR:AT1G3514…	protein_coding	EXORDIUM (EXO)	EXORDIUM (EXO)
AT5G64260	AT5G64260.1	EXORDIUM like 2 (EXL2); FUNCTIONS IN: molecular_function unknown; INVOLVED IN: biological_process unknown; LOCATED IN: cell wall, plant-type cell wall; EXPRESSED IN: 23 plant structures; EXPRESSED DURING: 13 growth stages; CONTAINS InterPro DOMAIN/s: Phosphate-induced protein 1 (InterPro:IPR006766); BEST Arabidopsis thaliana protein match is: EXORDIUM like 4 (TAIR:AT5G09440.1); Has 1807 Blast hit…	protein_coding	EXORDIUM LIKE 2 (EXL2)	EXORDIUM LIKE 2 (EXL2)
AT3G02970	AT3G02970.1	EXORDIUM like 6 (EXL6); FUNCTIONS IN: molecular_function unknown; INVOLVED IN: biological_process unknown; LOCATED IN: endomembrane system; EXPRESSED IN: 12 plant structures; EXPRESSED DURING: 6 growth stages; CONTAINS InterPro DOMAIN/s: Phosphate-induced protein 1 (InterPro:IPR006766); BEST Arabidopsis thaliana protein match is: Phosphate-responsive 1 family protein (TAIR:AT1G35140.1); Has 398 B…	protein_coding	EXORDIUM LIKE 6 (EXL6)	EXORDIUM LIKE 6 (EXL6)
AT1G69530	AT1G69530.3	Member of Alpha-Expansin Gene Family. Naming convention from the Expansin Working Group (Kende et al, Plant Mol Bio). Involved in the formation of nematode-induced syncytia in roots of Arabidopsis thaliana.	protein_coding	EXPANSIN A1 (EXPA1)	EXPANSIN A1 (ATEXPA1);EXPANSIN 1 (EXP1);EXPANSIN A1 (EXPA1); (ATEXP1); (ATHEXP ALPHA 1.2); (AT-EXP1)
AT4G38210	AT4G38210.1	expansin -like protein. Naming convention from the Expansin Working Group (Kende et al, 2004. Plant Mol Bio). Involved in the formation of nematode-induced syncytia in roots of Arabidopsis thaliana.	protein_coding	EXPANSIN A20 (EXPA20)	EXPANSIN A20 (ATEXPA20);EXPANSIN 20 (EXP20);EXPANSIN A20 (EXPA20); (ATHEXP ALPHA 1.23); (ATEXP20)
AT5G39310	AT5G39310.1	member of Alpha-Expansin Gene Family. Naming convention from the Expansin Working Group (Kende et al, 2004. Plant Mol Bio)	protein_coding	EXPANSIN A24 (EXPA24)	(ATEXP24); (ATHEXP ALPHA 1.19);EXPANSIN A24 (EXPA24);EXPANSIN A24 (ATEXPA24);EXPANSIN 24 (EXP24)
AT3G60570	AT3G60570.1	member of BETA-EXPANSINS. Naming convention from the Expansin Working Group (Kende et al, 2004. Plant Mol Bio)	protein_coding	EXPANSIN B5 (EXPB5)	EXPANSIN B5 (ATEXPB5); (ATHEXP BETA 1.3);EXPANSIN B5 (EXPB5)
AT1G21310	AT1G21310.1	Encodes extensin 3.	protein_coding	EXTENSIN 3 (EXT3)	EXTENSIN 3 (ATEXT3);EXTENSIN 3 (EXT3);ROOT-SHOOT-HYPOCOTYL DEFECTIVE (RSH)
AT3G12660	AT3G12660.1	fasciclin-like arabinogalactan-protein, family (FLA14)	protein_coding	FASCICLIN-LIKE ARABINOGALACTAN PROTEIN 14 PRECURSOR (FLA14)	FASCICLIN-LIKE ARABINOGALACTAN PROTEIN 14 PRECURSOR (FLA14)
AT2G24450	AT2G24450.1	FASCICLIN-like arabinogalactan protein 3 precursor (FLA3); FUNCTIONS IN: molecular_function unknown; INVOLVED IN: N-terminal protein myristoylation; LOCATED IN: anchored to membrane; EXPRESSED IN: 9 plant structures; EXPRESSED DURING: L mature pollen stage, M germinated pollen stage, 4 anthesis, C globular stage, petal differentiation and expansion stage; CONTAINS InterPro DOMAIN/s: FAS1 domain (…	protein_coding	FASCICLIN-LIKE ARABINOGALACTAN PROTEIN 3 PRECURSOR (FLA3)	FASCICLIN-LIKE ARABINOGALACTAN PROTEIN 3 PRECURSOR (FLA3)
AT4G27030	AT4G27030.1	Encodes an unusual palmitate desaturase that is highly substrate specific. It introduces a delta-3 trans double bond at palmitate at the sn-2 position of phosphatidylglycerol.	protein_coding	FATTY ACID DESATURASE A (FADA)	FATTY ACID DESATURASE 4 (FAD4); (FAD4);FATTY ACID DESATURASE A (FADA)
AT5G22420	AT5G22420.1	fatty acid reductase 7 (FAR7); FUNCTIONS IN: oxidoreductase activity, acting on the CH-CH group of donors, binding, catalytic activity; INVOLVED IN: microsporogenesis, metabolic process; LOCATED IN: cellular_component unknown; EXPRESSED IN: petal, embryo, sepal, flower, stamen; EXPRESSED DURING: 4 anthesis, C globular stage, petal differentiation and expansion stage; CONTAINS InterPro DOMAIN/s: M…	protein_coding	FATTY ACID REDUCTASE 7 (FAR7)	FATTY ACID REDUCTASE 7 (FAR7)
AT1G53520	AT1G53520.1	Encodes a plastid stroma localized fatty acid binding protein involved in fatty acid metabolism.	protein_coding	FATTY-ACID-BINDING PROTEIN 3 (FAP3)	(ATFAP3);FATTY-ACID-BINDING PROTEIN 3 (FAP3)
AT1G10960	AT1G10960.1	ferredoxin 1 (FD1); FUNCTIONS IN: electron carrier activity, iron-sulfur cluster binding, 2 iron, 2 sulfur cluster binding; INVOLVED IN: response to karrikin; LOCATED IN: chloroplast stroma, chloroplast; EXPRESSED IN: 22 plant structures; EXPRESSED DURING: 13 growth stages; CONTAINS InterPro DOMAIN/s: 2Fe-2S ferredoxin, iron-sulphur binding site (InterPro:IPR006058), Ferredoxin (InterPro:IPR00104…	protein_coding	FERREDOXIN 1 (FD1)	FERREDOXIN 1 (FD1);FERREDOXIN 1 (ATFD1)
AT3G08040	AT3G08040.1	Encodes a member of the MATE (multidrug and toxin efflux family), expressed in roots but not shoots. Mutants accumulate excess iron, manganese and zinc, and express root Fe(III) chelatase activity even under iron sufficiency conditions. FRD3 is likely to function in root xylem loading of an iron chelator or other factor necessary for efficient iron uptake out of the xylem or apoplastic space and …	protein_coding	FERRIC REDUCTASE DEFECTIVE 3 (FRD3)	FERRIC REDUCTASE DEFECTIVE 3 (FRD3); (ATFRD3);MANGANESE ACCUMULATOR 1 (MAN1)
AT5G49730	AT5G49730.1	Encodes a plasma membrane-located ferric chelate reductase. Its mRNA is expressed in green aerial tissues (shoot, flower and cotyledon) in a light- and cell differentiation-specific manner.	protein_coding	FERRIC REDUCTION OXIDASE 6 (FRO6)	FERRIC REDUCTION OXIDASE 6 (ATFRO6);FERRIC REDUCTION OXIDASE 6 (FRO6); (FRO6)
AT4G04020	AT4G04020.1	Fibrillin precursor protein. The fibrillin preprotein, but not the mature protein interacts with ABI2. Regulated by abscisic acid response regulators. Involved in abscisic acid-mediated photoprotection.	protein_coding	FIBRILLIN (FIB)	FIBRILLIN (FIB)
AT1G68050	AT1G68050.1	Encodes FKF1, a flavin-binding kelch repeat F box protein, is clock-controlled, regulates transition to flowering. Forms a complex with GI on the CO promoter to regulate CO expression.	protein_coding	FLAVIN-BINDING, KELCH REPEAT, F BOX 1 (FKF1)	FLAVIN-BINDING, KELCH REPEAT, F BOX 1 (FKF1); (ADO3)
AT5G63580	AT5G63580.1	encodes a protein whose sequence is similar to flavonol synthase	protein_coding	FLAVONOL SYNTHASE 2 (FLS2)	FLAVONOL SYNTHASE 2 (FLS2); (ATFLS2)
AT1G43800	AT1G43800.1	Plant stearoyl-acyl-carrier-protein desaturase family protein; FUNCTIONS IN: acyl-[acyl-carrier-protein] desaturase activity, oxidoreductase activity, transition metal ion binding; INVOLVED IN: oxidation reduction, fatty acid metabolic process, fatty acid biosynthetic process; LOCATED IN: membrane; EXPRESSED IN: 9 plant structures; EXPRESSED DURING: 6 growth stages; CONTAINS InterPro DOMAIN/s: Ri…	protein_coding	FLORAL TRANSITION AT THE MERISTEM1 (FTM1)	FLORAL TRANSITION AT THE MERISTEM1 (FTM1)
AT1G65480	AT1G65480.1	FT, together with LFY, promotes flowering and is antagonistic with its homologous gene, TERMINAL FLOWER1 (TFL1). FT is expressed in leaves and is induced by long day treatment. Either the FT mRNA or protein is translocated to the shoot apex where it induces its own expression. Recent data suggests that FT protein acts as a long-range signal. FT is a target of CO and acts upstream of SOC1.	protein_coding	FLOWERING LOCUS T (FT)	FLOWERING LOCUS T (FT)
AT5G24860	AT5G24860.1	encodes a small protein of 12.6 kDa that regulates flowering and is involved in gibberellin signalling pathway. It is expressed in apical meristems immediately after the photoperiodic induction of flowering. Genetic interactions with flowering time and floral organ identity genes suggest that this gene may be involved in modulating the competence to flower. There are two other genes similar to FP…	protein_coding	FLOWERING PROMOTING FACTOR 1 (FPF1)	ARABIDOPSIS FLOWERING PROMOTING FACTOR 1 (ATFPF1);FLOWERING PROMOTING FACTOR 1 (FPF1)
AT1G63930	AT1G63930.1	from the Czech 'roh' meaning 'corner' (ROH1); CONTAINS InterPro DOMAIN/s: Protein BYPASS related (InterPro:IPR008511); BEST Arabidopsis thaliana protein match is: Protein of unknown function (DUF793) (TAIR:AT4G23530.1); Has 150 Blast hits to 147 proteins in 21 species: Archae - 0; Bacteria - 0; Metazoa - 3; Fungi - 1; Plants - 145; Viruses - 0; Other Eukaryotes - 1 (source: NCBI BLink).	protein_coding	FROM THE CZECH 'ROH' MEANING 'CORNER' (ROH1)	FROM THE CZECH 'ROH' MEANING 'CORNER' (ROH1)
AT5G03690	AT5G03690.1	Aldolase superfamily protein; FUNCTIONS IN: fructose-bisphosphate aldolase activity, catalytic activity; INVOLVED IN: pentose-phosphate shunt; EXPRESSED IN: 25 plant structures; EXPRESSED DURING: 16 growth stages; CONTAINS InterPro DOMAIN/s: Aldolase-type TIM barrel (InterPro:IPR013785), Fructose-bisphosphate aldolase, class-I (InterPro:IPR000741); BEST Arabidopsis thaliana protein match is: Aldo…	protein_coding	FRUCTOSE-BISPHOSPHATE ALDOLASE 4 (FBA4)	(ATFBA4);FRUCTOSE-BISPHOSPHATE ALDOLASE 4 (FBA4)
AT1G06430	AT1G06430.1	encodes a FtsH protease that is localized to the chloroplast	protein_coding	FTSH PROTEASE 8 (ftsh8)	(FTSH8);FTSH PROTEASE 8 (ftsh8)
AT2G47180	AT2G47180.1	GolS1 is a galactinol synthase that catalyzes the formation of galactinol from UDP-galactose and myo-inositol. GolS1 transcript levels rise in response to methyl viologen, an oxidative damage-inducing agent. Plants over-expressing GolS1 have increased tolerance to salt, chilling, and high-light stress.	protein_coding	GALACTINOL SYNTHASE 1 (GolS1)	GALACTINOL SYNTHASE 1 (GolS1);GALACTINOL SYNTHASE 1 (AtGolS1)
AT1G09350	AT1G09350.1	Predicted to encode a galactinol synthase	protein_coding	GALACTINOL SYNTHASE 3 (GolS3)	GALACTINOL SYNTHASE 3 (GolS3);GALACTINOL SYNTHASE 3 (AtGolS3)
AT5G15470	AT5G15470.1	Encodes a protein with putative galacturonosyltransferase activity.	protein_coding	GALACTURONOSYLTRANSFERASE 14 (GAUT14)	GALACTURONOSYLTRANSFERASE 14 (GAUT14)
AT3G06260	AT3G06260.1	Encodes a protein with putative galacturonosyltransferase activity.	protein_coding	GALACTURONOSYLTRANSFERASE-LIKE 4 (GATL4)	GALACTINOL SYNTHASE 9 (GolS9);GALACTURONOSYLTRANSFERASE-LIKE 4 (GATL4)
AT3G16870	AT3G16870.1	Encodes a member of the GATA factor family of zinc finger transcription factors.	protein_coding	GATA TRANSCRIPTION FACTOR 17 (GATA17)	GATA TRANSCRIPTION FACTOR 17 (GATA17)
AT2G45050	AT2G45050.1	Encodes a member of the GATA factor family of zinc finger transcription factors. A positive regulator of photomorphogenesis.	protein_coding	GATA TRANSCRIPTION FACTOR 2 (GATA2)	GATA TRANSCRIPTION FACTOR 2 (GATA2)
AT4G32890	AT4G32890.1	Encodes a member of the GATA factor family of zinc finger transcription factors.	protein_coding	GATA TRANSCRIPTION FACTOR 9 (GATA9)	GATA TRANSCRIPTION FACTOR 9 (GATA9)
AT2G46270	AT2G46270.1	encodes a bZIP G-box binding protein whose expression is induced by ABA. It has been shown to bind to Adh that contains the G-box and is induced by cold and water deprivation. GBF3 has been shown to be expressed mostly in the root and dark-grown leaves. GBF3 can act as homodimers and as heterodimers with GFB1, GBF2 and GBF4. In addition, GBF3!?s DNA binding activity is enhanced by GIP1, GPRI1 and…	protein_coding	G-BOX BINDING FACTOR 3 (GBF3)	G-BOX BINDING FACTOR 3 (GBF3)
AT1G53920	AT1G53920.1	Contains lipase signature motif and GDSL domain.	protein_coding	GDSL-MOTIF LIPASE 5 (GLIP5)	GDSL-MOTIF LIPASE 5 (GLIP5)
AT1G26480	AT1G26480.1	14-3-3 protein GF14iota (grf12)	protein_coding	GENERAL REGULATORY FACTOR 12 (GRF12)	(GF14 IOTA);GENERAL REGULATORY FACTOR 12 (GRF12)
AT3G59400	AT3G59400.1	GUN, genomes uncoupled, is necessary for coupling the expression of some nuclear genes to the functional state of the chloroplast. Binds to the magnesium chelatase complex and promotes formation of the substrate,a tetrapyrrole signaling molecule. Porphyrin-binding protein that enhances the activity of Mg-chelatase. Although required for chlorophyll accumulation under normal growth conditions, GUN…	protein_coding	GENOMES UNCOUPLED 4 (GUN4)	GENOMES UNCOUPLED 4 (GUN4)
AT2G23800	AT2G23800.1	encodes an endoplasmic reticulum-targeted geranylgeranyl pyrophosphate synthase	protein_coding	GERANYLGERANYL PYROPHOSPHATE SYNTHASE 2 (GGPS2)	GERANYLGERANYL PYROPHOSPHATE SYNTHASE 5 (GGPS5);GERANYLGERANYL PYROPHOSPHATE SYNTHASE 2 (GGPS2)
AT5G20630	AT5G20630.1	Encodes a germin-like protein. Its transcripts are more abundant in RNA from leaves collected in the evening, suggesting some kind of circadian regulation.	protein_coding	GERMIN 3 (GER3)	ARABIDOPSIS THALIANA GERMIN 3 (ATGER3);GERMIN-LIKE PROTEIN 3 (GLP3); (GLP3A); (GLP3B);GERMIN 3 (GER3)
AT3G05930	AT3G05930.1	germin-like protein (GLP8)	protein_coding	GERMIN-LIKE PROTEIN 8 (GLP8)	GERMIN-LIKE PROTEIN 8 (GLP8)
AT5G51810	AT5G51810.1	Encodes gibberellin 20-oxidase. Involved in gibberellin biosynthesis. Up-regulated by far red light in elongating petioles. Not regulated by a circadian clock.	protein_coding	GIBBERELLIN 20 OXIDASE 2 (GA20OX2)	GIBBERELLIN 20 OXIDASE 2 (GA20OX2); (ATGA20OX2); (AT2353)
AT1G30040	AT1G30040.1	Encodes a gibberellin 2-oxidase that acts on C-19 gibberellins. AtGA2OX2 expression is responsive to cytokinin and KNOX activities.	protein_coding	GIBBERELLIN 2-OXIDASE (GA2OX2)	GIBBERELLIN 2-OXIDASE (ATGA2OX2);GIBBERELLIN 2-OXIDASE (GA2OX2);GIBBERELLIN 2-OXIDASE 2 (GA2OX2)
AT1G22770	AT1G22770.1	Together with CONSTANTS (CO) and FLOWERING LOCUS T (FT), GIGANTEA promotes flowering under long days in a circadian clock-controlled flowering pathway. GI acts earlier than CO and FT in the pathway by increasing CO and FT mRNA abundance. Located in the nucleus. Regulates several developmental processes, including photoperiod-mediated flowering, phytochrome B signaling, circadian clock, carbohydra…	protein_coding	GIGANTEA (GI)	(FB);GIGANTEA (GI)
AT5G04140	AT5G04140.2	Encodes a gene whose sequence is similar to ferredoxin dependent glutamate synthase (Fd-GOGAT). Expression in leaves is induced by light and sucrose. Proposed to be involved in photorespiration and nitrogen assimilation.	protein_coding	GLUTAMATE SYNTHASE 1 (GLU1)	GLUTAMATE SYNTHASE 1 (GLU1);FERREDOXIN-DEPENDENT GLUTAMATE SYNTHASE (FD-GOGAT); (GLUS);FERREDOXIN-DEPENDENT GLUTAMATE SYNTHASE 1 (GLS1)
AT3G47340	AT3G47340.1	encodes a glutamine-dependent asparagine synthetase, the predicted ASN1 peptide contains a purF-type glutamine-binding domain, and is expressed predominantly in shoot tissues, where light has a negative effect on its mRNA accumulation. Expression is induced within 3 hours of dark treatment, in senescing leaves and treatment with exogenous photosynthesis inhibitor. Induction of gene expression was…	protein_coding	GLUTAMINE-DEPENDENT ASPARAGINE SYNTHASE 1 (ASN1)	GLUTAMINE-DEPENDENT ASPARAGINE SYNTHASE 1 (ASN1);ARABIDOPSIS THALIANA GLUTAMINE-DEPENDENT ASPARAGINE SYNTHASE 1 (AT-ASN1);DARK INDUCIBLE 6 (DIN6)
AT2G48150	AT2G48150.1	Encodes glutathione peroxidase.	protein_coding	GLUTATHIONE PEROXIDASE 4 (GPX4)	GLUTATHIONE PEROXIDASE 4 (GPX4);GLUTATHIONE PEROXIDASE 4 (ATGPX4)
AT4G31870	AT4G31870.1	Encodes glutathione peroxidase.	protein_coding	GLUTATHIONE PEROXIDASE 7 (GPX7)	GLUTATHIONE PEROXIDASE 7 (ATGPX7);GLUTATHIONE PEROXIDASE 7 (GPX7)
AT1G02930	AT1G02930.1	Encodes glutathione transferase belonging to the phi class of GSTs. Naming convention according to Wagner et al. (2002).	protein_coding	GLUTATHIONE S-TRANSFERASE 6 (GSTF6)	ARABIDOPSIS THALIANA GLUATIONE S-TRANSFERASE F3 (ATGSTF3);ARABIDOPSIS GLUTATHIONE S-TRANSFERASE 1 (ATGST1);GLUTATHIONE S-TRANSFERASE 6 (GSTF6);EARLY RESPONSIVE TO DEHYDRATION 11 (ERD11);GLUTATHIONE S-TRANSFERASE 1 (GST1);GLUTATHIONE S-TRANSFERASE (ATGSTF6)
AT2G29450	AT2G29450.1	Encodes a member of the TAU glutathione S-transferase gene family. Gene expression is induced by exposure to auxin, pathogen and herbicides. Naming convention according to Wagner et al. (2002)	protein_coding	GLUTATHIONE S-TRANSFERASE TAU 5 (GSTU5)	GLUTATHIONE S-TRANSFERASE TAU 5 (GSTU5); (AT103-1A);ARABIDOPSIS THALIANA GLUTATHIONE S-TRANSFERASE TAU 1 (ATGSTU1);GLUTATHIONE S-TRANSFERASE TAU 5 (ATGSTU5)
AT1G17170	AT1G17170.1	Encodes glutathione transferase belonging to the tau class of GSTs. Naming convention according to Wagner et al. (2002).	protein_coding	GLUTATHIONE S-TRANSFERASE TAU 24 (GSTU24)	GLUTATHIONE S-TRANSFERASE TAU 24 (ATGSTU24);GLUTATHIONE S-TRANSFERASE TAU 24 (GSTU24);ARABIDOPSIS THALIANA GLUTATHIONE S-TRANSFERASE (CLASS TAU) 24 (GST)
AT1G17180	AT1G17180.1	Encodes glutathione transferase belonging to the tau class of GSTs. Naming convention according to Wagner et al. (2002).	protein_coding	GLUTATHIONE S-TRANSFERASE TAU 25 (GSTU25)	GLUTATHIONE S-TRANSFERASE TAU 25 (GSTU25);GLUTATHIONE S-TRANSFERASE TAU 25 (ATGSTU25)
AT3G24170	AT3G24170.1	Encodes a cytosolic glutathione reductase.	protein_coding	GLUTATHIONE-DISULFIDE REDUCTASE (GR1)	GLUTATHIONE-DISULFIDE REDUCTASE (GR1);GLUTATHIONE-DISULFIDE REDUCTASE (ATGR1)
AT3G11430	AT3G11430.1	Encodes a protein with glycerol-3-phosphate acyltransferase activity, involved in the biosynthesis of suberin polyester.	protein_coding	GLYCEROL-3-PHOSPHATE ACYLTRANSFERASE 5 (GPAT5)	GLYCEROL-3-PHOSPHATE ACYLTRANSFERASE 5 (ATGPAT5);GLYCEROL-3-PHOSPHATE ACYLTRANSFERASE 5 (GPAT5)
AT2G38110	AT2G38110.1	Encodes a protein with glycerol-3-phosphate acyltransferase activity.	protein_coding	GLYCEROL-3-PHOSPHATE ACYLTRANSFERASE 6 (GPAT6)	GLYCEROL-3-PHOSPHATE ACYLTRANSFERASE 6 (ATGPAT6);GLYCEROL-3-PHOSPHATE ACYLTRANSFERASE 6 (GPAT6)
AT3G47420	AT3G47420.1	Encodes a Pi starvation-responsive protein AtPS3. A member of the phosphate starvation-induced glycerol-3-phosphate permease gene family: AT3G47420(G3Pp1), AT4G25220(G3Pp2), AT1G30560(G3Pp3), AT4G17550(G3Pp4) and AT2G13100(G3Pp5).	protein_coding	GLYCEROL-3-PHOSPHATE PERMEASE 1 (G3Pp1)	PHOSPHATE STARVATION-INDUCED GENE 3 (ATPS3);GLYCEROL-3-PHOSPHATE PERMEASE 1 (G3Pp1);GLYCEROL-3-PHOSPHATE PERMEASE 1 (AtG3Pp1);PHOSPHATE STARVATION-INDUCED GENE 3 (PS3)
AT5G08030	AT5G08030.1	Encodes a member of the glycerophosphodiester phosphodiesterase (GDPD) family.	protein_coding	GLYCEROPHOSPHODIESTER PHOSPHODIESTERASE 6 (GDPD6)	(AtGDPD6);GLYCEROPHOSPHODIESTER PHOSPHODIESTERASE 6 (GDPD6)
AT4G38680	AT4G38680.1	Encodes a glycine-rich protein that binds nucleic acids and promotes DNA melting. Its transcript and protein levels are up-regulated in response to cold treatment with protein levels peaking earlier in shoots (~10-14 days) than in roots (~21 days). It is normally expressed in meristematic regions and developing tissues where cell division occurs. RNAi and antisense lines with lower levels of CSP2…	protein_coding	GLYCINE RICH PROTEIN 2 (GRP2)	ARABIDOPSIS THALIANA COLD SHOCK PROTEIN 2 (ATCSP2);COLD SHOCK PROTEIN 2 (CSP2);COLD SHOCK DOMAIN PROTEIN 2 (CSDP2);GLYCINE RICH PROTEIN 2 (GRP2)
AT2G32690	AT2G32690.1	Glycine-rich protein similar in structure to GRP5. The expression of GRP23 is induced by HPA (cutin monomer, salicylic acid, and abscisic acid.	protein_coding	GLYCINE-RICH PROTEIN 23 (GRP23)	GLYCINE-RICH PROTEIN 23 (GRP23);GLYCINE-RICH PROTEIN 23 (ATGRP23)
AT2G21060	AT2G21060.1	Glycine-rich protein (AtGRP2b). Also named as CSP4 (cold shock domain protein 4) containing a well conserved cold shock domain (CSD) and glycine-rich motifs interspersed by two retroviral-like CCHC zinc fingers. AtCSP4 is expressed in all tissues but accumulates in reproductive tissues and those undergoing cell divisions. Overexpression of AtCSP4 reduces silique length and induces embryo lethalit…	protein_coding	GLYCINE-RICH PROTEIN 2B (GRP2B)	COLD SHOCK DOMAIN PROTEIN 4 (ATCSP4);GLYCINE-RICH PROTEIN 2B (GRP2B);GLYCINE-RICH PROTEIN 2B (ATGRP2B)
AT2G21660	AT2G21660.1	Encodes a small glycine-rich RNA binding protein that is part of a negative-feedback loop through which AtGRP7 regulates the circadian oscillations of its own transcript. Gene expression is induced by cold. GRP7 appears to promote stomatal opening and reduce tolerance under salt and dehydration stress conditions, but, promotes stomatal closing and thereby increases stress tolerance under conditio…	protein_coding	GLYCINE-RICH RNA-BINDING PROTEIN 7 (GRP7)	GLYCINE RICH PROTEIN 7 (ATGRP7);"COLD, CIRCADIAN RHYTHM, AND RNA BINDING 2" (CCR2);GLYCINE-RICH RNA-BINDING PROTEIN 7 (GRP7);GLYCINE-RICH RNA-BINDING PROTEIN 7 (GR-RBP7)
AT3G43860	AT3G43860.1	glycosyl hydrolase 9A4 (GH9A4); FUNCTIONS IN: hydrolase activity, hydrolyzing O-glycosyl compounds, catalytic activity; INVOLVED IN: carbohydrate metabolic process; LOCATED IN: endomembrane system; EXPRESSED IN: 9 plant structures; EXPRESSED DURING: L mature pollen stage, M germinated pollen stage, 4 anthesis, C globular stage, petal differentiation and expansion stage; CONTAINS InterPro DOMAIN/s…	protein_coding	GLYCOSYL HYDROLASE 9A4 (GH9A4)	GLYCOSYL HYDROLASE 9A4 (GH9A4);GLYCOSYL HYDROLASE 9A4 (AtGH9A4)
AT2G44560	AT2G44560.1	glycosyl hydrolase 9B11 (GH9B11); FUNCTIONS IN: hydrolase activity, hydrolyzing O-glycosyl compounds, catalytic activity; INVOLVED IN: carbohydrate metabolic process; LOCATED IN: endomembrane system; EXPRESSED IN: 8 plant structures; EXPRESSED DURING: L mature pollen stage, M germinated pollen stage, 4 anthesis, C globular stage, petal differentiation and expansion stage; CONTAINS InterPro DOMAIN…	protein_coding	GLYCOSYL HYDROLASE 9B11 (GH9B11)	GLYCOSYL HYDROLASE 9B11 (GH9B11);GLYCOSYL HYDROLASE 9B11 (AtGH9B11)
AT1G19940	AT1G19940.1	glycosyl hydrolase 9B5 (GH9B5); FUNCTIONS IN: hydrolase activity, hydrolyzing O-glycosyl compounds, catalytic activity; INVOLVED IN: carbohydrate metabolic process; LOCATED IN: endomembrane system; EXPRESSED IN: 18 plant structures; EXPRESSED DURING: 11 growth stages; CONTAINS InterPro DOMAIN/s: Six-hairpin glycosidase (InterPro:IPR012341), Glycoside hydrolase, family 9, active site (InterPro:IPR…	protein_coding	GLYCOSYL HYDROLASE 9B5 (GH9B5)	GLYCOSYL HYDROLASE 9B5 (GH9B5);GLYCOSYL HYDROLASE 9B5 (AtGH9B5)
AT2G32990	AT2G32990.1	glycosyl hydrolase 9B8 (GH9B8); FUNCTIONS IN: hydrolase activity, hydrolyzing O-glycosyl compounds, catalytic activity; INVOLVED IN: carbohydrate metabolic process; LOCATED IN: endomembrane system; EXPRESSED IN: 17 plant structures; EXPRESSED DURING: 11 growth stages; CONTAINS InterPro DOMAIN/s: Six-hairpin glycosidase (InterPro:IPR012341), Glycoside hydrolase, family 9, active site (InterPro:IPR…	protein_coding	GLYCOSYL HYDROLASE 9B8 (GH9B8)	GLYCOSYL HYDROLASE 9B8 (GH9B8);GLYCOSYL HYDROLASE 9B8 (AtGH9B8)
AT1G67290	AT1G67290.1	glyoxal oxidase-related protein; FUNCTIONS IN: molecular_function unknown; INVOLVED IN: biological_process unknown; LOCATED IN: endomembrane system; EXPRESSED IN: 10 plant structures; EXPRESSED DURING: L mature pollen stage, M germinated pollen stage, 4 anthesis, C globular stage, petal differentiation and expansion stage; CONTAINS InterPro DOMAIN/s: Galactose oxidase/kelch, beta-propeller (Inter…	protein_coding	GLYOXAL OXIDASE 1 (GLOX1)	GLYOXAL OXIDASE 1 (GLOX1)
AT5G19610	AT5G19610.1	GNOM-like 2 (GNL2); FUNCTIONS IN: ARF guanyl-nucleotide exchange factor activity; INVOLVED IN: pollen germination; LOCATED IN: intracellular; EXPRESSED IN: petal, leaf whorl, male gametophyte, flower, pollen tube; EXPRESSED DURING: L mature pollen stage, M germinated pollen stage, 4 anthesis, petal differentiation and expansion stage; CONTAINS InterPro DOMAIN/s: SEC7-like (InterPro:IPR000904); BE…	protein_coding	GNOM-LIKE 2 (GNL2)	GNOM-LIKE 2 (GNL2)
AT4G37740	AT4G37740.1	Growth regulating factor encoding transcription activator. One of the nine members of a GRF gene family, containing nuclear targeting domain. Mutants result in smaller leaves indicating the role of the gene in leaf development. Expressed in root, shoot and flower	protein_coding	GROWTH-REGULATING FACTOR 2 (GRF2)	GROWTH-REGULATING FACTOR 2 (GRF2);GROWTH-REGULATING FACTOR 2 (AtGRF2)
AT5G57350	AT5G57350.1	member of Plasma membrane H+-ATPase family	protein_coding	H(+)-ATPASE 3 (HA3)	H(+)-ATPASE 3 (AHA3);H(+)-ATPASE 3 (HA3);ARABIDOPSIS THALIANA ARABIDOPSIS H(+)-ATPASE (ATAHA3)
AT1G80660	AT1G80660.1	H(+)-ATPase 9 (HA9); FUNCTIONS IN: hydrogen-exporting ATPase activity, phosphorylative mechanism; INVOLVED IN: proton transport; LOCATED IN: plasma membrane; EXPRESSED IN: 12 plant structures; EXPRESSED DURING: L mature pollen stage, M germinated pollen stage, 4 anthesis, petal differentiation and expansion stage; CONTAINS InterPro DOMAIN/s: ATPase, P-type, ATPase-associated domain (InterPro:IPR0…	protein_coding	H(+)-ATPASE 9 (HA9)	H(+)-ATPASE 9 (HA9);H(+)-ATPASE 9 (AHA9)
AT3G10520	AT3G10520.1	Encodes a class 2 non-symbiotic hemoglobin. Over-expression of AHb2 in seeds led to a 40% increase in the total fatty acid content of developing and mature seeds in three subsequent generations. This was mainly due to an increase in the poly-unsaturated C18:2 (omega-6) linoleic and C18:3 (omega-3) alpha-linolenic acids.	protein_coding	HAEMOGLOBIN 2 (HB2)	HAEMOGLOBIN 2 (AHB2);HEMOGLOBIN 2 (GLB2);HAEMOGLOBIN 2 (HB2);NON-SYMBIOTIC HAEMOGLOBIN 2 (NSHB2);ARABIDOPSIS HEMOGLOBIN 2 (ATGLB2); (ARATH GLB2)
AT3G02990	AT3G02990.1	member of Heat Stress Transcription Factor (Hsf) family	protein_coding	HEAT SHOCK TRANSCRIPTION FACTOR A1E (HSFA1E)	HEAT SHOCK TRANSCRIPTION FACTOR A1E (ATHSFA1E);HEAT SHOCK TRANSCRIPTION FACTOR A1E (HSFA1E)
AT2G26150	AT2G26150.1	member of Heat Stress Transcription Factor (Hsf) family. Involved in response to misfolded protein accumulation in the cytosol. Regulated by alternative splicing and non-sense-mediated decay.	protein_coding	HEAT SHOCK TRANSCRIPTION FACTOR A2 (HSFA2)	HEAT SHOCK TRANSCRIPTION FACTOR A2 (ATHSFA2);HEAT SHOCK TRANSCRIPTION FACTOR A2 (HSFA2)
AT5G03720	AT5G03720.1	Member of Heat Stress Transcription Factor (Hsf) family. Expression is regulated by DREB2A and in turn HSFA3 regulates the expression of hsps Hsp18.1-CI and Hsp26.5-MII35S. Involved in establishing thermotolerence.	protein_coding	HEAT SHOCK TRANSCRIPTION FACTOR A3 (HSFA3)	HEAT SHOCK TRANSCRIPTION FACTOR A3 (HSFA3);ARABIDOPSIS THALIANA HEAT SHOCK TRANSCRIPTION FACTOR A3 (AT-HSFA3)
AT4G35060	AT4G35060.1	Heavy metal transport/detoxification superfamily protein ; FUNCTIONS IN: metal ion binding; INVOLVED IN: metal ion transport; LOCATED IN: cellular_component unknown; EXPRESSED IN: 14 plant structures; EXPRESSED DURING: LP.06 six leaves visible, LP.04 four leaves visible, 4 anthesis, C globular stage, petal differentiation and expansion stage; CONTAINS InterPro DOMAIN/s: Heavy metal transport/deto…	protein_coding	HEAVY METAL ASSOCIATED ISOPRENYLATED PLANT PROTEIN 25 (HIPP25)	HEAVY METAL ASSOCIATED ISOPRENYLATED PLANT PROTEIN 25 (HIPP25)
AT4G30850	AT4G30850.1	heptahelical transmembrane protein homologous to human adiponectin receptors and progestin receptors	protein_coding	HEPTAHELICAL TRANSMEMBRANE PROTEIN2 (HHP2)	HEPTAHELICAL TRANSMEMBRANE PROTEIN2 (HHP2)
AT4G37840	AT4G37840.1	Encodes a putative hexokinase.	protein_coding	HEXOKINASE-LIKE 3 (HKL3)	HEXOKINASE-LIKE 3 (HKL3)
AT4G10310	AT4G10310.1	encodes a sodium transporter (HKT1) expressed in xylem parenchyma cells. Mutants over-accumulate sodium in shoot tissue and have increased sodium in the xylem sap and reduced sodium in phloem sap and roots.	protein_coding	HIGH-AFFINITY K+ TRANSPORTER 1 (HKT1)	(ATHKT1);HIGH-AFFINITY K+ TRANSPORTER 1 (HKT1)
AT5G65350	AT5G65350.1	histone 3 11 (HTR11); FUNCTIONS IN: DNA binding; INVOLVED IN: nucleosome assembly; LOCATED IN: nucleosome; EXPRESSED IN: 8 plant structures; EXPRESSED DURING: 6 growth stages; CONTAINS InterPro DOMAIN/s: Histone H3 (InterPro:IPR000164), Histone-fold (InterPro:IPR009072), Histone core (InterPro:IPR007125); BEST Arabidopsis thaliana protein match is: Histone superfamily protein (TAIR:AT5G10400.1); …	protein_coding	HISTONE 3 11 (HTR11)	HISTONE 3 11 (HTR11)
AT2G38810	AT2G38810.1	Encodes HTA8, a histone H2A protein.	protein_coding	HISTONE H2A 8 (HTA8)	HISTONE H2A 8 (HTA8)
AT2G18550	AT2G18550.1	Encodes a homeodomain leucine zipper class I (HD-Zip I) protein.	protein_coding	HOMEOBOX PROTEIN 21 (HB21)	HOMEOBOX-2 (HB-2);HOMEOBOX PROTEIN 21 (HB21);HOMEOBOX PROTEIN 21 (ATHB21)
AT4G36740	AT4G36740.1	Encodes a homeodomain leucine zipper class I (HD-Zip I) protein.	protein_coding	HOMEOBOX PROTEIN 40 (HB40)	(HB-5);HOMEOBOX PROTEIN 40 (HB40);HOMEOBOX PROTEIN 40 (ATHB40)
AT2G44910	AT2G44910.1	Encodes a homeodomain protein whose expression displays a dependence on phyB for both red and far-red light response. Also involved in the shade avoidance syndrome.	protein_coding	HOMEOBOX-LEUCINE ZIPPER PROTEIN 4 (HB4)	HOMEOBOX-LEUCINE ZIPPER PROTEIN 4 (HB4);ARABIDOPSIS THALIANA HOMEOBOX-LEUCINE ZIPPER PROTEIN 4 (ATHB-4);HOMEOBOX-LEUCINE ZIPPER PROTEIN 4 (ATHB4)
AT3G22740	AT3G22740.1	homocysteine S-methyltransferase (HMT3)	protein_coding	HOMOCYSTEINE S-METHYLTRANSFERASE 3 (HMT3)	HOMOCYSTEINE S-METHYLTRANSFERASE 3 (HMT3)
AT1G24520	AT1G24520.1	Male fertility gene acting on tapetum and microspore	protein_coding	HOMOLOG OF BRASSICA CAMPESTRIS POLLEN PROTEIN 1 (BCP1)	HOMOLOG OF BRASSICA CAMPESTRIS POLLEN PROTEIN 1 (BCP1)
AT4G04330	AT4G04330.1	Encodes a chloroplast thylakoid localized RbcX protein that acts as a chaperone in the folding of Rubisco.	protein_coding	HOMOLOGUE OF CYANOBACTERIAL RBCX 1 (RbcX1)	HOMOLOGUE OF CYANOBACTERIAL RBCX 1 (RbcX1); (AtRbcX1)
AT4G12400	AT4G12400.2	Encodes one of the 36 carboxylate clamp (CC)-tetratricopeptide repeat (TPR) proteins (Prasad 2010, Pubmed ID: 20856808) with potential to interact with Hsp90/Hsp70 as co-chaperones.	protein_coding	HOP3 (Hop3)	HOP3 (Hop3)
AT1G70690	AT1G70690.1	Encodes a plasmodesmal protein that may be involved in the intercellular movement of molecules through the plasmodesmata. The protein has two DUF26 domains and a single transmembrane domain.	protein_coding	HOPW1-1-INDUCED GENE1 (HWI1)	HOPW1-1-INDUCED GENE1 (HWI1);PLASMODESMATA-LOCATED PROTEIN 5 (PDLP5)
AT2G36020	AT2G36020.1	HVA22-like protein J (HVA22J); FUNCTIONS IN: molecular_function unknown; INVOLVED IN: biological_process unknown; LOCATED IN: endomembrane system; EXPRESSED IN: 10 plant structures; EXPRESSED DURING: L mature pollen stage, M germinated pollen stage, 4 anthesis, C globular stage, petal differentiation and expansion stage; CONTAINS InterPro DOMAIN/s: TB2/DP1/HVA22 related protein (InterPro:IPR00434…	protein_coding	HVA22-LIKE PROTEIN J (HVA22J)	HVA22-LIKE PROTEIN J (HVA22J)
AT1G68010	AT1G68010.2	Encodes hydroxypyruvate reductase.	protein_coding	HYDROXYPYRUVATE REDUCTASE (HPR)	HYDROXYPYRUVATE REDUCTASE (HPR)
AT3G05720	AT3G05720.1	Putative importin alpha isoform. When overexpressed can rescue the impa-4 decreased transformation susceptibility phenotype.	protein_coding	IMPORTIN ALPHA ISOFORM 7 (IMPA-7)	IMPORTIN ALPHA ISOFORM 7 (IMPA-7)
AT4G02670	AT4G02670.1	indeterminate(ID)-domain 12 (IDD12); FUNCTIONS IN: sequence-specific DNA binding transcription factor activity, zinc ion binding, nucleic acid binding; INVOLVED IN: regulation of transcription; LOCATED IN: intracellular, chloroplast; EXPRESSED IN: shoot apex, embryo, flower, pedicel, seed; EXPRESSED DURING: 4 anthesis, C globular stage, petal differentiation and expansion stage, E expanded cotyle…	protein_coding	INDETERMINATE(ID)-DOMAIN 12 (IDD12)	INDETERMINATE(ID)-DOMAIN 12 (IDD12);INDETERMINATE(ID)-DOMAIN 12 (AtIDD12)
AT3G50700	AT3G50700.1	zinc finger protein, similar to maize Indeterminate1 (ID1)	protein_coding	INDETERMINATE(ID)-DOMAIN 2 (IDD2)	INDETERMINATE(ID)-DOMAIN 2 (AtIDD2);INDETERMINATE(ID)-DOMAIN 2 (IDD2)
AT1G76790	AT1G76790.1	O-methyltransferase family protein; FUNCTIONS IN: methyltransferase activity, O-methyltransferase activity, protein dimerization activity; LOCATED IN: cytosol; EXPRESSED IN: 19 plant structures; EXPRESSED DURING: 13 growth stages; CONTAINS InterPro DOMAIN/s: Winged helix-turn-helix transcription repressor DNA-binding (InterPro:IPR011991), Plant methyltransferase dimerisation (InterPro:IPR012967),…	protein_coding	INDOLE GLUCOSINOLATE O-METHYLTRANSFERASE 5 (IGMT5)	INDOLE GLUCOSINOLATE O-METHYLTRANSFERASE 5 (IGMT5)
AT4G16480	AT4G16480.1	Encodes a high affinity H+:<i>myo</i>-inositol symporter. The only other compound shown to be transported was pinitol, a methylated derivative of <i>myo</i>-inositol.	protein_coding	INOSITOL TRANSPORTER 4 (INT4)	INOSITOL TRANSPORTER 4 (INT4); (ATINT4)
AT2G31830	AT2G31830.2	Encodes a 5-inositol-polyphosphate phosphatase, that, in vitro, shows some activity against Ins(1,4,5)P3 and PI(3,4,5)P3, but even higher activity against PI(4,5)P2	protein_coding	INOSITOL-POLYPHOSPHATE 5-PHOSPHATASE 14 (5PTASE14)	INOSITOL-POLYPHOSPHATE 5-PHOSPHATASE 14 (5PTASE14)
AT3G05820	AT3G05820.1	Encodes a putative plastid-targeted alkaline/neutral invertase.	protein_coding	INVERTASE H (INVH)	INVERTASE H (INVH);ALKALINE/NEUTRAL INVERTASE H (A/N-InvH);ARABIDOPSIS ALKALINE/NEUTRAL INVERTASE H (At-A/N-InvH)
AT2G26410	AT2G26410.1	IQ-domain 4 (Iqd4); CONTAINS InterPro DOMAIN/s: IQ calmodulin-binding region (InterPro:IPR000048); BEST Arabidopsis thaliana protein match is: IQ-domain 2 (TAIR:AT5G03040.3); Has 2355 Blast hits to 2176 proteins in 294 species: Archae - 6; Bacteria - 370; Metazoa - 426; Fungi - 119; Plants - 1088; Viruses - 37; Other Eukaryotes - 309 (source: NCBI BLink).	protein_coding	IQ-DOMAIN 4 (Iqd4)	IQ-DOMAIN 4 (Iqd4)
AT4G19690	AT4G19690.2	The gene encodes Fe2+ transporter protein. It is a member of the Zrt/Irt-like protein (ZIP) family of transporters. AtIRT1 has broad specificity for divalent heavy metals, mediating the transport of zinc, manganese, cobalt and cadmium under Fe-deficient conditions. IRT1 is monoubiquitinated to promote endocytic trafficking.	protein_coding	IRON-REGULATED TRANSPORTER 1 (IRT1)	IRON-REGULATED TRANSPORTER 1 (IRT1)
AT1G19180	AT1G19180.1	JAZ1 is a nuclear-localized protein involved in jasmonate signaling. JAZ1 transcript levels rise in response to a jasmonate stimulus. JAZ1 can interact with the COI1 F-box subunit of an SCF E3 ubiquitin ligase in a yeast-two-hybrid assay only in the presence of jasmonate-isoleucine (JA-ILE) or coronatine. Application of jasmonate methyl ester to Arabidopsis roots reduces the levels of a JAZ1:GUS …	protein_coding	JASMONATE-ZIM-DOMAIN PROTEIN 1 (JAZ1)	(TIFY10A);JASMONATE-ZIM-DOMAIN PROTEIN 1 (JAZ1)
AT1G19640	AT1G19640.1	Encodes a S-adenosyl-L-methionine:jasmonic acid carboxyl methyltransferase that catalyzes the formation of methyljasmonate from jasmonic acid. Its expression is induced in response to wounding or methyljasmonate treatment.	protein_coding	JASMONIC ACID CARBOXYL METHYLTRANSFERASE (JMT)	JASMONIC ACID CARBOXYL METHYLTRANSFERASE (JMT)
AT1G75100	AT1G75100.1	Contains a J-domain at the C-terminus which is similar to the J-domain of auxilin, a clathrin-uncoating factor in cow, yeast and worm. Arabidopsis contains 6 other proteins similar to auxilin. Expressed in leaves and stems, but not in roots. Localized in the cytoplasm. Required for the chloroplast accumulation response, but not for the avoidance response. No molecular function known.	protein_coding	J-DOMAIN PROTEIN REQUIRED FOR CHLOROPLAST ACCUMULATION RESPONSE 1 (JAC1)	J-DOMAIN PROTEIN REQUIRED FOR CHLOROPLAST ACCUMULATION RESPONSE 1 (JAC1)
AT3G20810	AT3G20810.2	JMJD5 encodes a protein which contains a jumonji-C (jmjC) domain. The jumonji-C is frequently found in proteins with histone demethylase activity. jmjd5 mutant plants have a short-period circadian phenotype.	protein_coding	JUMONJI DOMAIN CONTAINING 5 (JMJD5)	JUMONJI C DOMAIN-CONTAINING PROTEIN 30 (JMJ30);JUMONJI DOMAIN CONTAINING 5 (JMJD5)
AT4G32500	AT4G32500.1	Encodes AKT5, a member of the Shaker family potassium ion (K+) channel. This family includes five groups based on phylogenetic analysis (FEBS Letters (2007) 581: 2357): I (inward rectifying channel): AKT1 (AT2G26650), AKT5 (AT4G32500) and SPIK (also known as AKT6, AT2G25600); II (inward rectifying channel): KAT1 (AT5G46240) and KAT2 (AT4G18290); III (weakly inward rectifying channel): AKT2 (AT4G2…	protein_coding	K+ TRANSPORTER 5 (KT5)	K+ TRANSPORTER 5 (AKT5);K+ TRANSPORTER 5 (KT5)
AT1G70300	AT1G70300.1	potassium transporter	protein_coding	K+ UPTAKE PERMEASE 6 (KUP6)	K+ UPTAKE PERMEASE 6 (KUP6)
AT4G19960	AT4G19960.1	Encodes a potassium ion transmembrane transporter. Also mediates cesium uptake when expressed in E. coli.	protein_coding	K+ UPTAKE PERMEASE 9 (KUP9)	K+ UPTAKE PERMEASE 9 (KUP9); (KT9); (HAK9); (ATKUP9)
AT4G05190	AT4G05190.1	ATK5 encodes a kinesin protein involved in microtubule spindle morphogenesis. It acts as a minus-end directed motor as well as a plus-end tracking protein (+TIP). Localizes to mitotic spindle midzones and regions rich in growing plus-ends within phragmoplasts.	protein_coding	KINESIN 5 (ATK5)	KINESIN 5 (ATK5)
AT1G62990	AT1G62990.1	Encodes a homeodomain transcription factor of the Knotted family. May be involved in secondary cell wall biosynthesis. Mutants have moderately irregular xylem development. Expression of this gene is upregulated by SND1 and MYB46.	protein_coding	KNOTTED-LIKE HOMEOBOX OF ARABIDOPSIS THALIANA 7 (KNAT7)	(IXR11);KNOTTED-LIKE HOMEOBOX OF ARABIDOPSIS THALIANA 7 (KNAT7)
AT1G18140	AT1G18140.1	putative laccase, a member of laccase family of genes (with 17 members in Arabidopsis).	protein_coding	LACCASE 1 (LAC1)	(ATLAC1);LACCASE 1 (LAC1)
AT5G03260	AT5G03260.1	putative laccase, a member of laccase family of genes (17 members in Arabidopsis).	protein_coding	LACCASE 11 (LAC11)	LACCASE 11 (LAC11)
AT1G01060	AT1G01060.1	LHY encodes a myb-related putative transcription factor involved in circadian rhythm along with another myb transcription factor CCA1	protein_coding	LATE ELONGATED HYPOCOTYL (LHY)	LATE ELONGATED HYPOCOTYL 1 (LHY1);LATE ELONGATED HYPOCOTYL (LHY)
AT2G35300	AT2G35300.1	Encodes LEA4-2/LEA18, a member of the Late Embryogenesis Abundant (LEA) proteins which typically accumulate in response to low water availability conditions imposed during development or by the environment.	protein_coding	LATE EMBRYOGENESIS ABUNDANT 18 (LEA18)	LATE EMBRYOGENESIS ABUNDANT 18 (LEA18);LATE EMBRYOGENESIS ABUNDANT 4-2 (LEA4-2);LATE EMBRYOGENESIS ABUNDANT 4-2 (AtLEA4-2)
AT1G02820	AT1G02820.1	Late embryogenesis abundant 3 (LEA3) family protein; FUNCTIONS IN: molecular_function unknown; INVOLVED IN: embryo development, response to stress; EXPRESSED IN: 16 plant structures; EXPRESSED DURING: 8 growth stages; CONTAINS InterPro DOMAIN/s: Late embryogenesis abundant protein, group 3 (InterPro:IPR004926); BEST Arabidopsis thaliana protein match is: senescence-associated gene 21 (TAIR:AT4G02…	protein_coding	LATE EMBRYOGENESIS ABUNDANT 3 (LEA3)	(ATLEA3);LATE EMBRYOGENESIS ABUNDANT 3 (LEA3)
AT2G14560	AT2G14560.1	Encodes LURP1, a member of the LURP cluster (late upregulated in response to Hyaloperonospora parasitica) which exhibits a pronounced upregulation after recognition of the pathogenic oomycte H. parasitica. LURP1 is required for full basal defense to H. parasitica and resistance to this pathogen mediated by the R-proteins RPP4 and RPP5.	protein_coding	LATE UPREGULATED IN RESPONSE TO HYALOPERONOSPORA PARASITICA (LURP1)	LATE UPREGULATED IN RESPONSE TO HYALOPERONOSPORA PARASITICA (LURP1)
AT3G08940	AT3G08940.2	Lhcb4.2 protein (Lhcb4.2, protein involved in the light harvesting complex of photosystem II	protein_coding	LIGHT HARVESTING COMPLEX PHOTOSYSTEM II (LHCB4.2)	LIGHT HARVESTING COMPLEX PHOTOSYSTEM II (LHCB4.2)
AT2G42610	AT2G42610.1	LIGHT SENSITIVE HYPOCOTYLS 10 (LSH10); CONTAINS InterPro DOMAIN/s: Protein of unknown function DUF640 (InterPro:IPR006936); BEST Arabidopsis thaliana protein match is: Protein of unknown function (DUF640) (TAIR:AT1G07090.1); Has 309 Blast hits to 309 proteins in 18 species: Archae - 0; Bacteria - 0; Metazoa - 12; Fungi - 0; Plants - 297; Viruses - 0; Other Eukaryotes - 0 (source: NCBI BLink).	protein_coding	LIGHT SENSITIVE HYPOCOTYLS 10 (LSH10)	LIGHT SENSITIVE HYPOCOTYLS 10 (LSH10)
AT5G54270	AT5G54270.1	Lhcb3 protein is a component of the main light harvesting chlorophyll a/b-protein complex of Photosystem II (LHC II).	protein_coding	LIGHT-HARVESTING CHLOROPHYLL B-BINDING PROTEIN 3 (LHCB3)	(LHCB3*1);LIGHT-HARVESTING CHLOROPHYLL B-BINDING PROTEIN 3 (LHCB3)
AT3G47470	AT3G47470.1	Encodes a chlorophyll a/b-binding protein that is more similar to the PSI Cab proteins than the PSII cab proteins. The predicted protein is about 20 amino acids shorter than most known Cab proteins.	protein_coding	LIGHT-HARVESTING CHLOROPHYLL-PROTEIN COMPLEX I SUBUNIT A4 (LHCA4)	LIGHT-HARVESTING CHLOROPHYLL-PROTEIN COMPLEX I SUBUNIT A4 (LHCA4); (CAB4)
AT2G34430	AT2G34430.1	Photosystem II type I chlorophyll a/b-binding protein	protein_coding	LIGHT-HARVESTING CHLOROPHYLL-PROTEIN COMPLEX II SUBUNIT B1 (LHB1B1)	LIGHT-HARVESTING CHLOROPHYLL-PROTEIN COMPLEX II SUBUNIT B1 (LHCB1.4);LIGHT-HARVESTING CHLOROPHYLL-PROTEIN COMPLEX II SUBUNIT B1 (LHB1B1)
AT3G01510	AT3G01510.1	Encodes a putative phosphatase, LSF1, required for normal starch turnover in leaves.	protein_coding	LIKE SEX4 1 (LSF1)	LIKE SEX4 1 (LSF1)
AT3G18220	AT3G18220.1	Phosphatidic acid phosphatase (PAP2) family protein; FUNCTIONS IN: catalytic activity, phosphatidate phosphatase activity; INVOLVED IN: biological_process unknown; LOCATED IN: membrane; EXPRESSED IN: 7 plant structures; EXPRESSED DURING: L mature pollen stage, M germinated pollen stage, 4 anthesis, petal differentiation and expansion stage; CONTAINS InterPro DOMAIN/s: Phosphatidic acid phosphatas…	protein_coding	LIPID PHOSPHATE PHOSPHATASE 4 (LPP4)	LIPID PHOSPHATE PHOSPHATASE 4 (LPP4)
AT1G72520	AT1G72520.1	PLAT/LH2 domain-containing lipoxygenase family protein; FUNCTIONS IN: oxidoreductase activity, acting on single donors with incorporation of molecular oxygen, incorporation of two atoms of oxygen, lipoxygenase activity, iron ion binding, metal ion binding; INVOLVED IN: growth, jasmonic acid biosynthetic process, response to wounding, defense response; LOCATED IN: chloroplast; EXPRESSED IN: 17 pla…	protein_coding	LIPOXYGENASE 4 (LOX4)	ARABIDOPSIS THALIANA LIPOXYGENASE 4 (ATLOX4);LIPOXYGENASE 4 (LOX4)
AT2G45450	AT2G45450.1	ZPR1, a small leucine zipper-containing protein that interacts with REV HD-ZIPIII and is involved in the establishment of leaf polarity.	protein_coding	LITTLE ZIPPER 1 (ZPR1)	LITTLE ZIPPER 1 (ZPR1)
AT2G23660	AT2G23660.1	LOB domain-containing protein 10 (LBD10); CONTAINS InterPro DOMAIN/s: Lateral organ boundaries, LOB (InterPro:IPR004883), Asymmetric leaves, AS2/LOB (InterPro:IPR017414); BEST Arabidopsis thaliana protein match is: ASYMMETRIC LEAVES 2-like 1 (TAIR:AT5G66870.1); Has 1085 Blast hits to 1079 proteins in 38 species: Archae - 0; Bacteria - 8; Metazoa - 18; Fungi - 1; Plants - 1055; Viruses - 0; Other …	protein_coding	LOB DOMAIN-CONTAINING PROTEIN 10 (LBD10)	LOB DOMAIN-CONTAINING PROTEIN 10 (LBD10)
AT2G28305	AT2G28305.1	LONELY GUY 1 (LOG1); CONTAINS InterPro DOMAIN/s: Conserved hypothetical protein CHP00730 (InterPro:IPR005269); BEST Arabidopsis thaliana protein match is: lysine decarboxylase family protein (TAIR:AT2G37210.1); Has 5303 Blast hits to 5301 proteins in 1556 species: Archae - 26; Bacteria - 3660; Metazoa - 10; Fungi - 132; Plants - 396; Viruses - 0; Other Eukaryotes - 1079 (source: NCBI BLink).	protein_coding	LONELY GUY 1 (LOG1)	(ATLOG1);LONELY GUY 1 (LOG1)
AT4G35190	AT4G35190.1	Putative lysine decarboxylase family protein; CONTAINS InterPro DOMAIN/s: Conserved hypothetical protein CHP00730 (InterPro:IPR005269); BEST Arabidopsis thaliana protein match is: lysine decarboxylase family protein (TAIR:AT2G37210.1); Has 30201 Blast hits to 17322 proteins in 780 species: Archae - 12; Bacteria - 1396; Metazoa - 17338; Fungi - 3422; Plants - 5037; Viruses - 0; Other Eukaryotes - …	protein_coding	LONELY GUY 5 (LOG5)	LONELY GUY 5 (LOG5)
AT1G02340	AT1G02340.1	Encodes a light-inducible, nuclear bHLH protein involved in phytochrome signaling. Mutants exhibit a long-hypocotyl phenotype only under far-red light but not under red light and are defective in other phytochrome A-related responses. Mutants also show blue light response defects. HFR1 interacts with COP1, co-localizes to the nuclear specks and is ubiquinated by COP1.	protein_coding	LONG HYPOCOTYL IN FAR-RED (HFR1)	LONG HYPOCOTYL IN FAR-RED (HFR1);REDUCED PHYTOCHROME SIGNALING 1 (REP1); (FBI1);REDUCED SENSITIVITY TO FAR-RED LIGHT 1 (RSF1)
AT2G04350	AT2G04350.1	long-chain acyl-CoA synthetase 8 (LACS8); FUNCTIONS IN: long-chain fatty acid-CoA ligase activity, catalytic activity; INVOLVED IN: fatty acid biosynthetic process, metabolic process; LOCATED IN: endoplasmic reticulum; EXPRESSED IN: 23 plant structures; EXPRESSED DURING: 13 growth stages; CONTAINS InterPro DOMAIN/s: AMP-binding, conserved site (InterPro:IPR020845), AMP-dependent synthetase/ligase…	protein_coding	LONG-CHAIN ACYL-COA SYNTHETASE 8 (LACS8)	LONG-CHAIN ACYL-COA SYNTHETASE 8 (LACS8)
AT4G28280	AT4G28280.2	LORELEI-LIKE-GPI ANCHORED PROTEIN 3 (LLG3); BEST Arabidopsis thaliana protein match is: LORELEI-LIKE-GPI ANCHORED PROTEIN 2 (TAIR:AT2G20700.1).	protein_coding	LORELEI-LIKE-GPI ANCHORED PROTEIN 3 (LLG3)	LORELEI-LIKE-GPI ANCHORED PROTEIN 3 (LLG3)
AT1G23010	AT1G23010.1	Encodes a protein with multicopper oxidase activity. Located in ER. Function together with LPR2 (AT1G71040) and a P5-type ATPase (At5g23630/PDR2) in a common pathway that adjusts root meristem activity to Pi (inorganic phosphate) availability.	protein_coding	LOW PHOSPHATE ROOT1 (LPR1)	LOW PHOSPHATE ROOT1 (LPR1)
AT2G15535	AT2G15535.1	low-molecular-weight cysteine-rich 10 (LCR10); FUNCTIONS IN: molecular_function unknown; INVOLVED IN: biological_process unknown; LOCATED IN: endomembrane system; EXPRESSED IN: petal, leaf whorl, male gametophyte, flower, pollen tube; EXPRESSED DURING: L mature pollen stage, M germinated pollen stage, 4 anthesis, petal differentiation and expansion stage; CONTAINS InterPro DOMAIN/s: S locus-relat…	protein_coding	LOW-MOLECULAR-WEIGHT CYSTEINE-RICH 10 (LCR10)	LOW-MOLECULAR-WEIGHT CYSTEINE-RICH 10 (LCR10)
AT4G11760	AT4G11760.1	Encodes a member of a family of small,secreted, cysteine rich protein with sequence similarity to the PCP (pollen coat protein) gene family.	protein_coding	LOW-MOLECULAR-WEIGHT CYSTEINE-RICH 17 (LCR17)	LOW-MOLECULAR-WEIGHT CYSTEINE-RICH 17 (LCR17)
AT2G28355	AT2G28355.1	low-molecular-weight cysteine-rich 5 (LCR5); FUNCTIONS IN: molecular_function unknown; INVOLVED IN: defense response; LOCATED IN: endomembrane system; EXPRESSED IN: 8 plant structures; EXPRESSED DURING: L mature pollen stage, M germinated pollen stage, 4 anthesis, petal differentiation and expansion stage; CONTAINS InterPro DOMAIN/s: S locus-related glycoprotein 1 binding pollen coat (InterPro:IP…	protein_coding	LOW-MOLECULAR-WEIGHT CYSTEINE-RICH 5 (LCR5)	LOW-MOLECULAR-WEIGHT CYSTEINE-RICH 5 (LCR5)
AT2G02140	AT2G02140.1	Predicted to encode a PR (pathogenesis-related) protein. Belongs to the plant defensin (PDF) family with the following members: At1g75830/PDF1.1, At5g44420/PDF1.2a, At2g26020/PDF1.2b, At5g44430/PDF1.2c, At2g26010/PDF1.3, At1g19610/PDF1.4, At1g55010/PDF1.5, At2g02120/PDF2.1, At2g02100/PDF2.2, At2g02130/PDF2.3, At1g61070/PDF2.4, At5g63660/PDF2.5, At2g02140/PDF2.6, At5g38330/PDF3.1 and At4g30070/PDF…	protein_coding	LOW-MOLECULAR-WEIGHT CYSTEINE-RICH 72 (LCR72)	(PDF2.6);LOW-MOLECULAR-WEIGHT CYSTEINE-RICH 72 (LCR72)
AT1G78970	AT1G78970.2	Lupeol synthase. Converts oxidosqualene to multiple triterpene alcohols and a triterpene diols. This conversion proceeds through the formation of a 17&#946;-dammarenyl cation.	protein_coding	LUPEOL SYNTHASE 1 (LUP1)	ARABIDOPSIS THALIANA LUPEOL SYNTHASE 1 (ATLUP1);LUPEOL SYNTHASE 1 (LUP1)
AT4G35180	AT4G35180.1	LYS/HIS transporter 7 (LHT7); CONTAINS InterPro DOMAIN/s: Amino acid transporter, transmembrane (InterPro:IPR013057); BEST Arabidopsis thaliana protein match is: Transmembrane amino acid transporter family protein (TAIR:AT1G47670.1); Has 1572 Blast hits to 1571 proteins in 189 species: Archae - 0; Bacteria - 36; Metazoa - 144; Fungi - 199; Plants - 1047; Viruses - 0; Other Eukaryotes - 146 (sourc…	protein_coding	LYS/HIS TRANSPORTER 7 (LHT7)	LYS/HIS TRANSPORTER 7 (LHT7)
AT3G01840	AT3G01840.1	Encodes a LysM-containing receptor-like kinase. Induction of chitin-responsive genes by chitin treatment is not blocked in the mutant.	protein_coding	LYSM-CONTAINING RECEPTOR-LIKE KINASE 2 (LYK2)	LYSM-CONTAINING RECEPTOR-LIKE KINASE 2 (LYK2)
AT1G19890	AT1G19890.1	histone 3.3, male-gamete-specific expression. Direct target promoter of the male germline-specific transcription factor DUO1.	protein_coding	MALE-GAMETE-SPECIFIC HISTONE H3 (MGH3)	MALE-GAMETE-SPECIFIC HISTONE H3 (MGH3);MALE-GAMETE-SPECIFIC HISTONE H3 (ATMGH3)
AT1G73670	AT1G73670.1	member of MAP Kinase	protein_coding	MAP KINASE 15 (MPK15)	MAP KINASE 15 (ATMPK15);MAP KINASE 15 (MPK15)
AT2G15890	AT2G15890.1	maternal effect embryo arrest 14 (MEE14); FUNCTIONS IN: molecular_function unknown; INVOLVED IN: defense response to fungus, embryo development ending in seed dormancy; LOCATED IN: chloroplast; EXPRESSED IN: 22 plant structures; EXPRESSED DURING: 13 growth stages; Has 87 Blast hits to 87 proteins in 44 species: Archae - 0; Bacteria - 0; Metazoa - 0; Fungi - 0; Plants - 85; Viruses - 0; Other Euka…	protein_coding	MATERNAL EFFECT EMBRYO ARREST 14 (MEE14)	MATERNAL EFFECT EMBRYO ARREST 14 (MEE14)
AT2G34850	AT2G34850.1	maternal effect embryo arrest 25 (MEE25); FUNCTIONS IN: coenzyme binding, UDP-glucose 4-epimerase activity, catalytic activity; INVOLVED IN: nucleotide-sugar metabolic process, pollen tube development, embryo development ending in seed dormancy; LOCATED IN: cellular_component unknown; EXPRESSED IN: embryo, leaf whorl, flower, seed; EXPRESSED DURING: F mature embryo stage, petal differentiation an…	protein_coding	MATERNAL EFFECT EMBRYO ARREST 25 (MEE25)	MATERNAL EFFECT EMBRYO ARREST 25 (MEE25)
AT2G34870	AT2G34870.1	maternal effect embryo arrest 26 (MEE26); FUNCTIONS IN: molecular_function unknown; INVOLVED IN: embryo development ending in seed dormancy; LOCATED IN: endomembrane system; EXPRESSED IN: 10 plant structures; EXPRESSED DURING: 4 anthesis, C globular stage, petal differentiation and expansion stage; BEST Arabidopsis thaliana protein match is: Glycine-rich protein family (TAIR:AT3G02670.1); Has 235…	protein_coding	MATERNAL EFFECT EMBRYO ARREST 26 (MEE26)	MATERNAL EFFECT EMBRYO ARREST 26 (MEE26)
ATCG00040	ATCG00040.1	Encodes a maturase located in the trnK intron in the chloroplast genome.	protein_coding	MATURASE K (MATK)	MATURASE K (MATK)
AT1G78610	AT1G78610.1	mechanosensitive channel of small conductance-like 6 (MSL6); INVOLVED IN: transmembrane transport; LOCATED IN: plasma membrane, membrane; EXPRESSED IN: 23 plant structures; EXPRESSED DURING: 13 growth stages; CONTAINS InterPro DOMAIN/s: Membrane protein, At2g17000, predicted (InterPro:IPR016688), Mechanosensitive ion channel MscS (InterPro:IPR006685), Like-Sm ribonucleoprotein (LSM)-related domai…	protein_coding	MECHANOSENSITIVE CHANNEL OF SMALL CONDUCTANCE-LIKE 6 (MSL6)	MECHANOSENSITIVE CHANNEL OF SMALL CONDUCTANCE-LIKE 6 (MSL6)
AT2G42890	AT2G42890.1	A member of mei2-like gene family, predominantly plant-based family of genes encoding RNA binding proteins with characteristic presence of a highly conserved RNA binding motif first described in the mei2 gene of the fission yeast S. pombe. In silico analyses reveal nine mei2 -like genes in A. thaliana. They were grouped into four distinct clades, based on overall sequence similarity and subfamily…	protein_coding	MEI2-LIKE 2 (ML2)	MEI2-LIKE 2 (ML2);MEI2-LIKE 2 (AML2)
AT2G29410	AT2G29410.1	member of Zinc transporter (ZAT) family	protein_coding	METAL TOLERANCE PROTEIN B1 (MTPB1)	(ATMTPB1);METAL TOLERANCE PROTEIN B1 (MTPB1)
AT1G07610	AT1G07610.1	one of the five metallothioneins (MTs) genes identified in Arabidopsis. MTs are cysteine-rich proteins required for heavy metal tolerance.	protein_coding	METALLOTHIONEIN 1C (MT1C)	METALLOTHIONEIN 1C (MT1C)
AT1G13270	AT1G13270.1	Encodes a methionine aminopeptidase formerly called MAP1B, renamed to MAP1C.	protein_coding	METHIONINE AMINOPEPTIDASE 1B (MAP1C)	METHIONINE AMINOPEPTIDASE 1B (MAP1C);METHIONINE AMINOPEPTIDASE 1B (MAP1B)
AT4G21850	AT4G21850.1	methionine sulfoxide reductase B9 (MSRB9); FUNCTIONS IN: peptide-methionine-(S)-S-oxide reductase activity; INVOLVED IN: oxidation reduction; LOCATED IN: cytosol; EXPRESSED IN: 18 plant structures; EXPRESSED DURING: 12 growth stages; CONTAINS InterPro DOMAIN/s: Methionine sulphoxide reductase B (InterPro:IPR002579), Mss4-like (InterPro:IPR011057); BEST Arabidopsis thaliana protein match is: methi…	protein_coding	METHIONINE SULFOXIDE REDUCTASE B9 (MSRB9)	METHIONINE SULFOXIDE REDUCTASE B9 (ATMSRB9);METHIONINE SULFOXIDE REDUCTASE B9 (MSRB9)
AT2G23590	AT2G23590.1	Encodes a protein shown to have carboxylesterase activity in vitro. It has similarity to the SABP2 methyl salicylate esterase from tobacco. This protein does not act on methyl IAA, methyl JA, MeSA, MeGA4, or MEGA9 in vitro.	protein_coding	METHYL ESTERASE 8 (MES8)	METHYL ESTERASE 8 (MES8);METHYL ESTERASE 8 (ATMES8)
AT1G18500	AT1G18500.1	Encodes an active Arabidopsis isopropylmalate synthase IPMS1. Involved in leucine biosynthesis. Do not participate in the chain elongation of glucosinolates. Expressed constitutively throughout the plant. Loss of IPMS1 can be compensated by a second isopropylmalate synthase gene IPMS2 (At1g74040).	protein_coding	METHYLTHIOALKYLMALATE SYNTHASE-LIKE 4 (MAML-4)	METHYLTHIOALKYLMALATE SYNTHASE-LIKE 4 (MAML-4);ISOPROPYLMALATE SYNTHASE 1 (IPMS1)
AT1G27920	AT1G27920.1	microtubule-associated protein 65-8 (MAP65-8); CONTAINS InterPro DOMAIN/s: Microtubule-associated protein, MAP65/ASE1-type (InterPro:IPR007145); BEST Arabidopsis thaliana protein match is: microtubule-associated protein 65-2 (TAIR:AT4G26760.1); Has 2013 Blast hits to 1836 proteins in 335 species: Archae - 36; Bacteria - 203; Metazoa - 697; Fungi - 206; Plants - 352; Viruses - 0; Other Eukaryotes …	protein_coding	MICROTUBULE-ASSOCIATED PROTEIN 65-8 (MAP65-8)
AT2G33670	AT2G33670.1	A member of a large family of seven-transmembrane domain proteins specific to plants, homologs of the barley mildew resistance locus o (MLO) protein. The Arabidopsis genome contains 15 genes encoding MLO proteins, with localization in plasma membrane. Phylogenetic analysis revealed four clades of closely-related AtMLO genes. ATMLO5 belongs to the clade III, with AtMLO7, AtMLO8, AtMLO9, and AtMLO1…	protein_coding	MILDEW RESISTANCE LOCUS O 5 (MLO5)	MILDEW RESISTANCE LOCUS O 5 (ATMLO5);MILDEW RESISTANCE LOCUS O 5 (MLO5)
AT1G44900	AT1G44900.1	Encodes MCM2 (MINICHROMOSOME MAINTENANCE 2), a protein essential to embryo development. Overexpression results in altered root meristem function.	protein_coding	MINICHROMOSOME MAINTENANCE 2 (MCM2)	(ATMCM2);MINICHROMOSOME MAINTENANCE 2 (MCM2)
AT3G12770	AT3G12770.1	Encodes a pentatricopeptide repeat protein (PPR) protein involved in mitochondrial mRNA editing.	protein_coding	MITOCHONDRIAL EDITING FACTOR 22 (MEF22)	MITOCHONDRIAL EDITING FACTOR 22 (MEF22)
AT5G02770	AT5G02770.1	Encodes a conserved eukaryotic protein with homology to the human RNA binding protein CIP29 that localizes to the nucleus. Mutants accumulate more poly(A) mRNAs in the nucleus, likely resulting from reduced mRNA export activity.	protein_coding	MODIFIER OF SNC1, 11 (MOS11)	MODIFIER OF SNC1, 11 (MOS11)
AT5G63800	AT5G63800.1	Involved in mucilage formation. Mutants form columella and outer cell wall architecture of the mucilage cells resembles wild-type. However, mum2 seeds completely lack seed coat mucilage. This mutation appears to represent a later step in the development of this cell-type. Encodes a beta-galactosidase involved in seed coat mucilage biosynthesis. Member of Glycoside Hydrolase Family 35	protein_coding	MUCILAGE-MODIFIED 2 (MUM2)	BETA-GALACTOSIDASE 6 (BGAL6);MUCILAGE-MODIFIED 2 (MUM2)
AT4G35050	AT4G35050.1	Encodes a WD-40 repeat protein similar to yeast MSI1. The predicted protein has a DWD motif. It can bind to DDB1a in Y2H assays, and DDB1b in co-IP assays, and may be involved in the formation of a CUL4-based E3 ubiquitin ligase	protein_coding	MULTICOPY SUPPRESSOR OF IRA1 3 (MSI3)	NUCLEOSOME/CHROMATIN ASSEMBLY FACTOR GROUP C 3 (NFC3)
AT3G24500	AT3G24500.1	One of three genes in A. thaliana encoding multiprotein bridging factor 1, a highly conserved transcriptional coactivator. May serve as a bridging factor between a bZIP factor and TBP. Its expression is specifically elevated in response to pathogen infection, salinity, drought, heat, hydrogen peroxide, and application of abscisic acid or salicylic acid. Constitutive expression enhances the tolera…	protein_coding	MULTIPROTEIN BRIDGING FACTOR 1C (MBF1C)	(ATMBF1C);MULTIPROTEIN BRIDGING FACTOR 1C (MBF1C)
AT2G32460	AT2G32460.1	Member of the R2R3 factor gene family.	protein_coding	MYB DOMAIN PROTEIN 101 (MYB101)	ABC TRANSPORTER OF THE MITOCHONDRION 1 (ATM1);ARABIDOPSIS THALIANA MYB 1 (ATM1); (ATMYB101);MYB DOMAIN PROTEIN 101 (MYB101)
AT3G06490	AT3G06490.1	putative transcription factor MYB108 (MYB108) mRNA,	protein_coding	MYB DOMAIN PROTEIN 108 (MYB108)	MYB DOMAIN PROTEIN 108 (MYB108);BOTRYTIS-SUSCEPTIBLE1 (BOS1);MYB DOMAIN PROTEIN 108 (AtMYB108)
AT3G62610	AT3G62610.1	Member of the R2R3 factor gene family.	protein_coding	MYB DOMAIN PROTEIN 11 (MYB11)	MYB DOMAIN PROTEIN 11 (AtMYB11);MYB DOMAIN PROTEIN 11 (MYB11);PRODUCTION OF FLAVONOL GLYCOSIDES 2 (PFG2)
AT3G27810	AT3G27810.1	Encodes a member of the R2R3-MYB transcription factor gene family. Induced by jasmonate. Involved in jasmonate response during stamen development.	protein_coding	MYB DOMAIN PROTEIN 21 (MYB21)	MYB DOMAIN PROTEIN 21 (ATMYB21);MYB DOMAIN PROTEIN 21 (MYB21);ARABIDOPSIS THALIANA MYB DOMAIN PROTEIN 3 (ATMYB3)
AT5G40350	AT5G40350.1	Myb24 transcription factor. Member of the R2R3 factor gene family. Induced by jasmonate. Involved in jasmonate response during stamen development.	protein_coding	MYB DOMAIN PROTEIN 24 (MYB24)	MYB DOMAIN PROTEIN 24 (AtMYB24);MYB DOMAIN PROTEIN 24 (MYB24)
AT5G61420	AT5G61420.2	Encodes a nuclear localized member of the MYB transcription factor family. Involved in positive regulation of aliphatic glucosinolate biosynthesis.Expression is induced by touch, wounding and glucose.	protein_coding	MYB DOMAIN PROTEIN 28 (MYB28)	HIGH ALIPHATIC GLUCOSINOLATE 1 (HAG1);MYB DOMAIN PROTEIN 28 (MYB28)
AT3G50060	AT3G50060.1	Encodes a member of the R2R3 transcription factor gene family. Expressed in response to potassium deprivation and auxin. Involved in lateral root development. Interacts with ARF7 and regulates the expression of some auxin responsive genes.	protein_coding	MYB DOMAIN PROTEIN 77 (MYB77)	MYB DOMAIN PROTEIN 77 (MYB77)
AT1G66390	AT1G66390.1	production of anthocyanin pigment 2 protein (PAP2)	protein_coding	MYB DOMAIN PROTEIN 90 (MYB90)	(ATMYB90);MYB DOMAIN PROTEIN 90 (MYB90);PRODUCTION OF ANTHOCYANIN PIGMENT 2 (PAP2)
AT5G67300	AT5G67300.1	Member of the R2R3 factor MYB gene family involved in mediating plant responses to a variety of abiotic stimiuli.	protein_coding	MYB DOMAIN PROTEIN R1 (MYBR1)	(ATMYBR1); (MYB44);MYB DOMAIN PROTEIN R1 (MYBR1);ARABIDOPSIS THALIANA MYB DOMAIN PROTEIN 44 (ATMYB44)
AT1G71030	AT1G71030.1	Encodes a putative myb family transcription factor. In contrast to most other myb-like proteins its myb domain consists of a single repeat. A proline-rich region potentially involved in transactivation is found in the C-terminal part of the protein. Its transcript accumulates mainly in leaves.	protein_coding	MYB-LIKE 2 (MYBL2)	ARABIDOPSIS MYB-LIKE 2 (ATMYBL2);MYB-LIKE 2 (MYBL2)
AT2G19800	AT2G19800.1	Encodes a myo-inositol oxygenase family gene.	protein_coding	MYO-INOSITOL OXYGENASE 2 (MIOX2)	MYO-INOSITOL OXYGENASE 2 (MIOX2)
AT4G26260	AT4G26260.2	Encodes a myo-inositol oxygenase.	protein_coding	MYO-INOSITOL OXYGENASE 4 (MIOX4)	MYO-INOSITOL OXYGENASE 4 (MIOX4)
AT5G56640	AT5G56640.1	Myo-Inositol Oxygenase gene family	protein_coding	MYO-INOSITOL OXYGENASE 5 (MIOX5)	MYO-INOSITOL OXYGENASE 5 (MIOX5)
AT1G04600	AT1G04600.1	member of Myosin-like proteins	protein_coding	MYOSIN XI A (XIA)	(ATXIA);MYOSIN XI A (XIA)
AT5G39610	AT5G39610.1	Encodes a NAC-domain transcription factor. Positively regulates aging-induced cell death and senescence in leaves. This gene is upregulated in response to salt stress in wildtype as well as NTHK1 transgenic lines although in the latter case the induction was drastically reduced. It was also upregulated by ABA, ACC and NAA treatment, although in the latter two cases, the induction occurred relativ…	protein_coding	NAC DOMAIN CONTAINING PROTEIN 6 (NAC6)	NAC DOMAIN CONTAINING PROTEIN 2 (NAC2);NAC DOMAIN CONTAINING PROTEIN 6 (NAC6);NAC DOMAIN CONTAINING PROTEIN 6 (ATNAC6);ARABIDOPSIS NAC DOMAIN CONTAINING PROTEIN 92 (ANAC092);ORESARA 1 (ORE1);NAC DOMAIN CONTAINING PROTEIN 2 (ATNAC2)
AT5G61430	AT5G61430.1	NAC domain containing protein 100 (NAC100); FUNCTIONS IN: sequence-specific DNA binding transcription factor activity; INVOLVED IN: multicellular organismal development, regulation of transcription; LOCATED IN: cellular_component unknown; EXPRESSED IN: 9 plant structures; EXPRESSED DURING: LP.04 four leaves visible, 4 anthesis, petal differentiation and expansion stage; CONTAINS InterPro DOMAIN/s…	protein_coding	NAC DOMAIN CONTAINING PROTEIN 100 (NAC100)	NAC DOMAIN CONTAINING PROTEIN 100 (ANAC100);NAC DOMAIN CONTAINING PROTEIN 100 (NAC100); (ATNAC5)
AT3G15500	AT3G15500.1	Encodes an ATAF-like NAC-domain transcription factor that doesn't contain C-terminal sequences shared by CUC1, CUC2 and NAM. Note: this protein (AtNAC3) is not to be confused with the protein encoded by locus AT3G29035, which, on occasion, has also been referred to as AtNAC3.	protein_coding	NAC DOMAIN CONTAINING PROTEIN 3 (NAC3)	NAC DOMAIN CONTAINING PROTEIN 3 (ATNAC3);NAC DOMAIN CONTAINING PROTEIN 3 (NAC3);NAC DOMAIN CONTAINING PROTEIN 55 (NAC055);NAC DOMAIN CONTAINING PROTEIN 55 (ANAC055)
AT1G77450	AT1G77450.1	NAC domain containing protein 32 (NAC032); FUNCTIONS IN: sequence-specific DNA binding transcription factor activity; INVOLVED IN: multicellular organismal development, regulation of transcription; LOCATED IN: cellular_component unknown; EXPRESSED IN: 16 plant structures; EXPRESSED DURING: LP.06 six leaves visible, LP.04 four leaves visible, 4 anthesis, petal differentiation and expansion stage, …	protein_coding	NAC DOMAIN CONTAINING PROTEIN 32 (NAC032)	NAC DOMAIN CONTAINING PROTEIN 32 (anac032);NAC DOMAIN CONTAINING PROTEIN 32 (NAC032)
AT3G04070	AT3G04070.1	NAC domain containing protein 47 (NAC047); FUNCTIONS IN: sequence-specific DNA binding transcription factor activity; INVOLVED IN: multicellular organismal development, regulation of transcription; LOCATED IN: cellular_component unknown; EXPRESSED IN: 16 plant structures; EXPRESSED DURING: 7 growth stages; CONTAINS InterPro DOMAIN/s: No apical meristem (NAM) protein (InterPro:IPR003441); BEST Ara…	protein_coding	NAC DOMAIN CONTAINING PROTEIN 47 (NAC047)	NAC DOMAIN CONTAINING PROTEIN 47 (NAC047);NAC DOMAIN CONTAINING PROTEIN 47 (anac047)
AT3G10490	AT3G10490.2	NAC domain containing protein 52 (NAC052); FUNCTIONS IN: sequence-specific DNA binding transcription factor activity; INVOLVED IN: multicellular organismal development, pollen development; LOCATED IN: nucleolus; CONTAINS InterPro DOMAIN/s: No apical meristem (NAM) protein (InterPro:IPR003441); BEST Arabidopsis thaliana protein match is: NAC domain containing protein 50 (TAIR:AT3G10480.1); Has 339…	protein_coding	NAC DOMAIN CONTAINING PROTEIN 52 (NAC052)	NAC DOMAIN CONTAINING PROTEIN 52 (NAC052);NAC DOMAIN CONTAINING PROTEIN 52 (ANAC052)
AT4G01550	AT4G01550.1	Encodes a plasma-membrane bound NAC transcription factor, whose controlled proteolytic activation allows it to enter the nucleus.	protein_coding	NAC DOMAIN CONTAINING PROTEIN 69 (NAC069)	NAC DOMAIN CONTAINING PROTEIN 69 (anac069);NAC WITH TRANSMEMBRANE MOTIF 2 (NTM2);NAC DOMAIN CONTAINING PROTEIN 69 (NAC069)
AT4G28530	AT4G28530.1	NAC domain containing protein 74 (NAC074); FUNCTIONS IN: sequence-specific DNA binding transcription factor activity; INVOLVED IN: multicellular organismal development, regulation of transcription; LOCATED IN: cellular_component unknown; EXPRESSED IN: 18 plant structures; EXPRESSED DURING: 13 growth stages; CONTAINS InterPro DOMAIN/s: No apical meristem (NAM) protein (InterPro:IPR003441); BEST Ar…	protein_coding	NAC DOMAIN CONTAINING PROTEIN 74 (NAC074)	NAC DOMAIN CONTAINING PROTEIN 74 (anac074);NAC DOMAIN CONTAINING PROTEIN 74 (NAC074)
AT5G07680	AT5G07680.1	NAC domain containing protein 80 (NAC080); FUNCTIONS IN: sequence-specific DNA binding transcription factor activity; INVOLVED IN: multicellular organismal development, regulation of transcription; LOCATED IN: cellular_component unknown; EXPRESSED IN: 12 plant structures; EXPRESSED DURING: LP.04 four leaves visible, 4 anthesis, C globular stage, petal differentiation and expansion stage; CONTAINS…	protein_coding	NAC DOMAIN CONTAINING PROTEIN 80 (NAC080)	NAC DOMAIN CONTAINING PROTEIN 80 (ANAC080);NAC DOMAIN CONTAINING PROTEIN 80 (NAC080); (ATNAC4);ARABIDOPSIS NAC DOMAIN CONTAINING PROTEIN 79 (ANAC079)
AT4G05020	AT4G05020.2	NAD(P)H dehydrogenase B2 (NDB2); FUNCTIONS IN: disulfide oxidoreductase activity, oxidoreductase activity, FAD binding, calcium ion binding; INVOLVED IN: oxidation reduction; LOCATED IN: mitochondrion, extrinsic to mitochondrial inner membrane; EXPRESSED IN: 25 plant structures; EXPRESSED DURING: 15 growth stages; CONTAINS InterPro DOMAIN/s: FAD-dependent pyridine nucleotide-disulphide oxidoreduc…	protein_coding	NAD(P)H DEHYDROGENASE B2 (NDB2)	NAD(P)H DEHYDROGENASE B2 (NDB2)
ATMG00070	ATMG00070.1	NADH dehydrogenase subunit 9	protein_coding	NADH DEHYDROGENASE SUBUNIT 9 (NAD9)	NADH DEHYDROGENASE SUBUNIT 9 (NAD9)
ATCG00420	ATCG00420.1	Encodes NADH dehydrogenase subunit J. Its transcription is increased upon sulfur depletion.	protein_coding	NADH DEHYDROGENASE SUBUNIT J (NDHJ)	NADH DEHYDROGENASE SUBUNIT J (NDHJ)
AT5G11670	AT5G11670.1	The malic enzyme (EC 1.1.1.40) encoded by AtNADP-ME2 is presumably a cytosolic enzyme involved in malate metabolism and possibly assisting the oxidative pentose phosphate pathway. AtNADP-ME2 counts for the major part of NADP-ME activity in mature tissues of Arabidopsis.	protein_coding	NADP-MALIC ENZYME 2 (NADP-ME2)	NADP-MALIC ENZYME 2 (NADP-ME2);ARABIDOPSIS THALIANA NADP-MALIC ENZYME 2 (ATNADP-ME2)
AT5G25880	AT5G25880.1	The malic enzyme (EC 1.1.1.40) encoded by the ATNADP-ME3 is presumably cytosolic and restricted in its expression by both developmental and cell-specific signals.	protein_coding	NADP-MALIC ENZYME 3 (NADP-ME3)	NADP-MALIC ENZYME 3 (NADP-ME3);ARABIDOPSIS THALIANA NADP-MALIC ENZYME 3 (ATNADP-ME3)
AT3G11660	AT3G11660.1	encodes a protein whose sequence is similar to tobacco hairpin-induced gene (HIN1) and Arabidopsis non-race specific disease resistance gene (NDR1). Expression of this gene is induced by cucumber mosaic virus. Localization of the gene product is similar to that of NHL3 (plasma membrane) but it is yet inconclusive.	protein_coding	NDR1/HIN1-LIKE 1 (NHL1)	NDR1/HIN1-LIKE 1 (NHL1)
AT5G06320	AT5G06320.1	encodes a protein whose sequence is similar to tobacco hairpin-induced gene (HIN1) and Arabidopsis non-race specific disease resistance gene (NDR1). Expression of this gene is induced by cucumber mosaic virus, spermine and Pseudomonas syringae pv. tomato DC3000. The gene product is localized to the plasma membrane.	protein_coding	NDR1/HIN1-LIKE 3 (NHL3)	NDR1/HIN1-LIKE 3 (NHL3)
AT3G22790	AT3G22790.1	Encodes a member of the NET superfamily of proteins that potentially couples different membranes to the actin cytoskeleton in plant cells. It binds filamentous actin and is localized to the plasma membrane and plasmodesmata.	protein_coding	NETWORKED 1A (NET1A)	NETWORKED 1A (NET1A)
AT5G10500	AT5G10500.1	Kinase interacting (KIP1-like) family protein; CONTAINS InterPro DOMAIN/s: KIP1-like (InterPro:IPR011684); BEST Arabidopsis thaliana protein match is: Kinase interacting (KIP1-like) family protein (TAIR:AT2G22560.1); Has 30201 Blast hits to 17322 proteins in 780 species: Archae - 12; Bacteria - 1396; Metazoa - 17338; Fungi - 3422; Plants - 5037; Viruses - 0; Other Eukaryotes - 2996 (source: NCBI …	protein_coding	NETWORKED 2C (NET2C)	NETWORKED 2C (NET2C)
AT2G22560	AT2G22560.1	Kinase interacting (KIP1-like) family protein; FUNCTIONS IN: molecular_function unknown; INVOLVED IN: biological_process unknown; LOCATED IN: plasma membrane; EXPRESSED IN: 15 plant structures; EXPRESSED DURING: 6 growth stages; CONTAINS InterPro DOMAIN/s: KIP1-like (InterPro:IPR011684); BEST Arabidopsis thaliana protein match is: Kinase interacting (KIP1-like) family protein (TAIR:AT5G10500.1); …	protein_coding	NETWORKED 2D (NET2D)	NETWORKED 2D (NET2D)
AT4G19170	AT4G19170.1	chloroplast-targeted member of a family of enzymes similar to nine-cis-epoxycarotenoid dioxygenase	protein_coding	NINE-CIS-EPOXYCAROTENOID DIOXYGENASE 4 (NCED4)	CAROTENOID CLEAVAGE DIOXYGENASE 4 (CCD4);NINE-CIS-EPOXYCAROTENOID DIOXYGENASE 4 (NCED4)
AT1G30100	AT1G30100.1	Encodes 9-cis-epoxycarotenoid dioxygenase, a key enzyme in the biosynthesis of abscisic acid. The expression of this gene increases during the first 6h of imbibition.	protein_coding	NINE-CIS-EPOXYCAROTENOID DIOXYGENASE 5 (NCED5)	NINE-CIS-EPOXYCAROTENOID DIOXYGENASE 5 (NCED5);NINE-CIS-EPOXYCAROTENOID DIOXYGENASE 5 (ATNCED5)
AT1G32450	AT1G32450.1	Transmembrane nitrate transporter. Involved in xylem transport of nitrate from root to shoot. Induced in response to nitrate. Not involved in nitrate uptake. expressed in root pericycle cells.	protein_coding	NITRATE TRANSPORTER 1.5 (NRT1.5)	NITRATE TRANSPORTER 1.5 (NRT1.5)
AT1G69870	AT1G69870.1	Encodes a low affinity nitrate transporter NRT1.7. Expressed in phloem. Responsible for source-to-sink remobilization of nitrate.	protein_coding	NITRATE TRANSPORTER 1.7 (NRT1.7)	NITRATE TRANSPORTER 1.7 (NRT1.7)
AT5G22300	AT5G22300.1	encodes a nitrilase isomer. The purified enzyme shows a strong substrate specificity for beta-cyano-L-alanine, a intermediate product of the cyanide detoxification pathway.	protein_coding	NITRILASE 4 (NIT4)	NITRILASE 4 (AtNIT4);NITRILASE 4 (NIT4)
AT2G15620	AT2G15620.1	Involved in the second step of nitrate assimilation. Its expression is induced by nitrate.	protein_coding	NITRITE REDUCTASE 1 (NIR1)	NITRITE REDUCTASE 1 (NIR1);ARABIDOPSIS THALIANA NITRITE REDUCTASE (ATHNIR);NITRITE REDUCTASE (NIR)
AT5G11790	AT5G11790.1	N-MYC downregulated-like 2 (NDL2); CONTAINS InterPro DOMAIN/s: Pollen specific protein SF21 (InterPro:IPR015511), Ndr (InterPro:IPR004142); BEST Arabidopsis thaliana protein match is: N-MYC downregulated-like 1 (TAIR:AT5G56750.1); Has 30201 Blast hits to 17322 proteins in 780 species: Archae - 12; Bacteria - 1396; Metazoa - 17338; Fungi - 3422; Plants - 5037; Viruses - 0; Other Eukaryotes - 2996 …	protein_coding	N-MYC DOWNREGULATED-LIKE 2 (NDL2)	N-MYC DOWNREGULATED-LIKE 2 (NDL2)
AT1G52880	AT1G52880.1	Transcription factor with a NAC domain. Homologous to the petunia gene NAM which is required for the development of the shoot. Expressed in the embryo.	protein_coding	NO APICAL MERISTEM (NAM)	(ATNAM);ARABIDOPSIS NAC DOMAIN CONTAINING PROTEIN 18 (anac018);NO APICAL MERISTEM (NAM);NAC-REGULATED SEED MORPHOLOGY 2 (NARS2)
AT5G37810	AT5G37810.1	NOD26-like intrinsic protein 4;1 (NIP4;1); FUNCTIONS IN: water channel activity; INVOLVED IN: transport, transmembrane transport; LOCATED IN: integral to membrane, membrane; EXPRESSED IN: male gametophyte, cultured cell, pollen tube; EXPRESSED DURING: M germinated pollen stage; CONTAINS InterPro DOMAIN/s: Major intrinsic protein, conserved site (InterPro:IPR022357), Aquaporin (InterPro:IPR012269)…	protein_coding	NOD26-LIKE INTRINSIC PROTEIN 4;1 (NIP4;1)	NOD26-LIKE MIP 4 (NLM4);NOD26-LIKE INTRINSIC PROTEIN 4;1 (NIP4;1)
AT1G64280	AT1G64280.1	This gene is a key regulator of the salicylic acid (SA)-mediated systemic acquired resistance (SAR) pathway. It is similar to the transcription factor inhibitor I kappa B, and contains ankyrin repeats. It confers resistance to the pathogens Pseudomonas syringae and Peronospora parasitica in a dosage-dependent fashion. Although transgenic Arabidopsis plants overexpressing NPR1 acquire enhanced sen…	protein_coding	NONEXPRESSER OF PR GENES 1 (NPR1)	NONEXPRESSER OF PR GENES 1 (NPR1);ARABIDOPSIS NONEXPRESSER OF PR GENES 1 (ATNPR1);NON-INDUCIBLE IMMUNITY 1 (NIM1);SALICYLIC ACID INSENSITIVE 1 (SAI1)
AT3G03540	AT3G03540.1	Encodes a nonspecific phospholipase C. Located in the cytosol. Involved in the conversion of phospholipids to glycolipids under phosphate deprivation conditions.	protein_coding	NON-SPECIFIC PHOSPHOLIPASE C5 (NPC5)	NON-SPECIFIC PHOSPHOLIPASE C5 (NPC5)
AT4G22920	AT4G22920.1	Similar to the tomato senescence-inducible chloroplast stay-green protein 1. It is upregulated during maximal senescence in the Arabidopsis life cycle, especially in senescent leaves.	protein_coding	NON-YELLOWING 1 (NYE1)	NON-YELLOWING 1 (ATNYE1);STAY-GREEN (SGR);NON-YELLOWING 1 (NYE1)
AT1G47240	AT1G47240.1	Member of the NRAMP2 gene family of metal ion transporters.	protein_coding	NRAMP METAL ION TRANSPORTER 2 (NRAMP2)	(ATNRAMP2);NRAMP METAL ION TRANSPORTER 2 (NRAMP2)
AT5G06510	AT5G06510.1	nuclear factor Y, subunit A10 (NF-YA10); FUNCTIONS IN: sequence-specific DNA binding transcription factor activity; INVOLVED IN: regulation of transcription, DNA-dependent; LOCATED IN: CCAAT-binding factor complex, nucleus; EXPRESSED IN: stem, vascular tissue, embryo, leaf whorl, seed; EXPRESSED DURING: F mature embryo stage, E expanded cotyledon stage, D bilateral stage; CONTAINS InterPro DOMAIN…	protein_coding	NUCLEAR FACTOR Y, SUBUNIT A10 (NF-YA10)	NUCLEAR FACTOR Y, SUBUNIT A10 (NF-YA10)
AT3G05690	AT3G05690.1	Encodes a subunit of CCAAT-binding complex, binds to CCAAT box motif present in some plant promoter sequences. One of three members of this class (HAP2A, HAP2B, HAP2C), it is expressed in vegetative and reproductive tissues.	protein_coding	NUCLEAR FACTOR Y, SUBUNIT A2 (NF-YA2)	UNFERTILIZED EMBRYO SAC 8 (UNE8);"NUCLEAR FACTOR Y, SUBUNIT A2" (NF-YA2);HEME ACTIVATOR PROTEIN (YEAST) HOMOLOG 2B (HAP2B);HEME ACTIVATOR PROTEIN (YEAST) HOMOLOG 2B (ATHAP2B)
AT1G72830	AT1G72830.2	Encodes a subunit of CCAAT-binding complex, binds to CCAAT box motif present in some plant promoter sequences. One of three members of this class (HAP2A, HAP2B, HAP2C), it is expressed in vegetative and reproductive tissues. Expression is upregulated in the shoot of cax1/cax3 mutant.	protein_coding	NUCLEAR FACTOR Y, SUBUNIT A3 (NF-YA3)	NUCLEAR FACTOR Y, SUBUNIT A3 (NF-YA3); (HAP2C); (ATHAP2C)
AT1G54160	AT1G54160.1	Encodes a member of the CCAAT-binding transcription factor (CBF-B/NF-YA) family. Expression is upregulated in response to ABA and drought. This regulation appears to be mediated by MIR169A which is downregulated in response to drought. NFYA5 is a target of MIR169A. Loss of function mutations are hypersensitive to drought.	protein_coding	NUCLEAR FACTOR Y, SUBUNIT A5 (NF-YA5)	NUCLEAR FACTOR Y, SUBUNIT A5 (NF-YA5);NUCLEAR FACTOR Y A5 (NFYA5)
AT1G17590	AT1G17590.1	nuclear factor Y, subunit A8 (NF-YA8); FUNCTIONS IN: sequence-specific DNA binding transcription factor activity; INVOLVED IN: regulation of transcription, DNA-dependent; LOCATED IN: CCAAT-binding factor complex, nucleus, chloroplast; EXPRESSED IN: 8 plant structures; EXPRESSED DURING: petal differentiation and expansion stage, E expanded cotyledon stage, D bilateral stage; CONTAINS InterPro DOMA…	protein_coding	NUCLEAR FACTOR Y, SUBUNIT A8 (NF-YA8)	NUCLEAR FACTOR Y, SUBUNIT A8 (NF-YA8)
AT1G19520	AT1G19520.1	NUCLEAR FUSION DEFECTIVE 5 (NFD5); EXPRESSED IN: 21 plant structures; EXPRESSED DURING: 13 growth stages; CONTAINS InterPro DOMAIN/s: Pentatricopeptide repeat (InterPro:IPR002885); BEST Arabidopsis thaliana protein match is: Tetratricopeptide repeat (TPR)-like superfamily protein (TAIR:AT1G01970.1); Has 30201 Blast hits to 17322 proteins in 780 species: Archae - 12; Bacteria - 1396; Metazoa - 173…	protein_coding	NUCLEAR FUSION DEFECTIVE 5 (NFD5)	NUCLEAR FUSION DEFECTIVE 5 (NFD5)
AT5G03555	AT5G03555.1	Encodes PLUTO (plastidic nucleobase transporter), a member of the Nucleobase:Cation-Symporter1 protein family, capable of transporting purine and pyrimidine nucleobases.	protein_coding	NUCLEOBASE CATION SYMPORTER 1 (NCS1)	(ATNCS1);NUCLEOBASE CATION SYMPORTER 1 (NCS1)
AT1G73540	AT1G73540.1	nudix hydrolase homolog 21 (NUDT21); FUNCTIONS IN: hydrolase activity; INVOLVED IN: biological_process unknown; LOCATED IN: chloroplast; EXPRESSED IN: 24 plant structures; EXPRESSED DURING: 15 growth stages; CONTAINS InterPro DOMAIN/s: NUDIX hydrolase domain-like (InterPro:IPR015797), NUDIX hydrolase, conserved site (InterPro:IPR020084), NUDIX hydrolase domain (InterPro:IPR000086); BEST Arabidops…	protein_coding	NUDIX HYDROLASE HOMOLOG 21 (NUDT21)	NUDIX HYDROLASE HOMOLOG 21 (NUDT21);NUDIX HYDROLASE HOMOLOG 21 (atnudt21)
AT5G47240	AT5G47240.1	nudix hydrolase homolog 8 (NUDT8); FUNCTIONS IN: hydrolase activity; INVOLVED IN: response to wounding; LOCATED IN: cytosol; EXPRESSED IN: 22 plant structures; EXPRESSED DURING: 13 growth stages; CONTAINS InterPro DOMAIN/s: NUDIX hydrolase domain-like (InterPro:IPR015797), NUDIX hydrolase, conserved site (InterPro:IPR020084), Nudix hydrolase 6-like (InterPro:IPR003293), NUDIX hydrolase domain (In…	protein_coding	NUDIX HYDROLASE HOMOLOG 8 (NUDT8)	NUDIX HYDROLASE HOMOLOG 8 (atnudt8);NUDIX HYDROLASE HOMOLOG 8 (NUDT8)
AT5G60850	AT5G60850.1	Encodes a zinc finger protein.	protein_coding	OBF BINDING PROTEIN 4 (OBP4)	OBF BINDING PROTEIN 4 (OBP4)
AT3G09070	AT3G09070.1	Encodes a a polarly localised membrane-associated protein that regulates phloem differentiation entry.	protein_coding	OCTOPUS (OPS)	OCTOPUS (OPS)
AT3G27660	AT3G27660.1	Encodes oleosin4 (Plant Cell, 2006, 18:1961), a protein found in oil bodies, involved in seed lipid accumulation. Functions in freezing tolerance of seeds. Note: also referred to as OLE3 in Plant Journal 2008, 55:798.	protein_coding	OLEOSIN 4 (OLEO4)	OLEOSIN 3 (OLE3);OLEOSIN 4 (OLEO4)
AT5G55930	AT5G55930.1	oligopeptide transporter	protein_coding	OLIGOPEPTIDE TRANSPORTER 1 (OPT1)	ARABIDOPSIS THALIANA OLIGOPEPTIDE TRANSPORTER 1 (ATOPT1);OLIGOPEPTIDE TRANSPORTER 1 (OPT1)
AT2G29760	AT2G29760.1	Encodes a chloroplast RNA editing factor.	protein_coding	ORGANELLE TRANSCRIPT PROCESSING 81 (OTP81)	ORGANELLE TRANSCRIPT PROCESSING 81 (OTP81)
AT1G73220	AT1G73220.1	organic cation/carnitine transporter1 (1-Oct); FUNCTIONS IN: carnitine transporter activity, carbohydrate transmembrane transporter activity, transporter activity; INVOLVED IN: transport, transmembrane transport; LOCATED IN: plasma membrane, membrane; EXPRESSED IN: 20 plant structures; EXPRESSED DURING: 4 anthesis, C globular stage, petal differentiation and expansion stage; CONTAINS InterPro DOM…	protein_coding	ORGANIC CATION/CARNITINE TRANSPORTER1 (OCT1)	ORGANIC CATION/CARNITINE TRANSPORTER1 (OCT1);ORGANIC CATION/CARNITINE TRANSPORTER1 (AtOCT1)
AT2G40000	AT2G40000.1	ortholog of sugar beet HS1 PRO-1 2 (HSPRO2); CONTAINS InterPro DOMAIN/s: Hs1pro-1, C-terminal (InterPro:IPR009743), Hs1pro-1, N-terminal (InterPro:IPR009869); BEST Arabidopsis thaliana protein match is: Hs1pro-1 protein (TAIR:AT3G55840.1); Has 71 Blast hits to 71 proteins in 18 species: Archae - 0; Bacteria - 0; Metazoa - 0; Fungi - 0; Plants - 60; Viruses - 0; Other Eukaryotes - 11 (source: NCBI…	protein_coding	ORTHOLOG OF SUGAR BEET HS1 PRO-1 2 (HSPRO2)	ARABIDOPSIS ORTHOLOG OF SUGAR BEET HS1 PRO-1 2 (ATHSPRO2);ORTHOLOG OF SUGAR BEET HS1 PRO-1 2 (HSPRO2)
AT3G63160	AT3G63160.1	FUNCTIONS IN: molecular_function unknown; INVOLVED IN: biological_process unknown; LOCATED IN: chloroplast outer membrane, thylakoid, chloroplast thylakoid membrane, chloroplast, chloroplast envelope; EXPRESSED IN: 21 plant structures; EXPRESSED DURING: 13 growth stages; BEST Arabidopsis thaliana protein match is: outer envelope membrane protein 7 (TAIR:AT3G52420.1); Has 26 Blast hits to 26 prote…	protein_coding	OUTER ENVELOPE PROTEIN 6 (OEP6)	OUTER ENVELOPE PROTEIN 6 (OEP6)
AT2G28900	AT2G28900.1	Encodes AtOEP16, a 16-KDa plastid outer membrane protein involved in plastid import of protochlorophyllide oxidoreductase A. Predominantly expressed in leaves and is also inducible by cold treatment.	protein_coding	OUTER PLASTID ENVELOPE PROTEIN 16-1 (OEP16-1)	OUTER PLASTID ENVELOPE PROTEIN 16-L (ATOEP16-L);OUTER PLASTID ENVELOPE PROTEIN 16-1 (OEP16-1);OUTER PLASTID ENVELOPE PROTEIN 16-1 (ATOEP16-1);OUTER ENVELOPE PROTEIN 16 (OEP16)
AT2G18500	AT2G18500.1	ovate family protein 7 (OFP7); INVOLVED IN: biological_process unknown; LOCATED IN: plasma membrane; EXPRESSED IN: shoot apex, embryo, hypocotyl, flower, seed; EXPRESSED DURING: F mature embryo stage, petal differentiation and expansion stage, E expanded cotyledon stage, D bilateral stage; CONTAINS InterPro DOMAIN/s: Protein of unknown function DUF623 (InterPro:IPR006458); BEST Arabidopsis thalia…	protein_coding	OVATE FAMILY PROTEIN 7 (OFP7)	OVATE FAMILY PROTEIN 7 (OFP7);ARABIDOPSIS THALIANA OVATE FAMILY PROTEIN 7 (ATOFP7)
AT4G29190	AT4G29190.1	Zinc finger C-x8-C-x5-C-x3-H type family protein; CONTAINS InterPro DOMAIN/s: Zinc finger, CCCH-type (InterPro:IPR000571); BEST Arabidopsis thaliana protein match is: CCCH-type zinc finger family protein (TAIR:AT2G19810.1); Has 726 Blast hits to 700 proteins in 125 species: Archae - 0; Bacteria - 0; Metazoa - 157; Fungi - 3; Plants - 406; Viruses - 0; Other Eukaryotes - 160 (source: NCBI BLink).	protein_coding	OXIDATION-RELATED ZINC FINGER 2 (OZF2)	OXIDATION-RELATED ZINC FINGER 2 (OZF2);ARABIDOPSIS THALIANA OXIDATION-RELATED ZINC FINGER 2 (ATOZF2);TANDEM ZINC FINGER 3 (TZF3); (ATTZF3); (ATC3H49)
AT2G02710	AT2G02710.1	Encodes a putative blue light receptor protein.	protein_coding	PAS/LOV PROTEIN B (PLPB)	PAS/LOV PROTEIN B (PLPB);PAS/LOV PROTEIN (PLP)
AT3G22231	AT3G22231.1	Encodes a member of a novel 6 member Arabidopsis gene family. Expression of PCC1 is regulated by the circadian clock and is upregulated in response to both virulent and avirulent strains of Pseudomonas syringae pv. tomato.	protein_coding	PATHOGEN AND CIRCADIAN CONTROLLED 1 (PCC1)	PATHOGEN AND CIRCADIAN CONTROLLED 1 (PCC1)
AT3G17220	AT3G17220.1	Pectin methylesterase inhibitor AtPMEI2. Inactivates AtPPME1 in vitro. Localized to Brefeldin A-induced compartments, and was found in FYVE-induced endosomal aggregates.	protein_coding	PECTIN METHYLESTERASE INHIBITOR 2 (PMEI2)	PECTIN METHYLESTERASE INHIBITOR 2 (PMEI2); (ATPMEI2)
AT1G59870	AT1G59870.1	ATP binding cassette transporter. Localized to the plasma membrane in uninfected cells. In infected leaves, the protein concentrated at infection sites. Contributes to nonhost resistance to inappropriate pathogens that enter by direct penetration in a salicylic acid?dependent manner. Required for mlo resistance. Has Cd transporter activity (Cd2+ extrusion pump) and contributes to heavy metal resi…	protein_coding	PENETRATION 3 (PEN3)	PENETRATION 3 (PEN3);PLEIOTROPIC DRUG RESISTANCE 8 (PDR8);ARABIDOPSIS THALIANA ATP-BINDING CASSETTE G36 (ATABCG36);ATP-BINDING CASSETTE G36 (ABCG36);ARABIDOPSIS PLEIOTROPIC DRUG RESISTANCE 8 (ATPDR8)
AT5G01180	AT5G01180.1	Encodes a dipeptide transporter expressed in pollen and ovules during early seed development. GFP-tagged PTR5 localizes to the plasma membrane.	protein_coding	PEPTIDE TRANSPORTER 5 (PTR5)	ARABIDOPSIS THALIANA PEPTIDE TRANSPORTER 5 (ATPTR5);PEPTIDE TRANSPORTER 5 (PTR5)
AT5G46050	AT5G46050.1	Encodes a di- and tri-peptide transporter involved in responses to wounding, virulent bacterial pathogens, and high NaCl concentrations. The protein is predicted to have 12 transmembrane helicies.	protein_coding	PEPTIDE TRANSPORTER 3 (PTR3)	ARABIDOPSIS THALIANA PEPTIDE TRANSPORTER 3 (ATPTR3);PEPTIDE TRANSPORTER 3 (PTR3)
AT5G07460	AT5G07460.1	ubiquitous enzyme that repairs oxidatively damaged proteins. Methionine sulfoxide reductase activity. Mutant lacking reductase activity showed increased protein oxidation, nitration and glycation of specific amino acid residues during darkness.	protein_coding	PEPTIDEMETHIONINE SULFOXIDE REDUCTASE 2 (PMSR2)	ARABIDOPSIS THALIANA METHIONINE SULFOXIDE REDUCTASE 2 (ATMSRA2);PEPTIDEMETHIONINE SULFOXIDE REDUCTASE 2 (PMSR2)
AT1G68640	AT1G68640.1	Encodes bZIP-transcription factor. Mutant plants have extra floral organs. PAN is essential for AG activation in early flowers of short-day-grown plants.	protein_coding	PERIANTHIA (PAN)	PERIANTHIA (PAN)
AT5G39050	AT5G39050.1	Encodes a malonyltransferase that may play a role in phenolic xenobiotic detoxification.	protein_coding	PHENOLIC GLUCOSIDE MALONYLTRANSFERASE 1 (PMAT1)	PHENOLIC GLUCOSIDE MALONYLTRANSFERASE 1 (PMAT1)
AT5G61480	AT5G61480.1	PHLOEM INTERCALATED WITH XYLEM (PXY); FUNCTIONS IN: protein serine/threonine kinase activity, protein kinase activity, ATP binding; INVOLVED IN: protein amino acid phosphorylation; LOCATED IN: plasma membrane; EXPRESSED IN: 20 plant structures; EXPRESSED DURING: 13 growth stages; CONTAINS InterPro DOMAIN/s: Protein kinase, ATP binding site (InterPro:IPR017441), Protein kinase, catalytic domain (I…	protein_coding	PHLOEM INTERCALATED WITH XYLEM (PXY)	TDIF RECEPTOR (TDR);PHLOEM INTERCALATED WITH XYLEM (PXY)
AT5G52120	AT5G52120.1	phloem protein 2-A14 (PP2-A14); CONTAINS InterPro DOMAIN/s: F-box domain, cyclin-like (InterPro:IPR001810), F-box domain, Skp2-like (InterPro:IPR022364); BEST Arabidopsis thaliana protein match is: phloem protein 2-A13 (TAIR:AT3G61060.1); Has 417 Blast hits to 411 proteins in 23 species: Archae - 0; Bacteria - 0; Metazoa - 0; Fungi - 0; Plants - 417; Viruses - 0; Other Eukaryotes - 0 (source: NCB…	protein_coding	PHLOEM PROTEIN 2-A14 (PP2-A14)	PHLOEM PROTEIN 2-A14 (AtPP2-A14);PHLOEM PROTEIN 2-A14 (PP2-A14)
AT5G39400	AT5G39400.1	PTEN1; CONTAINS InterPro DOMAIN/s: Protein-tyrosine phosphatase, active site (InterPro:IPR016130), Phosphatase tensin type (InterPro:IPR014019), Dual specificity phosphatase, catalytic domain (InterPro:IPR000340), C2 calcium/lipid-binding domain, CaLB (InterPro:IPR008973), Tensin phosphatase, C2 domain (InterPro:IPR014020); BEST Arabidopsis thaliana protein match is: PTEN 2 (TAIR:AT3G19420.1); Ha…	protein_coding	PHOSPHATASE AND TENSIN HOMOLOG DELETED ON CHROMOSOME TEN 1 (PTEN1)	(ATPTEN1);PHOSPHATASE AND TENSIN HOMOLOG DELETED ON CHROMOSOME TEN 1 (PTEN1)
AT2G33770	AT2G33770.1	Encodes a ubiquitin-conjugating E2 enzyme. UBC24 mRNA accumulation is suppressed by miR399f, miR399b and miR399c. Involved in phosphate starvation response.	protein_coding	PHOSPHATE 2 (PHO2)	UBIQUITIN-CONJUGATING ENZYME 24 (UBC24);PHOSPHATE 2 (PHO2);UBIQUITIN-CONJUGATING ENZYME 24 (ATUBC24)
AT2G38940	AT2G38940.1	Encodes Pht1;4, a member of the Pht1 family of phosphate transporters which include: Pht1;1/At5g43350, Pht1;2/At5g43370, Pht1;3/At5g43360, Pht1;4/At2g38940, Pht1;5/At2g32830, Pht1;6/At5g43340, Pht1;7/At3g54700, Pht1;8/At1g20860, Pht1;9/At1g76430 (Plant Journal 2002, 31:341). Expression is upregulated in the shoot of cax1/cax3 mutant.	protein_coding	PHOSPHATE TRANSPORTER 1;4 (PHT1;4)	ARABIDOPSIS THALIANA PHOSPHATE TRANSPORTER 2 (ATPT2);PHOSPHATE TRANSPORTER 1;4 (PHT1;4)
AT2G29650	AT2G29650.1	Encodes an inorganic phosphate transporter (PHT4;1) that is localized to the thylakoid membrane.	protein_coding	PHOSPHATE TRANSPORTER 4;1 (PHT4;1)	ANION TRANSPORTER 1 (ANTR1);PHOSPHATE TRANSPORTER 4;1 (PHT4;1)
AT1G35140	AT1G35140.1	EXL1 is involved in the C-starvation response. Phenotypic changes of an exl1 loss of function mutant became evident only under corresponding experimental conditions. For example, the mutant showed diminished biomass production in a short-day/low light growth regime, impaired survival during extended night, and impaired survival of anoxia stress.	protein_coding	PHOSPHATE-INDUCED 1 (PHI-1)	PHOSPHATE-INDUCED 1 (PHI-1);EXORDIUM LIKE 7 (EXL7);EXORDIUM LIKE 1 (EXL1)
AT2G41210	AT2G41210.1	Encodes a protein with phosphatidylinositol-4-phosphate 5-kinase activity that plays a role in pollen tip growth. The enzyme localizes to the apical plasma membrane and adjacent cytosolic region of pollen tubes. Overexpression of this gene leads to increased deposition of pectin in the cell wall at the tip of the pollen tube and causes altered pollen tube morphology.	protein_coding	PHOSPHATIDYLINOSITOL- 4-PHOSPHATE 5-KINASE 5 (PIP5K5)	PHOSPHATIDYLINOSITOL- 4-PHOSPHATE 5-KINASE 5 (PIP5K5)
AT1G68750	AT1G68750.1	Encodes one of four Arabidopsis phosphoenolpyruvate (PEP) carboxylase proteins. But, it is more similar to bacterial PEP carboxylase than plant PEP carboxylase. Efforts to express this enzyme and to demonstrate its enzymatic activity in E.coli failed.	protein_coding	PHOSPHOENOLPYRUVATE CARBOXYLASE 4 (PPC4)	PHOSPHOENOLPYRUVATE CARBOXYLASE 4 (ATPPC4);PHOSPHOENOLPYRUVATE CARBOXYLASE 4 (PPC4)
AT1G52570	AT1G52570.1	member of C2-PLD subfamily	protein_coding	PHOSPHOLIPASE D ALPHA 2 (PLDALPHA2)	PHOSPHOLIPASE D ALPHA 2 (PLDALPHA2)
ATCG00540	ATCG00540.1	Encodes cytochrome f apoprotein; involved in photosynthetic electron transport chain; encoded by the chloroplast genome and is transcriptionally repressed by a nuclear gene HCF2.	protein_coding	PHOTOSYNTHETIC ELECTRON TRANSFER A (PETA)	PHOTOSYNTHETIC ELECTRON TRANSFER A (PETA)
AT3G01440	AT3G01440.1	Encodes a subunit of the NAD(P)H complex located in the chloroplast thylakoid lumen.	protein_coding	PHOTOSYNTHETIC NDH SUBCOMPLEX L 3 (PnsL3)	PSBQ-LIKE 1 (PQL1);PSBQ-LIKE 2 (PQL2);PHOTOSYNTHETIC NDH SUBCOMPLEX L 3 (PnsL3)
AT3G54890	AT3G54890.1	Encodes a component of the light harvesting complex associated with photosystem I.	protein_coding	PHOTOSYSTEM I LIGHT HARVESTING COMPLEX GENE 1 (LHCA1)	PHOTOSYSTEM I LIGHT HARVESTING COMPLEX GENE 1 (LHCA1)
AT2G05070	AT2G05070.1	Encodes Lhcb2.2. Belongs to the Lhc super-gene family encodes the light-harvesting chlorophyll a/b-binding (LHC) proteins that constitute the antenna system of the photosynthetic apparatus.	protein_coding	PHOTOSYSTEM II LIGHT HARVESTING COMPLEX GENE 2.2 (LHCB2.2)	LIGHT-HARVESTING CHLOROPHYLL B-BINDING 2 (LHCB2);PHOTOSYSTEM II LIGHT HARVESTING COMPLEX GENE 2.2 (LHCB2.2)
AT3G27690	AT3G27690.1	Encodes Lhcb2.4. Belongs to the Lhc super-gene family encodes the light-harvesting chlorophyll a/b-binding (LHC) proteins that constitute the antenna system of the photosynthetic apparatus.	protein_coding	PHOTOSYSTEM II LIGHT HARVESTING COMPLEX GENE 2.3 (LHCB2.3)	(LHCB2.4);LIGHT-HARVESTING CHLOROPHYLL B-BINDING 2 (LHCB2);PHOTOSYSTEM II LIGHT HARVESTING COMPLEX GENE 2.3 (LHCB2.3)
ATCG00280	ATCG00280.1	chloroplast gene encoding a CP43 subunit of the photosystem II reaction center. promoter contains a blue-light responsive element.	protein_coding	PHOTOSYSTEM II REACTION CENTER PROTEIN C (PSBC)	PHOTOSYSTEM II REACTION CENTER PROTEIN C (PSBC)
ATCG00430	ATCG00430.1	Encodes a protein which was originally thought to be part of photosystem II but its wheat homolog was later shown to encode for subunit K of NADH dehydrogenase.	protein_coding	PHOTOSYSTEM II REACTION CENTER PROTEIN G (PSBG)	PHOTOSYSTEM II REACTION CENTER PROTEIN G (PSBG)
ATCG00080	ATCG00080.1	PSII I protein	protein_coding	PHOTOSYSTEM II REACTION CENTER PROTEIN I (PSBI)	PHOTOSYSTEM II REACTION CENTER PROTEIN I (PSBI)
ATCG00070	ATCG00070.1	PSII K protein	protein_coding	PHOTOSYSTEM II REACTION CENTER PROTEIN K PRECURSOR (PSBK)	PHOTOSYSTEM II REACTION CENTER PROTEIN K PRECURSOR (PSBK)
ATCG00560	ATCG00560.1	PSII L protein	protein_coding	PHOTOSYSTEM II REACTION CENTER PROTEIN L (PSBL)	PHOTOSYSTEM II REACTION CENTER PROTEIN L (PSBL)
ATCG00700	ATCG00700.1	PSII low MW protein	protein_coding	PHOTOSYSTEM II REACTION CENTER PROTEIN N (PSBN)	PHOTOSYSTEM II REACTION CENTER PROTEIN N (PSBN)
ATCG00510	ATCG00510.1	Encodes subunit I of photosystem I.	protein_coding	PHOTSYSTEM I SUBUNIT I (PSAI)	PHOTSYSTEM I SUBUNIT I (PSAI)
AT3G17360	AT3G17360.1	PHRAGMOPLAST ORIENTING KINESIN 1 is one of the two Arabidopsis homologs isolated in yeast two-hybrid screen for interaction partners of maize gene TANGLED1 (TAN1). Based on sequence homology in their motor domains, POK1 and POK2 belong to the kinesin-12 class which also includes the well-characterized group of phragmoplast-associated kinesins AtPAKRPs. Both kinesins are composed of an N-terminal …	protein_coding	PHRAGMOPLAST ORIENTING KINESIN 1 (POK1)	PHRAGMOPLAST ORIENTING KINESIN 1 (POK1)
AT3G59060	AT3G59060.2	Encodes a novel Myc-related bHLH transcription factor, which physically associated with APRR1/TOC1 and is a member of PIF3 transcription factor family. Involved in shade avoidance. Functions as negative regulator of PhyB. Protein levels are modulated by phytochrome B.	protein_coding	PHYTOCHROME INTERACTING FACTOR 3-LIKE 6 (PIL6)	PHYTOCHROME-INTERACTING FACTOR 5 (PIF5);PHYTOCHROME INTERACTING FACTOR 3-LIKE 6 (PIL6)
AT1G14280	AT1G14280.1	Encodes phytochrome kinase substrate 2. PKS proteins are critical for hypocotyl phototropism. Forms a complex with Phot1, Phot2 and NPH3.	protein_coding	PHYTOCHROME KINASE SUBSTRATE 2 (PKS2)	PHYTOCHROME KINASE SUBSTRATE 2 (PKS2)
AT2G31980	AT2G31980.1	PHYTOCYSTATIN 2 (CYS2); FUNCTIONS IN: cysteine-type endopeptidase inhibitor activity; INVOLVED IN: biological_process unknown; LOCATED IN: endomembrane system; EXPRESSED IN: 18 plant structures; EXPRESSED DURING: 11 growth stages; CONTAINS InterPro DOMAIN/s: Proteinase inhibitor I25, cystatin, conserved site (InterPro:IPR018073), Proteinase inhibitor I25, cystatin (InterPro:IPR000010), Proteinase…	protein_coding	PHYTOCYSTATIN 2 (CYS2)	PHYTOCYSTATIN 2 (CYS2);PHYTOCYSTATIN 2 (AtCYS2)
AT2G22860	AT2G22860.1	Phytosulfokine 2 precursor, coding for a unique plant peptide growth factor.	protein_coding	PHYTOSULFOKINE 2 PRECURSOR (PSK2)	PHYTOSULFOKINE 2 PRECURSOR (ATPSK2);PHYTOSULFOKINE 2 PRECURSOR (PSK2)
AT3G44735	AT3G44735.1	Phytosulfokine 3 precursor, coding for a unique plant peptide growth factor.	protein_coding	PHYTOSULFOKINE 3 PRECURSOR (PSK3)	(PSK1);PHYTOSULFOKINE 3 PRECURSOR (PSK3);PHYTOSULFOKINE 3 PRECURSOR (ATPSK3)
AT3G49780	AT3G49780.1	Phytosulfokine 3 precursor, coding for a unique plant peptide growth factor. Plants overexpressing this gene (under a 35S promoter), develop normal cotyledons and hypocotyls but their growth, in particular that of their roots, was faster than that of wildtype.	protein_coding	PHYTOSULFOKINE 4 PRECURSOR (PSK4)	PHYTOSULFOKINE 4 PRECURSOR (ATPSK4);PHYTOSULFOKINE 4 PRECURSOR (PSK4); (ATPSK3 (FORMER SYMBOL))
AT3G26840	AT3G26840.1	Esterase/lipase/thioesterase family protein; FUNCTIONS IN: transferase activity, transferring acyl groups other than amino-acyl groups, catalytic activity, acyltransferase activity; INVOLVED IN: metabolic process; LOCATED IN: plastoglobule; CONTAINS InterPro DOMAIN/s: Diacylglycerol acyltransferase (InterPro:IPR007130), Phospholipid/glycerol acyltransferase (InterPro:IPR002123); BEST Arabidopsis …	protein_coding	PHYTYL ESTER SYNTHASE 2 (PES2)	PHYTYL ESTER SYNTHASE 2 (PES2)
AT1G70940	AT1G70940.1	A regulator of auxin efflux and involved in differential growth. PIN3 is expressed in gravity-sensing tissues, with PIN3 protein accumulating predominantly at the lateral cell surface. PIN3 localizes to the plasma membrane and to vesicles. In roots, PIN3 is expressed without pronounced polarity in tiers two and three of the columella cells, at the basal side of vascular cells, and to the lateral …	protein_coding	PIN-FORMED 3 (PIN3)	ARABIDOPSIS PIN-FORMED 3 (ATPIN3);PIN-FORMED 3 (PIN3)
AT2G26700	AT2G26700.1	Encodes PID2, a homolog of PID. Simultaneous disruption of PID(AT2G34650) and its 3 closest homologs (PID2/AT2G26700, WAG1/AT1G53700, and WAG2/AT3G14370) abolishes the formation of cotyledons.	protein_coding	PINOID2 (PID2)	PINOID2 (PID2)
AT1G68610	AT1G68610.1	Target promoter of the male germline-specific transcription factor DUO1.	protein_coding	PLANT CADMIUM RESISTANCE 11 (PCR11)	PLANT CADMIUM RESISTANCE 11 (PCR11)
AT3G18660	AT3G18660.2	Plants expressing an RNAi construct specifically targeting PGSIP1 was shown to have a dramatically reduced amount of starch. Mutants have significantly lower contents of GlcA compared to wild type and show only 50% of GlcA transferase activity compared to wild type.	protein_coding	PLANT GLYCOGENIN-LIKE STARCH INITIATION PROTEIN 1 (PGSIP1)	GLUCURONIC ACID SUBSTITUTION OF XYLAN 1 (GUX1);PLANT GLYCOGENIN-LIKE STARCH INITIATION PROTEIN 1 (PGSIP1)
AT4G33330	AT4G33330.2	plant glycogenin-like starch initiation protein 3 (PGSIP3); FUNCTIONS IN: transferase activity, transferring glycosyl groups; INVOLVED IN: biosynthetic process; LOCATED IN: endomembrane system; EXPRESSED IN: inflorescence meristem, sperm cell, root, flower; EXPRESSED DURING: petal differentiation and expansion stage; CONTAINS InterPro DOMAIN/s: Glycosyl transferase, family 8 (InterPro:IPR002495);…	protein_coding	PLANT GLYCOGENIN-LIKE STARCH INITIATION PROTEIN 3 (PGSIP3)	PLANT GLYCOGENIN-LIKE STARCH INITIATION PROTEIN 3 (PGSIP3);GLUCURONIC ACID SUBSTITUTION OF XYLAN 2 (GUX2)
AT2G19330	AT2G19330.1	Encodes PIRL6, a member of the Plant Intracellular Ras-group-related LRRs (Leucine rich repeat proteins). PIRLs are a distinct, plant-specific class of intracellular LRRs that likely mediate protein interactions, possibly in the context of signal transduction.	protein_coding	PLANT INTRACELLULAR RAS GROUP-RELATED LRR 6 (PIRL6)	PLANT INTRACELLULAR RAS GROUP-RELATED LRR 6 (PIRL6)
AT5G58650	AT5G58650.1	Encodes PSY1, an18-aa tyrosine-sulfated glycopeptide that promotes cellular proliferation and expansion. PSY1 is widely expressed in various tissues, including shoot apical meristem, and is highly up-regulated by wounding. Perception of PSY1 depends on At1g72300, a leucine-rich repeat receptor kinase (LRR-RK).	protein_coding	PLANT PEPTIDE CONTAINING SULFATED TYROSINE 1 (PSY1)	PLANT PEPTIDE CONTAINING SULFATED TYROSINE 1 (PSY1)
AT5G42340	AT5G42340.1	Plant U-Box 15 (PUB15); FUNCTIONS IN: ubiquitin-protein ligase activity, binding; INVOLVED IN: protein ubiquitination; LOCATED IN: ubiquitin ligase complex; EXPRESSED IN: 6 plant structures; EXPRESSED DURING: L mature pollen stage, M germinated pollen stage, 4 anthesis, petal differentiation and expansion stage; CONTAINS InterPro DOMAIN/s: U box domain (InterPro:IPR003613), Armadillo-like helical…	protein_coding	PLANT U-BOX 15 (PUB15)	PLANT U-BOX 15 (PUB15)
AT4G20260	AT4G20260.4	Encodes a Ca2+ and Cu2+ binding protein. N-terminal myristylation on glycine 2 appears to enable it to associate tightly with the plasma membrane. Recombinant PCaP1 interacts strongly with phosphatidylinositol 3,5-bisphosphate (PtdIns(3,5)P2) and PtdIns (3,4,5)P3, and weakly with PtdIns(3,5)P2 and PtdIns(4,5). It also interacts with calmodulin (CaM) in a calcium-dependent manner. CaM does not int…	protein_coding	PLASMA-MEMBRANE ASSOCIATED CATION-BINDING PROTEIN 1 (PCAP1)	ARABIDOPSIS THALIANA PLASMA-MEMBRANE ASSOCIATED CATION-BINDING PROTEIN 1 (ATPCAP1);MICROTUBULE-DESTABILIZING PROTEIN 25 (MDP25);PLASMA-MEMBRANE ASSOCIATED CATION-BINDING PROTEIN 1 (PCAP1)
AT1G18650	AT1G18650.1	Encodes a member of the X8-GPI family of proteins. It localizes to the plasmodesmata and is predicted to bind callose.	protein_coding	PLASMODESMATA CALLOSE-BINDING PROTEIN 3 (PDCB3)	PLASMODESMATA CALLOSE-BINDING PROTEIN 3 (PDCB3)
AT3G46780	AT3G46780.1	plastid transcriptionally active 16 (PTAC16); FUNCTIONS IN: binding, catalytic activity; INVOLVED IN: metabolic process; LOCATED IN: in 6 components; EXPRESSED IN: 21 plant structures; EXPRESSED DURING: 14 growth stages; CONTAINS InterPro DOMAIN/s: NAD(P)-binding domain (InterPro:IPR016040), NmrA-like (InterPro:IPR008030); BEST Arabidopsis thaliana protein match is: NAD(P)-binding Rossmann-fold s…	protein_coding	PLASTID TRANSCRIPTIONALLY ACTIVE 16 (PTAC16)	PLASTID TRANSCRIPTIONALLY ACTIVE 16 (PTAC16)
ATCG00670	ATCG00670.1	Encodes the only ClpP (caseinolytic protease) encoded within the plastid genome. Contains a highly conserved catalytic triad of Ser-type proteases (Ser-His-Asp). Part of the 350 kDa chloroplast Clp complex. The name reflects nomenclature described in Adam et. al (2001).	protein_coding	PLASTID-ENCODED CLP P (PCLPP)	CASEINOLYTIC PROTEASE P 1 (CLPP1);PLASTID-ENCODED CLP P (PCLPP)
AT1G68590	AT1G68590.1	Ribosomal protein PSRP-3/Ycf65; FUNCTIONS IN: structural constituent of ribosome; INVOLVED IN: translation; LOCATED IN: thylakoid, chloroplast thylakoid membrane, chloroplast; EXPRESSED IN: 22 plant structures; EXPRESSED DURING: 13 growth stages; CONTAINS InterPro DOMAIN/s: Ribosomal protein PSRP-3/Ycf65 (InterPro:IPR006924); BEST Arabidopsis thaliana protein match is: Ribosomal protein PSRP-3/Yc…	protein_coding	PLASTID-SPECI&#64257;C RIBOSOMAL PROTEIN 3/1 (PSRP3/1)	PLASTID-SPECI&#64257;C RIBOSOMAL PROTEIN 3/1 (PSRP3/1)
AT5G51600	AT5G51600.1	Mutant has defective roots. Essential for giant cell ontogenesis. Role in organizing the mitotic microtubule array during both early and late mitosis in all plant organs.	protein_coding	PLEIADE (PLE)	PLEIADE (PLE);MICROTUBULE-ASSOCIATED PROTEIN 65-3 (MAP65-3);ARABIDOPSIS THALIANA MICROTUBULE-ASSOCIATED PROTEIN 65-3 (ATMAP65-3)
AT2G45800	AT2G45800.1	Encodes a member of the Arabidopsis LIM proteins: a family of actin bundlers with distinct expression patterns. WLIM1, WLIM2a, and WLIM2b are widely expressed, whereas PLIM2a, PLIM2b, and PLIM2c are predominantly expressed in pollen. Regulates actin cytoskeleton organization.	protein_coding	PLIM2A (PLIM2a)	PLIM2A (PLIM2a)
AT1G01780	AT1G01780.1	Encodes a member of the Arabidopsis LIM proteins: a family of actin bundlers with distinct expression patterns. WLIM1, WLIM2a, and WLIM2b are widely expressed, whereas PLIM2a, PLIM2b, and PLIM2c are predominantly expressed in pollen. Regulates actin cytoskeleton organization.	protein_coding	PLIM2B (PLIM2b)	PLIM2B (PLIM2b)
AT3G61230	AT3G61230.1	Encodes a member of the Arabidopsis LIM proteins: a family of actin bundlers with distinct expression patterns. WLIM1, WLIM2a, and WLIM2b are widely expressed, whereas PLIM2a, PLIM2b, and PLIM2c are predominantly expressed in pollen. Regulates actin cytoskeleton organization.	protein_coding	PLIM2C (PLIM2c)	PLIM2C (PLIM2c)
AT1G22760	AT1G22760.1	Putative poly(A) binding protein May there fore function in posttranscriptional regulation, including mRNA turnover and translational initiation. Expression detected only in floral organs.	protein_coding	POLY(A) BINDING PROTEIN 3 (PAB3)	POLY(A) BINDING PROTEIN 3 (PAB3)
AT1G71770	AT1G71770.1	Encodes a Class I polyA-binding protein. Expressed in floral organs. Binds polyA sepharose in vitro.	protein_coding	POLY(A)-BINDING PROTEIN 5 (PAB5)	POLY(A)-BINDING PROTEIN 5 (PAB5)
AT2G43020	AT2G43020.1	Encodes a polyamine oxidase.	protein_coding	POLYAMINE OXIDASE 2 (PAO2)	POLYAMINE OXIDASE 2 (ATPAO2);POLYAMINE OXIDASE 2 (PAO2)
AT1G02790	AT1G02790.1	encodes a exopolygalacturonase.	protein_coding	POLYGALACTURONASE 4 (PGA4)	POLYGALACTURONASE 4 (PGA4)
AT5G06870	AT5G06870.1	Encodes a polygalacturonase inhibiting protein involved in plant defense response. PGIPs inhibit the activity of pectin degrading enzymes such as those produced by fungal pathogens. PGIP2 is induced by fungal infection and methyl jasmonate.	protein_coding	POLYGALACTURONASE INHIBITING PROTEIN 2 (PGIP2)	POLYGALACTURONASE INHIBITING PROTEIN 2 (PGIP2);ARABIDOPSIS POLYGALACTURONASE INHIBITING PROTEIN 2 (ATPGIP2)
AT2G16120	AT2G16120.1	polyol/monosaccharide transporter 1 (PMT1); CONTAINS InterPro DOMAIN/s: Sugar transporter, conserved site (InterPro:IPR005829), Major facilitator superfamily (InterPro:IPR020846), General substrate transporter (InterPro:IPR005828), Sugar/inositol transporter (InterPro:IPR003663), Major facilitator superfamily, general substrate transporter (InterPro:IPR016196); BEST Arabidopsis thaliana protein m…	protein_coding	POLYOL/MONOSACCHARIDE TRANSPORTER 1 (PMT1)	ARABIDOPSIS THALIANA POLYOL/MONOSACCHARIDE TRANSPORTER 1 (ATPMT1);POLYOL/MONOSACCHARIDE TRANSPORTER 1 (PMT1)
AT5G64900	AT5G64900.1	Encodes a putative 92-aa protein that is the precursor of AtPep1, a 23-aa peptide which activates transcription of the defensive gene defensin (PDF1.2) and activates the synthesis of H2O2, both being components of the innate immune response.	protein_coding	PRECURSOR OF PEPTIDE 1 (PROPEP1)	PRECURSOR OF PEPTIDE 1 (PROPEP1);ARABIDOPSIS THALIANA PEPTIDE 1 (ATPEP1);PEPTIDE 1 (PEP1)
AT4G29340	AT4G29340.1	Profilin is a low-molecular weight, actin monomer-binding protein that regulates the organization of actin cytoskeleton in eukaryotes, including higher plants. PRF4 and PRF5 are late pollen-specific and are not detectable in other cell types of the plant body including microspores and root hairs. Immunocytochemical studies at the subcellular level reveal that both the constitutive and pollen-spec…	protein_coding	PROFILIN 4 (PRF4)	PROFILIN 4 (PRF4)
AT2G19770	AT2G19770.1	Encodes profilin 5, originally named profilin 4 (PRO4/PFN4). Low-molecular weight, actin monomer-binding protein that regulates the organization of actin cytoskeleton. Pollen-specific plant profilin present predominantly in mature pollen and growing pollen tubes.	protein_coding	PROFILIN 5 (PRF5)	PROFILIN 5 (PRF5)
AT2G29570	AT2G29570.1	Functionally interacts with POLH to repair DNA damaged by UVB damage. May be sumoylated.	protein_coding	PROLIFERATING CELL NUCLEAR ANTIGEN 2 (PCNA2)	A. THALIANA PROLIFERATING CELL NUCLEAR ANTIGEN 2 (ATPCNA2);PROLIFERATING CELL NUCLEAR ANTIGEN 2 (PCNA2)
AT1G07370	AT1G07370.1	Encodes putative proliferating cell nuclear antigen involved in cell cycle regulation. May be sumoylated.	protein_coding	PROLIFERATING CELLULAR NUCLEAR ANTIGEN 1 (PCNA1)	PROLIFERATING CELLULAR NUCLEAR ANTIGEN 1 (ATPCNA1);PROLIFERATING CELLULAR NUCLEAR ANTIGEN 1 (PCNA1)
AT4G34440	AT4G34440.1	Encodes a member of the proline-rich extensin-like receptor kinase (PERK) family. This family consists of 15 predicted receptor kinases (PMID: 15653807).	protein_coding	PROLINE-RICH EXTENSIN-LIKE RECEPTOR KINASE 5 (PERK5)	PROLINE-RICH EXTENSIN-LIKE RECEPTOR KINASE 5 (AtPERK5);PROLINE-RICH EXTENSIN-LIKE RECEPTOR KINASE 5 (PERK5)
AT3G18810	AT3G18810.1	Encodes a member of the proline-rich extensin-like receptor kinase (PERK) family. This family consists of 15 predicted receptor kinases (PMID: 15653807).	protein_coding	PROLINE-RICH EXTENSIN-LIKE RECEPTOR KINASE 6 (PERK6)	PROLINE-RICH EXTENSIN-LIKE RECEPTOR KINASE 6 (PERK6);PROLINE-RICH EXTENSIN-LIKE RECEPTOR KINASE 6 (AtPERK6)
AT5G02190	AT5G02190.1	encodes an aspartic protease, has an important role in determining cell fate during embryonic development and in reproduction processes. The loss-of-function mutation of PCS1 causes degeneration of both male and female gametophytes and excessive cell death of developing embryos during torpedo stage.	protein_coding	PROMOTION OF CELL SURVIVAL 1 (PCS1)	EMBRYO DEFECTIVE 24 (EMB24);PROMOTION OF CELL SURVIVAL 1 (PCS1);ARABIDOPSIS THALIANA ASPARTIC PROTEASE 38 (ATASP38);PHYTOCHELATIN SYNTHASE 1 (PCS1)
AT2G05620	AT2G05620.1	Involved in electron flow in Photosystem I. Essential for photoprotection.	protein_coding	PROTON GRADIENT REGULATION 5 (PGR5)	PROTON GRADIENT REGULATION 5 (PGR5)
AT5G60100	AT5G60100.2	Encodes pseudo-response regulator 3 (APRR3/PRR3). PRR3 transcript levels vary in a circadian pattern with peak expression at dusk under long and short day conditions. PRR3 affects the period of the circadian clock and seedlings with reduced levels of PRR3 have shorter periods, based on transcriptional assays of clock-regulated genes. PRR3 is expressed in the vasculature of cotyledons and leaves w…	protein_coding	PSEUDO-RESPONSE REGULATOR 3 (PRR3)	PSEUDO-RESPONSE REGULATOR 3 (PRR3)
AT5G02810	AT5G02810.1	PRR7 and PRR9 are partially redundant essential components of a temperature-sensitive circadian system. CCA1 and LHY had a positive effect on PRR7 expression levels. Acts as transcriptional repressor of CCA1 and LHY.	protein_coding	PSEUDO-RESPONSE REGULATOR 7 (PRR7)	(APRR7);PSEUDO-RESPONSE REGULATOR 7 (PRR7)
AT2G46790	AT2G46790.1	Pseudo-response regulator PRR9. Involved in clock function. PRR7 and PRR9 are partially redundant essential components of a temperature-sensitive circadian system. CCA1 and LHY had a positive effect on PRR9. Interact with TOC1 in a yeast two-hybrid assay. Acts as transcriptional repressor of CCA1 and LHY.	protein_coding	PSEUDO-RESPONSE REGULATOR 9 (PRR9)	ARABIDOPSIS PSEUDO-RESPONSE REGULATOR 9 (APRR9);TOC1-LIKE PROTEIN 1 (TL1);PSEUDO-RESPONSE REGULATOR 9 (PRR9)
AT1G78160	AT1G78160.1	Encodes a member of the Arabidopsis Pumilio (APUM) proteins containing PUF domain (eight repeats of approximately 36 amino acids each). PUF proteins regulate both mRNA stability and translation through sequence-specific binding to the 3' UTR of target mRNA transcripts.	protein_coding	PUMILIO 7 (PUM7)	PUMILIO 7 (PUM7);PUMILIO 7 (APUM7)
AT1G22240	AT1G22240.1	Encodes a member of the Arabidopsis Pumilio (APUM) proteins containing PUF domain (eight repeats of approximately 36 amino acids each). PUF proteins regulate both mRNA stability and translation through sequence-specific binding to the 3' UTR of target mRNA transcripts.	protein_coding	PUMILIO 8 (PUM8)	PUMILIO 8 (PUM8);PUMILIO 8 (APUM8)
AT2G46880	AT2G46880.1	purple acid phosphatase 14 (PAP14); FUNCTIONS IN: protein serine/threonine phosphatase activity, acid phosphatase activity; LOCATED IN: endomembrane system; EXPRESSED IN: leaf whorl, sepal, flower; EXPRESSED DURING: petal differentiation and expansion stage; CONTAINS InterPro DOMAIN/s: Metallophosphoesterase (InterPro:IPR004843), Phosphoesterase At2g46880 (InterPro:IPR011230); BEST Arabidopsis th…	protein_coding	PURPLE ACID PHOSPHATASE 14 (PAP14)	PURPLE ACID PHOSPHATASE 14 (PAP14); (ATPAP14)
AT3G52810	AT3G52810.1	purple acid phosphatase 21 (PAP21); FUNCTIONS IN: protein serine/threonine phosphatase activity, acid phosphatase activity; INVOLVED IN: biological_process unknown; LOCATED IN: endomembrane system; EXPRESSED IN: petal, leaf whorl, fruit, sepal, flower; EXPRESSED DURING: 4 anthesis, petal differentiation and expansion stage; CONTAINS InterPro DOMAIN/s: Metallophosphoesterase (InterPro:IPR004843), …	protein_coding	PURPLE ACID PHOSPHATASE 21 (PAP21)	PURPLE ACID PHOSPHATASE 21 (PAP21);PURPLE ACID PHOSPHATASE 21 (ATPAP21)
AT5G36150	AT5G36150.1	putative pentacyclic triterpene synthase 3 (PEN3); CONTAINS InterPro DOMAIN/s: Terpene synthase, conserved site (InterPro:IPR002365), Terpenoid cylases/protein prenyltransferase alpha-alpha toroid (InterPro:IPR008930), Squalene cyclase (InterPro:IPR018333), Prenyltransferase/squalene oxidase (InterPro:IPR001330); BEST Arabidopsis thaliana protein match is: baruol synthase 1 (TAIR:AT4G15370.1); Ha…	protein_coding	PUTATIVE PENTACYCLIC TRITERPENE SYNTHASE 3 (PEN3)	PUTATIVE PENTACYCLIC TRITERPENE SYNTHASE 3 (PEN3);PUTATIVE PENTACYCLIC TRITERPENE SYNTHASE 3 (ATPEN3)
AT2G46860	AT2G46860.1	Encodes a protein that might have inorganic pyrophosphatase activity.	protein_coding	PYROPHOSPHORYLASE 3 (PPa3)	PYROPHOSPHORYLASE 3 (PPa3);PYROPHOSPHORYLASE 3 (AtPPa3)
AT4G15530	AT4G15530.5	Encodes a dual-targeted protein believed to act as a pyruvate, orthophosphate dikinase. These enzymes are normally associated with C4 photosynthesis which does not occur in Arabidopsis. However, PPDK may play a role in remobilizing nitrogen during leaf senescence in Arabidopsis. The product of the long transcript (.1 gene model) was shown to be targeted to the chloroplast, whereas the shorter tra…	protein_coding	PYRUVATE ORTHOPHOSPHATE DIKINASE (PPDK)	PYRUVATE ORTHOPHOSPHATE DIKINASE (PPDK)
AT4G20050	AT4G20050.1	Encodes a polygalacturonase that plays a direct role in degrading the pollen mother cell wall during microspore development.	protein_coding	QUARTET 3 (QRT3)	QUARTET 3 (QRT3)
AT2G33870	AT2G33870.1	RAB GTPase homolog A1H (ArRABA1h); FUNCTIONS IN: GTP binding; INVOLVED IN: protein transport, small GTPase mediated signal transduction; EXPRESSED IN: male gametophyte, flower, pollen tube; EXPRESSED DURING: L mature pollen stage, M germinated pollen stage, 4 anthesis; CONTAINS InterPro DOMAIN/s: Ras GTPase (InterPro:IPR001806), Small GTP-binding protein (InterPro:IPR005225), Small GTPase (InterP…	protein_coding	RAB GTPASE HOMOLOG A1H (ArRABA1h)	RAB GTPASE HOMOLOG A1H (ArRABA1h)
AT1G28550	AT1G28550.1	RAB GTPase homolog A1I (RABA1i); FUNCTIONS IN: GTP binding; INVOLVED IN: protein transport, small GTPase mediated signal transduction; LOCATED IN: plasma membrane; EXPRESSED IN: male gametophyte, flower, cultured cell, pollen tube; EXPRESSED DURING: L mature pollen stage, M germinated pollen stage, 4 anthesis; CONTAINS InterPro DOMAIN/s: Ras GTPase (InterPro:IPR001806), Small GTP-binding protein …	protein_coding	RAB GTPASE HOMOLOG A1I (RABA1i)	RAB GTPASE HOMOLOG A1I (RABA1i);RAB GTPASE HOMOLOG A1I (AtRABA1i)
AT3G12160	AT3G12160.1	Encodes RABA4D, a member of the Arabidopsis RabA4 subfamily of Rab GTPase proteins. It is transported in exocytic vesicles to the apical tip of pollen tubes where it appears to promote tip growth. Proper localization of RabA4d depends on ROP1, RIC3, and RIC4 activity.	protein_coding	RAB GTPASE HOMOLOG A4D (RABA4D)	RAB GTPASE HOMOLOG A4D (RABA4D);ARABIDOPSIS THALIANA RAB GTPASE HOMOLOG A4D (ATRABA4D)
AT3G09910	AT3G09910.1	RAB GTPase homolog C2B (RABC2b); FUNCTIONS IN: GTP binding, transcription factor binding, ATP binding; INVOLVED IN: protein transport, small GTPase mediated signal transduction, regulation of transcription, DNA-dependent; LOCATED IN: endomembrane system, intracellular; EXPRESSED IN: sepal, root, carpel; EXPRESSED DURING: 4 anthesis, petal differentiation and expansion stage; CONTAINS InterPro DOM…	protein_coding	RAB GTPASE HOMOLOG C2B (RABC2b)	(ATRAB18C);RAB GTPASE HOMOLOG C2B (ATRABC2B);RAB GTPASE HOMOLOG C2B (RABC2b)
AT5G10260	AT5G10260.1	RAB GTPase homolog H1E (RABH1e); FUNCTIONS IN: GTP binding; INVOLVED IN: protein transport, small GTPase mediated signal transduction; EXPRESSED IN: 15 plant structures; EXPRESSED DURING: 6 growth stages; CONTAINS InterPro DOMAIN/s: Ras GTPase (InterPro:IPR001806), Small GTP-binding protein (InterPro:IPR005225), Small GTPase (InterPro:IPR020851), Ras (InterPro:IPR013753), Ras small GTPase, Rab ty…	protein_coding	RAB GTPASE HOMOLOG H1E (RABH1e)	RAB GTPASE HOMOLOG H1E (AtRABH1e);RAB GTPASE HOMOLOG H1E (RABH1e)
AT1G16190	AT1G16190.1	Encodes a member of the RADIATION SENSITIVE23 (RAD23) family: AT1G16190(RAD23A), AT1G79650(RAD23B), AT3G02540(RAD23C), AT5G38470(RAD23D). RAD23 proteins play an essential role in the cell cycle, morphology, and fertility of plants through their delivery of UPS (ubiquitin/26S proteasome system) substrates to the 26S proteasome.	protein_coding	RADIATION SENSITIVE23A (RAD23A)	RADIATION SENSITIVE23A (RAD23A)
AT3G25165	AT3G25165.1	Member of a diversely expressed predicted peptide family showing sequence similarity to tobacco Rapid Alkalinization Factor (RALF), and is believed to play an essential role in the physiology of Arabidopsis. Consists of a single exon and is characterized by a conserved C-terminal motif and N-terminal signal peptide.	protein_coding	RALF-LIKE 25 (RALFL25)	RALF-LIKE 25 (RALFL25)
AT3G25170	AT3G25170.1	Member of a diversely expressed predicted peptide family showing sequence similarity to tobacco Rapid Alkalinization Factor (RALF), and is believed to play an essential role in the physiology of Arabidopsis. Consists of a single exon and is characterized by a conserved C-terminal motif and N-terminal signal peptide.	protein_coding	RALF-LIKE 26 (RALFL26)	RALF-LIKE 26 (RALFL26)
AT1G28270	AT1G28270.1	Member of a diversely expressed predicted peptide family showing sequence similarity to tobacco Rapid Alkalinization Factor (RALF), and is believed to play an essential role in the physiology of Arabidopsis. Consists of a single exon and is characterized by a conserved C-terminal motif and N-terminal signal peptide.	protein_coding	RALF-LIKE 4 (RALFL4)	RALF-LIKE 4 (RALFL4)
AT3G23110	AT3G23110.1	receptor like protein 37 (RLP37); FUNCTIONS IN: kinase activity; INVOLVED IN: signal transduction, defense response; LOCATED IN: endomembrane system; CONTAINS InterPro DOMAIN/s: Leucine-rich repeat-containing N-terminal domain, type 2 (InterPro:IPR013210), Leucine-rich repeat (InterPro:IPR001611); BEST Arabidopsis thaliana protein match is: receptor like protein 38 (TAIR:AT3G23120.1); Has 116481 …	protein_coding	RECEPTOR LIKE PROTEIN 37 (RLP37)	RECEPTOR LIKE PROTEIN 37 (AtRLP37);EMBRYO DEFECTIVE 2800 (EMB2800);RECEPTOR LIKE PROTEIN 37 (RLP37)
AT2G34410	AT2G34410.1	Encodes a homolog of the protein Cas1p known to be involved in polysaccharide O-acetylation in Cryptococcus neoformans. Has high similarity to RWA2 whose mutant displays reduced acetylation.	protein_coding	REDUCED WALL ACETYLATION 3 (RWA3)	REDUCED WALL ACETYLATION 3 (RWA3)
AT1G78080	AT1G78080.1	Encodes a member of the DREB subfamily A-6 of ERF/AP2 transcription factor family (RAP2.4). The protein contains one AP2 domain. Role in mediating light and ethylene signaling.	protein_coding	RELATED TO AP2 4 (RAP2.4)	WOUND INDUCED DEDIFFERENTIATION 1 (WIND1);RELATED TO AP2 4 (RAP2.4)
AT5G13330	AT5G13330.1	encodes a member of the ERF (ethylene response factor) subfamily B-4 of ERF/AP2 transcription factor family. The protein contains one AP2 domain. There are 7 members in this subfamily.	protein_coding	RELATED TO AP2 6L (Rap2.6L)	RELATED TO AP2 6L (Rap2.6L)
AT3G17010	AT3G17010.1	transcriptional factor B3 family protein, contains Pfam profile PF02362: B3 DNA binding domain. Activated by AGAMOUS ina a cal-1, ap1-1 background. Expressed in stamen primordia, the placental region of developing carpels and the ovary.	protein_coding	REPRODUCTIVE MERISTEM 22 (REM22)	REPRODUCTIVE MERISTEM 22 (REM22)
AT1G15460	AT1G15460.1	Encodes a efflux-type boron transporter. Over-expression improved plant growth under B toxic conditions.	protein_coding	REQUIRES HIGH BORON 4 (BOR4)	REQUIRES HIGH BORON 4 (BOR4);ARABIDOPSIS THALIANA REQUIRES HIGH BORON 4 (ATBOR4)
ATMG00090	ATMG00090.1	ribosomal protein S3	protein_coding	RESISTANCE TO PSEUDOMONAS SYRINGAE 3 (RPS3)
AT3G48100	AT3G48100.1	Encodes a transcription repressor that mediates a negative feedback loop in cytokinin signalling. ARR5 expression is upregulated by Class I KNOX genes. Arr5 protein is stabilized by cytokinin in a two-component phosphorelay.	protein_coding	RESPONSE REGULATOR 5 (RR5)	INDUCED BY CYTOKININ 6 (IBC6);ARABIDOPSIS THALIANA RESPONSE REGULATOR 2 (ATRR2);RESPONSE REGULATOR 5 (ARR5);RESPONSE REGULATOR 5 (RR5)
AT5G59820	AT5G59820.1	Encodes a zinc finger protein involved in high light and cold acclimation. Overexpression of this putative transcription factor increases the expression level of 9 cold-responsive genes and represses the expression level of 15 cold-responsive genes, including CBF genes. Also, lines overexpressing this gene exhibits a small but reproducible increase in freeze tolerance. Because of the repression o…	protein_coding	RESPONSIVE TO HIGH LIGHT 41 (RHL41)	RESPONSIVE TO HIGH LIGHT 41 (RHL41); (ATZAT12); (ZAT12)
AT5G17300	AT5G17300.1	Myb-like transcription factor that regulates hypocotyl growth by regulating free auxin levels in a time-of-day specific manner.	protein_coding	REVEILLE 1 (RVE1)	REVEILLE 1 (RVE1)
AT5G37260	AT5G37260.1	Encodes a MYB family transcription factor Circadian 1 (CIR1). Involved in circadian regulation in Arabidopsis.	protein_coding	REVEILLE 2 (RVE2)	REVEILLE 2 (RVE2);CIRCADIAN 1 (CIR1)
AT3G09600	AT3G09600.1	Encodes a MYB-like transcription factor similar to CIRCADIAN CLOCK-ASSOCIATED1 (CCA1) and ELONGATED HYPOCOTYL (LHY). Involved in the regulation of circadian clock by modulating the pattern of histone 3 (H3) acetylation.	protein_coding	REVEILLE 8 (RVE8)	LHY-CCA1-LIKE5 (LCL5);REVEILLE 8 (RVE8)
AT1G52240	AT1G52240.1	Encodes a member of KPP-like gene family, homolog of KPP (kinase partner protein) gene in tomato. Also a member of the RopGEF (guanine nucleotide exchange factor) family, containing the novel PRONE domain (plant-specific Rop nucleotide exchanger), which is exclusively active towards members of the Rop subfamily .	protein_coding	RHO GUANYL-NUCLEOTIDE EXCHANGE FACTOR 11 (ROPGEF11)	(ATROPGEF11);PHYTOCHROME INTERACTING ROPGEF 1 (PIRF1);RHO GUANYL-NUCLEOTIDE EXCHANGE FACTOR 11 (ROPGEF11)
AT1G79860	AT1G79860.1	Encodes a member of KPP-like gene family, homolog of KPP (kinase partner protein) gene in tomato. Also a member of the RopGEF (guanine nucleotide exchange factor) family, containing the novel PRONE domain (plant-specific Rop nucleotide exchanger), which is exclusively active towards members of the Rop subfamily. Coexpression of AtPRK2a with AtRopGEF12 resulted in isotropic pollen tube growth Grow…	protein_coding	RHO GUANYL-NUCLEOTIDE EXCHANGE FACTOR 12 (ROPGEF12)	(ATROPGEF12);RHO GUANYL-NUCLEOTIDE EXCHANGE FACTOR 12 (ROPGEF12);MATERNAL EFFECT EMBRYO ARREST 64 (MEE64)
AT1G52580	AT1G52580.1	RHOMBOID-like protein 5 (RBL5); FUNCTIONS IN: serine-type endopeptidase activity; INVOLVED IN: biological_process unknown; LOCATED IN: integral to membrane; EXPRESSED IN: 9 plant structures; EXPRESSED DURING: L mature pollen stage, M germinated pollen stage, 4 anthesis, C globular stage, petal differentiation and expansion stage; CONTAINS InterPro DOMAIN/s: Peptidase S54, rhomboid (InterPro:IPR00…	protein_coding	RHOMBOID-LIKE PROTEIN 5 (RBL5)	RHOMBOID-LIKE PROTEIN 5 (RBL5);RHOMBOID-LIKE PROTEIN 5 (ATRBL5)
AT4G28950	AT4G28950.1	A member of ROP GTPase gene family.	protein_coding	RHO-RELATED PROTEIN FROM PLANTS 9 (ROP9)	ARABIDOPSIS RAC-LIKE 7 (ARAC7); (ATROP9);RHO-RELATED PROTEIN FROM PLANTS 9 (ROP9); (RAC7); (ATRAC7)
AT1G26820	AT1G26820.1	Encodes ribonuclease RNS3.	protein_coding	RIBONUCLEASE 3 (RNS3)	RIBONUCLEASE 3 (RNS3)
ATCG00790	ATCG00790.1	chloroplast gene encoding a ribosomal protein L16, which is a constituent of 50S large ribosomal subunit	protein_coding	RIBOSOMAL PROTEIN L16 (RPL16)	RIBOSOMAL PROTEIN L16 (RPL16)
ATCG01300	ATCG01300.1	One of two chloroplast genes that encode chloroplast ribosomal protein L23, a constituent of the large subunit of the ribosomal complex	protein_coding	RIBOSOMAL PROTEIN L23 (RPL23.2)	RIBOSOMAL PROTEIN L23 (RPL23.2)
ATCG00760	ATCG00760.1	encodes a chloroplast ribosomal protein L36, a constituent of the large subunit of the ribosomal complex	protein_coding	RIBOSOMAL PROTEIN L36 (RPL36)	RIBOSOMAL PROTEIN L36 (RPL36)
ATCG00065	ATCG00065.1	chloroplast gene encoding ribosomal protein s12. The gene is located in three distinct loci on the chloroplast genome and is transpliced to make one transcript.	protein_coding	RIBOSOMAL PROTEIN S12A (RPS12A)	RIBOSOMAL PROTEIN S12 (RPS12);RIBOSOMAL PROTEIN S12A (RPS12A)
ATCG01230	ATCG01230.1	chloroplast gene encoding ribosomal protein s12. The gene is located in three distinct loci on the chloroplast genome and is transpliced to make one transcript.	protein_coding	RIBOSOMAL PROTEIN S12B (RPS12B)	RIBOSOMAL PROTEIN S12B (RPS12B);RIBOSOMAL PROTEIN S12 (RPS12)
AT2G19720	AT2G19720.1	ribosomal protein S15A B (rps15ab); CONTAINS InterPro DOMAIN/s: Ribosomal protein S8 (InterPro:IPR000630); BEST Arabidopsis thaliana protein match is: ribosomal protein S15A E (TAIR:AT4G29430.1); Has 3453 Blast hits to 3453 proteins in 1209 species: Archae - 277; Bacteria - 1569; Metazoa - 426; Fungi - 219; Plants - 302; Viruses - 0; Other Eukaryotes - 660 (source: NCBI BLink).	protein_coding	RIBOSOMAL PROTEIN S15A B (rps15ab)	RIBOSOMAL PROTEIN S15A B (rps15ab)
ATCG00050	ATCG00050.1	Homologous to the bacterial ribosomal protein S16	protein_coding	RIBOSOMAL PROTEIN S16 (RPS16)	RIBOSOMAL PROTEIN S16 (RPS16)
ATCG00650	ATCG00650.1	chloroplast-encoded ribosomal protein S18	protein_coding	RIBOSOMAL PROTEIN S18 (RPS18)	RIBOSOMAL PROTEIN S18 (RPS18)
ATCG00820	ATCG00820.1	Encodes a 6.8-kDa protein of the small ribosomal subunit.	protein_coding	RIBOSOMAL PROTEIN S19 (RPS19)	RIBOSOMAL PROTEIN S19 (RPS19)
ATCG00160	ATCG00160.1	Chloroplast ribosomal protein S2	protein_coding	RIBOSOMAL PROTEIN S2 (RPS2)	RIBOSOMAL PROTEIN S2 (RPS2)
ATCG01240	ATCG01240.1	30S chloroplast ribosomal protein S7	protein_coding	RIBOSOMAL PROTEIN S7 (RPS7.2)	RIBOSOMAL PROTEIN S7 (RPS7.2)
ATCG00770	ATCG00770.1	chloroplast 30S ribosomal protein S8	protein_coding	RIBOSOMAL PROTEIN S8 (RPS8)	RIBOSOMAL PROTEIN S8 (RPS8)
AT4G11370	AT4G11370.1	Encodes a putative RING-H2 finger protein RHA1a.	protein_coding	RING-H2 FINGER A1A (RHA1A)	RING-H2 FINGER A1A (RHA1A)
AT4G35480	AT4G35480.1	Encodes a putative RING-H2 finger protein RHA3b.	protein_coding	RING-H2 FINGER A3B (RHA3B)	RING-H2 FINGER A3B (RHA3B)
AT3G54490	AT3G54490.1	NRPE5-like protein of unknown function; homologous to budding yeast RPB5	protein_coding	RNA POLYMERASE II FIFTH LARGEST SUBUNIT, E (RPB5E)	RNA POLYMERASE II FIFTH LARGEST SUBUNIT, E (RPB5E)
AT4G35800	AT4G35800.1	Encodes the unique largest subunit of nuclear DNA-dependent RNA polymerase II; the ortholog of budding yeast RPB1 and a homolog of the E. coli RNA polymerase beta prime subunit.	protein_coding	RNA POLYMERASE II LARGE SUBUNIT (NRPB1)	RNA POLYMERASE II LARGE SUBUNIT (NRPB1);RNA POLYMERASE II LARGE SUBUNIT (RNA_POL_II_LS); (RNA_POL_II_LSRNA_POL_II_LS);RNA POLYMERASE II LARGE SUBUNIT (RPB1)
AT4G03110	AT4G03110.1	Encodes a putative RNA-binding protein that is located in the cytoplasm and is involved in the hypersensitive response and positively regulates salicylic acid-mediated immunity.	protein_coding	RNA-BINDING PROTEIN-DEFENSE RELATED 1 (RBP-DR1)	RNA-BINDING PROTEIN-DEFENSE RELATED 1 (RBP-DR1);RNA-BINDING PROTEIN-DEFENSE RELATED 1 (AtRBP-DR1)
AT2G35210	AT2G35210.1	A member of ARF GAP domain (AGD), A thaliana has 15 members, grouped into four classes.	protein_coding	ROOT AND POLLEN ARFGAP (RPA)	ROOT AND POLLEN ARFGAP (RPA);MATERNAL EFFECT EMBRYO ARREST 28 (MEE28); (AGD10)
AT4G22080	AT4G22080.1	root hair specific 14 (RHS14); FUNCTIONS IN: lyase activity, pectate lyase activity; INVOLVED IN: biological_process unknown; LOCATED IN: endomembrane system; EXPRESSED IN: root hair; CONTAINS InterPro DOMAIN/s: Pectin lyase fold/virulence factor (InterPro:IPR011050), AmbAllergen (InterPro:IPR018082), Pectate lyase/Amb allergen (InterPro:IPR002022), Pectin lyase fold (InterPro:IPR012334), Paralle…	protein_coding	ROOT HAIR SPECIFIC 14 (RHS14)	ROOT HAIR SPECIFIC 14 (RHS14)
AT2G30520	AT2G30520.1	light inducible root phototropism 2 encoding a signal transducer of the phototropic response in Arabidopsis	protein_coding	ROOT PHOTOTROPISM 2 (RPT2)	ROOT PHOTOTROPISM 2 (RPT2)
AT5G05940	AT5G05940.1	Encodes a member of KPP-like gene family, homolog of KPP (kinase partner protein) gene in tomato. Also a member of the RopGEF (guanine nucleotide exchange factor) family, containing the novel PRONE domain (plant-specific Rop nucleotide exchanger), which is exclusively active towards members of the Rop subfamily.	protein_coding	ROP GUANINE NUCLEOTIDE EXCHANGE FACTOR 5 (ROPGEF5)	ROP GUANINE NUCLEOTIDE EXCHANGE FACTOR 5 (ROPGEF5);ROP GUANINE NUCLEOTIDE EXCHANGE FACTOR 5 (ATROPGEF5)
AT2G20430	AT2G20430.1	encodes a member of a novel protein family that contains contain a CRIB (for Cdc42/Rac-interactive binding) motif required for their specific interaction with GTP-bound Rop1 (plant-specific Rho GTPase). Most similar to RIC7 and RIC8 (subfamily group II). Gene is expressed predominantly in inflorescence and flower tissue.	protein_coding	ROP-INTERACTIVE CRIB MOTIF-CONTAINING PROTEIN 6 (RIC6)	ROP-INTERACTIVE CRIB MOTIF-CONTAINING PROTEIN 6 (RIC6)
AT1G06040	AT1G06040.1	Encodes salt tolerance protein (STO) which confers salt tolerance to yeast cells. Fully complements calcineurin deficient yeast but does not encode a phosphoprotein phosphatase. Sequence has similarities to CONSTANS. STO co-localizes with COP1 and plays a role in light signaling.	protein_coding	SALT TOLERANCE (STO)	B-BOX DOMAIN PROTEIN 24 (BBX24);SALT TOLERANCE (STO)
AT2G31380	AT2G31380.1	a B-box zinc finger protein that interacts with COP1. contains a novel 11 amino acid motif at the C-terminus (also found at the N-terminus of HY5) that is involved in the COP1 interaction.	protein_coding	SALT TOLERANCE HOMOLOGUE (STH)	SALT TOLERANCE HOMOLOGUE (STH)
AT4G36490	AT4G36490.1	SEC14-like 12 (SFH12); CONTAINS InterPro DOMAIN/s: Cellular retinaldehyde-binding/triple function, C-terminal (InterPro:IPR001251), Cellular retinaldehyde-binding/triple function, N-terminal (InterPro:IPR008273), Phosphatidylinositol transfer protein-like, N-terminal (InterPro:IPR011074); BEST Arabidopsis thaliana protein match is: Sec14p-like phosphatidylinositol transfer family protein (TAIR:AT…	protein_coding	SEC14-LIKE 12 (SFH12)	SEC14-LIKE 12 (SFH12);SEC14-LIKE 12 (ATSFH12)
AT2G20840	AT2G20840.1	Secretory carrier membrane protein (SCAMP) family protein; FUNCTIONS IN: transmembrane transporter activity; INVOLVED IN: protein transport; LOCATED IN: plasma membrane; EXPRESSED IN: 24 plant structures; EXPRESSED DURING: 15 growth stages; CONTAINS InterPro DOMAIN/s: SCAMP (InterPro:IPR007273); BEST Arabidopsis thaliana protein match is: Secretory carrier membrane protein (SCAMP) family protein …	protein_coding	SECRETORY CARRIER MEMBRANE PROTEIN 3 (SCAMP3)	SECRETORY CARRIER MEMBRANE PROTEIN 3 (SCAMP3); (ATSCAMP3)
AT3G10420	AT3G10420.2	P-loop containing nucleoside triphosphate hydrolases superfamily protein; FUNCTIONS IN: nucleoside-triphosphatase activity, nucleotide binding; LOCATED IN: chloroplast; EXPRESSED IN: 20 plant structures; EXPRESSED DURING: 12 growth stages; CONTAINS InterPro DOMAIN/s: ATPase, AAA+ type, core (InterPro:IPR003593); BEST Arabidopsis thaliana protein match is: P-loop containing nucleoside triphosphate…	protein_coding	SEEDLING PLASTID DEVELOPMENT 1 (SPD1)	SEEDLING PLASTID DEVELOPMENT 1 (SPD1)
AT4G35770	AT4G35770.1	Senescence-associated gene that is strongly induced by phosphate starvation. Transcripts are differentially regulated at the level of mRNA stability at different times of day. mRNAs are targets of the mRNA degradation pathway mediated by the downstream (DST) instability determinant.	protein_coding	SENESCENCE 1 (SEN1)	SENESCENCE 1 (SEN1);DARK INDUCIBLE 1 (DIN1);ARABIDOPSIS THALIANA SENESCENCE 1 (ATSEN1);SENESCENCE ASSOCIATED GENE 1 (SEN1)
AT1G17020	AT1G17020.1	Encodes a novel member of the Fe(II)/ascorbate oxidase gene family; senescence-related gene.	protein_coding	SENESCENCE-RELATED GENE 1 (SRG1)	SENESCENCE-RELATED GENE 1 (ATSRG1);SENESCENCE-RELATED GENE 1 (SRG1)
AT2G22980	AT2G22980.4	serine carboxypeptidase-like 13 (SCPL13); FUNCTIONS IN: serine-type carboxypeptidase activity; INVOLVED IN: proteolysis; LOCATED IN: endomembrane system; EXPRESSED IN: 23 plant structures; EXPRESSED DURING: 13 growth stages; CONTAINS InterPro DOMAIN/s: Peptidase S10, serine carboxypeptidase (InterPro:IPR001563); BEST Arabidopsis thaliana protein match is: serine carboxypeptidase-like 11 (TAIR:AT2…	protein_coding	SERINE CARBOXYPEPTIDASE-LIKE 13 (SCPL13)	SERINE CARBOXYPEPTIDASE-LIKE 13 (SCPL13)
AT3G52000	AT3G52000.1	serine carboxypeptidase-like 36 (scpl36); FUNCTIONS IN: serine-type carboxypeptidase activity; INVOLVED IN: proteolysis; LOCATED IN: endomembrane system; EXPRESSED IN: male gametophyte, pollen tube; EXPRESSED DURING: L mature pollen stage, M germinated pollen stage; CONTAINS InterPro DOMAIN/s: Peptidase S10, serine carboxypeptidase (InterPro:IPR001563), Peptidase S10, serine carboxypeptidase, act…	protein_coding	SERINE CARBOXYPEPTIDASE-LIKE 36 (scpl36)	SERINE CARBOXYPEPTIDASE-LIKE 36 (scpl36)
AT3G63470	AT3G63470.1	serine carboxypeptidase-like 40 (scpl40); FUNCTIONS IN: serine-type carboxypeptidase activity; INVOLVED IN: proteolysis; LOCATED IN: endomembrane system; EXPRESSED IN: 8 plant structures; EXPRESSED DURING: 4 anthesis, C globular stage, petal differentiation and expansion stage; CONTAINS InterPro DOMAIN/s: Peptidase S10, serine carboxypeptidase (InterPro:IPR001563), Peptidase S10, serine carboxype…	protein_coding	SERINE CARBOXYPEPTIDASE-LIKE 40 (scpl40)	SERINE CARBOXYPEPTIDASE-LIKE 40 (scpl40)
AT1G07350	AT1G07350.1	Encodes a serine/arginine rich-like protein, SR45a. Involved in the regulation of stress-responsive alternative splicing.	protein_coding	SERINE/ARGININE RICH-LIKE PROTEIN 45A (SR45a)	SERINE/ARGININE RICH-LIKE PROTEIN 45A (SR45a)
AT1G26760	AT1G26760.1	SET domain protein 35 (SDG35); FUNCTIONS IN: binding; INVOLVED IN: biological_process unknown; EXPRESSED IN: 21 plant structures; EXPRESSED DURING: 12 growth stages; CONTAINS InterPro DOMAIN/s: SET domain (InterPro:IPR001214), Tetratricopeptide-like helical (InterPro:IPR011990), Tetratricopeptide repeat-containing (InterPro:IPR013026), Tetratricopeptide repeat (InterPro:IPR019734); BEST Arabidops…	protein_coding	SET DOMAIN PROTEIN 35 (SDG35)	(ATXR1);SET DOMAIN PROTEIN 35 (SDG35)
AT2G25600	AT2G25600.1	Encodes SPIK, a member of the Shaker family potassium ion (K+) channel. This family includes five groups based on phylogenetic analysis (FEBS Letters (2007) 581: 2357): I (inward rectifying channel): AKT1 (AT2G26650), AKT5 (AT4G32500) and SPIK (also known as AKT6, AT2G25600); II (inward rectifying channel): KAT1 (AT5G46240) and KAT2 (AT4G18290); III (weakly inward rectifying channel): AKT2 (AT4G2…	protein_coding	SHAKER POLLEN INWARD K+ CHANNEL (SPIK)	(AKT6);SHAKER POLLEN INWARD K+ CHANNEL (SPIK)
AT3G54430	AT3G54430.1	A member of SHI gene family. Arabidopsis thaliana has ten members that encode proteins with a RING finger-like zinc finger motif. Despite being highly divergent in sequence, many of the SHI-related genes are partially redundant in function and synergistically promote gynoecium, stamen and leaf development in Arabidopsis.	protein_coding	SHI-RELATED SEQUENCE 6 (SRS6)	SHI-RELATED SEQUENCE 6 (SRS6)
AT1G66970	AT1G66970.2	Encodes a member of the glycerophosphodiester phosphodiesterase like (GDPD-like) family.	protein_coding	SHV3-LIKE 2 (SVL2)	GLYCEROPHOSPHODIESTER PHOSPHODIESTERASE (GDPD) LIKE 1 (GDPDL1);SHV3-LIKE 2 (SVL2)
AT5G58050	AT5G58050.1	Encodes a member of the glycerophosphodiester phosphodiesterase like (GDPD-like) family.	protein_coding	SHV3-LIKE 4 (SVL4)	GLYCEROPHOSPHODIESTER PHOSPHODIESTERASE (GDPD) LIKE 6 (GDPDL6);SHV3-LIKE 4 (SVL4)
AT5G58170	AT5G58170.1	Encodes a member of the glycerophosphodiester phosphodiesterase like (GDPD-like) family.	protein_coding	SHV3-LIKE 5 (SVL5)	GLYCEROPHOSPHODIESTER PHOSPHODIESTERASE (GDPD) LIKE 7 (GDPDL7);SHV3-LIKE 5 (SVL5)
AT5G24120	AT5G24120.1	Encodes a specialized sigma factor that functions in regulation of plastid genes and is responsible for the light-dependent transcription at the psbD LRP. Activation of SIG5 is dependent upon blue light and mediated by cryptochromes.	protein_coding	SIGMA FACTOR E (SIGE)	SIGMA FACTOR 5 (ATSIG5)
AT2G22990	AT2G22990.3	sinapoylglucose:malate sinapoyltransferase. Catalyzes the formation of sinapoylmalate from sinapoylglucose. Mutants accumulate excess sinapoylglucose.	protein_coding	SINAPOYLGLUCOSE 1 (SNG1)	SINAPOYLGLUCOSE 1 (SNG1);SERINE CARBOXYPEPTIDASE-LIKE 8 (SCPL8)
AT3G13390	AT3G13390.1	SKU5 similar 11 (sks11); FUNCTIONS IN: oxidoreductase activity, copper ion binding; INVOLVED IN: oxidation reduction; LOCATED IN: endomembrane system; EXPRESSED IN: 11 plant structures; EXPRESSED DURING: L mature pollen stage, M germinated pollen stage, 4 anthesis, C globular stage, petal differentiation and expansion stage; CONTAINS InterPro DOMAIN/s: Multicopper oxidase, type 3 (InterPro:IPR011…	protein_coding	SKU5 SIMILAR 11 (sks11)	SKU5 SIMILAR 11 (sks11)
AT1G55570	AT1G55570.1	SKU5 similar 12 (sks12); FUNCTIONS IN: oxidoreductase activity, copper ion binding; INVOLVED IN: oxidation reduction; LOCATED IN: endomembrane system; EXPRESSED IN: 9 plant structures; EXPRESSED DURING: L mature pollen stage, M germinated pollen stage, 4 anthesis, C globular stage, petal differentiation and expansion stage; CONTAINS InterPro DOMAIN/s: Multicopper oxidase, type 3 (InterPro:IPR0117…	protein_coding	SKU5 SIMILAR 12 (sks12)	SKU5 SIMILAR 12 (sks12)
AT3G13400	AT3G13400.1	SKU5 similar 13 (sks13); FUNCTIONS IN: oxidoreductase activity, copper ion binding; INVOLVED IN: oxidation reduction; LOCATED IN: endomembrane system; EXPRESSED IN: 11 plant structures; EXPRESSED DURING: L mature pollen stage, M germinated pollen stage, 4 anthesis, C globular stage, petal differentiation and expansion stage; CONTAINS InterPro DOMAIN/s: Multicopper oxidase, type 3 (InterPro:IPR011…	protein_coding	SKU5 SIMILAR 13 (sks13)	SKU5 SIMILAR 13 (sks13)
AT1G55560	AT1G55560.1	SKU5 similar 14 (sks14); FUNCTIONS IN: oxidoreductase activity, copper ion binding; INVOLVED IN: oxidation reduction; LOCATED IN: endomembrane system; EXPRESSED IN: 9 plant structures; EXPRESSED DURING: L mature pollen stage, M germinated pollen stage, 4 anthesis, C globular stage, petal differentiation and expansion stage; CONTAINS InterPro DOMAIN/s: Multicopper oxidase, type 3 (InterPro:IPR0117…	protein_coding	SKU5 SIMILAR 14 (sks14)	SKU5 SIMILAR 14 (sks14)
AT5G05540	AT5G05540.1	small RNA degrading nuclease 2 (SDN2); FUNCTIONS IN: exonuclease activity, nucleic acid binding; LOCATED IN: intracellular; EXPRESSED IN: 20 plant structures; EXPRESSED DURING: 10 growth stages; CONTAINS InterPro DOMAIN/s: Exonuclease (InterPro:IPR006055), Polynucleotidyl transferase, ribonuclease H fold (InterPro:IPR012337), Exonuclease, RNase T/DNA polymerase III (InterPro:IPR013520); BEST Arab…	protein_coding	SMALL RNA DEGRADING NUCLEASE 2 (SDN2)	SMALL RNA DEGRADING NUCLEASE 2 (SDN2)
AT5G55170	AT5G55170.1	Encodes a small ubiquitin-like modifier (SUMO) polypeptide that becomes covalently attached to various intracellular protein targets, much like ubiquitination, leading to post-translational modification of those targets.	protein_coding	SMALL UBIQUITIN-LIKE MODIFIER 3 (SUMO3)	(ATSUMO3);SMALL UBIQUITIN-LIKE MODIFIER 3 (SUMO 3);SMALL UBIQUITIN-LIKE MODIFIER 3 (SUM3);SMALL UBIQUITIN-LIKE MODIFIER 3 (SUMO3)
AT1G76300	AT1G76300.1	snRNP core protein SMD3 (SmD3); FUNCTIONS IN: molecular_function unknown; LOCATED IN: nuclear body, nucleolus, nucleus, small nucleolar ribonucleoprotein complex; EXPRESSED IN: 22 plant structures; EXPRESSED DURING: 13 growth stages; CONTAINS InterPro DOMAIN/s: Like-Sm ribonucleoprotein (LSM) domain (InterPro:IPR001163), Like-Sm ribonucleoprotein (LSM) domain, eukaryotic/archaea-type (InterPro:IP…	protein_coding	SNRNP CORE PROTEIN SMD3 (SmD3)	SNRNP CORE PROTEIN SMD3 (SmD3)
AT2G37390	AT2G37390.1	Chloroplast-targeted copper chaperone protein; FUNCTIONS IN: metal ion binding; INVOLVED IN: metal ion transport; LOCATED IN: cellular_component unknown; EXPRESSED IN: 12 plant structures; EXPRESSED DURING: 7 growth stages; CONTAINS InterPro DOMAIN/s: Heavy metal transport/detoxification protein (InterPro:IPR006121), Copper chaperone, chloroplast-targeted, predicted (InterPro:IPR016578); BEST Ara…	protein_coding	SODIUM POTASSIUM ROOT DEFECTIVE 2 (NAKR2)	SODIUM POTASSIUM ROOT DEFECTIVE 2 (NAKR2)
AT1G13890	AT1G13890.1	Encodes a member of a gene family homologous to mammalian SNAP25, a type of SNARE proteins with two chains. There are three members in Arabidopsis: SNAP30, SNAP29, and SNAP33.	protein_coding	SOLUBLE N-ETHYLMALEIMIDE-SENSITIVE FACTOR ADAPTOR PROTEIN 30 (SNAP30)	(ATSNAP30);SOLUBLE N-ETHYLMALEIMIDE-SENSITIVE FACTOR ADAPTOR PROTEIN 30 (SNAP30)
AT2G30360	AT2G30360.1	Encodes a SOS2-like protein kinase that is a member of the CBL-interacting protein kinase family.Loss of function mutants show a decrease in sensitivity to high pH.Phosphorylates AHA2, a plasma membrane H+ ATPase.This phosphorylation appears to regulate the activity of the proton transporter.	protein_coding	SOS3-INTERACTING PROTEIN 4 (SIP4)	CBL-INTERACTING PROTEIN KINASE 11 (CIPK11);PROTEIN KINASE SOS2-LIKE 5 (PKS5);SOS3-INTERACTING PROTEIN 4 (SIP4);SNF1-RELATED PROTEIN KINASE 3.22 (SNRK3.22)
AT3G61580	AT3G61580.1	Fatty acid/sphingolipid desaturase; CONTAINS InterPro DOMAIN/s: Fatty acid desaturase, type 1 (InterPro:IPR005804), Fatty acid/sphingolipid desaturase (InterPro:IPR012171), Cytochrome b5 (InterPro:IPR001199); BEST Arabidopsis thaliana protein match is: Fatty acid/sphingolipid desaturase (TAIR:AT2G46210.1); Has 5416 Blast hits to 5306 proteins in 857 species: Archae - 2; Bacteria - 1062; Metazoa -…	protein_coding	SPHINGOID LCB DESATURASE 1 (SLD1)	(ATSLD1);SPHINGOID LCB DESATURASE 1 (SLD1)
AT2G46210	AT2G46210.1	Fatty acid/sphingolipid desaturase; FUNCTIONS IN: oxidoreductase activity, oxidoreductase activity, acting on paired donors, with oxidation of a pair of donors resulting in the reduction of molecular oxygen to two molecules of water, iron ion binding, heme binding; INVOLVED IN: oxidation reduction, fatty acid biosynthetic process, lipid metabolic process; EXPRESSED IN: 23 plant structures; EXPRES…	protein_coding	SPHINGOID LCB DESATURASE 2 (SLD2)	(ATSLD2);SPHINGOID LCB DESATURASE 2 (SLD2)
AT4G23496	AT4G23496.1	Belongs to a six-member gene family in Arabidopsis; all members share high sequence similarity in amino- and carboxy-terminal regions. Regulates cortical microtubule organization. Mutant plants exhibit altered patterns of root, leaf and petal growth as a result of defective anisotropic cell expansion.	protein_coding	SPIRAL1-LIKE5 (SP1L5)	SPIRAL1-LIKE5 (SP1L5)
AT4G37760	AT4G37760.1	squalene epoxidase 3 (SQE3); FUNCTIONS IN: squalene monooxygenase activity; INVOLVED IN: response to jasmonic acid stimulus, response to wounding, sterol biosynthetic process; LOCATED IN: endomembrane system, integral to membrane; EXPRESSED IN: 23 plant structures; EXPRESSED DURING: 15 growth stages; CONTAINS InterPro DOMAIN/s: Squalene epoxidase (InterPro:IPR013698), Fumarate reductase/succinate…	protein_coding	SQUALENE EPOXIDASE 3 (SQE3)	SQUALENE EPOXIDASE 3 (SQE3)
AT5G43270	AT5G43270.2	member of the SPL (squamosa-promoter binding protein-like) gene family, a novel gene family encoding DNA binding proteins and putative transcription factors. In conjunction with SPL10 and SPL11, SPL2 redundantly controls proper development of lateral organs in association with shoot maturation in the reproductive phase.	protein_coding	SQUAMOSA PROMOTER BINDING PROTEIN-LIKE 2 (SPL2)	SQUAMOSA PROMOTER BINDING PROTEIN-LIKE 2 (SPL2)
AT2G15790	AT2G15790.1	SQN encodes the Arabidopsis homolog of cyclophilin 40 (CyP40). It is specifically required for the vegetative but not the reproductive maturation of the shoot. Belongs to one of the 36 carboxylate clamp (CC)-tetratricopeptide repeat (TPR) proteins (Prasad 2010, Pubmed ID: 20856808) with potential to interact with Hsp90/Hsp70 as co-chaperones.	protein_coding	SQUINT (SQN)	CYCLOPHILIN 40 (CYP40);SQUINT (SQN)
AT1G10760	AT1G10760.1	Encodes an &#945;-glucan, water dikinase required for starch degradation. Involved in cold-induced freezing tolerance. Mutations that eliminate the GWD protein or affect the dikinase domain of the enzyme dramatically reduce both the amount of phosphate in the amylopectin and the rate of starch degradation. Mature leaves of these mutants accumulate amounts of starch up to seven times greater than …	protein_coding	STARCH EXCESS 1 (SEX1)	STARCH EXCESS 1 (SEX1); (SOP1); (GWD); (GWD1); (SOP)
AT4G12970	AT4G12970.1	Encodes a cysteine-rich peptide, a secretory factor that is produced in the mesophyll cells and acts on the epidermis to increase stomatal formation. Its mature form is a 45-aa peptide with three intramolecular disulfide bonds. It is proposed that STOMAGEN increases stomatal number by competing with two negative regulators of stomatal density, EPF1 and EPF2, possibly through direct interaction wi…	protein_coding	STOMAGEN (STOMAGEN)	STOMAGEN (STOMAGEN); (EPFL9)
AT1G74000	AT1G74000.1	encodes a protein similar to strictosidine synthase, which is involved in the production of monoterpene indole alkaloids. This gene belongs to a family of 13 members in Arabidopsis.	protein_coding	STRICTOSIDINE SYNTHASE 3 (SS3)	STRICTOSIDINE SYNTHASE 3 (SS3)
AT3G13065	AT3G13065.1	STRUBBELIG-receptor family 4 (SRF4); FUNCTIONS IN: protein serine/threonine kinase activity, kinase activity, ATP binding; INVOLVED IN: transmembrane receptor protein tyrosine kinase signaling pathway, protein amino acid phosphorylation; LOCATED IN: endomembrane system; EXPRESSED IN: 7 plant structures; EXPRESSED DURING: L mature pollen stage, M germinated pollen stage, 4 anthesis, petal differen…	protein_coding	STRUBBELIG-RECEPTOR FAMILY 4 (SRF4)	STRUBBELIG-RECEPTOR FAMILY 4 (SRF4)
AT1G68830	AT1G68830.1	STN7 protein kinase; required for state transitions, phosphorylation of the major antenna complex (LHCII) between PSII and PSI, and light adaptation	protein_coding	STT7 HOMOLOG STN7 (STN7)	STT7 HOMOLOG STN7 (STN7)
AT5G59120	AT5G59120.1	subtilase 4.13 (SBT4.13); FUNCTIONS IN: identical protein binding, serine-type endopeptidase activity; INVOLVED IN: proteolysis, negative regulation of catalytic activity; LOCATED IN: endomembrane system; EXPRESSED IN: 16 plant structures; EXPRESSED DURING: 4 anthesis, C globular stage, petal differentiation and expansion stage; CONTAINS InterPro DOMAIN/s: Protease-associated PA (InterPro:IPR0031…	protein_coding	SUBTILASE 4.13 (SBT4.13)	SUBTILASE 4.13 (SBT4.13);SUBTILASE 4.13 (ATSBT4.13)
AT5G20830	AT5G20830.1	Encodes a protein with sucrose synthase activity (SUS1).	protein_coding	SUCROSE SYNTHASE 1 (SUS1)	(ASUS1); (atsus1);SUCROSE SYNTHASE 1 (SUS1)
AT1G71880	AT1G71880.1	Sucrose transporter gene induced in response to nematodes; member of Sucrose-proton symporter family.	protein_coding	SUCROSE-PROTON SYMPORTER 1 (SUC1)	ARABIDOPSIS THALIANA SUCROSE-PROTON SYMPORTER 1 (ATSUC1);SUCROSE-PROTON SYMPORTER 1 (SUC1)
AT5G23270	AT5G23270.1	sugar transporter 11 (STP11); FUNCTIONS IN: carbohydrate transmembrane transporter activity, sugar:hydrogen symporter activity; INVOLVED IN: transport, transmembrane transport; LOCATED IN: integral to membrane, membrane; EXPRESSED IN: 23 plant structures; EXPRESSED DURING: 13 growth stages; CONTAINS InterPro DOMAIN/s: Sugar transporter, conserved site (InterPro:IPR005829), Major facilitator super…	protein_coding	SUGAR TRANSPORTER 11 (STP11)	SUGAR TRANSPORTER 11 (ATSTP11);SUGAR TRANSPORTER 11 (STP11)
AT1G07340	AT1G07340.1	sugar transporter 2 (STP2); CONTAINS InterPro DOMAIN/s: Sugar transporter, conserved site (InterPro:IPR005829), Major facilitator superfamily (InterPro:IPR020846), General substrate transporter (InterPro:IPR005828), Sugar/inositol transporter (InterPro:IPR003663), Major facilitator superfamily, general substrate transporter (InterPro:IPR016196); BEST Arabidopsis thaliana protein match is: Major f…	protein_coding	SUGAR TRANSPORTER 2 (STP2)	SUGAR TRANSPORTER 2 (ATSTP2);SUGAR TRANSPORTER 2 (STP2)
AT3G19930	AT3G19930.1	Encodes a sucrose hydrogen symporter that is induced by wounding.	protein_coding	SUGAR TRANSPORTER 4 (STP4)	SUGAR TRANSPORTER 4 (ATSTP4);SUGAR TRANSPORTER 4 (STP4)
AT3G05960	AT3G05960.1	Encodes a hexose sugar transporter that is expressed in pollen. STP6 may play a role in providing sugars during late pollen maturation or pollen tube germination.	protein_coding	SUGAR TRANSPORTER 6 (STP6)	SUGAR TRANSPORTER 6 (ATSTP6);SUGAR TRANSPORTER 6 (STP6)
AT1G50310	AT1G50310.1	sugar transporter 9 (STP9); FUNCTIONS IN: carbohydrate transmembrane transporter activity, sugar:hydrogen symporter activity; INVOLVED IN: transport, transmembrane transport; LOCATED IN: integral to membrane, membrane; EXPRESSED IN: 16 plant structures; EXPRESSED DURING: 8 growth stages; CONTAINS InterPro DOMAIN/s: Sugar transporter, conserved site (InterPro:IPR005829), Major facilitator superfam…	protein_coding	SUGAR TRANSPORTER 9 (STP9)	SUGAR TRANSPORTER 9 (STP9);SUGAR TRANSPORTER 9 (ATSTP9)
AT1G22150	AT1G22150.1	sulfate transporter Sultr1;3	protein_coding	SULFATE TRANSPORTER 1;3 (SULTR1;3)	SULFATE TRANSPORTER 1;3 (SULTR1;3)
AT5G19600	AT5G19600.1	Encodes sulfate transporter Sultr3;5.	protein_coding	SULFATE TRANSPORTER 3;5 (SULTR3;5)	SULFATE TRANSPORTER 3;5 (SULTR3;5)
AT5G66170	AT5G66170.2	Encodes a thiosulfate sulfurtransferase/rhodanese.	protein_coding	SULFURTRANSFERASE 18 (STR18)	SULFURTRANSFERASE 18 (STR18)
AT5G66020	AT5G66020.1	Mutants in this gene are unable to express female sterility in response to beta-aminobutyric acid, as wild type plants do. non-consensus AT donor splice site at exon 7, TA donor splice site at exon 10, AT acceptor splice at exon 13.	protein_coding	SUPPRESSOR OF ACTIN 1B (ATSAC1B)	IMPAIRED IN BABA-INDUCED STERILITY 2 (IBS2);SUPPRESSOR OF ACTIN 1B (SACIB);SAC DOMAIN-CONTAINING PROTEIN 6 (ATSAC6);SUPPRESSOR OF ACTIN 1B (ATSAC1B)
AT1G61290	AT1G61290.1	member of SYP12 Gene Family	protein_coding	SYNTAXIN OF PLANTS 124 (SYP124)	(ATSYP124);SYNTAXIN OF PLANTS 124 (SYP124)
AT1G11250	AT1G11250.1	member of SYP12 Gene Family	protein_coding	SYNTAXIN OF PLANTS 125 (SYP125)	SYNTAXIN OF PLANTS 125 (SYP125); (ATSYP125)
AT3G03800	AT3G03800.1	member of SYP13 Gene Family	protein_coding	SYNTAXIN OF PLANTS 131 (SYP131)	SYNTAXIN OF PLANTS 131 (SYP131); (ATSYP131)
AT3G45280	AT3G45280.1	syntaxin of plants 72 (SYP72)	protein_coding	SYNTAXIN OF PLANTS 72 (SYP72)	SYNTAXIN OF PLANTS 72 (SYP72); (ATSYP72)
AT5G08330	AT5G08330.1	TCP family transcription factor ; CONTAINS InterPro DOMAIN/s: Transcription factor, TCP (InterPro:IPR005333), Transcription factor TCP subgroup (InterPro:IPR017887); BEST Arabidopsis thaliana protein match is: TCP family transcription factor (TAIR:AT5G23280.1); Has 954 Blast hits to 946 proteins in 163 species: Archae - 0; Bacteria - 6; Metazoa - 29; Fungi - 0; Plants - 913; Viruses - 0; Other Eu…	protein_coding	TCP DOMAIN PROTEIN 11 (TCP11)	(AtTCP11);TCP DOMAIN PROTEIN 11 (TCP11)
AT2G24210	AT2G24210.1	terpene synthase 10 (TPS10); CONTAINS InterPro DOMAIN/s: Terpene synthase, metal-binding domain (InterPro:IPR005630), Terpenoid synthase (InterPro:IPR008949), Terpenoid cylases/protein prenyltransferase alpha-alpha toroid (InterPro:IPR008930), Terpene synthase-like (InterPro:IPR001906); BEST Arabidopsis thaliana protein match is: terpene synthase-like sequence-1,8-cineole (TAIR:AT3G25820.1); Has …	protein_coding	TERPENE SYNTHASE 10 (TPS10)	TERPENE SYNTHASE 10 (TPS10)
AT1G61680	AT1G61680.1	terpene synthase 14 (TPS14); CONTAINS InterPro DOMAIN/s: Terpene synthase, metal-binding domain (InterPro:IPR005630), Terpenoid synthase (InterPro:IPR008949), Terpenoid cylases/protein prenyltransferase alpha-alpha toroid (InterPro:IPR008930), Terpene synthase-like (InterPro:IPR001906); BEST Arabidopsis thaliana protein match is: terpene synthase 02 (TAIR:AT4G16730.1); Has 1701 Blast hits to 1676…	protein_coding	TERPENE SYNTHASE 14 (TPS14)	TERPENE SYNTHASE 14 (TPS14);TERPENE SYNTHASE 14 (ATTPS14)
AT5G23960	AT5G23960.1	Encodes a sesquiterpene synthase involved in generating all of the group A sesquiterpenes found in the Arabidopsis floral volatile blend. Strongly expressed in the stigma.	protein_coding	TERPENE SYNTHASE 21 (TPS21)	(ATTPS21);TERPENE SYNTHASE 21 (TPS21)
AT5G57810	AT5G57810.1	Member of TETRASPANIN family	protein_coding	TETRASPANIN15 (TET15)	TETRASPANIN15 (TET15)
AT3G45600	AT3G45600.1	Member of TETRASPANIN family	protein_coding	TETRASPANIN3 (TET3)	TETRASPANIN3 (TET3)
AT5G10090	AT5G10090.1	Encodes one of the 36 carboxylate clamp (CC)-tetratricopeptide repeat (TPR) proteins (Prasad 2010, Pubmed ID: 20856808) with potential to interact with Hsp90/Hsp70 as co-chaperones.	protein_coding	TETRATRICOPEPTIDE REPEAT 13 (TPR13)	TETRATRICOPEPTIDE REPEAT 13 (TPR13)
AT5G61380	AT5G61380.1	Pseudo response regulator involved in the generation of circadian rhythms. TOC1 appears to shorten the period of circumnutation speed. TOC1 contributes to the plant fitness (carbon fixation, biomass) by influencing the circadian clock period. PRR3 may increase the stability of TOC1 by preventing interactions between TOC1 and the F-box protein ZTL. Expression of TOC1 is correlated with rhythmic ch…	protein_coding	TIMING OF CAB EXPRESSION 1 (TOC1)	TIMING OF CAB EXPRESSION 1 (TOC1);TIMING OF CAB EXPRESSION 1 (AtTOC1);PSEUDO-RESPONSE REGULATOR 1 (PRR1); (APRR1)
AT1G72930	AT1G72930.1	Toll/interleukin-1 receptor-like protein (TIR) mRNA,	protein_coding	TOLL/INTERLEUKIN-1 RECEPTOR-LIKE (TIR)	TOLL/INTERLEUKIN-1 RECEPTOR-LIKE (TIR)
AT4G01470	AT4G01470.1	Encodes AtTIP1;3, functions as water and urea channels in pollen.	protein_coding	TONOPLAST INTRINSIC PROTEIN 1;3 (TIP1;3)	(GAMMA-TIP3); (ATTIP1.3);TONOPLAST INTRINSIC PROTEIN 1;3 (TIP1;3)
AT3G47440	AT3G47440.1	Encodes AtTIP5;1, functions as water and urea channels in pollen. Target promoter of the male germline-specific transcription factor DUO1.	protein_coding	TONOPLAST INTRINSIC PROTEIN 5;1 (TIP5;1)	TONOPLAST INTRINSIC PROTEIN 5;1 (TIP5;1)
AT3G51490	AT3G51490.2	tonoplast monosaccharide transporter3 (TMT3); CONTAINS InterPro DOMAIN/s: Sugar transporter, conserved site (InterPro:IPR005829), Major facilitator superfamily (InterPro:IPR020846), Sugar/inositol transporter (InterPro:IPR003663), General substrate transporter (InterPro:IPR005828), Major facilitator superfamily, general substrate transporter (InterPro:IPR016196); BEST Arabidopsis thaliana protein…	protein_coding	TONOPLAST MONOSACCHARIDE TRANSPORTER3 (TMT3)	TONOPLAST MONOSACCHARIDE TRANSPORTER3 (TMT3)
AT3G16830	AT3G16830.1	TOPLESS-related 2 (TPR2); FUNCTIONS IN: protein binding; INVOLVED IN: primary shoot apical meristem specification; LOCATED IN: endomembrane system; EXPRESSED IN: 24 plant structures; EXPRESSED DURING: 13 growth stages; CONTAINS InterPro DOMAIN/s: WD40 repeat 2 (InterPro:IPR019782), WD40 repeat, conserved site (InterPro:IPR019775), WD40 repeat (InterPro:IPR001680), CTLH, C-terminal LisH motif (Int…	protein_coding	TOPLESS-RELATED 2 (TPR2)	TOPLESS-RELATED 2 (TPR2)
AT5G57560	AT5G57560.1	Encodes a cell wall-modifying enzyme, rapidly upregulated in response to environmental stimuli	protein_coding	TOUCH 4 (TCH4)	XYLOGLUCAN ENDOTRANSGLUCOSYLASE/HYDROLASE 22 (XTH22);TOUCH 4 (TCH4)
AT4G18270	AT4G18270.1	Encodes protein similar to similar to bacterial translocase I (mra Y). Expressed during flower bud development.	protein_coding	TRANSLOCASE 11 (TRANS11)	TRANSLOCASE 11 (TRANS11);ARABIDOPSIS THALIANA TRANSLOCASE 11 (ATTRANS11)
AT2G18700	AT2G18700.1	Encodes an enzyme putatively involved in trehalose biosynthesis. The protein has a trehalose synthase (TPS)-like domain that may or may not be active as well as a trehalose phosphatase (TPP)-like domain.	protein_coding	TREHALOSE PHOSPHATASE/SYNTHASE 11 (TPS11)	TREHALOSE PHOSPHATASE/SYNTHASE 11 (ATTPS11);TREHALOSE PHOSPHATASE/SYNTHASE 11 (TPS11); (ATTPSB);TREHALOSE-6-PHOSPHATE SYNTHASE 11 (TPS11)
AT1G70290	AT1G70290.1	Encodes an enzyme putatively involved in trehalose biosynthesis. Though the protein has both trehalose-6-phosphate synthase (TPS)-like and trehalose-6-phosphate phosphatase (TPP)-like domains, neither activity has been detected in enzymatic assays nor has the protein been able to complement yeast TPS or TPP mutants.	protein_coding	TREHALOSE-6-PHOSPHATASE SYNTHASE S8 (TPS8)	(ATTPS8); (ATTPSC);TREHALOSE-6-PHOSPHATASE SYNTHASE S8 (TPS8)
AT1G78090	AT1G78090.1	homologous to the C-terminal part of microbial trehalose-6-phosphate phosphatases	protein_coding	TREHALOSE-6-PHOSPHATE PHOSPHATASE B (TPPB)	TREHALOSE-6-PHOSPHATE PHOSPHATASE B (TPPB);ARABIDOPSIS THALIANA TREHALOSE-6-PHOSPHATE PHOSPHATASE B (ATTPPB)
AT1G35910	AT1G35910.1	Haloacid dehalogenase-like hydrolase (HAD) superfamily protein; FUNCTIONS IN: catalytic activity, trehalose-phosphatase activity; INVOLVED IN: trehalose biosynthetic process, metabolic process; EXPRESSED IN: 14 plant structures; EXPRESSED DURING: 4 anthesis, C globular stage, F mature embryo stage, petal differentiation and expansion stage, E expanded cotyledon stage; CONTAINS InterPro DOMAIN/s: …	protein_coding	TREHALOSE-6-PHOSPHATE PHOSPHATASE D (TPPD)	TREHALOSE-6-PHOSPHATE PHOSPHATASE D (TPPD)
AT2G22190	AT2G22190.1	Haloacid dehalogenase-like hydrolase (HAD) superfamily protein; FUNCTIONS IN: catalytic activity, trehalose-phosphatase activity; INVOLVED IN: trehalose biosynthetic process, metabolic process; LOCATED IN: cellular_component unknown; EXPRESSED IN: 23 plant structures; EXPRESSED DURING: 12 growth stages; CONTAINS InterPro DOMAIN/s: HAD-superfamily hydrolase, subfamily IIB (InterPro:IPR006379), Tre…	protein_coding	TREHALOSE-6-PHOSPHATE PHOSPHATASE E (TPPE)	TREHALOSE-6-PHOSPHATE PHOSPHATASE E (TPPE)
AT4G12430	AT4G12430.1	Haloacid dehalogenase-like hydrolase (HAD) superfamily protein; FUNCTIONS IN: catalytic activity, trehalose-phosphatase activity; INVOLVED IN: trehalose biosynthetic process, metabolic process; EXPRESSED IN: sperm cell, male gametophyte, pollen tube; EXPRESSED DURING: L mature pollen stage, M germinated pollen stage; CONTAINS InterPro DOMAIN/s: HAD-superfamily hydrolase, subfamily IIB (InterPro:I…	protein_coding	TREHALOSE-6-PHOSPHATE PHOSPHATASE F (TPPF)	TREHALOSE-6-PHOSPHATE PHOSPHATASE F (TPPF)
AT4G22590	AT4G22590.1	Haloacid dehalogenase-like hydrolase (HAD) superfamily protein; FUNCTIONS IN: catalytic activity, trehalose-phosphatase activity; INVOLVED IN: trehalose biosynthetic process, metabolic process; LOCATED IN: chloroplast; EXPRESSED IN: sperm cell, male gametophyte, pollen tube; EXPRESSED DURING: L mature pollen stage, M germinated pollen stage; CONTAINS InterPro DOMAIN/s: HAD-superfamily hydrolase, …	protein_coding	TREHALOSE-6-PHOSPHATE PHOSPHATASE G (TPPG)	TREHALOSE-6-PHOSPHATE PHOSPHATASE G (TPPG)
AT1G07540	AT1G07540.1	Arabidopsis thaliana telomere-binding protein, putative (At1g07540)	protein_coding	TRF-LIKE 2 (TRFL2)	TRF-LIKE 2 (TRFL2)
AT3G28150	AT3G28150.1	Encodes a member of the TBL (TRICHOME BIREFRINGENCE-LIKE) gene family containing a plant-specific DUF231 (domain of unknown function) domain. A putative xyloglucan O-acetyltransferase. TBL gene family has 46 members, two of which (TBR/AT5G06700 and TBL3/AT5G01360) have been shown to be involved in the synthesis and deposition of secondary wall cellulose, presumably by influencing the esterificati…	protein_coding	TRICHOME BIREFRINGENCE-LIKE 22 (TBL22)	ALTERED XYLOGLUCAN 4-LIKE (AXY4L);TRICHOME BIREFRINGENCE-LIKE 22 (TBL22)
AT5G38530	AT5G38530.1	TSBtype2 encodes a type 2 tryptophan synthase beta subunit that catalyzes a condensation reaction between serine and indole to generate tryptophan.It appears to form a homodimer. Its biological role has not yet been determined, but it has a very high affinity for indole which may be involved in allowing TSBtype2 to carefully limit free indole build-up. But, to date no overall change in plant morp…	protein_coding	TRYPTOPHAN SYNTHASE BETA TYPE 2 (TSBtype2)	TRYPTOPHAN SYNTHASE BETA TYPE 2 (TSBtype2)
AT1G16070	AT1G16070.2	Member of TLP family	protein_coding	TUBBY LIKE PROTEIN 8 (TLP8)	TUBBY LIKE PROTEIN 8 (AtTLP8);TUBBY LIKE PROTEIN 8 (TLP8)
AT3G05580	AT3G05580.1	Calcineurin-like metallo-phosphoesterase superfamily protein; CONTAINS InterPro DOMAIN/s: Metallophosphoesterase (InterPro:IPR004843), Serine/threonine-specific protein phosphatase/bis(5-nucleosyl)-tetraphosphatase (InterPro:IPR006186); BEST Arabidopsis thaliana protein match is: Calcineurin-like metallo-phosphoesterase superfamily protein (TAIR:AT5G27840.1); Has 7114 Blast hits to 6926 proteins …	protein_coding	TYPE ONE PROTEIN PHOSPHATASE 9 (TOPP9)	TYPE ONE PROTEIN PHOSPHATASE 9 (TOPP9)
AT4G36410	AT4G36410.1	ubiquitin-conjugating enzyme	protein_coding	UBIQUITIN-CONJUGATING ENZYME 17 (UBC17)	UBIQUITIN-CONJUGATING ENZYME 17 (UBC17)
AT1G50490	AT1G50490.1	Encodes one of two ubiquitin-conjugating enzymes belonging to the E2-C gene family (the other being UBC19). Transcript is always found in diving cells, but also in other non-dividing cells.	protein_coding	UBIQUITIN-CONJUGATING ENZYME 20 (UBC20)	UBIQUITIN-CONJUGATING ENZYME 20 (UBC20)
AT4G10960	AT4G10960.1	Encodes a protein with UDP-D-glucose 4-epimerase activity.	protein_coding	UDP-D-GLUCOSE/UDP-D-GALACTOSE 4-EPIMERASE 5 (UGE5)	UDP-D-GLUCOSE/UDP-D-GALACTOSE 4-EPIMERASE 5 (UGE5)
AT3G03250	AT3G03250.1	Is thought to encode a cytosolic UDP-glucose pyrophosphorylase with strong similarity to potato UTP--glucose-1-phosphate uridylyltransferase. Downregulated by flooding.	protein_coding	UDP-GLUCOSE PYROPHOSPHORYLASE 1 (UGP1)	UDP-GLUCOSE PYROPHOSPHORYLASE (UGP);UDP-GLUCOSE PYROPHOSPHORYLASE 1 (AtUGP1);UDP-GLUCOSE PYROPHOSPHORYLASE 1 (UGP1)
AT1G30530	AT1G30530.1	The At1g30530 gene encodes a UDP-rhamnose:flavonol-3-O-rhamnosyltransferase (UGT78D1) attaching a rhamnosyl residue to the 3-O-position of the flavonols kaempferol and quercetin	protein_coding	UDP-GLUCOSYL TRANSFERASE 78D1 (UGT78D1)	UDP-GLUCOSYL TRANSFERASE 78D1 (UGT78D1)
AT1G22380	AT1G22380.1	Encodes a putative UDP-glucosyl transferase. At1g22380 was initially identified as encoding the protein AAF87154, which has been classified as a bHLH protein (AtbHLH152). Subsequently it has been found that the AAF87154 protein appears to be encoded by the AT1G23970 genomic locus.	protein_coding	UDP-GLUCOSYL TRANSFERASE 85A3 (UGT85A3)	UDP-GLUCOSYL TRANSFERASE 85A3 (AtUGT85A3);UDP-GLUCOSYL TRANSFERASE 85A3 (UGT85A3)
AT3G16520	AT3G16520.3	UDP-glucosyl transferase 88A1 (UGT88A1); FUNCTIONS IN: in 6 functions; INVOLVED IN: metabolic process; LOCATED IN: cellular_component unknown; EXPRESSED IN: 22 plant structures; EXPRESSED DURING: 13 growth stages; CONTAINS InterPro DOMAIN/s: UDP-glucuronosyl/UDP-glucosyltransferase (InterPro:IPR002213); BEST Arabidopsis thaliana protein match is: UDP-glucosyl transferase 72B3 (TAIR:AT1G01420.1); …	protein_coding	UDP-GLUCOSYL TRANSFERASE 88A1 (UGT88A1)	UDP-GLUCOSYL TRANSFERASE 88A1 (UGT88A1)
AT4G34135	AT4G34135.1	The At4g34135 gene encodes a flavonol 7-O-glucosyltransferase (EC 2.4.1.237) that glucosylates also with a 20 fold lower activity flavonols (kaempferol and quercetin) at the 3-O-position.	protein_coding	UDP-GLUCOSYLTRANSFERASE 73B2 (UGT73B2)	UDP-GLUCOSYLTRANSFERASE 73B2 (UGT73B2)
AT1G05560	AT1G05560.1	A UDP-glucose transferase localized in the phragmoplast. It has been co-purified with the callose synthase complex and may transfer UDP-glucose from sucrose synthase to the callose synthase and thus help form a substrate channel for the synthesis of callose at the forming cell plate. Induced by salicylic acid. Independent of NPR1 for their induction by salicylic acid. UGT1 encodes a protein with …	protein_coding	UDP-GLUCOSYLTRANSFERASE 75B1 (UGT75B1)	UDP-GLUCOSE TRANSFERASE 1 (UGT1);UDP-GLUCOSYLTRANSFERASE 75B1 (UGT75B1)
AT4G13560	AT4G13560.1	unfertilized embryo sac 15 (UNE15); FUNCTIONS IN: molecular_function unknown; INVOLVED IN: double fertilization forming a zygote and endosperm, embryo development ending in seed dormancy; LOCATED IN: cellular_component unknown; EXPRESSED IN: 15 plant structures; EXPRESSED DURING: 11 growth stages; BEST Arabidopsis thaliana protein match is: Late embryogenesis abundant protein (LEA) family protein…	protein_coding	UNFERTILIZED EMBRYO SAC 15 (UNE15)	NAD-DEPENDENT MALIC ENZYME 1 (NAD-ME1);UNFERTILIZED EMBRYO SAC 15 (UNE15)
AT3G27440	AT3G27440.1	One of the homologous genes predicted to encode proteins with UPRT domains (Uracil phosphoribosyltransferase). Five of these genes (At5g40870, At3g27190, At1g55810, At4g26510 and At3g27440) show a high level of identity, and are annotated as also containing a N-terminal uracil kinase (UK) domain. These genes are referred to as UKL1 (UK-like 1), UKL2, UKL3, UKL4 and UKL5, respectively.	protein_coding	URIDINE KINASE-LIKE 5 (UKL5)	URIDINE KINASE-LIKE 5 (UKL5)
AT5G40850	AT5G40850.1	Encodes a urophorphyrin III methylase that catalyzes S-adenosyl-L-methionine-dependent transmethylation in a multistep process involving the formation of a covalently linked complex with S-adenosyl-L-methionine.	protein_coding	UROPHORPHYRIN METHYLASE 1 (UPM1)	UROPHORPHYRIN METHYLASE 1 (UPM1)
AT3G08560	AT3G08560.1	vacuolar H+-ATPase subunit E isoform 2 (VHA-E2); FUNCTIONS IN: hydrogen-exporting ATPase activity, phosphorylative mechanism, proton-transporting ATPase activity, rotational mechanism; INVOLVED IN: ATP synthesis coupled proton transport; LOCATED IN: vacuole, mitochondrial proton-transporting ATP synthase complex; EXPRESSED IN: petal, leaf whorl, male gametophyte, flower, vegetative cell; EXPRESSE…	protein_coding	VACUOLAR H+-ATPASE SUBUNIT E ISOFORM 2 (VHA-E2)	VACUOLAR H+-ATPASE SUBUNIT E ISOFORM 2 (VHA-E2)
AT1G64200	AT1G64200.1	vacuolar H+-ATPase subunit E isoform 3 (VHA-E3); FUNCTIONS IN: proton-transporting ATPase activity, rotational mechanism; INVOLVED IN: ATP synthesis coupled proton transport; LOCATED IN: plasma membrane, vacuole, mitochondrial proton-transporting ATP synthase complex; EXPRESSED IN: 27 plant structures; EXPRESSED DURING: 17 growth stages; CONTAINS InterPro DOMAIN/s: ATPase, V1/A1 complex, subunit …	protein_coding	VACUOLAR H+-ATPASE SUBUNIT E ISOFORM 3 (VHA-E3)	VACUOLAR H+-ATPASE SUBUNIT E ISOFORM 3 (VHA-E3)
AT2G30290	AT2G30290.2	VACUOLAR SORTING RECEPTOR 2 (VSR2); FUNCTIONS IN: calcium ion binding; INVOLVED IN: protein targeting to vacuole; LOCATED IN: integral to plasma membrane, Golgi transport complex; EXPRESSED IN: petal, leaf whorl, male gametophyte, flower, pollen tube; EXPRESSED DURING: L mature pollen stage, M germinated pollen stage, 4 anthesis, petal differentiation and expansion stage; CONTAINS InterPro DOMAIN…	protein_coding	VACUOLAR SORTING RECEPTOR 2 (VSR2)	(AtVSR2);VACUOLAR SORTING RECEPTOR 2 (VSR2)
AT3G62170	AT3G62170.1	VANGUARD 1 homolog 2 (VGDH2); FUNCTIONS IN: enzyme inhibitor activity, pectinesterase activity; INVOLVED IN: cell wall modification; LOCATED IN: endomembrane system, cell wall, plant-type cell wall; EXPRESSED IN: 10 plant structures; EXPRESSED DURING: L mature pollen stage, M germinated pollen stage, 4 anthesis, C globular stage, petal differentiation and expansion stage; CONTAINS InterPro DOMAIN…	protein_coding	VANGUARD 1 HOMOLOG 2 (VGDH2)	VANGUARD 1 HOMOLOG 2 (VGDH2)
AT1G57820	AT1G57820.1	Encodes a 645-amino acid methylcytosine-binding protein with a PHD domain, two RING finger domains, and an SRA domain that is involved in centromere heterochromatinization. This protein functions as an E3 ubiquitin ligase in vitro. The protein has been shown to bind to methylated cytosines of CG, CNG and CNN motifs via its SRA domain but has a preference for the former. It plays a role in the est…	protein_coding	VARIANT IN METHYLATION 1 (VIM1)	ORTHRUS 2 (ORTH2);VARIANT IN METHYLATION 1 (VIM1)
AT5G62850	AT5G62850.1	Encodes a protein that is expressed in vegetative cells of pollen. A member of the SWEET sucrose efflux transporter family proteins.	protein_coding	VEGETATIVE CELL EXPRESSED1 (AtVEX1)	VEGETATIVE CELL EXPRESSED1 (AtVEX1); (AtSWEET5); (SWEET5)
AT5G11150	AT5G11150.1	Member of Synaptobrevin-like AtVAMP7C, v-SNARE protein family.	protein_coding	VESICLE-ASSOCIATED MEMBRANE PROTEIN 713 (VAMP713)	VESICLE-ASSOCIATED MEMBRANE PROTEIN 713 (ATVAMP713);VESICLE-ASSOCIATED MEMBRANE PROTEIN 713 (VAMP713); (VAMP713)
AT5G57320	AT5G57320.1	villin, putative; FUNCTIONS IN: actin binding; INVOLVED IN: cytoskeleton organization; LOCATED IN: cellular_component unknown; EXPRESSED IN: petal, leaf whorl, male gametophyte, flower, pollen tube; EXPRESSED DURING: L mature pollen stage, M germinated pollen stage, 4 anthesis, petal differentiation and expansion stage; CONTAINS InterPro DOMAIN/s: Gelsolin (InterPro:IPR007122), Villin headpiece (…	protein_coding	VILLIN 5 (VLN5)	VILLIN 5 (VLN5)
AT5G06690	AT5G06690.2	Encodes a thioredoxin (WCRKC1) localized in chloroplast stroma. Contains a WCRKC motif.	protein_coding	WCRKC THIOREDOXIN 1 (WCRKC1)	WCRKC THIOREDOXIN 1 (WCRKC1)
AT5G50200	AT5G50200.3	Wound-responsive gene 3 (WR3). Encodes a high-affinity nitrate transporter. Up-regulated by nitrate. Involved in jasmonic acid-independent wound signal transduction.	protein_coding	WOUND-RESPONSIVE 3 (WR3)	WOUND-RESPONSIVE 3 (WR3)
AT4G22070	AT4G22070.1	member of WRKY Transcription Factor; Group II-b	protein_coding	WRKY DNA-BINDING PROTEIN 31 (WRKY31)	(AtWRKY31);WRKY DNA-BINDING PROTEIN 31 (WRKY31)
AT4G26440	AT4G26440.1	member of WRKY Transcription Factor; Group I	protein_coding	WRKY DNA-BINDING PROTEIN 34 (WRKY34)	(ATWRKY34);WRKY DNA-BINDING PROTEIN 34 (WRKY34);MICROSPORE-SPECIFIC PROMOTER 3 (MSP3)
AT3G56400	AT3G56400.1	member of WRKY Transcription Factor; Group III. Function as activator of SA-dependent defense genes and a repressor of JA-regulated genes. WRKY70-controlled suppression of JA-signaling is partly executed by NPR1.	protein_coding	WRKY DNA-BINDING PROTEIN 70 (WRKY70)	WRKY DNA-BINDING PROTEIN 70 (WRKY70);ARABIDOPSIS THALIANA WRKY DNA-BINDING PROTEIN 70 (ATWRKY70)
AT4G14365	AT4G14365.1	XB3 ortholog 4 in Arabidopsis thaliana (XBAT34); FUNCTIONS IN: zinc ion binding; EXPRESSED IN: 22 plant structures; EXPRESSED DURING: 13 growth stages; CONTAINS InterPro DOMAIN/s: Zinc finger, RING-type (InterPro:IPR001841), Ankyrin repeat-containing domain (InterPro:IPR020683), Ankyrin repeat (InterPro:IPR002110); BEST Arabidopsis thaliana protein match is: XB3 ortholog 5 in Arabidopsis thaliana…	protein_coding	XB3 ORTHOLOG 4 IN ARABIDOPSIS THALIANA (XBAT34)	XB3 ORTHOLOG 4 IN ARABIDOPSIS THALIANA (XBAT34)
AT3G18000	AT3G18000.1	Arabidopsis thaliana N-methyltransferase-like protein mRNA. Reduce transmission through pollen.	protein_coding	XIPOTL 1 (XPL1)	N-METHYLTRANSFERASE 1 (NMT1); (PEAMT);XIPOTL 1 (XPL1)
AT2G13820	AT2G13820.1	Bifunctional inhibitor/lipid-transfer protein/seed storage 2S albumin superfamily protein; FUNCTIONS IN: lipid binding; INVOLVED IN: lipid transport; LOCATED IN: anchored to plasma membrane, plasma membrane; EXPRESSED IN: 20 plant structures; EXPRESSED DURING: 13 growth stages; CONTAINS InterPro DOMAIN/s: Bifunctional inhibitor/plant lipid transfer protein/seed storage (InterPro:IPR016140), Plant…	protein_coding	XYLOGEN PROTEIN 2 (XYP2)	(AtXYP2);XYLOGEN PROTEIN 2 (XYP2)
AT1G32170	AT1G32170.1	xyloglucan endotransglycosylase-related protein (XTR4)	protein_coding	XYLOGLUCAN ENDOTRANSGLUCOSYLASE/HYDROLASE 30 (XTH30)	XYLOGLUCAN ENDOTRANSGLUCOSYLASE/HYDROLASE 30 (XTH30);XYLOGLUCAN ENDOTRANSGLYCOSYLASE 4 (XTR4)
AT5G04340	AT5G04340.1	putative c2h2 zinc finger transcription factor mRNA,	protein_coding	ZINC FINGER OF ARABIDOPSIS THALIANA 6 (ZAT6)	(C2H2);ZINC FINGER OF ARABIDOPSIS THALIANA 6 (ZAT6);COLD INDUCED ZINC FINGER PROTEIN 2 (CZF2)
AT1G35490	AT1G35490.1	bZIP family transcription factor; FUNCTIONS IN: DNA binding, sequence-specific DNA binding transcription factor activity; INVOLVED IN: regulation of transcription, DNA-dependent; EXPRESSED IN: 9 plant structures; EXPRESSED DURING: L mature pollen stage, M germinated pollen stage, 4 anthesis, C globular stage, petal differentiation and expansion stage; CONTAINS InterPro DOMAIN/s: Basic-leucine zip…	protein_coding
AT5G54095	AT5G54095.1	unknown protein; FUNCTIONS IN: molecular_function unknown; INVOLVED IN: N-terminal protein myristoylation; LOCATED IN: cellular_component unknown; EXPRESSED IN: 9 plant structures; EXPRESSED DURING: L mature pollen stage, M germinated pollen stage, 4 anthesis, C globular stage, petal differentiation and expansion stage; BEST Arabidopsis thaliana protein match is: unknown protein (TAIR:AT4G27580.1…	protein_coding
AT4G30770	AT4G30770.1	Putative membrane lipoprotein; FUNCTIONS IN: molecular_function unknown; INVOLVED IN: biological_process unknown; LOCATED IN: endomembrane system; EXPRESSED IN: male gametophyte, flower, pollen tube; EXPRESSED DURING: L mature pollen stage, M germinated pollen stage, 4 anthesis; BEST Arabidopsis thaliana protein match is: Putative membrane lipoprotein (TAIR:AT5G17590.1); Has 36 Blast hits to 36 p…	protein_coding
AT2G30650	AT2G30650.1	ATP-dependent caseinolytic (Clp) protease/crotonase family protein; FUNCTIONS IN: catalytic activity; INVOLVED IN: metabolic process; EXPRESSED IN: petal, leaf whorl, sepal, flower, pedicel; EXPRESSED DURING: 4 anthesis, petal differentiation and expansion stage; CONTAINS InterPro DOMAIN/s: Crotonase, core (InterPro:IPR001753); BEST Arabidopsis thaliana protein match is: beta-hydroxyisobutyryl-Co…	protein_coding
AT2G47670	AT2G47670.1	Plant invertase/pectin methylesterase inhibitor superfamily protein; FUNCTIONS IN: enzyme inhibitor activity, pectinesterase inhibitor activity, pectinesterase activity; INVOLVED IN: biological_process unknown; LOCATED IN: endomembrane system; EXPRESSED IN: 6 plant structures; EXPRESSED DURING: 4 anthesis, petal differentiation and expansion stage; CONTAINS InterPro DOMAIN/s: Pectinesterase inhib…	protein_coding
AT1G11210	AT1G11210.1	Protein of unknown function (DUF761); FUNCTIONS IN: molecular_function unknown; INVOLVED IN: response to oxidative stress; LOCATED IN: endomembrane system; EXPRESSED IN: 10 plant structures; EXPRESSED DURING: LP.06 six leaves visible, LP.04 four leaves visible, 4 anthesis, petal differentiation and expansion stage; CONTAINS InterPro DOMAIN/s: Protein of unknown function DUF761, plant (InterPro:IP…	protein_coding
AT5G02180	AT5G02180.1	Transmembrane amino acid transporter family protein; FUNCTIONS IN: amino acid transmembrane transporter activity; INVOLVED IN: amino acid transport; LOCATED IN: chloroplast, membrane; EXPRESSED IN: 18 plant structures; EXPRESSED DURING: 12 growth stages; CONTAINS InterPro DOMAIN/s: Amino acid transporter, transmembrane (InterPro:IPR013057); BEST Arabidopsis thaliana protein match is: Transmembran…	protein_coding
AT1G04470	AT1G04470.1	CONTAINS InterPro DOMAIN/s: Munc13 homology 1 (InterPro:IPR014770), Protein of unknown function DUF810 (InterPro:IPR008528), Mammalian uncoordinated homology 13, domain 2 (InterPro:IPR014772); BEST Arabidopsis thaliana protein match is: Protein of unknown function (DUF810) (TAIR:AT2G33420.1); Has 201 Blast hits to 187 proteins in 29 species: Archae - 0; Bacteria - 4; Metazoa - 3; Fungi - 4; Plant…	protein_coding
AT2G22180	AT2G22180.1	hydroxyproline-rich glycoprotein family protein; BEST Arabidopsis thaliana protein match is: hydroxyproline-rich glycoprotein family protein (TAIR:AT4G39745.1); Has 202 Blast hits to 201 proteins in 27 species: Archae - 0; Bacteria - 2; Metazoa - 9; Fungi - 3; Plants - 182; Viruses - 2; Other Eukaryotes - 4 (source: NCBI BLink).	protein_coding
AT3G22020	AT3G22020.1	Receptor-like protein kinase-related family protein; CONTAINS InterPro DOMAIN/s: Protein of unknown function DUF26 (InterPro:IPR002902); BEST Arabidopsis thaliana protein match is: Domain of unknown function (DUF26) (TAIR:AT3G22040.1); Has 903 Blast hits to 893 proteins in 17 species: Archae - 0; Bacteria - 0; Metazoa - 0; Fungi - 0; Plants - 903; Viruses - 0; Other Eukaryotes - 0 (source: NCBI B…	protein_coding
AT1G23600	AT1G23600.1	Domain of unknown function DUF220; CONTAINS InterPro DOMAIN/s: Protein of unknown function DUF220 (InterPro:IPR003863); BEST Arabidopsis thaliana protein match is: Domain of unknown function DUF220 (TAIR:AT1G23690.1); Has 147 Blast hits to 132 proteins in 11 species: Archae - 0; Bacteria - 0; Metazoa - 0; Fungi - 0; Plants - 147; Viruses - 0; Other Eukaryotes - 0 (source: NCBI BLink).	protein_coding
AT5G27870	AT5G27870.1	Plant invertase/pectin methylesterase inhibitor superfamily; FUNCTIONS IN: enzyme inhibitor activity, pectinesterase activity; INVOLVED IN: cell wall modification; LOCATED IN: cell wall, plant-type cell wall; EXPRESSED IN: 9 plant structures; EXPRESSED DURING: L mature pollen stage, M germinated pollen stage, 4 anthesis, C globular stage, petal differentiation and expansion stage; CONTAINS InterP…	protein_coding
AT5G52850	AT5G52850.1	Pentatricopeptide repeat (PPR) superfamily protein; CONTAINS InterPro DOMAIN/s: Pentatricopeptide repeat (InterPro:IPR002885); BEST Arabidopsis thaliana protein match is: Pentatricopeptide repeat (PPR) superfamily protein (TAIR:AT4G13650.1); Has 1807 Blast hits to 1807 proteins in 277 species: Archae - 0; Bacteria - 0; Metazoa - 736; Fungi - 347; Plants - 385; Viruses - 0; Other Eukaryotes - 339 …	protein_coding
AT2G47050	AT2G47050.1	Plant invertase/pectin methylesterase inhibitor superfamily protein; FUNCTIONS IN: enzyme inhibitor activity, pectinesterase inhibitor activity, pectinesterase activity; INVOLVED IN: biological_process unknown; LOCATED IN: endomembrane system; EXPRESSED IN: 12 plant structures; EXPRESSED DURING: L mature pollen stage, M germinated pollen stage, 4 anthesis, C globular stage, petal differentiation …	protein_coding
AT1G09610	AT1G09610.1	Protein of unknown function (DUF579); FUNCTIONS IN: molecular_function unknown; INVOLVED IN: biological_process unknown; LOCATED IN: endomembrane system; EXPRESSED IN: 8 plant structures; EXPRESSED DURING: 4 anthesis, petal differentiation and expansion stage; CONTAINS InterPro DOMAIN/s: Protein of unknown function DUF579 (InterPro:IPR021148), Conserved hypothetical protein CHP01627 (InterPro:IPR…	protein_coding
AT1G04670	AT1G04670.1	unknown protein; Has 40 Blast hits to 40 proteins in 14 species: Archae - 2; Bacteria - 5; Metazoa - 1; Fungi - 2; Plants - 30; Viruses - 0; Other Eukaryotes - 0 (source: NCBI BLink).	protein_coding
AT1G30350	AT1G30350.1	Pectin lyase-like superfamily protein; FUNCTIONS IN: lyase activity, pectate lyase activity; INVOLVED IN: biological_process unknown; LOCATED IN: endomembrane system; EXPRESSED IN: petal, leaf whorl, sepal, flower; EXPRESSED DURING: 4 anthesis, petal differentiation and expansion stage; CONTAINS InterPro DOMAIN/s: Pectin lyase fold/virulence factor (InterPro:IPR011050), AmbAllergen (InterPro:IPR0…	protein_coding
AT1G24996	AT1G24996.1	unknown protein; BEST Arabidopsis thaliana protein match is: unknown protein (TAIR:AT1G24822.1); Has 11 Blast hits to 11 proteins in 1 species: Archae - 0; Bacteria - 0; Metazoa - 0; Fungi - 0; Plants - 11; Viruses - 0; Other Eukaryotes - 0 (source: NCBI BLink).	protein_coding
AT5G03230	AT5G03230.1	Protein of unknown function, DUF584; CONTAINS InterPro DOMAIN/s: Protein of unknown function DUF584 (InterPro:IPR007608); BEST Arabidopsis thaliana protein match is: Protein of unknown function, DUF584 (TAIR:AT5G60680.1); Has 326 Blast hits to 326 proteins in 21 species: Archae - 0; Bacteria - 0; Metazoa - 0; Fungi - 2; Plants - 324; Viruses - 0; Other Eukaryotes - 0 (source: NCBI BLink).	protein_coding
AT3G05900	AT3G05900.1	neurofilament protein-related; FUNCTIONS IN: molecular_function unknown; INVOLVED IN: biological_process unknown; LOCATED IN: cellular_component unknown; EXPRESSED IN: 22 plant structures; EXPRESSED DURING: 14 growth stages; Has 108105 Blast hits to 59732 proteins in 2949 species: Archae - 957; Bacteria - 23784; Metazoa - 40626; Fungi - 12056; Plants - 5351; Viruses - 591; Other Eukaryotes - 2474…	protein_coding
AT5G09430	AT5G09430.1	alpha/beta-Hydrolases superfamily protein; CONTAINS InterPro DOMAIN/s: Alpha/beta hydrolase fold-1 (InterPro:IPR000073); BEST Arabidopsis thaliana protein match is: alpha/beta-Hydrolases superfamily protein (TAIR:AT4G39955.1); Has 8280 Blast hits to 8277 proteins in 1491 species: Archae - 97; Bacteria - 6100; Metazoa - 351; Fungi - 79; Plants - 382; Viruses - 0; Other Eukaryotes - 1271 (source: N…	protein_coding
AT3G28830	AT3G28830.1	Protein of unknown function (DUF1216); INVOLVED IN: biological_process unknown; LOCATED IN: endomembrane system; EXPRESSED IN: 9 plant structures; EXPRESSED DURING: L mature pollen stage, M germinated pollen stage, 4 anthesis, C globular stage, petal differentiation and expansion stage; CONTAINS InterPro DOMAIN/s: Protein of unknown function DUF1216 (InterPro:IPR009605); BEST Arabidopsis thaliana…	protein_coding
AT1G56300	AT1G56300.1	Chaperone DnaJ-domain superfamily protein; FUNCTIONS IN: heat shock protein binding; INVOLVED IN: protein folding, response to cyclopentenone; LOCATED IN: cellular_component unknown; EXPRESSED IN: 23 plant structures; EXPRESSED DURING: 15 growth stages; CONTAINS InterPro DOMAIN/s: Molecular chaperone, heat shock protein, Hsp40, DnaJ (InterPro:IPR015609), Heat shock protein DnaJ, N-terminal (Inter…	protein_coding
AT5G39350	AT5G39350.1	Tetratricopeptide repeat (TPR)-like superfamily protein; FUNCTIONS IN: molecular_function unknown; INVOLVED IN: biological_process unknown; LOCATED IN: mitochondrion; EXPRESSED IN: shoot apex, embryo, sperm cell, flower, seed; EXPRESSED DURING: F mature embryo stage, petal differentiation and expansion stage, E expanded cotyledon stage, D bilateral stage; CONTAINS InterPro DOMAIN/s: Pentatricopep…	protein_coding
AT1G51400	AT1G51400.1	Photosystem II 5 kD protein; FUNCTIONS IN: molecular_function unknown; INVOLVED IN: response to UV-B, response to wounding, response to ozone; LOCATED IN: chloroplast thylakoid membrane, chloroplast thylakoid lumen, chloroplast photosystem II; EXPRESSED IN: 22 plant structures; EXPRESSED DURING: 13 growth stages; BEST Arabidopsis thaliana protein match is: photosystem II subunit T (TAIR:AT3G21055…	protein_coding
AT1G79910	AT1G79910.1	Regulator of Vps4 activity in the MVB pathway protein; CONTAINS InterPro DOMAIN/s: Protein of unknown function DUF292, eukaryotic (InterPro:IPR005061); BEST Arabidopsis thaliana protein match is: Regulator of Vps4 activity in the MVB pathway protein (TAIR:AT4G32350.1); Has 592 Blast hits to 592 proteins in 162 species: Archae - 0; Bacteria - 3; Metazoa - 147; Fungi - 112; Plants - 281; Viruses - …	protein_coding
AT2G21320	AT2G21320.1	B-box zinc finger family protein; FUNCTIONS IN: sequence-specific DNA binding transcription factor activity, zinc ion binding; INVOLVED IN: regulation of transcription; LOCATED IN: endomembrane system, intracellular; EXPRESSED IN: 19 plant structures; EXPRESSED DURING: 10 growth stages; CONTAINS InterPro DOMAIN/s: Zinc finger, B-box (InterPro:IPR000315); BEST Arabidopsis thaliana protein match is…	protein_coding
AT5G17540	AT5G17540.1	HXXXD-type acyl-transferase family protein; FUNCTIONS IN: transferase activity, transferring acyl groups other than amino-acyl groups; INVOLVED IN: biological_process unknown; LOCATED IN: cellular_component unknown; EXPRESSED IN: 9 plant structures; EXPRESSED DURING: 4 anthesis, C globular stage, F mature embryo stage, petal differentiation and expansion stage; CONTAINS InterPro DOMAIN/s: Transfe…	protein_coding
AT4G17840	AT4G17840.1	FUNCTIONS IN: molecular_function unknown; INVOLVED IN: biological_process unknown; LOCATED IN: chloroplast, membrane; EXPRESSED IN: 23 plant structures; EXPRESSED DURING: 13 growth stages; CONTAINS InterPro DOMAIN/s: Abortive infection protein (InterPro:IPR003675); BEST Arabidopsis thaliana protein match is: unknown protein (TAIR:AT2G35260.1); Has 30201 Blast hits to 17322 proteins in 780 species…	protein_coding
AT1G34040	AT1G34040.1	Pyridoxal phosphate (PLP)-dependent transferases superfamily protein; FUNCTIONS IN: pyridoxal phosphate binding, carbon-sulfur lyase activity, catalytic activity; INVOLVED IN: biological_process unknown; LOCATED IN: endomembrane system; CONTAINS InterPro DOMAIN/s: Pyridoxal phosphate-dependent transferase, major domain (InterPro:IPR015424), EGF-like, alliinase (InterPro:IPR006947), Pyridoxal phos…	protein_coding
AT2G03200	AT2G03200.1	Eukaryotic aspartyl protease family protein; FUNCTIONS IN: aspartic-type endopeptidase activity; INVOLVED IN: proteolysis; LOCATED IN: endomembrane system; EXPRESSED IN: 10 plant structures; EXPRESSED DURING: 4 anthesis, C globular stage, petal differentiation and expansion stage; CONTAINS InterPro DOMAIN/s: Peptidase aspartic (InterPro:IPR021109), Peptidase aspartic, catalytic (InterPro:IPR00900…	protein_coding
AT3G62550	AT3G62550.1	Adenine nucleotide alpha hydrolases-like superfamily protein; FUNCTIONS IN: molecular_function unknown; INVOLVED IN: response to stress; LOCATED IN: vacuole; EXPRESSED IN: 21 plant structures; EXPRESSED DURING: 13 growth stages; CONTAINS InterPro DOMAIN/s: UspA (InterPro:IPR006016), Rossmann-like alpha/beta/alpha sandwich fold (InterPro:IPR014729), Universal stress protein A (InterPro:IPR006015);…	protein_coding
AT5G23910	AT5G23910.1	ATP binding microtubule motor family protein; FUNCTIONS IN: microtubule motor activity, ATP binding; INVOLVED IN: microtubule-based movement; EXPRESSED IN: 14 plant structures; EXPRESSED DURING: 8 growth stages; CONTAINS InterPro DOMAIN/s: Kinesin, motor domain (InterPro:IPR001752); BEST Arabidopsis thaliana protein match is: ATP binding microtubule motor family protein (TAIR:AT5G02370.1); Has 30…	protein_coding
AT1G23140	AT1G23140.1	Expression is upregulated in the shoot of cax1/cax3 mutant.	protein_coding
AT5G04390	AT5G04390.1	C2H2-type zinc finger family protein; FUNCTIONS IN: zinc ion binding, nucleic acid binding; INVOLVED IN: biological_process unknown; LOCATED IN: intracellular; EXPRESSED IN: petal, leaf whorl, male gametophyte, flower, pollen tube; EXPRESSED DURING: L mature pollen stage, M germinated pollen stage, 4 anthesis, petal differentiation and expansion stage; CONTAINS InterPro DOMAIN/s: Zinc finger, C2H…	protein_coding
AT5G61720	AT5G61720.1	Protein of unknown function (DUF1216); FUNCTIONS IN: molecular_function unknown; INVOLVED IN: biological_process unknown; LOCATED IN: endomembrane system; EXPRESSED IN: 9 plant structures; EXPRESSED DURING: L mature pollen stage, M germinated pollen stage, 4 anthesis, C globular stage, petal differentiation and expansion stage; CONTAINS InterPro DOMAIN/s: Protein of unknown function DUF1216 (Inte…	protein_coding
AT3G61930	AT3G61930.1	unknown protein; FUNCTIONS IN: molecular_function unknown; INVOLVED IN: N-terminal protein myristoylation; EXPRESSED IN: 11 plant structures; EXPRESSED DURING: 4 anthesis, C globular stage, petal differentiation and expansion stage; Has 11 Blast hits to 11 proteins in 5 species: Archae - 0; Bacteria - 0; Metazoa - 0; Fungi - 0; Plants - 11; Viruses - 0; Other Eukaryotes - 0 (source: NCBI BLink).	protein_coding
AT5G66740	AT5G66740.1	Protein of unknown function (DUF620); CONTAINS InterPro DOMAIN/s: Protein of unknown function DUF620 (InterPro:IPR006873); BEST Arabidopsis thaliana protein match is: Protein of unknown function (DUF620) (TAIR:AT1G75160.1); Has 213 Blast hits to 212 proteins in 19 species: Archae - 0; Bacteria - 2; Metazoa - 0; Fungi - 0; Plants - 211; Viruses - 0; Other Eukaryotes - 0 (source: NCBI BLink).	protein_coding
AT4G02140	AT4G02140.1	unknown protein; FUNCTIONS IN: molecular_function unknown; INVOLVED IN: biological_process unknown; LOCATED IN: mitochondrion; EXPRESSED IN: 13 plant structures; EXPRESSED DURING: 4 anthesis, F mature embryo stage, petal differentiation and expansion stage, D bilateral stage; BEST Arabidopsis thaliana protein match is: unknown protein (TAIR:AT1G02700.1); Has 19 Blast hits to 19 proteins in 5 spec…	protein_coding
AT5G62130	AT5G62130.2	Per1-like family protein; FUNCTIONS IN: molecular_function unknown; INVOLVED IN: biological_process unknown; LOCATED IN: endomembrane system; EXPRESSED IN: 22 plant structures; EXPRESSED DURING: 13 growth stages; CONTAINS InterPro DOMAIN/s: Per1-like (InterPro:IPR007217); BEST Arabidopsis thaliana protein match is: Per1-like family protein (TAIR:AT1G16560.3).	protein_coding
AT3G47800	AT3G47800.1	Galactose mutarotase-like superfamily protein; FUNCTIONS IN: aldose 1-epimerase activity; INVOLVED IN: galactose metabolic process, hexose metabolic process, carbohydrate metabolic process; LOCATED IN: endomembrane system; EXPRESSED IN: 23 plant structures; EXPRESSED DURING: 14 growth stages; CONTAINS InterPro DOMAIN/s: Glycoside hydrolase-type carbohydrate-binding (InterPro:IPR011013), Aldose 1-…	protein_coding
AT3G62050	AT3G62050.1	Putative endonuclease or glycosyl hydrolase; BEST Arabidopsis thaliana protein match is: Putative endonuclease or glycosyl hydrolase (TAIR:AT3G62210.1); Has 30201 Blast hits to 17322 proteins in 780 species: Archae - 12; Bacteria - 1396; Metazoa - 17338; Fungi - 3422; Plants - 5037; Viruses - 0; Other Eukaryotes - 2996 (source: NCBI BLink).	protein_coding
AT4G14090	AT4G14090.1	The At4g14090 encodes a anthocyanidin 5-O-glucosyltransferase specifically glucosylating the 5-position of the flavonoid A-ring.	protein_coding
AT5G43870	AT5G43870.1	FUNCTIONS IN: phosphoinositide binding; INVOLVED IN: signal transduction; LOCATED IN: plasma membrane; EXPRESSED IN: 21 plant structures; EXPRESSED DURING: 13 growth stages; CONTAINS InterPro DOMAIN/s: Pleckstrin-like, plant (InterPro:IPR013666), Protein of unknown function DUF828 (InterPro:IPR008546); BEST Arabidopsis thaliana protein match is: Plant protein of unknown function (DUF828) with pla…	protein_coding
AT5G12900	AT5G12900.1	unknown protein; FUNCTIONS IN: molecular_function unknown; INVOLVED IN: biological_process unknown; LOCATED IN: chloroplast; EXPRESSED IN: 21 plant structures; EXPRESSED DURING: 13 growth stages; BEST Arabidopsis thaliana protein match is: unknown protein (TAIR:AT1G12330.1); Has 1807 Blast hits to 1807 proteins in 277 species: Archae - 0; Bacteria - 0; Metazoa - 736; Fungi - 347; Plants - 385; Vi…	protein_coding
AT3G01630	AT3G01630.1	Major facilitator superfamily protein; CONTAINS InterPro DOMAIN/s: Nodulin-like (InterPro:IPR010658), Major facilitator superfamily, general substrate transporter (InterPro:IPR016196); BEST Arabidopsis thaliana protein match is: Major facilitator superfamily protein (TAIR:AT1G31470.1); Has 1265 Blast hits to 1241 proteins in 287 species: Archae - 34; Bacteria - 317; Metazoa - 7; Fungi - 163; Plan…	protein_coding
AT1G25240	AT1G25240.1	ENTH/VHS/GAT family protein; FUNCTIONS IN: phospholipid binding, clathrin binding, binding, phosphatidylinositol binding; INVOLVED IN: clathrin coat assembly; LOCATED IN: clathrin coat, mitochondrion; EXPRESSED IN: 10 plant structures; EXPRESSED DURING: L mature pollen stage, M germinated pollen stage, 4 anthesis, C globular stage, petal differentiation and expansion stage; CONTAINS InterPro DOMA…	protein_coding
AT1G03050	AT1G03050.1	ENTH/ANTH/VHS superfamily protein; FUNCTIONS IN: phospholipid binding, clathrin binding, binding, phosphatidylinositol binding; INVOLVED IN: N-terminal protein myristoylation, clathrin coat assembly; LOCATED IN: clathrin coat; EXPRESSED IN: 9 plant structures; EXPRESSED DURING: L mature pollen stage, M germinated pollen stage, 4 anthesis, C globular stage, petal differentiation and expansion stag…	protein_coding
AT3G21570	AT3G21570.1	unknown protein; Has 43 Blast hits to 43 proteins in 13 species: Archae - 0; Bacteria - 0; Metazoa - 0; Fungi - 0; Plants - 43; Viruses - 0; Other Eukaryotes - 0 (source: NCBI BLink).	protein_coding
AT1G05450	AT1G05450.2	Encodes a Protease inhibitor/seed storage/LTP family protein	protein_coding
AT5G50915	AT5G50915.1	basic helix-loop-helix (bHLH) DNA-binding superfamily protein; FUNCTIONS IN: DNA binding, sequence-specific DNA binding transcription factor activity; INVOLVED IN: response to gibberellin stimulus; LOCATED IN: nucleus; EXPRESSED IN: 23 plant structures; EXPRESSED DURING: 13 growth stages; CONTAINS InterPro DOMAIN/s: Helix-loop-helix DNA-binding domain (InterPro:IPR001092), Helix-loop-helix DNA-bi…	protein_coding
AT3G56600	AT3G56600.1	Protein kinase superfamily protein; FUNCTIONS IN: inositol or phosphatidylinositol kinase activity, phosphotransferase activity, alcohol group as acceptor; INVOLVED IN: biological_process unknown; EXPRESSED IN: 6 plant structures; EXPRESSED DURING: L mature pollen stage, M germinated pollen stage, 4 anthesis, petal differentiation and expansion stage; CONTAINS InterPro DOMAIN/s: Phosphatidylinosi…	protein_coding
AT1G53800	AT1G53800.2	unknown protein; BEST Arabidopsis thaliana protein match is: unknown protein (TAIR:AT1G53250.1); Has 35333 Blast hits to 34131 proteins in 2444 species: Archae - 798; Bacteria - 22429; Metazoa - 974; Fungi - 991; Plants - 531; Viruses - 0; Other Eukaryotes - 9610 (source: NCBI BLink).	protein_coding
AT5G45780	AT5G45780.1	Leucine-rich repeat protein kinase family protein; FUNCTIONS IN: protein serine/threonine kinase activity, kinase activity, ATP binding; INVOLVED IN: transmembrane receptor protein tyrosine kinase signaling pathway, protein amino acid phosphorylation; LOCATED IN: endomembrane system; EXPRESSED IN: 6 plant structures; EXPRESSED DURING: F mature embryo stage, petal differentiation and expansion sta…	protein_coding
AT4G34760	AT4G34760.1	SAUR-like auxin-responsive protein family ; CONTAINS InterPro DOMAIN/s: Auxin responsive SAUR protein (InterPro:IPR003676); BEST Arabidopsis thaliana protein match is: SAUR-like auxin-responsive protein family (TAIR:AT2G16580.1); Has 1475 Blast hits to 1458 proteins in 28 species: Archae - 0; Bacteria - 0; Metazoa - 0; Fungi - 0; Plants - 1474; Viruses - 0; Other Eukaryotes - 1 (source: NCBI BLin…	protein_coding
AT2G20320	AT2G20320.1	DENN (AEX-3) domain-containing protein; CONTAINS InterPro DOMAIN/s: uDENN (InterPro:IPR005113), dDENN (InterPro:IPR005112), DENN (InterPro:IPR001194); BEST Arabidopsis thaliana protein match is: DENN (AEX-3) domain-containing protein (TAIR:AT5G35560.1); Has 1567 Blast hits to 1546 proteins in 147 species: Archae - 0; Bacteria - 2; Metazoa - 1072; Fungi - 78; Plants - 117; Viruses - 0; Other Eukar…	protein_coding
AT1G53035	AT1G53035.1	unknown protein; FUNCTIONS IN: molecular_function unknown; INVOLVED IN: biological_process unknown; LOCATED IN: endomembrane system; EXPRESSED IN: 23 plant structures; EXPRESSED DURING: 13 growth stages; BEST Arabidopsis thaliana protein match is: unknown protein (TAIR:AT3G15358.1); Has 49 Blast hits to 49 proteins in 9 species: Archae - 0; Bacteria - 0; Metazoa - 0; Fungi - 0; Plants - 49; Virus…	protein_coding
AT4G28290	AT4G28290.1	unknown protein; FUNCTIONS IN: molecular_function unknown; INVOLVED IN: biological_process unknown; LOCATED IN: chloroplast; EXPRESSED IN: 23 plant structures; EXPRESSED DURING: 15 growth stages; Has 45 Blast hits to 45 proteins in 11 species: Archae - 0; Bacteria - 0; Metazoa - 0; Fungi - 0; Plants - 45; Viruses - 0; Other Eukaryotes - 0 (source: NCBI BLink).	protein_coding
AT5G12280	AT5G12280.1	SWAP (Suppressor-of-White-APricot)/surp RNA-binding domain-containing protein; FUNCTIONS IN: RNA binding; INVOLVED IN: RNA processing; LOCATED IN: cellular_component unknown; EXPRESSED IN: 7 plant structures; EXPRESSED DURING: 4 anthesis, petal differentiation and expansion stage; CONTAINS InterPro DOMAIN/s: SWAP/Surp (InterPro:IPR000061), Ubiquitin (InterPro:IPR000626), Ubiquitin supergroup (Int…	protein_coding
AT4G33560	AT4G33560.1	Wound-responsive family protein; CONTAINS InterPro DOMAIN/s: Protein of unknown function wound-induced (InterPro:IPR022251); BEST Arabidopsis thaliana protein match is: wound-responsive protein-related (TAIR:AT2G14070.1); Has 146 Blast hits to 145 proteins in 15 species: Archae - 0; Bacteria - 0; Metazoa - 0; Fungi - 0; Plants - 146; Viruses - 0; Other Eukaryotes - 0 (source: NCBI BLink).	protein_coding
AT3G28750	AT3G28750.1	unknown protein; LOCATED IN: endomembrane system; EXPRESSED IN: 12 plant structures; EXPRESSED DURING: L mature pollen stage, M germinated pollen stage, 4 anthesis, C globular stage, petal differentiation and expansion stage; CONTAINS InterPro DOMAIN/s: Protein of unknown function DUF1216 (InterPro:IPR009605); BEST Arabidopsis thaliana protein match is: unknown protein (TAIR:AT5G39880.1); Has 37 …	protein_coding
AT3G28790	AT3G28790.1	Protein of unknown function (DUF1216); FUNCTIONS IN: molecular_function unknown; INVOLVED IN: biological_process unknown; LOCATED IN: endomembrane system; EXPRESSED IN: 9 plant structures; EXPRESSED DURING: L mature pollen stage, M germinated pollen stage, 4 anthesis, C globular stage, petal differentiation and expansion stage; CONTAINS InterPro DOMAIN/s: Protein of unknown function DUF1216 (Inte…	protein_coding
AT3G54510	AT3G54510.2	Early-responsive to dehydration stress protein (ERD4); LOCATED IN: membrane; EXPRESSED IN: 18 plant structures; EXPRESSED DURING: 8 growth stages; CONTAINS InterPro DOMAIN/s: Protein of unknown function DUF221 (InterPro:IPR003864); BEST Arabidopsis thaliana protein match is: hypothetical protein 1 (TAIR:AT3G01100.1); Has 30201 Blast hits to 17322 proteins in 780 species: Archae - 12; Bacteria - 1…	protein_coding
AT5G10650	AT5G10650.1	RING/U-box superfamily protein; FUNCTIONS IN: zinc ion binding; EXPRESSED IN: 19 plant structures; EXPRESSED DURING: 14 growth stages; CONTAINS InterPro DOMAIN/s: Zinc finger, RING-type (InterPro:IPR001841), Zinc finger, C3HC4 RING-type (InterPro:IPR018957); BEST Arabidopsis thaliana protein match is: RING/U-box superfamily protein (TAIR:AT5G24870.2); Has 30201 Blast hits to 17322 proteins in 780…	protein_coding
AT3G62640	AT3G62640.1	Protein of unknown function (DUF3511); CONTAINS InterPro DOMAIN/s: Protein of unknown function DUF3511 (InterPro:IPR021899); BEST Arabidopsis thaliana protein match is: Protein of unknown function (DUF3511) (TAIR:AT2G47480.1); Has 218 Blast hits to 218 proteins in 14 species: Archae - 0; Bacteria - 0; Metazoa - 0; Fungi - 0; Plants - 218; Viruses - 0; Other Eukaryotes - 0 (source: NCBI BLink).	protein_coding
AT1G51410	AT1G51410.1	similar to Eucalyptus gunnii alcohol dehydrogenase of unknown physiological function (GI:1143445), apple tree, PIR:T16995; NOT a cinnamyl-alcohol dehydrogenase	protein_coding
AT1G30820	AT1G30820.1	CTP synthase family protein; FUNCTIONS IN: CTP synthase activity, catalytic activity; INVOLVED IN: pyrimidine ribonucleotide metabolic process, pyrimidine nucleotide biosynthetic process; EXPRESSED IN: 21 plant structures; EXPRESSED DURING: 13 growth stages; CONTAINS InterPro DOMAIN/s: Glutamine amidotransferase class-I, C-terminal (InterPro:IPR000991), CTP synthase (InterPro:IPR004468), CTP synt…	protein_coding
AT1G18470	AT1G18470.1	Transmembrane Fragile-X-F-associated protein; FUNCTIONS IN: zinc ion binding; LOCATED IN: endomembrane system; EXPRESSED IN: 24 plant structures; EXPRESSED DURING: 13 growth stages; CONTAINS InterPro DOMAIN/s: Transmembrane Fragile-X-F-associated protein (InterPro:IPR019396), Zinc finger, RING-type (InterPro:IPR001841); BEST Arabidopsis thaliana protein match is: Transmembrane Fragile-X-F-associa…	protein_coding
AT5G35660	AT5G35660.1	Glycine-rich protein family; LOCATED IN: endomembrane system; Has 242106 Blast hits to 44248 proteins in 2411 species: Archae - 458; Bacteria - 59126; Metazoa - 88892; Fungi - 17902; Plants - 27548; Viruses - 3419; Other Eukaryotes - 44761 (source: NCBI BLink).	protein_coding
AT4G35150	AT4G35150.1	O-methyltransferase family protein; FUNCTIONS IN: methyltransferase activity, O-methyltransferase activity, protein dimerization activity; LOCATED IN: cytosol; CONTAINS InterPro DOMAIN/s: Plant methyltransferase dimerisation (InterPro:IPR012967), O-methyltransferase, family 2 (InterPro:IPR001077), O-methyltransferase, COMT, eukaryota (InterPro:IPR016461); BEST Arabidopsis thaliana protein match i…	protein_coding
AT4G27590	AT4G27590.2	Heavy metal transport/detoxification superfamily protein ; FUNCTIONS IN: copper ion binding, metal ion binding; INVOLVED IN: copper ion transport, metal ion transport; LOCATED IN: cellular_component unknown; EXPRESSED IN: 8 plant structures; EXPRESSED DURING: 6 growth stages; CONTAINS InterPro DOMAIN/s: Heavy metal transport/detoxification protein (InterPro:IPR006121); BEST Arabidopsis thaliana p…	protein_coding
AT2G36320	AT2G36320.1	A20/AN1-like zinc finger family protein; FUNCTIONS IN: DNA binding, zinc ion binding; INVOLVED IN: biological_process unknown; LOCATED IN: cellular_component unknown; EXPRESSED IN: 25 plant structures; EXPRESSED DURING: 15 growth stages; CONTAINS InterPro DOMAIN/s: Zinc finger, AN1-type (InterPro:IPR000058), Zinc finger, A20-type (InterPro:IPR002653); BEST Arabidopsis thaliana protein match is: A…	protein_coding
AT4G19530	AT4G19530.1	Encodes a TIR-NB-LRR resistance protein. Transient expression in tobacco induces cell death.	protein_coding
AT2G28120	AT2G28120.1	Major facilitator superfamily protein; INVOLVED IN: N-terminal protein myristoylation, transmembrane transport; LOCATED IN: plasma membrane; EXPRESSED IN: 11 plant structures; EXPRESSED DURING: 6 growth stages; CONTAINS InterPro DOMAIN/s: Nodulin-like (InterPro:IPR010658), Major facilitator superfamily MFS-1 (InterPro:IPR011701), Major facilitator superfamily, general substrate transporter (Inter…	protein_coding
AT5G28470	AT5G28470.1	Major facilitator superfamily protein; FUNCTIONS IN: transporter activity; INVOLVED IN: oligopeptide transport, pollen tube growth; LOCATED IN: membrane; EXPRESSED IN: petal, leaf whorl, sepal, male gametophyte, flower; EXPRESSED DURING: L mature pollen stage, M germinated pollen stage, 4 anthesis, petal differentiation and expansion stage; CONTAINS InterPro DOMAIN/s: Oligopeptide transporter (In…	protein_coding
AT3G56290	AT3G56290.1	unknown protein; Has 39 Blast hits to 39 proteins in 15 species: Archae - 0; Bacteria - 0; Metazoa - 0; Fungi - 0; Plants - 39; Viruses - 0; Other Eukaryotes - 0 (source: NCBI BLink).	protein_coding
AT1G22930	AT1G22930.1	T-complex protein 11; CONTAINS InterPro DOMAIN/s: T-complex 11 (InterPro:IPR008862); BEST Arabidopsis thaliana protein match is: T-complex protein 11 (TAIR:AT4G09150.1); Has 9929 Blast hits to 7090 proteins in 817 species: Archae - 19; Bacteria - 1454; Metazoa - 4175; Fungi - 699; Plants - 382; Viruses - 14; Other Eukaryotes - 3186 (source: NCBI BLink).	protein_coding
AT5G11420	AT5G11420.1	FUNCTIONS IN: molecular_function unknown; INVOLVED IN: biological_process unknown; LOCATED IN: cell wall, plant-type cell wall; EXPRESSED IN: 23 plant structures; EXPRESSED DURING: 13 growth stages; CONTAINS InterPro DOMAIN/s: Protein of unknown function DUF642 (InterPro:IPR006946), Galactose-binding domain-like (InterPro:IPR008979); BEST Arabidopsis thaliana protein match is: Protein of unknown …	protein_coding
AT5G46960	AT5G46960.1	Plant invertase/pectin methylesterase inhibitor superfamily protein; FUNCTIONS IN: enzyme inhibitor activity, pectinesterase inhibitor activity, pectinesterase activity; INVOLVED IN: biological_process unknown; LOCATED IN: endomembrane system; EXPRESSED IN: cultured cell; CONTAINS InterPro DOMAIN/s: Pectinesterase inhibitor (InterPro:IPR006501); BEST Arabidopsis thaliana protein match is: Plant i…	protein_coding
AT5G25550	AT5G25550.1	Leucine-rich repeat (LRR) family protein; FUNCTIONS IN: structural constituent of cell wall; INVOLVED IN: biological_process unknown; LOCATED IN: endomembrane system; EXPRESSED IN: petal, leaf whorl, flower; EXPRESSED DURING: 4 anthesis, petal differentiation and expansion stage; CONTAINS InterPro DOMAIN/s: Leucine-rich repeat (InterPro:IPR001611); BEST Arabidopsis thaliana protein match is: Leuc…	protein_coding
AT1G76630	AT1G76630.2	Tetratricopeptide repeat (TPR)-like superfamily protein; FUNCTIONS IN: binding; INVOLVED IN: biological_process unknown; LOCATED IN: cellular_component unknown; EXPRESSED IN: 15 plant structures; EXPRESSED DURING: 6 growth stages; CONTAINS InterPro DOMAIN/s: Tetratricopeptide TPR-1 (InterPro:IPR001440), Tetratricopeptide-like helical (InterPro:IPR011990), Tetratricopeptide repeat-containing (Inte…	protein_coding
AT3G05150	AT3G05150.1	Major facilitator superfamily protein; FUNCTIONS IN: carbohydrate transmembrane transporter activity, sugar:hydrogen symporter activity; INVOLVED IN: transport, transmembrane transport; LOCATED IN: nucleus, membrane; EXPRESSED IN: 12 plant structures; EXPRESSED DURING: L mature pollen stage, M germinated pollen stage, 4 anthesis, petal differentiation and expansion stage; CONTAINS InterPro DOMAIN…	protein_coding
AT1G04645	AT1G04645.1	Plant self-incompatibility protein S1 family; FUNCTIONS IN: molecular_function unknown; INVOLVED IN: biological_process unknown; LOCATED IN: endomembrane system; EXPRESSED IN: 6 plant structures; EXPRESSED DURING: 4 anthesis, C globular stage, petal differentiation and expansion stage, E expanded cotyledon stage; CONTAINS InterPro DOMAIN/s: Plant self-incompatibility S1 (InterPro:IPR010264); BEST…	protein_coding
AT3G54800	AT3G54800.1	Pleckstrin homology (PH) and lipid-binding START domains-containing protein; CONTAINS InterPro DOMAIN/s: Protein of unknown function DUF1336 (InterPro:IPR009769), Lipid-binding START (InterPro:IPR002913), Pleckstrin homology-type (InterPro:IPR011993), Pleckstrin homology (InterPro:IPR001849); BEST Arabidopsis thaliana protein match is: Pleckstrin homology (PH) and lipid-binding START domains-cont…	protein_coding
AT2G27420	AT2G27420.1	Cysteine proteinases superfamily protein; FUNCTIONS IN: cysteine-type peptidase activity, cysteine-type endopeptidase activity; INVOLVED IN: proteolysis; LOCATED IN: endomembrane system; EXPRESSED IN: 15 plant structures; EXPRESSED DURING: 10 growth stages; CONTAINS InterPro DOMAIN/s: Peptidase C1A, papain (InterPro:IPR013128), Proteinase inhibitor I29, cathepsin propeptide (InterPro:IPR013201), …	protein_coding
AT4G00040	AT4G00040.1	Chalcone and stilbene synthase family protein; FUNCTIONS IN: transferase activity, transferring acyl groups other than amino-acyl groups, catalytic activity, acyltransferase activity; INVOLVED IN: phenylpropanoid biosynthetic process, biosynthetic process, metabolic process; EXPRESSED IN: 21 plant structures; EXPRESSED DURING: 12 growth stages; CONTAINS InterPro DOMAIN/s: Chalcone/stilbene syntha…	protein_coding
AT4G31080	AT4G31080.2	Protein of unknown function (DUF2296); FUNCTIONS IN: molecular_function unknown; INVOLVED IN: biological_process unknown; LOCATED IN: cellular_component unknown; EXPRESSED IN: 24 plant structures; EXPRESSED DURING: 15 growth stages; CONTAINS InterPro DOMAIN/s: Protein of unknown function DUF2296 (InterPro:IPR019273); BEST Arabidopsis thaliana protein match is: Protein of unknown function (DUF2296…	protein_coding
AT2G25890	AT2G25890.1	Oleosin family protein; FUNCTIONS IN: molecular_function unknown; INVOLVED IN: lipid storage; LOCATED IN: monolayer-surrounded lipid storage body, integral to membrane, membrane; EXPRESSED IN: petal, leaf whorl, flower, carpel; EXPRESSED DURING: 4 anthesis, petal differentiation and expansion stage; CONTAINS InterPro DOMAIN/s: Oleosin (InterPro:IPR000136); BEST Arabidopsis thaliana protein match …	protein_coding
AT5G40490	AT5G40490.1	RNA-binding (RRM/RBD/RNP motifs) family protein; FUNCTIONS IN: RNA binding, nucleotide binding, nucleic acid binding; INVOLVED IN: biological_process unknown; LOCATED IN: cellular_component unknown; EXPRESSED IN: 21 plant structures; EXPRESSED DURING: 13 growth stages; CONTAINS InterPro DOMAIN/s: RNA recognition motif, RNP-1 (InterPro:IPR000504), Nucleotide-binding, alpha-beta plait (InterPro:IPR…	protein_coding
AT1G56670	AT1G56670.1	GDSL-like Lipase/Acylhydrolase superfamily protein; FUNCTIONS IN: hydrolase activity, acting on ester bonds, carboxylesterase activity; INVOLVED IN: lipid metabolic process; LOCATED IN: endomembrane system; EXPRESSED IN: 10 plant structures; EXPRESSED DURING: 6 growth stages; CONTAINS InterPro DOMAIN/s: Lipase, GDSL (InterPro:IPR001087); BEST Arabidopsis thaliana protein match is: GDSL-like Lipas…	protein_coding
AT4G27657	AT4G27657.1	unknown protein; FUNCTIONS IN: molecular_function unknown; INVOLVED IN: biological_process unknown; LOCATED IN: endomembrane system; EXPRESSED IN: 15 plant structures; EXPRESSED DURING: 9 growth stages; BEST Arabidopsis thaliana protein match is: unknown protein (TAIR:AT5G54145.1); Has 30201 Blast hits to 17322 proteins in 780 species: Archae - 12; Bacteria - 1396; Metazoa - 17338; Fungi - 3422; …	protein_coding
AT1G69730	AT1G69730.1	Wall-associated kinase family protein; FUNCTIONS IN: kinase activity; INVOLVED IN: protein amino acid phosphorylation; LOCATED IN: endomembrane system, integral to membrane; EXPRESSED IN: 18 plant structures; EXPRESSED DURING: 12 growth stages; CONTAINS InterPro DOMAIN/s: Wall-associated kinase (InterPro:IPR013695), EGF-like calcium-binding, conserved site (InterPro:IPR018097), Protein kinase, ca…	protein_coding
AT4G27280	AT4G27280.1	Calcium-binding EF-hand family protein; FUNCTIONS IN: calcium ion binding; INVOLVED IN: response to karrikin; EXPRESSED IN: 23 plant structures; EXPRESSED DURING: 13 growth stages; CONTAINS InterPro DOMAIN/s: EF-Hand 1, calcium-binding site (InterPro:IPR018247), EF-HAND 2 (InterPro:IPR018249), EF-hand-like domain (InterPro:IPR011992); BEST Arabidopsis thaliana protein match is: pinoid-binding pro…	protein_coding
AT1G70720	AT1G70720.1	Plant invertase/pectin methylesterase inhibitor superfamily protein; FUNCTIONS IN: enzyme inhibitor activity, pectinesterase inhibitor activity, pectinesterase activity; INVOLVED IN: biological_process unknown; LOCATED IN: endomembrane system; EXPRESSED IN: 7 plant structures; EXPRESSED DURING: 4 anthesis, C globular stage, petal differentiation and expansion stage; CONTAINS InterPro DOMAIN/s: Pe…	protein_coding
AT3G61210	AT3G61210.1	S-adenosyl-L-methionine-dependent methyltransferases superfamily protein; FUNCTIONS IN: methyltransferase activity; INVOLVED IN: metabolic process; LOCATED IN: cellular_component unknown; EXPRESSED IN: 20 plant structures; EXPRESSED DURING: 10 growth stages; CONTAINS InterPro DOMAIN/s: Methyltransferase type 11 (InterPro:IPR013216); BEST Arabidopsis thaliana protein match is: S-adenosyl-L-methion…	protein_coding
AT3G52800	AT3G52800.1	A20/AN1-like zinc finger family protein; FUNCTIONS IN: DNA binding, zinc ion binding; INVOLVED IN: response to chitin; LOCATED IN: cellular_component unknown; EXPRESSED IN: 23 plant structures; EXPRESSED DURING: 15 growth stages; CONTAINS InterPro DOMAIN/s: Zinc finger, AN1-type (InterPro:IPR000058), Zinc finger, A20-type (InterPro:IPR002653); BEST Arabidopsis thaliana protein match is: A20/AN1-l…	protein_coding
AT5G40460	AT5G40460.1	unknown protein; BEST Arabidopsis thaliana protein match is: unknown protein (TAIR:AT3G27630.1); Has 87 Blast hits to 87 proteins in 12 species: Archae - 0; Bacteria - 0; Metazoa - 0; Fungi - 0; Plants - 87; Viruses - 0; Other Eukaryotes - 0 (source: NCBI BLink).	protein_coding
AT1G22110	AT1G22110.1	structural constituent of ribosome; FUNCTIONS IN: structural constituent of ribosome; INVOLVED IN: translation; LOCATED IN: ribosome, intracellular, chloroplast; EXPRESSED IN: 7 plant structures; EXPRESSED DURING: L mature pollen stage, M germinated pollen stage, 4 anthesis, petal differentiation and expansion stage; CONTAINS InterPro DOMAIN/s: Protein of unknown function DUF3049 (InterPro:IPR021…	protein_coding
AT1G74470	AT1G74470.1	Encodes for a multifunctional protein with geranylgeranyl reductase activity shown to catalyze the reduction of prenylated geranylgeranyl-chlorophyll a to phytyl-chlorophyll a (chlorophyll a) and free geranylgeranyl pyrophosphate to phytyl pyrophosphate.	protein_coding
AT4G03290	AT4G03290.1	EF hand calcium-binding protein family; FUNCTIONS IN: calcium ion binding; INVOLVED IN: response to cold; LOCATED IN: nucleus, cytoplasm; EXPRESSED IN: 9 plant structures; EXPRESSED DURING: L mature pollen stage, M germinated pollen stage, 4 anthesis, C globular stage, petal differentiation and expansion stage; CONTAINS InterPro DOMAIN/s: EF-Hand 1, calcium-binding site (InterPro:IPR018247), EF-H…	protein_coding
AT5G35090	AT5G35090.1	unknown protein; Has 1807 Blast hits to 1807 proteins in 277 species: Archae - 0; Bacteria - 0; Metazoa - 736; Fungi - 347; Plants - 385; Viruses - 0; Other Eukaryotes - 339 (source: NCBI BLink).	protein_coding
AT5G12000	AT5G12000.1	Protein kinase protein with adenine nucleotide alpha hydrolases-like domain; FUNCTIONS IN: kinase activity; INVOLVED IN: protein amino acid phosphorylation, response to stress; EXPRESSED IN: 10 plant structures; EXPRESSED DURING: L mature pollen stage, M germinated pollen stage, 4 anthesis, C globular stage, petal differentiation and expansion stage; CONTAINS InterPro DOMAIN/s: UspA (InterPro:IPR…	protein_coding
AT5G63120	AT5G63120.2	P-loop containing nucleoside triphosphate hydrolases superfamily protein; FUNCTIONS IN: helicase activity, nucleic acid binding, ATP binding, ATP-dependent helicase activity; EXPRESSED IN: 22 plant structures; EXPRESSED DURING: 10 growth stages; CONTAINS InterPro DOMAIN/s: DNA/RNA helicase, DEAD/DEAH box type, N-terminal (InterPro:IPR011545), RNA helicase, DEAD-box type, Q motif (InterPro:IPR0140…	protein_coding
AT5G07430	AT5G07430.1	Pectin lyase-like superfamily protein; FUNCTIONS IN: pectinesterase activity; INVOLVED IN: cell wall modification; LOCATED IN: endomembrane system, cell wall, plant-type cell wall; EXPRESSED IN: 9 plant structures; EXPRESSED DURING: L mature pollen stage, M germinated pollen stage, 4 anthesis, C globular stage, petal differentiation and expansion stage; CONTAINS InterPro DOMAIN/s: Pectin lyase fo…	protein_coding
AT5G48140	AT5G48140.1	Pectin lyase-like superfamily protein; FUNCTIONS IN: polygalacturonase activity; INVOLVED IN: carbohydrate metabolic process; LOCATED IN: endomembrane system; EXPRESSED IN: 12 plant structures; EXPRESSED DURING: 6 growth stages; CONTAINS InterPro DOMAIN/s: Pectin lyase fold/virulence factor (InterPro:IPR011050), Pectin lyase fold (InterPro:IPR012334), Glycoside hydrolase, family 28 (InterPro:IPR0…	protein_coding
AT4G11570	AT4G11570.1	Haloacid dehalogenase-like hydrolase (HAD) superfamily protein; FUNCTIONS IN: hydrolase activity, catalytic activity; INVOLVED IN: metabolic process; LOCATED IN: cellular_component unknown; EXPRESSED IN: 24 plant structures; EXPRESSED DURING: 15 growth stages; CONTAINS InterPro DOMAIN/s: Haloacid dehalogenase-like hydrolase (InterPro:IPR005834); BEST Arabidopsis thaliana protein match is: Haloaci…	protein_coding
AT5G38710	AT5G38710.1	Methylenetetrahydrofolate reductase family protein; FUNCTIONS IN: proline dehydrogenase activity; INVOLVED IN: oxidation reduction, proline catabolic process, glutamate biosynthetic process; EXPRESSED IN: 21 plant structures; EXPRESSED DURING: 12 growth stages; CONTAINS InterPro DOMAIN/s: Proline dehydrogenase (InterPro:IPR002872), Proline oxidase (InterPro:IPR015659); BEST Arabidopsis thaliana p…	protein_coding
AT1G29430	AT1G29430.1	SAUR-like auxin-responsive protein family ; CONTAINS InterPro DOMAIN/s: Auxin responsive SAUR protein (InterPro:IPR003676); BEST Arabidopsis thaliana protein match is: SAUR-like auxin-responsive protein family (TAIR:AT5G27780.1); Has 636 Blast hits to 622 proteins in 19 species: Archae - 0; Bacteria - 0; Metazoa - 0; Fungi - 0; Plants - 636; Viruses - 0; Other Eukaryotes - 0 (source: NCBI BLink).	protein_coding
AT1G73480	AT1G73480.1	alpha/beta-Hydrolases superfamily protein; FUNCTIONS IN: hydrolase activity; EXPRESSED IN: 25 plant structures; EXPRESSED DURING: 15 growth stages; BEST Arabidopsis thaliana protein match is: alpha/beta-Hydrolases superfamily protein (TAIR:AT1G18360.1); Has 6390 Blast hits to 6380 proteins in 1730 species: Archae - 36; Bacteria - 4672; Metazoa - 140; Fungi - 153; Plants - 452; Viruses - 63; Other…	protein_coding
AT2G41120	AT2G41120.1	unknown protein; INVOLVED IN: biological_process unknown; LOCATED IN: chloroplast; EXPRESSED IN: 19 plant structures; EXPRESSED DURING: 10 growth stages; CONTAINS InterPro DOMAIN/s: Protein of unknown function DUF309 (InterPro:IPR005500); Has 349 Blast hits to 349 proteins in 112 species: Archae - 2; Bacteria - 189; Metazoa - 0; Fungi - 0; Plants - 31; Viruses - 0; Other Eukaryotes - 127 (source:…	protein_coding
AT2G27080	AT2G27080.1	Late embryogenesis abundant (LEA) hydroxyproline-rich glycoprotein family; CONTAINS InterPro DOMAIN/s: Late embryogenesis abundant protein, group 2 (InterPro:IPR004864); BEST Arabidopsis thaliana protein match is: Late embryogenesis abundant (LEA) hydroxyproline-rich glycoprotein family (TAIR:AT5G21130.1); Has 1062 Blast hits to 1061 proteins in 28 species: Archae - 0; Bacteria - 0; Metazoa - 0; …	protein_coding
AT2G13290	AT2G13290.1	beta-1,4-N-acetylglucosaminyltransferase family protein; FUNCTIONS IN: transferase activity, transferring glycosyl groups, acetylglucosaminyltransferase activity; INVOLVED IN: protein amino acid N-linked glycosylation; LOCATED IN: endomembrane system, membrane; EXPRESSED IN: 14 plant structures; EXPRESSED DURING: 9 growth stages; CONTAINS InterPro DOMAIN/s: Glycosyl transferase, family 17 (InterP…	protein_coding
AT2G04675	AT2G04675.1	unknown protein; Has 3 Blast hits to 3 proteins in 1 species: Archae - 0; Bacteria - 0; Metazoa - 0; Fungi - 0; Plants - 3; Viruses - 0; Other Eukaryotes - 0 (source: NCBI BLink).	protein_coding
AT1G52250	AT1G52250.1	dynein light chain type 1 family protein; similar to dynein light chain, putative [Arabidopsis thaliana] (TAIR:AT3G16120.1); similar to unnamed protein product [Vitis vinifera] (GB:CAO45886.1); contains InterPro domain Dynein light chain, type 1 and 2; (InterPro:IPR001372)	protein_coding
AT5G57670	AT5G57670.2	Protein kinase superfamily protein; FUNCTIONS IN: protein serine/threonine kinase activity, protein kinase activity, ATP binding; INVOLVED IN: protein amino acid phosphorylation; EXPRESSED IN: petal, flower; EXPRESSED DURING: 4 anthesis, petal differentiation and expansion stage; CONTAINS InterPro DOMAIN/s: Protein kinase, ATP binding site (InterPro:IPR017441), Protein kinase, catalytic domain (I…	protein_coding
AT4G11030	AT4G11030.1	AMP-dependent synthetase and ligase family protein; FUNCTIONS IN: catalytic activity; INVOLVED IN: fatty acid biosynthetic process; EXPRESSED IN: 7 plant structures; EXPRESSED DURING: LP.04 four leaves visible, 4 anthesis, petal differentiation and expansion stage; CONTAINS InterPro DOMAIN/s: AMP-binding, conserved site (InterPro:IPR020845), AMP-dependent synthetase/ligase (InterPro:IPR000873); B…	protein_coding
AT1G55040	AT1G55040.1	zinc finger (Ran-binding) family protein; FUNCTIONS IN: binding, zinc ion binding; LOCATED IN: nucleus; EXPRESSED IN: cultured cell, seed; EXPRESSED DURING: E expanded cotyledon stage; CONTAINS InterPro DOMAIN/s: Zinc finger, RanBP2-type (InterPro:IPR001876); BEST Arabidopsis thaliana protein match is: Ran BP2/NZF zinc finger-like superfamily protein (TAIR:AT1G70650.1); Has 22562 Blast hits to 12…	protein_coding
AT5G47530	AT5G47530.1	Auxin-responsive family protein; CONTAINS InterPro DOMAIN/s: Cytochrome b561, eukaryote (InterPro:IPR004877), Uncharacterised conserved protein UCP037471 (InterPro:IPR017214), Protein of unknown function DUF568, DOMON-like (InterPro:IPR007613), DOMON related (InterPro:IPR005018), Cytochrome b561/ferric reductase transmembrane (InterPro:IPR006593); BEST Arabidopsis thaliana protein match is: Auxin…	protein_coding
AT3G27325	AT3G27325.2	hydrolases, acting on ester bonds; FUNCTIONS IN: hydrolase activity, acting on ester bonds; INVOLVED IN: intracellular protein transport, GPI anchor metabolic process; LOCATED IN: endoplasmic reticulum; EXPRESSED IN: 20 plant structures; EXPRESSED DURING: 10 growth stages; CONTAINS InterPro DOMAIN/s: PGAP1-like (InterPro:IPR012908).	protein_coding
AT5G61190	AT5G61190.1	putative endonuclease or glycosyl hydrolase with C2H2-type zinc finger domain; FUNCTIONS IN: zinc ion binding, nucleic acid binding; LOCATED IN: chloroplast; EXPRESSED IN: 23 plant structures; EXPRESSED DURING: 13 growth stages; CONTAINS InterPro DOMAIN/s: Zinc finger, C2H2-like (InterPro:IPR015880), Zinc finger, U1-type (InterPro:IPR003604), Zinc finger, C2H2-type (InterPro:IPR007087); BEST Arab…	protein_coding
AT2G31035	AT2G31035.1	BEST Arabidopsis thaliana protein match is: OSBP(oxysterol binding protein)-related protein 1B (TAIR:AT2G31030.1); Has 7 Blast hits to 7 proteins in 2 species: Archae - 0; Bacteria - 0; Metazoa - 0; Fungi - 0; Plants - 7; Viruses - 0; Other Eukaryotes - 0 (source: NCBI BLink).	protein_coding
AT4G03620	AT4G03620.1	myosin heavy chain-related; Has 2049 Blast hits to 1675 proteins in 293 species: Archae - 28; Bacteria - 210; Metazoa - 903; Fungi - 186; Plants - 47; Viruses - 4; Other Eukaryotes - 671 (source: NCBI BLink).	protein_coding
AT4G15630	AT4G15630.1	Uncharacterised protein family (UPF0497); FUNCTIONS IN: molecular_function unknown; INVOLVED IN: biological_process unknown; LOCATED IN: plasma membrane; EXPRESSED IN: 23 plant structures; EXPRESSED DURING: 13 growth stages; CONTAINS InterPro DOMAIN/s: Uncharacterised protein family UPF0497, trans-membrane plant (InterPro:IPR006702), Uncharacterised protein family UPF0497, trans-membrane plant su…	protein_coding
AT5G26060	AT5G26060.1	Plant self-incompatibility protein S1 family; FUNCTIONS IN: molecular_function unknown; INVOLVED IN: biological_process unknown; LOCATED IN: endomembrane system; EXPRESSED IN: 9 plant structures; EXPRESSED DURING: L mature pollen stage, M germinated pollen stage, 4 anthesis, C globular stage, petal differentiation and expansion stage; CONTAINS InterPro DOMAIN/s: Plant self-incompatibility S1 (Int…	protein_coding
AT1G23200	AT1G23200.1	Plant invertase/pectin methylesterase inhibitor superfamily; FUNCTIONS IN: enzyme inhibitor activity, pectinesterase activity; INVOLVED IN: cell wall modification; LOCATED IN: endomembrane system, cell wall, plant-type cell wall; EXPRESSED IN: 8 plant structures; EXPRESSED DURING: 4 anthesis, petal differentiation and expansion stage; CONTAINS InterPro DOMAIN/s: Pectinesterase, active site (Inter…	protein_coding
AT1G43630	AT1G43630.1	FUNCTIONS IN: molecular_function unknown; INVOLVED IN: biological_process unknown; LOCATED IN: cellular_component unknown; EXPRESSED IN: 10 plant structures; EXPRESSED DURING: L mature pollen stage, M germinated pollen stage, 4 anthesis, LP.02 two leaves visible, petal differentiation and expansion stage; CONTAINS InterPro DOMAIN/s: Protein BYPASS related (InterPro:IPR008511); BEST Arabidopsis th…	protein_coding
AT1G23790	AT1G23790.1	Plant protein of unknown function (DUF936); CONTAINS InterPro DOMAIN/s: Protein of unknown function DUF936, plant (InterPro:IPR010341); BEST Arabidopsis thaliana protein match is: Plant protein of unknown function (DUF936) (TAIR:AT1G70340.1); Has 265 Blast hits to 216 proteins in 30 species: Archae - 0; Bacteria - 7; Metazoa - 9; Fungi - 7; Plants - 237; Viruses - 0; Other Eukaryotes - 5 (source:…	protein_coding
AT1G60590	AT1G60590.1	Pectin lyase-like superfamily protein; FUNCTIONS IN: polygalacturonase activity; INVOLVED IN: carbohydrate metabolic process; EXPRESSED IN: 20 plant structures; EXPRESSED DURING: 10 growth stages; CONTAINS InterPro DOMAIN/s: Pectin lyase fold/virulence factor (InterPro:IPR011050), Pectin lyase fold (InterPro:IPR012334), Glycoside hydrolase, family 28 (InterPro:IPR000743), Parallel beta-helix repe…	protein_coding
AT1G23690	AT1G23690.1	Domain of unknown function DUF220; CONTAINS InterPro DOMAIN/s: Protein of unknown function DUF220 (InterPro:IPR003863); BEST Arabidopsis thaliana protein match is: Domain of unknown function DUF220 (TAIR:AT1G23600.1); Has 139 Blast hits to 124 proteins in 10 species: Archae - 0; Bacteria - 0; Metazoa - 0; Fungi - 0; Plants - 139; Viruses - 0; Other Eukaryotes - 0 (source: NCBI BLink).	protein_coding
AT2G20670	AT2G20670.1	Protein of unknown function (DUF506) ; LOCATED IN: chloroplast; EXPRESSED IN: 22 plant structures; EXPRESSED DURING: 14 growth stages; CONTAINS InterPro DOMAIN/s: Protein of unknown function DUF506, plant (InterPro:IPR006502); BEST Arabidopsis thaliana protein match is: Protein of unknown function (DUF506) (TAIR:AT4G32480.1); Has 375 Blast hits to 373 proteins in 24 species: Archae - 0; Bacteria …	protein_coding
AT2G16660	AT2G16660.1	Major facilitator superfamily protein; INVOLVED IN: response to karrikin; LOCATED IN: endomembrane system; EXPRESSED IN: 23 plant structures; EXPRESSED DURING: 13 growth stages; CONTAINS InterPro DOMAIN/s: Nodulin-like (InterPro:IPR010658), Major facilitator superfamily, general substrate transporter (InterPro:IPR016196); BEST Arabidopsis thaliana protein match is: Major facilitator superfamily p…	protein_coding
AT1G76370	AT1G76370.1	Protein kinase superfamily protein; FUNCTIONS IN: protein serine/threonine kinase activity, protein kinase activity, kinase activity, ATP binding; INVOLVED IN: protein amino acid phosphorylation; LOCATED IN: chloroplast envelope; EXPRESSED IN: 10 plant structures; EXPRESSED DURING: L mature pollen stage, M germinated pollen stage, 4 anthesis, C globular stage, petal differentiation and expansion …	protein_coding
AT1G17540	AT1G17540.1	Protein kinase protein with adenine nucleotide alpha hydrolases-like domain; FUNCTIONS IN: kinase activity; INVOLVED IN: protein amino acid phosphorylation, response to stress; LOCATED IN: cellular_component unknown; EXPRESSED IN: 9 plant structures; EXPRESSED DURING: L mature pollen stage, M germinated pollen stage, 4 anthesis, C globular stage, petal differentiation and expansion stage; CONTAIN…	protein_coding
AT2G04020	AT2G04020.1	GDSL-like Lipase/Acylhydrolase superfamily protein; FUNCTIONS IN: lipase activity, hydrolase activity, acting on ester bonds, carboxylesterase activity; INVOLVED IN: N-terminal protein myristoylation, lipid metabolic process; LOCATED IN: endomembrane system; EXPRESSED IN: petal, leaf whorl, flower; EXPRESSED DURING: 4 anthesis, petal differentiation and expansion stage; CONTAINS InterPro DOMAIN/s…	protein_coding
AT2G03410	AT2G03410.1	Mo25 family protein; FUNCTIONS IN: binding; INVOLVED IN: biological_process unknown; LOCATED IN: cellular_component unknown; EXPRESSED IN: sepal, male gametophyte, flower, stamen, pollen tube; EXPRESSED DURING: L mature pollen stage, M germinated pollen stage, 4 anthesis; CONTAINS InterPro DOMAIN/s: Mo25-like (InterPro:IPR013878), Armadillo-type fold (InterPro:IPR016024); BEST Arabidopsis thalian…	protein_coding
AT2G13350	AT2G13350.1	Calcium-dependent lipid-binding (CaLB domain) family protein; FUNCTIONS IN: molecular_function unknown; INVOLVED IN: biological_process unknown; LOCATED IN: endomembrane system; EXPRESSED IN: 9 plant structures; EXPRESSED DURING: L mature pollen stage, M germinated pollen stage, 4 anthesis, C globular stage, petal differentiation and expansion stage; CONTAINS InterPro DOMAIN/s: C2 calcium/lipid-b…	protein_coding
AT1G04090	AT1G04090.1	Plant protein of unknown function (DUF946); CONTAINS InterPro DOMAIN/s: Protein of unknown function DUF946 (InterPro:IPR009291); BEST Arabidopsis thaliana protein match is: Plant protein of unknown function (DUF946) (TAIR:AT5G43950.1); Has 349 Blast hits to 319 proteins in 89 species: Archae - 0; Bacteria - 23; Metazoa - 11; Fungi - 104; Plants - 206; Viruses - 0; Other Eukaryotes - 5 (source: NC…	protein_coding
AT3G51280	AT3G51280.1	Tetratricopeptide repeat (TPR)-like superfamily protein; FUNCTIONS IN: binding; LOCATED IN: cellular_component unknown; EXPRESSED IN: 21 plant structures; EXPRESSED DURING: 12 growth stages; CONTAINS InterPro DOMAIN/s: Tetratricopeptide TPR-1 (InterPro:IPR001440), Tetratricopeptide-like helical (InterPro:IPR011990), Tetratricopeptide repeat-containing (InterPro:IPR013026), Tetratricopeptide repea…	protein_coding
AT1G55680	AT1G55680.1	Transducin/WD40 repeat-like superfamily protein; CONTAINS InterPro DOMAIN/s: WD40 repeat-like-containing domain (InterPro:IPR011046), WD40 repeat 2 (InterPro:IPR019782), WD40-repeat-containing domain (InterPro:IPR017986), WD40 repeat (InterPro:IPR001680), WD40/YVTN repeat-like-containing domain (InterPro:IPR015943), WD40 repeat, subgroup (InterPro:IPR019781); BEST Arabidopsis thaliana protein mat…	protein_coding
AT5G35460	AT5G35460.1	unknown protein; CONTAINS InterPro DOMAIN/s: Protein of unknown function DUF2838 (InterPro:IPR021261); Has 1807 Blast hits to 1807 proteins in 277 species: Archae - 0; Bacteria - 0; Metazoa - 736; Fungi - 347; Plants - 385; Viruses - 0; Other Eukaryotes - 339 (source: NCBI BLink).	protein_coding
AT1G25275	AT1G25275.3	unknown protein; FUNCTIONS IN: molecular_function unknown; INVOLVED IN: response to karrikin; LOCATED IN: endomembrane system; EXPRESSED IN: 23 plant structures; EXPRESSED DURING: 13 growth stages; Has 35333 Blast hits to 34131 proteins in 2444 species: Archae - 798; Bacteria - 22429; Metazoa - 974; Fungi - 991; Plants - 531; Viruses - 0; Other Eukaryotes - 9610 (source: NCBI BLink).	protein_coding
AT2G07675	AT2G07675.1	Ribosomal protein S12/S23 family protein; FUNCTIONS IN: structural constituent of ribosome; INVOLVED IN: translation; LOCATED IN: ribosome, small ribosomal subunit, intracellular; CONTAINS InterPro DOMAIN/s: Ribosomal protein S12/S23 (InterPro:IPR006032), Nucleic acid-binding, OB-fold (InterPro:IPR012340), Nucleic acid-binding, OB-fold-like (InterPro:IPR016027), Ribosomal protein S12, bacterial-t…	protein_coding
AT4G37560	AT4G37560.1	Acetamidase/Formamidase family protein; FUNCTIONS IN: formamidase activity, hydrolase activity, acting on carbon-nitrogen (but not peptide) bonds, in linear amides; INVOLVED IN: metabolic process; LOCATED IN: cellular_component unknown; EXPRESSED IN: 22 plant structures; EXPRESSED DURING: 13 growth stages; CONTAINS InterPro DOMAIN/s: Acetamidase/Formamidase (InterPro:IPR004304); BEST Arabidopsis …	protein_coding
AT1G70270	AT1G70270.1	unknown protein; BEST Arabidopsis thaliana protein match is: unknown protein (TAIR:AT1G23965.1); Has 20 Blast hits to 20 proteins in 7 species: Archae - 0; Bacteria - 0; Metazoa - 0; Fungi - 0; Plants - 20; Viruses - 0; Other Eukaryotes - 0 (source: NCBI BLink).	protein_coding
AT3G15680	AT3G15680.1	Ran BP2/NZF zinc finger-like superfamily protein; FUNCTIONS IN: binding, zinc ion binding; INVOLVED IN: biological_process unknown; LOCATED IN: intracellular; EXPRESSED IN: 21 plant structures; EXPRESSED DURING: 13 growth stages; CONTAINS InterPro DOMAIN/s: Zinc finger, RanBP2-type (InterPro:IPR001876); BEST Arabidopsis thaliana protein match is: Ran BP2/NZF zinc finger-like superfamily protein (…	protein_coding
AT2G38090	AT2G38090.1	Duplicated homeodomain-like superfamily protein; CONTAINS InterPro DOMAIN/s: Molecular chaperone, heat shock protein, Hsp40, DnaJ (InterPro:IPR015609), SANT, eukarya (InterPro:IPR017884), Myb-like DNA-binding domain, SHAQKYF class (InterPro:IPR006447), SANT, DNA-binding (InterPro:IPR001005), Homeodomain-like (InterPro:IPR009057), Myb, DNA-binding (InterPro:IPR014778), Homeodomain-related (InterPr…	protein_coding
AT1G06420	AT1G06420.1	unknown protein; Has 1017 Blast hits to 654 proteins in 124 species: Archae - 0; Bacteria - 39; Metazoa - 232; Fungi - 69; Plants - 40; Viruses - 0; Other Eukaryotes - 637 (source: NCBI BLink).	protein_coding
AT4G39670	AT4G39670.1	Glycolipid transfer protein (GLTP) family protein; FUNCTIONS IN: glycolipid transporter activity, glycolipid binding; INVOLVED IN: glycolipid transport; LOCATED IN: cytoplasm; EXPRESSED IN: 16 plant structures; EXPRESSED DURING: 10 growth stages; CONTAINS InterPro DOMAIN/s: Glycolipid transfer protein, GLTP (InterPro:IPR014830); BEST Arabidopsis thaliana protein match is: Glycolipid transfer prot…	protein_coding
AT2G32150	AT2G32150.1	Haloacid dehalogenase-like hydrolase (HAD) superfamily protein; FUNCTIONS IN: hydrolase activity, catalytic activity; INVOLVED IN: metabolic process; LOCATED IN: cellular_component unknown; EXPRESSED IN: 24 plant structures; EXPRESSED DURING: 13 growth stages; CONTAINS InterPro DOMAIN/s: Haloacid dehalogenase-like hydrolase (InterPro:IPR005834), Pyrimidine 5-nucleotidase (InterPro:IPR010237), HAD…	protein_coding
AT2G32430	AT2G32430.1	Galactosyltransferase family protein; FUNCTIONS IN: transferase activity, transferring hexosyl groups, transferase activity, transferring glycosyl groups; INVOLVED IN: protein amino acid glycosylation; LOCATED IN: endomembrane system, membrane; EXPRESSED IN: 22 plant structures; EXPRESSED DURING: 13 growth stages; CONTAINS InterPro DOMAIN/s: Glycosyl transferase, family 31 (InterPro:IPR002659); B…	protein_coding
AT4G28160	AT4G28160.1	hydroxyproline-rich glycoprotein family protein; FUNCTIONS IN: molecular_function unknown; INVOLVED IN: response to gibberellin stimulus; LOCATED IN: endomembrane system; EXPRESSED IN: 10 plant structures; EXPRESSED DURING: 4 anthesis, F mature embryo stage, petal differentiation and expansion stage, D bilateral stage; BEST Arabidopsis thaliana protein match is: cell wall protein precursor, putat…	protein_coding
AT2G34460	AT2G34460.1	NAD(P)-binding Rossmann-fold superfamily protein; FUNCTIONS IN: binding, catalytic activity; INVOLVED IN: metabolic process; LOCATED IN: chloroplast thylakoid membrane, chloroplast, plastoglobule, chloroplast envelope; EXPRESSED IN: 21 plant structures; EXPRESSED DURING: 13 growth stages; CONTAINS InterPro DOMAIN/s: NAD(P)-binding domain (InterPro:IPR016040), NmrA-like (InterPro:IPR008030); BEST …	protein_coding
AT3G07830	AT3G07830.1	Pectin lyase-like superfamily protein; FUNCTIONS IN: polygalacturonase activity; INVOLVED IN: carbohydrate metabolic process; LOCATED IN: plant-type cell wall; EXPRESSED IN: 7 plant structures; EXPRESSED DURING: L mature pollen stage, M germinated pollen stage, 4 anthesis, petal differentiation and expansion stage; CONTAINS InterPro DOMAIN/s: Pectin lyase fold/virulence factor (InterPro:IPR011050…	protein_coding
AT2G17845	AT2G17845.1	NAD(P)-binding Rossmann-fold superfamily protein; FUNCTIONS IN: oxidoreductase activity, binding, catalytic activity; INVOLVED IN: oxidation reduction, metabolic process; EXPRESSED IN: sepal, male gametophyte, carpel; EXPRESSED DURING: 4 anthesis, petal differentiation and expansion stage; CONTAINS InterPro DOMAIN/s: Short-chain dehydrogenase/reductase, conserved site (InterPro:IPR020904), NAD(P)…	protein_coding
AT3G28840	AT3G28840.1	Protein of unknown function (DUF1216); LOCATED IN: endomembrane system; EXPRESSED IN: 9 plant structures; EXPRESSED DURING: L mature pollen stage, M germinated pollen stage, 4 anthesis, petal differentiation and expansion stage; CONTAINS InterPro DOMAIN/s: Protein of unknown function DUF1216 (InterPro:IPR009605); BEST Arabidopsis thaliana protein match is: Protein of unknown function (DUF1216) (T…	protein_coding
AT3G01980	AT3G01980.3	NAD(P)-binding Rossmann-fold superfamily protein; FUNCTIONS IN: oxidoreductase activity, binding, catalytic activity; INVOLVED IN: metabolic process; LOCATED IN: peroxisome; EXPRESSED IN: 23 plant structures; EXPRESSED DURING: 13 growth stages; CONTAINS InterPro DOMAIN/s: NAD(P)-binding domain (InterPro:IPR016040), Short-chain dehydrogenase/reductase SDR (InterPro:IPR002198); BEST Arabidopsis tha…	protein_coding
AT1G78950	AT1G78950.1	Terpenoid cyclases family protein; CONTAINS InterPro DOMAIN/s: Terpene synthase, conserved site (InterPro:IPR002365), Squalene cyclase (InterPro:IPR018333), Terpenoid cylases/protein prenyltransferase alpha-alpha toroid (InterPro:IPR008930), Prenyltransferase/squalene oxidase (InterPro:IPR001330); BEST Arabidopsis thaliana protein match is: camelliol C synthase 1 (TAIR:AT1G78955.1); Has 2107 Blas…	protein_coding
AT5G38870	AT5G38870.1	transposable element gene; pseudogene, hypothetical protein	transposable_element_gene
AT4G33390	AT4G33390.1	Plant protein of unknown function (DUF827); CONTAINS InterPro DOMAIN/s: Protein of unknown function DUF827, plant (InterPro:IPR008545); BEST Arabidopsis thaliana protein match is: Plant protein of unknown function (DUF827) (TAIR:AT2G26570.1); Has 166665 Blast hits to 84155 proteins in 3581 species: Archae - 2138; Bacteria - 38967; Metazoa - 69244; Fungi - 13477; Plants - 9635; Viruses - 620; Othe…	protein_coding
AT5G13520	AT5G13520.1	peptidase M1 family protein; FUNCTIONS IN: metallopeptidase activity, binding, zinc ion binding; INVOLVED IN: proteolysis, leukotriene biosynthetic process; LOCATED IN: cellular_component unknown; EXPRESSED IN: 18 plant structures; EXPRESSED DURING: 7 growth stages; CONTAINS InterPro DOMAIN/s: Peptidase M1, membrane alanine aminopeptidase (InterPro:IPR001930), Peptidase M1, membrane alanine amino…	protein_coding
AT5G52780	AT5G52780.1	Protein of unknown function (DUF3464); FUNCTIONS IN: molecular_function unknown; INVOLVED IN: biological_process unknown; LOCATED IN: chloroplast thylakoid membrane, chloroplast; EXPRESSED IN: 20 plant structures; EXPRESSED DURING: 13 growth stages; CONTAINS InterPro DOMAIN/s: Protein of unknown function DUF3464 (InterPro:IPR021855); BEST Arabidopsis thaliana protein match is: Protein of unknown …	protein_coding
AT5G10310	AT5G10310.1	unknown protein; FUNCTIONS IN: molecular_function unknown; INVOLVED IN: biological_process unknown; LOCATED IN: endomembrane system; EXPRESSED IN: 17 plant structures; EXPRESSED DURING: 10 growth stages; BEST Arabidopsis thaliana protein match is: unknown protein (TAIR:AT3G13898.1); Has 1807 Blast hits to 1807 proteins in 277 species: Archae - 0; Bacteria - 0; Metazoa - 736; Fungi - 347; Plants -…	protein_coding
AT3G27110	AT3G27110.1	Peptidase family M48 family protein; FUNCTIONS IN: metalloendopeptidase activity; INVOLVED IN: proteolysis; LOCATED IN: chloroplast, membrane; EXPRESSED IN: 22 plant structures; EXPRESSED DURING: 13 growth stages; CONTAINS InterPro DOMAIN/s: Peptidase M48 (InterPro:IPR001915); Has 2654 Blast hits to 2654 proteins in 909 species: Archae - 247; Bacteria - 2042; Metazoa - 0; Fungi - 12; Plants - 34;…	protein_coding
AT2G37540	AT2G37540.1	NAD(P)-binding Rossmann-fold superfamily protein; FUNCTIONS IN: oxidoreductase activity, binding, catalytic activity; INVOLVED IN: pollen tube growth; EXPRESSED IN: 23 plant structures; EXPRESSED DURING: 13 growth stages; CONTAINS InterPro DOMAIN/s: NAD(P)-binding domain (InterPro:IPR016040), Glucose/ribitol dehydrogenase (InterPro:IPR002347), Short-chain dehydrogenase/reductase SDR (InterPro:IPR…	protein_coding
AT2G42110	AT2G42110.1	unknown protein; Has 27 Blast hits to 27 proteins in 11 species: Archae - 0; Bacteria - 0; Metazoa - 0; Fungi - 0; Plants - 25; Viruses - 0; Other Eukaryotes - 2 (source: NCBI BLink).	protein_coding
AT3G20530	AT3G20530.1	Protein kinase superfamily protein; FUNCTIONS IN: protein serine/threonine kinase activity, protein kinase activity, kinase activity, ATP binding; INVOLVED IN: protein amino acid phosphorylation; EXPRESSED IN: 9 plant structures; EXPRESSED DURING: L mature pollen stage, M germinated pollen stage, 4 anthesis, C globular stage, petal differentiation and expansion stage; CONTAINS InterPro DOMAIN/s: …	protein_coding
AT2G23900	AT2G23900.1	Pectin lyase-like superfamily protein; FUNCTIONS IN: polygalacturonase activity; INVOLVED IN: carbohydrate metabolic process; LOCATED IN: endomembrane system; EXPRESSED IN: 9 plant structures; EXPRESSED DURING: L mature pollen stage, M germinated pollen stage, 4 anthesis, C globular stage, petal differentiation and expansion stage; CONTAINS InterPro DOMAIN/s: Pectin lyase fold/virulence factor (I…	protein_coding
AT5G45280	AT5G45280.2	Pectinacetylesterase family protein; FUNCTIONS IN: carboxylesterase activity; INVOLVED IN: biological_process unknown; LOCATED IN: cell wall; EXPRESSED IN: 22 plant structures; EXPRESSED DURING: 13 growth stages; CONTAINS InterPro DOMAIN/s: Pectinacetylesterase (InterPro:IPR004963); BEST Arabidopsis thaliana protein match is: Pectinacetylesterase family protein (TAIR:AT4G19410.1); Has 566 Blast h…	protein_coding
AT5G17760	AT5G17760.1	P-loop containing nucleoside triphosphate hydrolases superfamily protein; FUNCTIONS IN: nucleoside-triphosphatase activity, nucleotide binding, ATP binding; LOCATED IN: plasma membrane; EXPRESSED IN: 23 plant structures; EXPRESSED DURING: 13 growth stages; CONTAINS InterPro DOMAIN/s: ATPase, AAA+ type, core (InterPro:IPR003593), ATPase, AAA-type, core (InterPro:IPR003959), ATPase, AAA-type, conse…	protein_coding
AT5G03250	AT5G03250.1	Phototropic-responsive NPH3 family protein; FUNCTIONS IN: signal transducer activity; INVOLVED IN: response to light stimulus; LOCATED IN: cellular_component unknown; EXPRESSED IN: 10 plant structures; EXPRESSED DURING: 4 anthesis, F mature embryo stage, petal differentiation and expansion stage, E expanded cotyledon stage, D bilateral stage; CONTAINS InterPro DOMAIN/s: NPH3 (InterPro:IPR004249),…	protein_coding
AT3G44370	AT3G44370.1	Membrane insertion protein, OxaA/YidC with tetratricopeptide repeat domain; FUNCTIONS IN: binding; INVOLVED IN: protein insertion into membrane; LOCATED IN: mitochondrion; EXPRESSED IN: 20 plant structures; EXPRESSED DURING: 9 growth stages; CONTAINS InterPro DOMAIN/s: Tetratricopeptide-like helical (InterPro:IPR011990), Membrane insertion protein, OxaA/YidC (InterPro:IPR001708), Tetratricopeptid…	protein_coding
AT1G79620	AT1G79620.1	Leucine-rich repeat protein kinase family protein; FUNCTIONS IN: protein serine/threonine kinase activity, kinase activity, ATP binding; INVOLVED IN: transmembrane receptor protein tyrosine kinase signaling pathway, protein amino acid phosphorylation; LOCATED IN: endomembrane system; EXPRESSED IN: 8 plant structures; EXPRESSED DURING: 4 anthesis, petal differentiation and expansion stage; CONTAIN…	protein_coding
AT2G29670	AT2G29670.1	Tetratricopeptide repeat (TPR)-like superfamily protein; FUNCTIONS IN: binding; LOCATED IN: chloroplast; EXPRESSED IN: 23 plant structures; EXPRESSED DURING: 15 growth stages; CONTAINS InterPro DOMAIN/s: Tetratricopeptide-like helical (InterPro:IPR011990), Tetratricopeptide repeat-containing (InterPro:IPR013026), Tetratricopeptide repeat (InterPro:IPR019734); BEST Arabidopsis thaliana protein mat…	protein_coding
AT3G06770	AT3G06770.2	Pectin lyase-like superfamily protein; FUNCTIONS IN: polygalacturonase activity; INVOLVED IN: response to cyclopentenone, carbohydrate metabolic process; LOCATED IN: endomembrane system; EXPRESSED IN: 24 plant structures; EXPRESSED DURING: 15 growth stages; CONTAINS InterPro DOMAIN/s: Pectin lyase fold/virulence factor (InterPro:IPR011050), Glycoside hydrolase, family 28 (InterPro:IPR000743), Pec…	protein_coding
AT5G38000	AT5G38000.1	Zinc-binding dehydrogenase family protein; FUNCTIONS IN: oxidoreductase activity, binding, zinc ion binding, catalytic activity; INVOLVED IN: response to oxidative stress; CONTAINS InterPro DOMAIN/s: GroES-like (InterPro:IPR011032), NAD(P)-binding domain (InterPro:IPR016040), Alcohol dehydrogenase, C-terminal (InterPro:IPR013149), Alcohol dehydrogenase superfamily, zinc-containing (InterPro:IPR00…	protein_coding
AT2G44130	AT2G44130.1	Galactose oxidase/kelch repeat superfamily protein; CONTAINS InterPro DOMAIN/s: F-box domain, cyclin-like (InterPro:IPR001810), Galactose oxidase/kelch, beta-propeller (InterPro:IPR011043), Kelch repeat type 1 (InterPro:IPR006652), Kelch related (InterPro:IPR013089), Kelch-type beta propeller (InterPro:IPR015915); BEST Arabidopsis thaliana protein match is: Galactose oxidase/kelch repeat superfam…	protein_coding
AT3G55870	AT3G55870.1	ADC synthase superfamily protein; FUNCTIONS IN: oxo-acid-lyase activity, anthranilate synthase activity; INVOLVED IN: tryptophan biosynthetic process, biosynthetic process; LOCATED IN: endomembrane system; EXPRESSED IN: sepal, male gametophyte, flower, carpel, cultured cell; EXPRESSED DURING: 4 anthesis, petal differentiation and expansion stage; CONTAINS InterPro DOMAIN/s: Anthranilate synthase …	protein_coding
AT5G16340	AT5G16340.1	AMP-dependent synthetase and ligase family protein; FUNCTIONS IN: catalytic activity; INVOLVED IN: metabolic process; CONTAINS InterPro DOMAIN/s: AMP-binding, conserved site (InterPro:IPR020845), AMP-dependent synthetase/ligase (InterPro:IPR000873); BEST Arabidopsis thaliana protein match is: acyl activating enzyme 5 (TAIR:AT5G16370.1); Has 1807 Blast hits to 1807 proteins in 277 species: Archae …	protein_coding
AT1G66500	AT1G66500.1	Pre-mRNA cleavage complex II; FUNCTIONS IN: zinc ion binding; INVOLVED IN: biological_process unknown; LOCATED IN: intracellular; EXPRESSED IN: male gametophyte, pollen tube; EXPRESSED DURING: L mature pollen stage, M germinated pollen stage; CONTAINS InterPro DOMAIN/s: Zinc finger, C2H2-type (InterPro:IPR007087); BEST Arabidopsis thaliana protein match is: Pre-mRNA cleavage complex II (TAIR:AT5G…	protein_coding
AT4G13450	AT4G13450.1	Adenine nucleotide alpha hydrolases-like superfamily protein; BEST Arabidopsis thaliana protein match is: Adenine nucleotide alpha hydrolases-like superfamily protein (TAIR:AT2G03720.1); Has 132 Blast hits to 132 proteins in 13 species: Archae - 0; Bacteria - 0; Metazoa - 0; Fungi - 0; Plants - 132; Viruses - 0; Other Eukaryotes - 0 (source: NCBI BLink).	protein_coding
AT1G69480	AT1G69480.1	EXS (ERD1/XPR1/SYG1) family protein; FUNCTIONS IN: molecular_function unknown; INVOLVED IN: biological_process unknown; LOCATED IN: integral to membrane, plasma membrane; EXPRESSED IN: stem, sepal, stamen, seed; EXPRESSED DURING: 4 anthesis, petal differentiation and expansion stage, E expanded cotyledon stage; CONTAINS InterPro DOMAIN/s: EXS, C-terminal (InterPro:IPR004342), SPX, N-terminal (Int…	protein_coding
AT5G24620	AT5G24620.1	Pathogenesis-related thaumatin superfamily protein; INVOLVED IN: response to other organism; LOCATED IN: endomembrane system; EXPRESSED IN: 22 plant structures; EXPRESSED DURING: 13 growth stages; CONTAINS InterPro DOMAIN/s: Thaumatin, conserved site (InterPro:IPR017949), Thaumatin, pathogenesis-related (InterPro:IPR001938); BEST Arabidopsis thaliana protein match is: Pathogenesis-related thaumat…	protein_coding
AT1G29140	AT1G29140.1	Pollen Ole e 1 allergen and extensin family protein; FUNCTIONS IN: molecular_function unknown; INVOLVED IN: biological_process unknown; LOCATED IN: endomembrane system; EXPRESSED IN: 9 plant structures; EXPRESSED DURING: L mature pollen stage, M germinated pollen stage, 4 anthesis, C globular stage, petal differentiation and expansion stage; CONTAINS InterPro DOMAIN/s: Pollen Ole e 1 allergen/ext…	protein_coding
AT2G41090	AT2G41090.1	Calcium-binding EF-hand family protein; FUNCTIONS IN: calcium ion binding; LOCATED IN: cellular_component unknown; EXPRESSED IN: 21 plant structures; EXPRESSED DURING: 14 growth stages; CONTAINS InterPro DOMAIN/s: EF-Hand 1, calcium-binding site (InterPro:IPR018247), EF-HAND 2 (InterPro:IPR018249), EF-hand-like domain (InterPro:IPR011992), Calcium-binding EF-hand (InterPro:IPR002048), EF-hand (In…	protein_coding
AT5G64690	AT5G64690.1	neurofilament triplet H protein-related; Has 1807 Blast hits to 1807 proteins in 277 species: Archae - 0; Bacteria - 0; Metazoa - 736; Fungi - 347; Plants - 385; Viruses - 0; Other Eukaryotes - 339 (source: NCBI BLink).	protein_coding
AT3G52110	AT3G52110.1	unknown protein; Has 191 Blast hits to 174 proteins in 54 species: Archae - 0; Bacteria - 7; Metazoa - 45; Fungi - 7; Plants - 40; Viruses - 0; Other Eukaryotes - 92 (source: NCBI BLink).	protein_coding
AT1G75290	AT1G75290.1	encodes a protein whose sequence is similar to an isoflavone reductase	protein_coding
AT3G56360	AT3G56360.1	unknown protein; FUNCTIONS IN: molecular_function unknown; INVOLVED IN: biological_process unknown; LOCATED IN: chloroplast; EXPRESSED IN: 24 plant structures; EXPRESSED DURING: 15 growth stages; BEST Arabidopsis thaliana protein match is: unknown protein (TAIR:AT5G05250.1); Has 45 Blast hits to 45 proteins in 13 species: Archae - 0; Bacteria - 0; Metazoa - 0; Fungi - 0; Plants - 45; Viruses - 0;…	protein_coding
AT5G38130	AT5G38130.1	HXXXD-type acyl-transferase family protein; FUNCTIONS IN: transferase activity, transferring acyl groups other than amino-acyl groups, transferase activity; EXPRESSED IN: 10 plant structures; EXPRESSED DURING: 6 growth stages; CONTAINS InterPro DOMAIN/s: Transferase (InterPro:IPR003480); BEST Arabidopsis thaliana protein match is: HXXXD-type acyl-transferase family protein (TAIR:AT3G50300.1); Has…	protein_coding
AT1G07050	AT1G07050.1	CCT motif family protein; CONTAINS InterPro DOMAIN/s: CCT domain (InterPro:IPR010402); BEST Arabidopsis thaliana protein match is: CCT motif family protein (TAIR:AT4G25990.1); Has 1772 Blast hits to 1772 proteins in 105 species: Archae - 0; Bacteria - 0; Metazoa - 1; Fungi - 2; Plants - 1711; Viruses - 0; Other Eukaryotes - 58 (source: NCBI BLink).	protein_coding
AT3G58520	AT3G58520.1	Ubiquitin carboxyl-terminal hydrolase family protein; CONTAINS InterPro DOMAIN/s: RNA recognition domain, plant (InterPro:IPR021099); BEST Arabidopsis thaliana protein match is: Ubiquitin carboxyl-terminal hydrolase family protein (TAIR:AT5G48040.1); Has 410 Blast hits to 404 proteins in 16 species: Archae - 0; Bacteria - 0; Metazoa - 0; Fungi - 0; Plants - 410; Viruses - 0; Other Eukaryotes - 0 …	protein_coding
AT5G18910	AT5G18910.1	Protein kinase superfamily protein; FUNCTIONS IN: protein serine/threonine kinase activity, protein kinase activity, kinase activity, ATP binding; INVOLVED IN: protein amino acid phosphorylation; LOCATED IN: peroxisome; EXPRESSED IN: 9 plant structures; EXPRESSED DURING: L mature pollen stage, M germinated pollen stage, 4 anthesis, C globular stage, petal differentiation and expansion stage; CONT…	protein_coding
AT3G28770	AT3G28770.1	Protein of unknown function (DUF1216); FUNCTIONS IN: molecular_function unknown; INVOLVED IN: biological_process unknown; LOCATED IN: endomembrane system; EXPRESSED IN: petal, leaf whorl, male gametophyte, flower, epidermis; EXPRESSED DURING: L mature pollen stage, M germinated pollen stage, 4 anthesis, petal differentiation and expansion stage; CONTAINS InterPro DOMAIN/s: Protein of unknown func…	protein_coding
AT2G17710	AT2G17710.1	unknown protein; Has 39 Blast hits to 39 proteins in 14 species: Archae - 0; Bacteria - 0; Metazoa - 0; Fungi - 0; Plants - 39; Viruses - 0; Other Eukaryotes - 0 (source: NCBI BLink).	protein_coding
AT5G66650	AT5G66650.1	Protein of unknown function (DUF607); CONTAINS InterPro DOMAIN/s: Protein of unknown function DUF607 (InterPro:IPR006769); BEST Arabidopsis thaliana protein match is: Protein of unknown function (DUF607) (TAIR:AT2G23790.1); Has 1807 Blast hits to 1807 proteins in 277 species: Archae - 0; Bacteria - 0; Metazoa - 736; Fungi - 347; Plants - 385; Viruses - 0; Other Eukaryotes - 339 (source: NCBI BLin…	protein_coding
AT5G45880	AT5G45880.1	Pollen Ole e 1 allergen and extensin family protein; FUNCTIONS IN: molecular_function unknown; INVOLVED IN: biological_process unknown; LOCATED IN: extracellular space, endomembrane system; EXPRESSED IN: 11 plant structures; EXPRESSED DURING: L mature pollen stage, M germinated pollen stage, 4 anthesis, C globular stage, petal differentiation and expansion stage; CONTAINS InterPro DOMAIN/s: Polle…	protein_coding
AT3G20190	AT3G20190.1	Leucine-rich repeat protein kinase family protein; FUNCTIONS IN: protein serine/threonine kinase activity, kinase activity, ATP binding; INVOLVED IN: transmembrane receptor protein tyrosine kinase signaling pathway, protein amino acid phosphorylation; EXPRESSED IN: 10 plant structures; EXPRESSED DURING: L mature pollen stage, M germinated pollen stage, 4 anthesis, C globular stage, petal differen…	protein_coding
AT3G54580	AT3G54580.1	Proline-rich extensin-like family protein; FUNCTIONS IN: structural constituent of cell wall; INVOLVED IN: plant-type cell wall organization; LOCATED IN: endomembrane system; EXPRESSED IN: male gametophyte, root, pollen tube; EXPRESSED DURING: L mature pollen stage; CONTAINS InterPro DOMAIN/s: Extensin-like repeat (InterPro:IPR006706); BEST Arabidopsis thaliana protein match is: Proline-rich exte…	protein_coding
AT3G23570	AT3G23570.1	alpha/beta-Hydrolases superfamily protein; FUNCTIONS IN: hydrolase activity; INVOLVED IN: response to salt stress; LOCATED IN: cellular_component unknown; EXPRESSED IN: 21 plant structures; EXPRESSED DURING: 12 growth stages; CONTAINS InterPro DOMAIN/s: Dienelactone hydrolase (InterPro:IPR002925); BEST Arabidopsis thaliana protein match is: alpha/beta-Hydrolases superfamily protein (TAIR:AT3G2360…	protein_coding
AT4G13790	AT4G13790.1	SAUR-like auxin-responsive protein family ; CONTAINS InterPro DOMAIN/s: Auxin responsive SAUR protein (InterPro:IPR003676); BEST Arabidopsis thaliana protein match is: SAUR-like auxin-responsive protein family (TAIR:AT4G38850.1); Has 1202 Blast hits to 1187 proteins in 28 species: Archae - 0; Bacteria - 0; Metazoa - 0; Fungi - 0; Plants - 1201; Viruses - 0; Other Eukaryotes - 1 (source: NCBI BLin…	protein_coding
AT1G01070	AT1G01070.1	nodulin MtN21-like transporter family protein	protein_coding
AT2G25510	AT2G25510.1	unknown protein; Has 2 Blast hits to 2 proteins in 1 species: Archae - 0; Bacteria - 0; Metazoa - 0; Fungi - 0; Plants - 2; Viruses - 0; Other Eukaryotes - 0 (source: NCBI BLink).	protein_coding
AT5G61605	AT5G61605.1	FUNCTIONS IN: molecular_function unknown; INVOLVED IN: biological_process unknown; LOCATED IN: endomembrane system; EXPRESSED IN: petal, leaf whorl, sepal, flower; EXPRESSED DURING: 4 anthesis, petal differentiation and expansion stage; BEST Arabidopsis thaliana protein match is: Maternally expressed gene (MEG) family protein (TAIR:AT2G16505.1); Has 30201 Blast hits to 17322 proteins in 780 speci…	protein_coding
AT1G06260	AT1G06260.1	Cysteine proteinases superfamily protein; FUNCTIONS IN: cysteine-type peptidase activity, cysteine-type endopeptidase activity; INVOLVED IN: proteolysis; LOCATED IN: endomembrane system; EXPRESSED IN: petal, leaf whorl, sepal, flower; EXPRESSED DURING: 4 anthesis, petal differentiation and expansion stage; CONTAINS InterPro DOMAIN/s: Peptidase C1A, papain (InterPro:IPR013128), Proteinase inhibito…	protein_coding
AT2G26490	AT2G26490.1	Transducin/WD40 repeat-like superfamily protein; CONTAINS InterPro DOMAIN/s: WD40 repeat 2 (InterPro:IPR019782), WD40 repeat-like-containing domain (InterPro:IPR011046), WD40-repeat-containing domain (InterPro:IPR017986), WD40/YVTN repeat-like-containing domain (InterPro:IPR015943), WD40 repeat (InterPro:IPR001680), WD40 repeat, subgroup (InterPro:IPR019781), G-protein beta WD-40 repeat, region (…	protein_coding
AT1G47530	AT1G47530.1	MATE efflux family protein; FUNCTIONS IN: antiporter activity, drug transmembrane transporter activity, transporter activity; INVOLVED IN: drug transmembrane transport, ripening, transmembrane transport; LOCATED IN: plasma membrane, membrane; EXPRESSED IN: 23 plant structures; EXPRESSED DURING: 13 growth stages; CONTAINS InterPro DOMAIN/s: Multi antimicrobial extrusion protein MatE (InterPro:IPR0…	protein_coding
AT2G10970	AT2G10970.1	Plant invertase/pectin methylesterase inhibitor superfamily protein; FUNCTIONS IN: enzyme inhibitor activity, pectinesterase inhibitor activity, pectinesterase activity; INVOLVED IN: biological_process unknown; LOCATED IN: endomembrane system; EXPRESSED IN: 6 plant structures; EXPRESSED DURING: L mature pollen stage, M germinated pollen stage, 4 anthesis, petal differentiation and expansion stage…	protein_coding
AT1G12990	AT1G12990.1	beta-1,4-N-acetylglucosaminyltransferase family protein; FUNCTIONS IN: transferase activity, transferring glycosyl groups, acetylglucosaminyltransferase activity; INVOLVED IN: protein amino acid N-linked glycosylation; LOCATED IN: membrane; EXPRESSED IN: 23 plant structures; EXPRESSED DURING: 13 growth stages; CONTAINS InterPro DOMAIN/s: Glycosyl transferase, family 17 (InterPro:IPR006813); BEST …	protein_coding
AT1G69570	AT1G69570.1	Dof-type zinc finger DNA-binding family protein; CONTAINS InterPro DOMAIN/s: Zinc finger, Dof-type (InterPro:IPR003851); BEST Arabidopsis thaliana protein match is: Dof-type zinc finger DNA-binding family protein (TAIR:AT1G26790.1); Has 1305 Blast hits to 1151 proteins in 75 species: Archae - 0; Bacteria - 6; Metazoa - 16; Fungi - 10; Plants - 1107; Viruses - 0; Other Eukaryotes - 166 (source: NC…	protein_coding
AT4G16640	AT4G16640.1	Matrixin family protein; FUNCTIONS IN: metallopeptidase activity, metalloendopeptidase activity, zinc ion binding; INVOLVED IN: proteolysis, metabolic process; LOCATED IN: anchored to membrane; EXPRESSED IN: 10 plant structures; EXPRESSED DURING: 4 anthesis, C globular stage, petal differentiation and expansion stage; CONTAINS InterPro DOMAIN/s: Peptidase M10, metallopeptidase (InterPro:IPR001818…	protein_coding
AT3G55020	AT3G55020.1	Ypt/Rab-GAP domain of gyp1p superfamily protein; FUNCTIONS IN: RAB GTPase activator activity; INVOLVED IN: regulation of Rab GTPase activity; LOCATED IN: cytosol; EXPRESSED IN: 25 plant structures; EXPRESSED DURING: 13 growth stages; CONTAINS InterPro DOMAIN/s: RabGAP/TBC (InterPro:IPR000195); BEST Arabidopsis thaliana protein match is: Ypt/Rab-GAP domain of gyp1p superfamily protein (TAIR:AT2G39…	protein_coding
AT1G32090	AT1G32090.1	early-responsive to dehydration stress protein (ERD4); FUNCTIONS IN: molecular_function unknown; INVOLVED IN: biological_process unknown; LOCATED IN: plasma membrane; EXPRESSED IN: 23 plant structures; EXPRESSED DURING: 13 growth stages; CONTAINS InterPro DOMAIN/s: Protein of unknown function DUF221 (InterPro:IPR003864); BEST Arabidopsis thaliana protein match is: ERD (early-responsive to dehydra…	protein_coding
AT1G14260	AT1G14260.1	RING/FYVE/PHD zinc finger superfamily protein; CONTAINS InterPro DOMAIN/s: Protein of unknown function DUF3675 (InterPro:IPR022143), Zinc finger, C3HC4 RING-type (InterPro:IPR018957), Zinc finger, RING-CH-type (InterPro:IPR011016); BEST Arabidopsis thaliana protein match is: RING/FYVE/PHD zinc finger superfamily protein (TAIR:AT2G02960.3); Has 1793 Blast hits to 1789 proteins in 214 species: Arch…	protein_coding
AT3G10890	AT3G10890.1	Glycosyl hydrolase superfamily protein; FUNCTIONS IN: cation binding, hydrolase activity, hydrolyzing O-glycosyl compounds, catalytic activity; INVOLVED IN: carbohydrate metabolic process; LOCATED IN: endomembrane system; EXPRESSED IN: central cell, petal, embryo, leaf whorl, flower; EXPRESSED DURING: 4 anthesis, C globular stage, petal differentiation and expansion stage; CONTAINS InterPro DOMAI…	protein_coding
AT4G29780	AT4G29780.1	unknown protein; BEST Arabidopsis thaliana protein match is: unknown protein (TAIR:AT5G12010.1); Has 945 Blast hits to 944 proteins in 87 species: Archae - 0; Bacteria - 0; Metazoa - 519; Fungi - 43; Plants - 365; Viruses - 0; Other Eukaryotes - 18 (source: NCBI BLink).	protein_coding
AT1G23250	AT1G23250.1	Caleosin-related family protein; CONTAINS InterPro DOMAIN/s: Caleosin related (InterPro:IPR007736); BEST Arabidopsis thaliana protein match is: Caleosin-related family protein (TAIR:AT1G23240.1); Has 299 Blast hits to 298 proteins in 59 species: Archae - 0; Bacteria - 0; Metazoa - 0; Fungi - 58; Plants - 240; Viruses - 0; Other Eukaryotes - 1 (source: NCBI BLink).	protein_coding
AT5G23400	AT5G23400.1	Leucine-rich repeat (LRR) family protein; INVOLVED IN: signal transduction, defense response; LOCATED IN: cell wall; EXPRESSED IN: 17 plant structures; EXPRESSED DURING: 10 growth stages; CONTAINS InterPro DOMAIN/s: Leucine-rich repeat-containing N-terminal domain, type 2 (InterPro:IPR013210), Leucine-rich repeat (InterPro:IPR001611); BEST Arabidopsis thaliana protein match is: Leucine-rich repea…	protein_coding
AT3G28780	AT3G28780.1	Protein of unknown function (DUF1216); FUNCTIONS IN: molecular_function unknown; INVOLVED IN: pollen exine formation; LOCATED IN: endomembrane system; EXPRESSED IN: 8 plant structures; EXPRESSED DURING: L mature pollen stage, M germinated pollen stage, 4 anthesis, petal differentiation and expansion stage; CONTAINS InterPro DOMAIN/s: Protein of unknown function DUF1216 (InterPro:IPR009605); BEST …	protein_coding
AT3G51750	AT3G51750.1	unknown protein; Has 15 Blast hits to 14 proteins in 5 species: Archae - 0; Bacteria - 0; Metazoa - 0; Fungi - 0; Plants - 15; Viruses - 0; Other Eukaryotes - 0 (source: NCBI BLink).	protein_coding
AT2G39130	AT2G39130.1	Transmembrane amino acid transporter family protein; FUNCTIONS IN: amino acid transmembrane transporter activity; INVOLVED IN: biological_process unknown; LOCATED IN: plasma membrane; EXPRESSED IN: 24 plant structures; EXPRESSED DURING: 15 growth stages; CONTAINS InterPro DOMAIN/s: Amino acid transporter, transmembrane (InterPro:IPR013057); BEST Arabidopsis thaliana protein match is: Transmembran…	protein_coding
AT1G21050	AT1G21050.1	Protein of unknown function, DUF617; CONTAINS InterPro DOMAIN/s: Protein of unknown function DUF617, plant (InterPro:IPR006460); BEST Arabidopsis thaliana protein match is: Protein of unknown function, DUF617 (TAIR:AT1G76610.1); Has 257 Blast hits to 256 proteins in 14 species: Archae - 0; Bacteria - 0; Metazoa - 0; Fungi - 0; Plants - 257; Viruses - 0; Other Eukaryotes - 0 (source: NCBI BLink).	protein_coding
AT4G12530	AT4G12530.1	Bifunctional inhibitor/lipid-transfer protein/seed storage 2S albumin superfamily protein; FUNCTIONS IN: lipid binding; INVOLVED IN: lipid transport; LOCATED IN: endomembrane system; EXPRESSED IN: sepal, male gametophyte; EXPRESSED DURING: 4 anthesis; CONTAINS InterPro DOMAIN/s: Bifunctional inhibitor/plant lipid transfer protein/seed storage (InterPro:IPR016140), Plant lipid transfer protein/see…	protein_coding
AT2G04305	AT2G04305.1	Magnesium transporter CorA-like family protein; FUNCTIONS IN: metal ion transmembrane transporter activity; INVOLVED IN: metal ion transport, transmembrane transport; LOCATED IN: membrane; EXPRESSED IN: 23 plant structures; EXPRESSED DURING: 13 growth stages; CONTAINS InterPro DOMAIN/s: Mg2+ transporter protein, CorA-like (InterPro:IPR002523); Has 30201 Blast hits to 17322 proteins in 780 species…	protein_coding
AT5G24240	AT5G24240.1	Phosphatidylinositol 3- and 4-kinase ;Ubiquitin family protein; FUNCTIONS IN: inositol or phosphatidylinositol kinase activity, phosphotransferase activity, alcohol group as acceptor; LOCATED IN: peroxisome; EXPRESSED IN: 11 plant structures; EXPRESSED DURING: 6 growth stages; CONTAINS InterPro DOMAIN/s: Phosphatidylinositol 3-/4-kinase, catalytic (InterPro:IPR000403), Ubiquitin (InterPro:IPR0006…	protein_coding
AT1G67910	AT1G67910.1	unknown protein; FUNCTIONS IN: molecular_function unknown; INVOLVED IN: biological_process unknown; LOCATED IN: chloroplast; EXPRESSED IN: 21 plant structures; EXPRESSED DURING: 12 growth stages; BEST Arabidopsis thaliana protein match is: unknown protein (TAIR:AT1G24577.1); Has 167 Blast hits to 167 proteins in 19 species: Archae - 0; Bacteria - 0; Metazoa - 0; Fungi - 0; Plants - 167; Viruses -…	protein_coding
AT4G25040	AT4G25040.1	Uncharacterised protein family (UPF0497); CONTAINS InterPro DOMAIN/s: Uncharacterised protein family UPF0497, trans-membrane plant (InterPro:IPR006702), Uncharacterised protein family UPF0497, trans-membrane plant subgroup (InterPro:IPR006459); BEST Arabidopsis thaliana protein match is: Uncharacterised protein family (UPF0497) (TAIR:AT4G03540.1); Has 574 Blast hits to 574 proteins in 21 species:…	protein_coding
AT5G46940	AT5G46940.1	Plant invertase/pectin methylesterase inhibitor superfamily protein; FUNCTIONS IN: enzyme inhibitor activity, pectinesterase inhibitor activity, pectinesterase activity; INVOLVED IN: biological_process unknown; LOCATED IN: endomembrane system; EXPRESSED IN: 6 plant structures; EXPRESSED DURING: 4 anthesis, petal differentiation and expansion stage; CONTAINS InterPro DOMAIN/s: Pectinesterase inhib…	protein_coding
AT4G12410	AT4G12410.1	SAUR-like auxin-responsive protein family ; CONTAINS InterPro DOMAIN/s: Auxin responsive SAUR protein (InterPro:IPR003676); BEST Arabidopsis thaliana protein match is: SAUR-like auxin-responsive protein family (TAIR:AT4G22620.1); Has 1137 Blast hits to 1128 proteins in 26 species: Archae - 0; Bacteria - 0; Metazoa - 0; Fungi - 0; Plants - 1136; Viruses - 0; Other Eukaryotes - 1 (source: NCBI BLin…	protein_coding
AT2G25530	AT2G25530.1	AFG1-like ATPase family protein; FUNCTIONS IN: ATPase activity, ATP binding; INVOLVED IN: biological_process unknown; LOCATED IN: cellular_component unknown; EXPRESSED IN: 23 plant structures; EXPRESSED DURING: 14 growth stages; CONTAINS InterPro DOMAIN/s: ATPase, AFG1-like (InterPro:IPR005654); BEST Arabidopsis thaliana protein match is: AFG1-like ATPase family protein (TAIR:AT4G28070.2); Has 38…	protein_coding
AT5G12110	AT5G12110.1	Glutathione S-transferase, C-terminal-like;Translation elongation factor EF1B/ribosomal protein S6; FUNCTIONS IN: translation elongation factor activity; INVOLVED IN: translational elongation; LOCATED IN: eukaryotic translation elongation factor 1 complex; EXPRESSED IN: 18 plant structures; EXPRESSED DURING: 12 growth stages; CONTAINS InterPro DOMAIN/s: Translation elongation factor EF1B/ribosoma…	protein_coding
AT2G21100	AT2G21100.1	Disease resistance-responsive (dirigent-like protein) family protein; FUNCTIONS IN: molecular_function unknown; INVOLVED IN: lignan biosynthetic process, defense response; LOCATED IN: endomembrane system; EXPRESSED IN: hypocotyl, root, flower; EXPRESSED DURING: petal differentiation and expansion stage; CONTAINS InterPro DOMAIN/s: Plant disease resistance response protein (InterPro:IPR004265); BE…	protein_coding
AT2G36630	AT2G36630.1	Sulfite exporter TauE/SafE family protein; INVOLVED IN: N-terminal protein myristoylation; LOCATED IN: endomembrane system, integral to membrane; EXPRESSED IN: 22 plant structures; EXPRESSED DURING: 15 growth stages; CONTAINS InterPro DOMAIN/s: Protein of unknown function DUF81 (InterPro:IPR002781); BEST Arabidopsis thaliana protein match is: Sulfite exporter TauE/SafE family protein (TAIR:AT2G25…	protein_coding
AT1G24620	AT1G24620.1	Encodes a EF-hand calcium-binding protein family member. Mutants exhibit longer root hairs under phosphate-deficient conditions.	protein_coding
AT1G22630	AT1G22630.1	unknown protein; LOCATED IN: chloroplast; EXPRESSED IN: 21 plant structures; EXPRESSED DURING: 13 growth stages; Has 87 Blast hits to 86 proteins in 34 species: Archae - 0; Bacteria - 13; Metazoa - 27; Fungi - 0; Plants - 40; Viruses - 0; Other Eukaryotes - 7 (source: NCBI BLink).	protein_coding
AT1G68630	AT1G68630.1	PLAC8 family protein; CONTAINS InterPro DOMAIN/s: Protein of unknown function Cys-rich (InterPro:IPR006461); BEST Arabidopsis thaliana protein match is: PLAC8 family protein (TAIR:AT1G58320.1); Has 753 Blast hits to 752 proteins in 95 species: Archae - 0; Bacteria - 0; Metazoa - 124; Fungi - 58; Plants - 553; Viruses - 0; Other Eukaryotes - 18 (source: NCBI BLink).	protein_coding
AT5G38980	AT5G38980.1	unknown protein; FUNCTIONS IN: molecular_function unknown; INVOLVED IN: biological_process unknown; LOCATED IN: endomembrane system; EXPRESSED IN: 22 plant structures; EXPRESSED DURING: 13 growth stages; Has 3 Blast hits to 3 proteins in 1 species: Archae - 0; Bacteria - 0; Metazoa - 0; Fungi - 0; Plants - 3; Viruses - 0; Other Eukaryotes - 0 (source: NCBI BLink).	protein_coding
AT3G18570	AT3G18570.1	Oleosin family protein; FUNCTIONS IN: molecular_function unknown; INVOLVED IN: lipid storage; LOCATED IN: monolayer-surrounded lipid storage body, integral to membrane, membrane; EXPRESSED IN: petal, leaf whorl, male gametophyte, flower; EXPRESSED DURING: L mature pollen stage, M germinated pollen stage, 4 anthesis, petal differentiation and expansion stage; CONTAINS InterPro DOMAIN/s: Oleosin (I…	protein_coding
AT5G45700	AT5G45700.1	Haloacid dehalogenase-like hydrolase (HAD) superfamily protein; FUNCTIONS IN: phosphatase activity; EXPRESSED IN: 19 plant structures; EXPRESSED DURING: 10 growth stages; CONTAINS InterPro DOMAIN/s: Dullard-like phosphatase domain (InterPro:IPR011948), NLI interacting factor (InterPro:IPR004274); BEST Arabidopsis thaliana protein match is: Haloacid dehalogenase-like hydrolase (HAD) superfamily pr…	protein_coding
AT5G36260	AT5G36260.1	Eukaryotic aspartyl protease family protein; FUNCTIONS IN: aspartic-type endopeptidase activity; INVOLVED IN: proteolysis; LOCATED IN: anchored to membrane; EXPRESSED IN: 7 plant structures; EXPRESSED DURING: L mature pollen stage, M germinated pollen stage, 4 anthesis, petal differentiation and expansion stage; CONTAINS InterPro DOMAIN/s: Peptidase aspartic (InterPro:IPR021109), Peptidase aspart…	protein_coding
AT4G34400	AT4G34400.1	AP2/B3-like transcriptional factor family protein; FUNCTIONS IN: DNA binding, sequence-specific DNA binding transcription factor activity; INVOLVED IN: regulation of transcription, DNA-dependent; LOCATED IN: endomembrane system; EXPRESSED IN: 17 plant structures; EXPRESSED DURING: 9 growth stages; CONTAINS InterPro DOMAIN/s: Transcriptional factor B3 (InterPro:IPR003340); BEST Arabidopsis thalian…	protein_coding
AT3G28960	AT3G28960.1	Transmembrane amino acid transporter family protein; FUNCTIONS IN: amino acid transmembrane transporter activity; INVOLVED IN: amino acid transport; LOCATED IN: plasma membrane, membrane; EXPRESSED IN: 19 plant structures; EXPRESSED DURING: 9 growth stages; CONTAINS InterPro DOMAIN/s: Amino acid transporter, transmembrane (InterPro:IPR013057); BEST Arabidopsis thaliana protein match is: Transmemb…	protein_coding
AT2G19000	AT2G19000.1	unknown protein; FUNCTIONS IN: molecular_function unknown; INVOLVED IN: biological_process unknown; LOCATED IN: endomembrane system; EXPRESSED IN: 9 plant structures; EXPRESSED DURING: L mature pollen stage, M germinated pollen stage, 4 anthesis, C globular stage, petal differentiation and expansion stage; Has 71 Blast hits to 71 proteins in 12 species: Archae - 0; Bacteria - 0; Metazoa - 2; Fung…	protein_coding
AT3G59940	AT3G59940.1	Galactose oxidase/kelch repeat superfamily protein; CONTAINS InterPro DOMAIN/s: F-box domain, cyclin-like (InterPro:IPR001810), Galactose oxidase/kelch, beta-propeller (InterPro:IPR011043), Kelch repeat type 1 (InterPro:IPR006652), Kelch related (InterPro:IPR013089), Kelch-type beta propeller (InterPro:IPR015915); BEST Arabidopsis thaliana protein match is: Galactose oxidase/kelch repeat superfam…	protein_coding
AT3G62180	AT3G62180.1	Plant invertase/pectin methylesterase inhibitor superfamily protein; FUNCTIONS IN: enzyme inhibitor activity, pectinesterase inhibitor activity, pectinesterase activity; INVOLVED IN: biological_process unknown; LOCATED IN: endomembrane system; EXPRESSED IN: 9 plant structures; EXPRESSED DURING: L mature pollen stage, M germinated pollen stage, 4 anthesis, C globular stage, petal differentiation a…	protein_coding
AT3G51450	AT3G51450.1	Calcium-dependent phosphotriesterase superfamily protein; FUNCTIONS IN: strictosidine synthase activity; INVOLVED IN: alkaloid biosynthetic process, biosynthetic process; LOCATED IN: endomembrane system; EXPRESSED IN: 22 plant structures; EXPRESSED DURING: 13 growth stages; CONTAINS InterPro DOMAIN/s: Strictosidine synthase (InterPro:IPR004141), Strictosidine synthase, conserved region (InterPro:…	protein_coding
AT3G46540	AT3G46540.1	ENTH/VHS family protein; FUNCTIONS IN: binding; INVOLVED IN: biological_process unknown; LOCATED IN: cellular_component unknown; EXPRESSED IN: 22 plant structures; EXPRESSED DURING: 13 growth stages; CONTAINS InterPro DOMAIN/s: Epsin, N-terminal (InterPro:IPR001026), Epsin-like, N-terminal (InterPro:IPR013809), ENTH/VHS (InterPro:IPR008942); BEST Arabidopsis thaliana protein match is: ENTH/VHS fa…	protein_coding
AT4G27652	AT4G27652.1	unknown protein; BEST Arabidopsis thaliana protein match is: unknown protein (TAIR:AT4G27657.1); Has 30201 Blast hits to 17322 proteins in 780 species: Archae - 12; Bacteria - 1396; Metazoa - 17338; Fungi - 3422; Plants - 5037; Viruses - 0; Other Eukaryotes - 2996 (source: NCBI BLink).	protein_coding
AT1G01980	AT1G01980.1	member of Reticuline oxidase-like family	protein_coding		SIMILAR TO ELECTRON CARRIER 1A (SEC1A); (ATSEC1A)
AT5G50030	AT5G50030.1	Plant invertase/pectin methylesterase inhibitor superfamily protein; FUNCTIONS IN: enzyme inhibitor activity, pectinesterase inhibitor activity, pectinesterase activity; INVOLVED IN: biological_process unknown; LOCATED IN: endomembrane system; EXPRESSED IN: 13 plant structures; EXPRESSED DURING: L mature pollen stage, M germinated pollen stage, 4 anthesis, C globular stage, petal differentiation …	protein_coding
AT2G16890	AT2G16890.2	UDP-Glycosyltransferase superfamily protein; FUNCTIONS IN: transferase activity, transferring hexosyl groups, UDP-glycosyltransferase activity, transferase activity, transferring glycosyl groups; INVOLVED IN: metabolic process; LOCATED IN: endomembrane system; EXPRESSED IN: 17 plant structures; EXPRESSED DURING: 7 growth stages; CONTAINS InterPro DOMAIN/s: UDP-glucuronosyl/UDP-glucosyltransferase…	protein_coding
AT5G51030	AT5G51030.1	NAD(P)-binding Rossmann-fold superfamily protein; FUNCTIONS IN: oxidoreductase activity, binding, catalytic activity; INVOLVED IN: oxidation reduction, metabolic process; LOCATED IN: cellular_component unknown; EXPRESSED IN: 9 plant structures; EXPRESSED DURING: L mature pollen stage, M germinated pollen stage, 4 anthesis, petal differentiation and expansion stage; CONTAINS InterPro DOMAIN/s: NAD…	protein_coding
AT4G19420	AT4G19420.1	Pectinacetylesterase family protein; FUNCTIONS IN: carboxylesterase activity; INVOLVED IN: biological_process unknown; LOCATED IN: endomembrane system; EXPRESSED IN: 23 plant structures; EXPRESSED DURING: 13 growth stages; CONTAINS InterPro DOMAIN/s: Pectinacetylesterase (InterPro:IPR004963); BEST Arabidopsis thaliana protein match is: Pectinacetylesterase family protein (TAIR:AT4G19410.1); Has 3…	protein_coding
AT3G46750	AT3G46750.1	unknown protein; Has 2631 Blast hits to 1984 proteins in 271 species: Archae - 6; Bacteria - 163; Metazoa - 1232; Fungi - 253; Plants - 141; Viruses - 8; Other Eukaryotes - 828 (source: NCBI BLink).	protein_coding
AT4G24175	AT4G24175.1	unknown protein; CONTAINS InterPro DOMAIN/s: Uncharacterised protein family UPF0307 (InterPro:IPR006839); Has 30201 Blast hits to 17322 proteins in 780 species: Archae - 12; Bacteria - 1396; Metazoa - 17338; Fungi - 3422; Plants - 5037; Viruses - 0; Other Eukaryotes - 2996 (source: NCBI BLink).	protein_coding
AT4G00350	AT4G00350.1	MATE efflux family protein; FUNCTIONS IN: antiporter activity, drug transmembrane transporter activity, transporter activity; INVOLVED IN: drug transmembrane transport, transmembrane transport; LOCATED IN: membrane; EXPRESSED IN: 9 plant structures; EXPRESSED DURING: L mature pollen stage, M germinated pollen stage, 4 anthesis, C globular stage, petal differentiation and expansion stage; CONTAINS…	protein_coding
AT4G09760	AT4G09760.2	encodes a choline synthase whose gene expression is induced by high salt and mannitol.	protein_coding
AT5G15110	AT5G15110.1	Pectate lyase family protein; FUNCTIONS IN: lyase activity, pectate lyase activity; INVOLVED IN: biological_process unknown; LOCATED IN: endomembrane system; EXPRESSED IN: 9 plant structures; EXPRESSED DURING: L mature pollen stage, M germinated pollen stage, 4 anthesis, C globular stage, petal differentiation and expansion stage; CONTAINS InterPro DOMAIN/s: Pectin lyase fold/virulence factor (In…	protein_coding
AT4G02750	AT4G02750.1	Tetratricopeptide repeat (TPR)-like superfamily protein; LOCATED IN: mitochondrion; EXPRESSED IN: 16 plant structures; EXPRESSED DURING: 7 growth stages; CONTAINS InterPro DOMAIN/s: Pentatricopeptide repeat (InterPro:IPR002885); BEST Arabidopsis thaliana protein match is: pentatricopeptide (PPR) repeat-containing protein (TAIR:AT1G09410.1); Has 56089 Blast hits to 14902 proteins in 275 species: A…	protein_coding
AT1G11770	AT1G11770.1	FAD-binding Berberine family protein; FUNCTIONS IN: electron carrier activity, oxidoreductase activity, FAD binding, catalytic activity; LOCATED IN: endomembrane system; EXPRESSED IN: 9 plant structures; EXPRESSED DURING: L mature pollen stage, M germinated pollen stage, 4 anthesis, C globular stage, petal differentiation and expansion stage; CONTAINS InterPro DOMAIN/s: FAD-binding, type 2 (Inter…	protein_coding
AT3G01350	AT3G01350.1	Major facilitator superfamily protein; FUNCTIONS IN: transporter activity; INVOLVED IN: oligopeptide transport; LOCATED IN: membrane; EXPRESSED IN: 12 plant structures; EXPRESSED DURING: 6 growth stages; CONTAINS InterPro DOMAIN/s: Oligopeptide transporter (InterPro:IPR000109), Major facilitator superfamily, general substrate transporter (InterPro:IPR016196); BEST Arabidopsis thaliana protein mat…	protein_coding
AT2G38160	AT2G38160.1	unknown protein; BEST Arabidopsis thaliana protein match is: unknown protein (TAIR:AT2G40070.2); Has 972 Blast hits to 731 proteins in 211 species: Archae - 0; Bacteria - 236; Metazoa - 194; Fungi - 201; Plants - 218; Viruses - 32; Other Eukaryotes - 91 (source: NCBI BLink).	protein_coding
AT1G16290	AT1G16290.1	FUNCTIONS IN: molecular_function unknown; INVOLVED IN: biological_process unknown; LOCATED IN: chloroplast, vacuole; EXPRESSED IN: 19 plant structures; EXPRESSED DURING: 11 growth stages; CONTAINS InterPro DOMAIN/s: Lytic transglycosylase-like, catalytic (InterPro:IPR008258); Has 171 Blast hits to 155 proteins in 40 species: Archae - 0; Bacteria - 54; Metazoa - 0; Fungi - 0; Plants - 55; Viruses …	protein_coding
AT1G25550	AT1G25550.1	myb-like transcription factor family protein; CONTAINS InterPro DOMAIN/s: Homeodomain-like (InterPro:IPR009057), Myb, DNA-binding (InterPro:IPR014778), Myb-like DNA-binding domain, SHAQKYF class (InterPro:IPR006447), HTH transcriptional regulator, Myb-type, DNA-binding (InterPro:IPR017930), Homeodomain-related (InterPro:IPR012287); BEST Arabidopsis thaliana protein match is: myb-like transcriptio…	protein_coding
AT3G51400	AT3G51400.1	Arabidopsis protein of unknown function (DUF241); CONTAINS InterPro DOMAIN/s: Protein of unknown function DUF241, plant (InterPro:IPR004320); BEST Arabidopsis thaliana protein match is: Arabidopsis protein of unknown function (DUF241) (TAIR:AT4G35720.1); Has 444 Blast hits to 436 proteins in 12 species: Archae - 0; Bacteria - 0; Metazoa - 0; Fungi - 0; Plants - 444; Viruses - 0; Other Eukaryotes …	protein_coding
AT5G46780	AT5G46780.1	VQ motif-containing protein; CONTAINS InterPro DOMAIN/s: VQ (InterPro:IPR008889); BEST Arabidopsis thaliana protein match is: VQ motif-containing protein (TAIR:AT2G35230.1); Has 4455 Blast hits to 3562 proteins in 419 species: Archae - 0; Bacteria - 294; Metazoa - 1785; Fungi - 574; Plants - 1062; Viruses - 216; Other Eukaryotes - 524 (source: NCBI BLink).	protein_coding
AT1G70470	AT1G70470.1	unknown protein; BEST Arabidopsis thaliana protein match is: unknown protein (TAIR:AT1G23530.1); Has 64 Blast hits to 64 proteins in 22 species: Archae - 0; Bacteria - 2; Metazoa - 7; Fungi - 10; Plants - 43; Viruses - 0; Other Eukaryotes - 2 (source: NCBI BLink).	protein_coding
AT3G21930	AT3G21930.1	Domain of unknown function (DUF26); CONTAINS InterPro DOMAIN/s: Protein of unknown function DUF26 (InterPro:IPR002902); BEST Arabidopsis thaliana protein match is: Domain of unknown function (DUF26) (TAIR:AT3G21920.1); Has 1248 Blast hits to 1224 proteins in 18 species: Archae - 0; Bacteria - 0; Metazoa - 0; Fungi - 0; Plants - 1248; Viruses - 0; Other Eukaryotes - 0 (source: NCBI BLink).	protein_coding
AT1G62450	AT1G62450.1	Immunoglobulin E-set superfamily protein; FUNCTIONS IN: Rho GDP-dissociation inhibitor activity; INVOLVED IN: biological_process unknown; LOCATED IN: cytoplasm; EXPRESSED IN: 10 plant structures; EXPRESSED DURING: 6 growth stages; CONTAINS InterPro DOMAIN/s: Immunoglobulin E-set (InterPro:IPR014756), RHO protein GDP dissociation inhibitor (InterPro:IPR000406); BEST Arabidopsis thaliana protein ma…	protein_coding
AT2G37830	AT2G37830.1	pseudogene, glycine-rich protein	pseudogene
AT5G55520	AT5G55520.1	CONTAINS InterPro DOMAIN/s: Kinesin-related protein (InterPro:IPR010544); BEST Arabidopsis thaliana protein match is: unknown protein (TAIR:AT4G26660.1); Has 32425 Blast hits to 20462 proteins in 1550 species: Archae - 335; Bacteria - 3392; Metazoa - 16996; Fungi - 2645; Plants - 1561; Viruses - 54; Other Eukaryotes - 7442 (source: NCBI BLink).	protein_coding
AT2G15270	AT2G15270.1	unknown protein; CONTAINS InterPro DOMAIN/s: Protein of unknown function DUF1168 (InterPro:IPR009548); Has 1930 Blast hits to 1364 proteins in 219 species: Archae - 0; Bacteria - 44; Metazoa - 762; Fungi - 280; Plants - 96; Viruses - 3; Other Eukaryotes - 745 (source: NCBI BLink).	protein_coding
AT1G23240	AT1G23240.1	Caleosin-related family protein; CONTAINS InterPro DOMAIN/s: Caleosin related (InterPro:IPR007736); BEST Arabidopsis thaliana protein match is: Caleosin-related family protein (TAIR:AT1G70670.1); Has 342 Blast hits to 337 proteins in 61 species: Archae - 0; Bacteria - 0; Metazoa - 0; Fungi - 60; Plants - 279; Viruses - 0; Other Eukaryotes - 3 (source: NCBI BLink).	protein_coding
AT4G24380	AT4G24380.1	INVOLVED IN: 10-formyltetrahydrofolate biosynthetic process, folic acid and derivative biosynthetic process; EXPRESSED IN: 24 plant structures; EXPRESSED DURING: 15 growth stages; CONTAINS InterPro DOMAIN/s: Serine hydrolase (InterPro:IPR005645); BEST Arabidopsis thaliana protein match is: alpha/beta-Hydrolases superfamily protein (TAIR:AT5G65400.1); Has 30201 Blast hits to 17322 proteins in 780 …	protein_coding
AT4G38340	AT4G38340.1	Plant regulator RWP-RK family protein; CONTAINS InterPro DOMAIN/s: Octicosapeptide/Phox/Bem1p (InterPro:IPR000270), Plant regulator RWP-RK (InterPro:IPR003035), GAF (InterPro:IPR003018); BEST Arabidopsis thaliana protein match is: Plant regulator RWP-RK family protein (TAIR:AT1G76350.1); Has 720 Blast hits to 573 proteins in 47 species: Archae - 0; Bacteria - 4; Metazoa - 0; Fungi - 7; Plants - 6…	protein_coding
AT5G42170	AT5G42170.1	SGNH hydrolase-type esterase superfamily protein; FUNCTIONS IN: hydrolase activity, acting on ester bonds, carboxylesterase activity; INVOLVED IN: lipid metabolic process; EXPRESSED IN: 11 plant structures; EXPRESSED DURING: L mature pollen stage, 4 anthesis, petal differentiation and expansion stage; CONTAINS InterPro DOMAIN/s: Lipase, GDSL (InterPro:IPR001087), Esterase, SGNH hydrolase-type (In…	protein_coding
AT1G19830	AT1G19830.1	SAUR-like auxin-responsive protein family ; CONTAINS InterPro DOMAIN/s: Auxin responsive SAUR protein (InterPro:IPR003676); BEST Arabidopsis thaliana protein match is: SAUR-like auxin-responsive protein family (TAIR:AT1G75580.1); Has 1272 Blast hits to 1255 proteins in 27 species: Archae - 0; Bacteria - 0; Metazoa - 0; Fungi - 0; Plants - 1271; Viruses - 0; Other Eukaryotes - 1 (source: NCBI BLin…	protein_coding
AT3G15760	AT3G15760.1	unknown protein; FUNCTIONS IN: molecular_function unknown; INVOLVED IN: biological_process unknown; LOCATED IN: endomembrane system; EXPRESSED IN: 22 plant structures; EXPRESSED DURING: 10 growth stages; BEST Arabidopsis thaliana protein match is: unknown protein (TAIR:AT1G52565.1); Has 42 Blast hits to 42 proteins in 10 species: Archae - 0; Bacteria - 0; Metazoa - 0; Fungi - 0; Plants - 42; Viru…	protein_coding
AT4G28040	AT4G28040.1	nodulin MtN21-like transporter family protein	protein_coding
AT1G57550	AT1G57550.1	Low temperature and salt responsive protein family; INVOLVED IN: response to cold, hyperosmotic salinity response; LOCATED IN: endomembrane system, integral to membrane; EXPRESSED IN: 7 plant structures; EXPRESSED DURING: L mature pollen stage, 4 anthesis, petal differentiation and expansion stage; CONTAINS InterPro DOMAIN/s: Uncharacterised protein family UPF0057 (InterPro:IPR000612); BEST Arabi…	protein_coding
AT2G25730	AT2G25730.2	unknown protein; LOCATED IN: cellular_component unknown; EXPRESSED IN: 23 plant structures; EXPRESSED DURING: 14 growth stages.	protein_coding
AT1G23070	AT1G23070.1	Protein of unknown function (DUF300); CONTAINS InterPro DOMAIN/s: Protein of unknown function DUF300 (InterPro:IPR005178); BEST Arabidopsis thaliana protein match is: Protein of unknown function (DUF300) (TAIR:AT4G38360.2); Has 840 Blast hits to 837 proteins in 189 species: Archae - 0; Bacteria - 0; Metazoa - 286; Fungi - 190; Plants - 245; Viruses - 0; Other Eukaryotes - 119 (source: NCBI BLink).	protein_coding
AT1G03700	AT1G03700.1	Uncharacterised protein family (UPF0497); FUNCTIONS IN: molecular_function unknown; INVOLVED IN: biological_process unknown; LOCATED IN: endomembrane system; EXPRESSED IN: hypocotyl, flower; EXPRESSED DURING: petal differentiation and expansion stage; CONTAINS InterPro DOMAIN/s: Uncharacterised protein family UPF0497, trans-membrane plant (InterPro:IPR006702), Uncharacterised protein family UPF04…	protein_coding
AT5G08180	AT5G08180.1	Ribosomal protein L7Ae/L30e/S12e/Gadd45 family protein; FUNCTIONS IN: RNA binding; LOCATED IN: nucleolus; EXPRESSED IN: 22 plant structures; EXPRESSED DURING: 13 growth stages; CONTAINS InterPro DOMAIN/s: H/ACA ribonucleoprotein complex, subunit Nhp2, eukaryote (InterPro:IPR002415), Ribosomal protein L7Ae/L8/Nhp2 family (InterPro:IPR018492), Ribosomal protein L7Ae/L30e/S12e/Gadd45 (InterPro:IPR00…	protein_coding
AT2G40990	AT2G40990.1	DHHC-type zinc finger family protein; FUNCTIONS IN: zinc ion binding; LOCATED IN: cellular_component unknown; EXPRESSED IN: 6 plant structures; EXPRESSED DURING: L mature pollen stage, M germinated pollen stage, 4 anthesis, petal differentiation and expansion stage; CONTAINS InterPro DOMAIN/s: Zinc finger, DHHC-type (InterPro:IPR001594); BEST Arabidopsis thaliana protein match is: DHHC-type zinc …	protein_coding
AT5G14890	AT5G14890.1	NHL domain-containing protein; LOCATED IN: endomembrane system; EXPRESSED IN: 7 plant structures; EXPRESSED DURING: L mature pollen stage, M germinated pollen stage, 4 anthesis, petal differentiation and expansion stage; CONTAINS InterPro DOMAIN/s: NHL repeat (InterPro:IPR001258), Six-bladed beta-propeller, TolB-like (InterPro:IPR011042); BEST Arabidopsis thaliana protein match is: NHL domain-con…	protein_coding
AT4G30410	AT4G30410.2	sequence-specific DNA binding transcription factors; BEST Arabidopsis thaliana protein match is: unknown protein (TAIR:AT5G57780.1); Has 35333 Blast hits to 34131 proteins in 2444 species: Archae - 798; Bacteria - 22429; Metazoa - 974; Fungi - 991; Plants - 531; Viruses - 0; Other Eukaryotes - 9610 (source: NCBI BLink).	protein_coding
AT3G04700	AT3G04700.1	CONTAINS InterPro DOMAIN/s: Protein of unknown function DUF1685 (InterPro:IPR012881); BEST Arabidopsis thaliana protein match is: ankyrin repeat family protein (TAIR:AT3G04710.3); Has 200 Blast hits to 200 proteins in 14 species: Archae - 0; Bacteria - 0; Metazoa - 0; Fungi - 0; Plants - 200; Viruses - 0; Other Eukaryotes - 0 (source: NCBI BLink).	protein_coding
AT5G13360	AT5G13360.3	Auxin-responsive GH3 family protein; INVOLVED IN: response to auxin stimulus; LOCATED IN: cellular_component unknown; CONTAINS InterPro DOMAIN/s: GH3 auxin-responsive promoter (InterPro:IPR004993); BEST Arabidopsis thaliana protein match is: Auxin-responsive GH3 family protein (TAIR:AT5G13370.1).	protein_coding
AT3G11120	AT3G11120.1	Ribosomal protein L41 family; FUNCTIONS IN: structural constituent of ribosome; INVOLVED IN: translation; LOCATED IN: ribosome, cytosolic large ribosomal subunit; EXPRESSED IN: male gametophyte, pollen tube; EXPRESSED DURING: L mature pollen stage, M germinated pollen stage; CONTAINS InterPro DOMAIN/s: Ribosomal protein L41 (InterPro:IPR007836); Has 185 Blast hits to 185 proteins in 75 species: A…	protein_coding
AT5G55830	AT5G55830.1	Concanavalin A-like lectin protein kinase family protein; FUNCTIONS IN: kinase activity; INVOLVED IN: protein amino acid phosphorylation; LOCATED IN: endomembrane system; EXPRESSED IN: 15 plant structures; EXPRESSED DURING: 6 growth stages; CONTAINS InterPro DOMAIN/s: Legume lectin, beta chain (InterPro:IPR001220), Protein kinase, ATP binding site (InterPro:IPR017441), Serine/threonine-protein ki…	protein_coding
AT3G22910	AT3G22910.1	ATPase E1-E2 type family protein / haloacid dehalogenase-like hydrolase family protein; FUNCTIONS IN: calcium-transporting ATPase activity, calmodulin binding; INVOLVED IN: cation transport, calcium ion transport, metabolic process, ATP biosynthetic process; LOCATED IN: membrane; EXPRESSED IN: 12 plant structures; EXPRESSED DURING: LP.04 four leaves visible, 4 anthesis, C globular stage, petal di…	protein_coding
AT5G48310	AT5G48310.1	unknown protein; BEST Arabidopsis thaliana protein match is: unknown protein (TAIR:AT4G24610.1); Has 1807 Blast hits to 1807 proteins in 277 species: Archae - 0; Bacteria - 0; Metazoa - 736; Fungi - 347; Plants - 385; Viruses - 0; Other Eukaryotes - 339 (source: NCBI BLink).	protein_coding
AT1G17990	AT1G17990.1	FMN-linked oxidoreductases superfamily protein; FUNCTIONS IN: oxidoreductase activity, FMN binding, catalytic activity; INVOLVED IN: metabolic process; CONTAINS InterPro DOMAIN/s: NADH:flavin oxidoreductase/NADH oxidase, N-terminal (InterPro:IPR001155), Aldolase-type TIM barrel (InterPro:IPR013785); BEST Arabidopsis thaliana protein match is: FMN-linked oxidoreductases superfamily protein (TAIR:A…	protein_coding
AT4G36600	AT4G36600.1	Late embryogenesis abundant (LEA) protein; CONTAINS InterPro DOMAIN/s: Late embryogenesis abundant protein, group 4 (InterPro:IPR004238); BEST Arabidopsis thaliana protein match is: late embryogenesis abundant domain-containing protein / LEA domain-containing protein (TAIR:AT2G18340.1); Has 1483 Blast hits to 893 proteins in 345 species: Archae - 4; Bacteria - 836; Metazoa - 93; Fungi - 47; Plant…	protein_coding
AT5G03600	AT5G03600.1	SGNH hydrolase-type esterase superfamily protein; FUNCTIONS IN: hydrolase activity, acting on ester bonds, carboxylesterase activity; INVOLVED IN: lipid metabolic process; EXPRESSED IN: petal, leaf whorl, sepal, flower; EXPRESSED DURING: 4 anthesis, petal differentiation and expansion stage; CONTAINS InterPro DOMAIN/s: Lipase, GDSL (InterPro:IPR001087), Esterase, SGNH hydrolase-type (InterPro:IPR…	protein_coding
AT1G21140	AT1G21140.1	The gene encodes nodulin-like1 whose transcript abundance was repressed under conditions of Fe-deficient growth.	protein_coding
AT5G05600	AT5G05600.1	2-oxoglutarate (2OG) and Fe(II)-dependent oxygenase superfamily protein; FUNCTIONS IN: oxidoreductase activity, iron ion binding; INVOLVED IN: response to salt stress, response to karrikin; EXPRESSED IN: 15 plant structures; EXPRESSED DURING: 9 growth stages; CONTAINS InterPro DOMAIN/s: Isopenicillin N synthase (InterPro:IPR002283), Oxoglutarate/iron-dependent oxygenase (InterPro:IPR005123); BEST…	protein_coding
AT4G32340	AT4G32340.1	Tetratricopeptide repeat (TPR)-like superfamily protein; BEST Arabidopsis thaliana protein match is: Tetratricopeptide repeat (TPR)-like superfamily protein (TAIR:AT1G80130.1); Has 1807 Blast hits to 1807 proteins in 277 species: Archae - 0; Bacteria - 0; Metazoa - 736; Fungi - 347; Plants - 385; Viruses - 0; Other Eukaryotes - 339 (source: NCBI BLink).	protein_coding
AT1G31490	AT1G31490.1	HXXXD-type acyl-transferase family protein; FUNCTIONS IN: transferase activity, transferring acyl groups other than amino-acyl groups, quinone binding, primary amine oxidase activity, copper ion binding, transferase activity; INVOLVED IN: oxidation reduction, amine metabolic process; LOCATED IN: chloroplast; EXPRESSED IN: 8 plant structures; EXPRESSED DURING: 4 anthesis, C globular stage, petal d…	protein_coding
AT5G13030	AT5G13030.1	unknown protein; FUNCTIONS IN: molecular_function unknown; INVOLVED IN: biological_process unknown; LOCATED IN: chloroplast; EXPRESSED IN: 23 plant structures; EXPRESSED DURING: 13 growth stages; CONTAINS InterPro DOMAIN/s: Uncharacterised protein family UPF0061 (InterPro:IPR003846); Has 5046 Blast hits to 4997 proteins in 1211 species: Archae - 8; Bacteria - 2327; Metazoa - 120; Fungi - 134; Pla…	protein_coding
AT4G33980	AT4G33980.2	FUNCTIONS IN: molecular_function unknown; INVOLVED IN: response to karrikin; LOCATED IN: cellular_component unknown; EXPRESSED IN: 24 plant structures; EXPRESSED DURING: 15 growth stages; BEST Arabidopsis thaliana protein match is: cold regulated gene 27 (TAIR:AT5G42900.3).	protein_coding
AT1G23390	AT1G23390.1	Kelch repeat-containing F-box family protein; CONTAINS InterPro DOMAIN/s: F-box domain, cyclin-like (InterPro:IPR001810), F-box domain, Skp2-like (InterPro:IPR022364), Galactose oxidase/kelch, beta-propeller (InterPro:IPR011043), Kelch-type beta propeller (InterPro:IPR015915); BEST Arabidopsis thaliana protein match is: Galactose oxidase/kelch repeat superfamily protein (TAIR:AT3G24760.1); Has 14…	protein_coding
AT5G65530	AT5G65530.1	Protein kinase superfamily protein; FUNCTIONS IN: protein serine/threonine kinase activity, protein kinase activity, kinase activity, ATP binding; INVOLVED IN: protein amino acid phosphorylation; LOCATED IN: cellular_component unknown; EXPRESSED IN: 16 plant structures; EXPRESSED DURING: 8 growth stages; CONTAINS InterPro DOMAIN/s: Protein kinase, ATP binding site (InterPro:IPR017441), Serine/thr…	protein_coding
AT4G20320	AT4G20320.1	CTP synthase family protein; FUNCTIONS IN: CTP synthase activity, catalytic activity; INVOLVED IN: pyrimidine ribonucleotide metabolic process, pyrimidine nucleotide biosynthetic process; LOCATED IN: cellular_component unknown; EXPRESSED IN: 18 plant structures; EXPRESSED DURING: 8 growth stages; CONTAINS InterPro DOMAIN/s: Glutamine amidotransferase class-I, C-terminal (InterPro:IPR000991), CTP …	protein_coding
AT3G59830	AT3G59830.1	Integrin-linked protein kinase family; FUNCTIONS IN: protein serine/threonine/tyrosine kinase activity, kinase activity; INVOLVED IN: regulation of signal transduction, protein amino acid phosphorylation; LOCATED IN: chloroplast; EXPRESSED IN: 6 plant structures; EXPRESSED DURING: L mature pollen stage, M germinated pollen stage, 4 anthesis; CONTAINS InterPro DOMAIN/s: Integrin-linked protein kin…	protein_coding
AT2G33690	AT2G33690.1	Late embryogenesis abundant protein, group 6; CONTAINS InterPro DOMAIN/s: Late embryogenesis abundant protein, group 6 (InterPro:IPR018930); BEST Arabidopsis thaliana protein match is: Late embryogenesis abundant protein, group 6 (TAIR:AT2G23120.1); Has 37 Blast hits to 37 proteins in 9 species: Archae - 0; Bacteria - 0; Metazoa - 0; Fungi - 0; Plants - 37; Viruses - 0; Other Eukaryotes - 0 (sour…	protein_coding
AT4G18395	AT4G18395.1	unknown protein; Has 30201 Blast hits to 17322 proteins in 780 species: Archae - 12; Bacteria - 1396; Metazoa - 17338; Fungi - 3422; Plants - 5037; Viruses - 0; Other Eukaryotes - 2996 (source: NCBI BLink).	protein_coding
AT3G16220	AT3G16220.1	Predicted eukaryotic LigT; FUNCTIONS IN: molecular_function unknown; INVOLVED IN: regulation of transcription; LOCATED IN: cytoplasm; EXPRESSED IN: 23 plant structures; EXPRESSED DURING: 12 growth stages; CONTAINS InterPro DOMAIN/s: Predicted eukaryotic LigT (InterPro:IPR009210), Protein kinase A anchor protein, nuclear localisation signal domain (InterPro:IPR019510); BEST Arabidopsis thaliana pr…	protein_coding
AT4G22870	AT4G22870.2	2-oxoglutarate (2OG) and Fe(II)-dependent oxygenase superfamily protein; FUNCTIONS IN: oxidoreductase activity; LOCATED IN: cellular_component unknown; CONTAINS InterPro DOMAIN/s: Oxoglutarate/iron-dependent oxygenase (InterPro:IPR005123); BEST Arabidopsis thaliana protein match is: leucoanthocyanidin dioxygenase (TAIR:AT4G22880.2); Has 4591 Blast hits to 4581 proteins in 555 species: Archae - 0;…	protein_coding
AT4G38300	AT4G38300.1	glycosyl hydrolase family 10 protein; FUNCTIONS IN: cation binding, hydrolase activity, hydrolyzing O-glycosyl compounds, catalytic activity; INVOLVED IN: carbohydrate metabolic process; CONTAINS InterPro DOMAIN/s: Glycoside hydrolase, family 10 (InterPro:IPR001000), Glycoside hydrolase, catalytic core (InterPro:IPR017853), Glycoside hydrolase, subgroup, catalytic core (InterPro:IPR013781); BEST …	protein_coding
AT4G17690	AT4G17690.1	Peroxidase superfamily protein; FUNCTIONS IN: peroxidase activity, heme binding; INVOLVED IN: response to oxidative stress, oxidation reduction; LOCATED IN: endomembrane system; EXPRESSED IN: 21 plant structures; EXPRESSED DURING: 11 growth stages; CONTAINS InterPro DOMAIN/s: Haem peroxidase (InterPro:IPR010255), Plant peroxidase (InterPro:IPR000823), Peroxidases heam-ligand binding site (InterPr…	protein_coding
AT5G49560	AT5G49560.1	Putative methyltransferase family protein; CONTAINS InterPro DOMAIN/s: Methyltransferase-16, putative (InterPro:IPR019410); BEST Arabidopsis thaliana protein match is: Putative methyltransferase family protein (TAIR:AT3G50850.1); Has 1807 Blast hits to 1807 proteins in 277 species: Archae - 0; Bacteria - 0; Metazoa - 736; Fungi - 347; Plants - 385; Viruses - 0; Other Eukaryotes - 339 (source: NCB…	protein_coding
AT2G41250	AT2G41250.1	Haloacid dehalogenase-like hydrolase (HAD) superfamily protein; FUNCTIONS IN: hydrolase activity, catalytic activity, phosphoglycolate phosphatase activity; INVOLVED IN: metabolic process; LOCATED IN: mitochondrion; EXPRESSED IN: 24 plant structures; EXPRESSED DURING: 15 growth stages; CONTAINS InterPro DOMAIN/s: Haloacid dehalogenase-like hydrolase (InterPro:IPR005834), Haloacid dehydrogenase/ep…	protein_coding
AT3G17720	AT3G17720.1	Pyridoxal phosphate (PLP)-dependent transferases superfamily protein; FUNCTIONS IN: pyridoxal phosphate binding, carboxy-lyase activity, catalytic activity, glutamate decarboxylase activity; INVOLVED IN: carboxylic acid metabolic process, glutamate metabolic process, cellular amino acid metabolic process; CONTAINS InterPro DOMAIN/s: Pyridoxal phosphate-dependent transferase, major domain (InterPr…	protein_coding
AT3G53190	AT3G53190.1	Pectin lyase-like superfamily protein; CONTAINS InterPro DOMAIN/s: Pectin lyase fold/virulence factor (InterPro:IPR011050), AmbAllergen (InterPro:IPR018082), Pectate lyase/Amb allergen (InterPro:IPR002022), Pectin lyase fold (InterPro:IPR012334); BEST Arabidopsis thaliana protein match is: Pectin lyase-like superfamily protein (TAIR:AT5G04310.1); Has 1735 Blast hits to 1728 proteins in 275 specie…	protein_coding
AT2G19010	AT2G19010.1	GDSL-like Lipase/Acylhydrolase superfamily protein; FUNCTIONS IN: lipase activity, hydrolase activity, acting on ester bonds; INVOLVED IN: lipid metabolic process; LOCATED IN: endomembrane system; EXPRESSED IN: 6 plant structures; EXPRESSED DURING: L mature pollen stage, M germinated pollen stage, 4 anthesis, petal differentiation and expansion stage; CONTAINS InterPro DOMAIN/s: Lipase, GDSL (Int…	protein_coding
AT3G47510	AT3G47510.1	unknown protein; FUNCTIONS IN: molecular_function unknown; INVOLVED IN: biological_process unknown; LOCATED IN: endomembrane system; EXPRESSED IN: 19 plant structures; EXPRESSED DURING: 11 growth stages; Has 15 Blast hits to 15 proteins in 7 species: Archae - 0; Bacteria - 0; Metazoa - 0; Fungi - 0; Plants - 15; Viruses - 0; Other Eukaryotes - 0 (source: NCBI BLink).	protein_coding
AT5G63130	AT5G63130.1	Octicosapeptide/Phox/Bem1p family protein; CONTAINS InterPro DOMAIN/s: Octicosapeptide/Phox/Bem1p (InterPro:IPR000270); BEST Arabidopsis thaliana protein match is: Octicosapeptide/Phox/Bem1p family protein (TAIR:AT3G48240.1); Has 353 Blast hits to 353 proteins in 15 species: Archae - 0; Bacteria - 0; Metazoa - 0; Fungi - 0; Plants - 353; Viruses - 0; Other Eukaryotes - 0 (source: NCBI BLink).	protein_coding
AT1G04800	AT1G04800.1	glycine-rich protein; FUNCTIONS IN: molecular_function unknown; INVOLVED IN: N-terminal protein myristoylation; LOCATED IN: endomembrane system; EXPRESSED IN: 17 plant structures; EXPRESSED DURING: 12 growth stages; Has 109132 Blast hits to 26905 proteins in 1855 species: Archae - 173; Bacteria - 37969; Metazoa - 32319; Fungi - 6881; Plants - 10265; Viruses - 1569; Other Eukaryotes - 19956 (sourc…	protein_coding
AT3G53220	AT3G53220.1	Thioredoxin superfamily protein; INVOLVED IN: cell redox homeostasis; LOCATED IN: cellular_component unknown; EXPRESSED IN: 17 plant structures; EXPRESSED DURING: 11 growth stages; CONTAINS InterPro DOMAIN/s: Thioredoxin fold (InterPro:IPR012335), Thioredoxin, core (InterPro:IPR015467), Thioredoxin-like (InterPro:IPR017936), Thioredoxin domain (InterPro:IPR013766), Thioredoxin-like fold (InterPro…	protein_coding
AT5G03620	AT5G03620.1	Subtilisin-like serine endopeptidase family protein; FUNCTIONS IN: identical protein binding, serine-type endopeptidase activity; INVOLVED IN: proteolysis, negative regulation of catalytic activity; LOCATED IN: endomembrane system; EXPRESSED IN: petal, leaf whorl, sepal, flower; EXPRESSED DURING: 4 anthesis, petal differentiation and expansion stage; CONTAINS InterPro DOMAIN/s: Peptidase S8/S53, …	protein_coding
AT5G25400	AT5G25400.1	Nucleotide-sugar transporter family protein; FUNCTIONS IN: organic anion transmembrane transporter activity; LOCATED IN: endomembrane system, membrane; EXPRESSED IN: 8 plant structures; EXPRESSED DURING: M germinated pollen stage, 4 anthesis, petal differentiation and expansion stage, E expanded cotyledon stage; CONTAINS InterPro DOMAIN/s: Protein of unknown function DUF6, transmembrane (InterPro…	protein_coding
AT5G16500	AT5G16500.1	Protein kinase superfamily protein; FUNCTIONS IN: protein serine/threonine kinase activity, protein kinase activity, kinase activity, ATP binding; INVOLVED IN: protein amino acid phosphorylation; EXPRESSED IN: 9 plant structures; EXPRESSED DURING: L mature pollen stage, M germinated pollen stage, 4 anthesis, C globular stage, petal differentiation and expansion stage; CONTAINS InterPro DOMAIN/s: …	protein_coding
AT1G26610	AT1G26610.1	C2H2-like zinc finger protein; FUNCTIONS IN: sequence-specific DNA binding transcription factor activity, zinc ion binding, nucleic acid binding; INVOLVED IN: regulation of transcription; LOCATED IN: intracellular; EXPRESSED IN: 23 plant structures; EXPRESSED DURING: 14 growth stages; CONTAINS InterPro DOMAIN/s: Zinc finger, C2H2-like (InterPro:IPR015880), Zinc finger, C2H2-type (InterPro:IPR0070…	protein_coding
AT1G62500	AT1G62500.1	Bifunctional inhibitor/lipid-transfer protein/seed storage 2S albumin superfamily protein; FUNCTIONS IN: lipid binding; INVOLVED IN: lipid transport; LOCATED IN: endomembrane system; EXPRESSED IN: 17 plant structures; EXPRESSED DURING: 8 growth stages; CONTAINS InterPro DOMAIN/s: Bifunctional inhibitor/plant lipid transfer protein/seed storage (InterPro:IPR016140), Plant lipid transfer protein/se…	protein_coding
AT5G59130	AT5G59130.1	Subtilase family protein; FUNCTIONS IN: identical protein binding, serine-type endopeptidase activity; INVOLVED IN: proteolysis, negative regulation of catalytic activity; LOCATED IN: endomembrane system; EXPRESSED IN: 17 plant structures; EXPRESSED DURING: 13 growth stages; CONTAINS InterPro DOMAIN/s: Protease-associated PA (InterPro:IPR003137), Peptidase S8/S53, subtilisin/kexin/sedolisin (Inte…	protein_coding
AT2G07722	AT2G07722.1	unknown protein; BEST Arabidopsis thaliana protein match is: unknown protein (TAIR:ATMG00620.1); Has 15 Blast hits to 15 proteins in 5 species: Archae - 0; Bacteria - 0; Metazoa - 0; Fungi - 0; Plants - 15; Viruses - 0; Other Eukaryotes - 0 (source: NCBI BLink).	protein_coding
AT1G75880	AT1G75880.1	SGNH hydrolase-type esterase superfamily protein; CONTAINS InterPro DOMAIN/s: Lipase, GDSL, active site (InterPro:IPR008265), Lipase, GDSL (InterPro:IPR001087), Esterase, SGNH hydrolase-type (InterPro:IPR013830); BEST Arabidopsis thaliana protein match is: GDSL-like Lipase/Acylhydrolase superfamily protein (TAIR:AT1G75890.2); Has 3759 Blast hits to 3718 proteins in 343 species: Archae - 0; Bacter…	protein_coding
AT4G32460	AT4G32460.1	FUNCTIONS IN: molecular_function unknown; INVOLVED IN: biological_process unknown; LOCATED IN: plant-type cell wall; EXPRESSED IN: 24 plant structures; EXPRESSED DURING: 15 growth stages; CONTAINS InterPro DOMAIN/s: Protein of unknown function DUF642 (InterPro:IPR006946), Galactose-binding domain-like (InterPro:IPR008979); BEST Arabidopsis thaliana protein match is: Protein of unknown function, D…	protein_coding
AT2G44260	AT2G44260.2	Plant protein of unknown function (DUF946); CONTAINS InterPro DOMAIN/s: Protein of unknown function DUF946 (InterPro:IPR009291); BEST Arabidopsis thaliana protein match is: Plant protein of unknown function (DUF946) (TAIR:AT2G44230.1); Has 355 Blast hits to 329 proteins in 91 species: Archae - 0; Bacteria - 23; Metazoa - 15; Fungi - 113; Plants - 198; Viruses - 0; Other Eukaryotes - 6 (source: NC…	protein_coding
AT3G16040	AT3G16040.1	Translation machinery associated TMA7; CONTAINS InterPro DOMAIN/s: Translation machinery associated TMA7 (InterPro:IPR015157); BEST Arabidopsis thaliana protein match is: Translation machinery associated TMA7 (TAIR:AT1G15270.1); Has 382 Blast hits to 382 proteins in 132 species: Archae - 0; Bacteria - 0; Metazoa - 202; Fungi - 86; Plants - 65; Viruses - 0; Other Eukaryotes - 29 (source: NCBI BLin…	protein_coding
AT3G03170	AT3G03170.1	unknown protein; BEST Arabidopsis thaliana protein match is: unknown protein (TAIR:AT5G24890.1); Has 184 Blast hits to 184 proteins in 18 species: Archae - 0; Bacteria - 0; Metazoa - 0; Fungi - 0; Plants - 184; Viruses - 0; Other Eukaryotes - 0 (source: NCBI BLink).	protein_coding
AT1G66130	AT1G66130.1	NAD(P)-binding Rossmann-fold superfamily protein; FUNCTIONS IN: oxidoreductase activity, binding, catalytic activity; INVOLVED IN: metabolic process; EXPRESSED IN: 20 plant structures; EXPRESSED DURING: 13 growth stages; CONTAINS InterPro DOMAIN/s: Oxidoreductase, N-terminal (InterPro:IPR000683), NAD(P)-binding domain (InterPro:IPR016040); BEST Arabidopsis thaliana protein match is: Oxidoreductas…	protein_coding
AT5G15140	AT5G15140.1	Galactose mutarotase-like superfamily protein; FUNCTIONS IN: aldose 1-epimerase activity; INVOLVED IN: galactose metabolic process, hexose metabolic process, carbohydrate metabolic process; LOCATED IN: endomembrane system; EXPRESSED IN: 11 plant structures; EXPRESSED DURING: 7 growth stages; CONTAINS InterPro DOMAIN/s: Glycoside hydrolase-type carbohydrate-binding (InterPro:IPR011013), Aldose 1-e…	protein_coding
AT5G13200	AT5G13200.1	GRAM domain family protein; CONTAINS InterPro DOMAIN/s: GRAM (InterPro:IPR004182); BEST Arabidopsis thaliana protein match is: GRAM domain family protein (TAIR:AT2G22475.1); Has 1807 Blast hits to 1807 proteins in 277 species: Archae - 0; Bacteria - 0; Metazoa - 736; Fungi - 347; Plants - 385; Viruses - 0; Other Eukaryotes - 339 (source: NCBI BLink).	protein_coding
AT5G42490	AT5G42490.1	ATP binding microtubule motor family protein; FUNCTIONS IN: microtubule motor activity, ATP binding; INVOLVED IN: microtubule-based movement; EXPRESSED IN: 7 plant structures; EXPRESSED DURING: L mature pollen stage, M germinated pollen stage, 4 anthesis, C globular stage, petal differentiation and expansion stage; CONTAINS InterPro DOMAIN/s: Protein of unknown function DUF3490 (InterPro:IPR02188…	protein_coding
AT5G54470	AT5G54470.1	B-box type zinc finger family protein; FUNCTIONS IN: sequence-specific DNA binding transcription factor activity, zinc ion binding; INVOLVED IN: response to cold, regulation of transcription; LOCATED IN: intracellular; EXPRESSED IN: 11 plant structures; EXPRESSED DURING: 4 anthesis, F mature embryo stage, petal differentiation and expansion stage, E expanded cotyledon stage, D bilateral stage; CO…	protein_coding
AT1G20230	AT1G20230.1	Pentatricopeptide repeat (PPR) superfamily protein; CONTAINS InterPro DOMAIN/s: Pentatricopeptide repeat (InterPro:IPR002885); BEST Arabidopsis thaliana protein match is: Tetratricopeptide repeat (TPR)-like superfamily protein (TAIR:AT3G23330.1); Has 43615 Blast hits to 14351 proteins in 266 species: Archae - 0; Bacteria - 17; Metazoa - 112; Fungi - 108; Plants - 42635; Viruses - 0; Other Eukaryo…	protein_coding
AT3G61160	AT3G61160.2	Protein kinase superfamily protein; FUNCTIONS IN: protein serine/threonine kinase activity, protein kinase activity, ATP binding; INVOLVED IN: protein amino acid phosphorylation; LOCATED IN: cytosol; EXPRESSED IN: 25 plant structures; EXPRESSED DURING: 14 growth stages; CONTAINS InterPro DOMAIN/s: Protein kinase, ATP binding site (InterPro:IPR017441), Protein kinase, catalytic domain (InterPro:IP…	protein_coding
AT1G48330	AT1G48330.1	unknown protein; BEST Arabidopsis thaliana protein match is: unknown protein (TAIR:AT3G17580.1); Has 40 Blast hits to 40 proteins in 11 species: Archae - 0; Bacteria - 0; Metazoa - 0; Fungi - 0; Plants - 40; Viruses - 0; Other Eukaryotes - 0 (source: NCBI BLink).	protein_coding
AT2G29880	AT2G29880.1	unknown protein; BEST Arabidopsis thaliana protein match is: unknown protein (TAIR:AT5G27260.1); Has 260 Blast hits to 212 proteins in 20 species: Archae - 0; Bacteria - 0; Metazoa - 1; Fungi - 10; Plants - 240; Viruses - 0; Other Eukaryotes - 9 (source: NCBI BLink).	protein_coding
AT4G24110	AT4G24110.1	unknown protein; Has 76 Blast hits to 76 proteins in 13 species: Archae - 0; Bacteria - 0; Metazoa - 1; Fungi - 0; Plants - 75; Viruses - 0; Other Eukaryotes - 0 (source: NCBI BLink).	protein_coding
AT4G32290	AT4G32290.1	Core-2/I-branching beta-1,6-N-acetylglucosaminyltransferase family protein; FUNCTIONS IN: molecular_function unknown; INVOLVED IN: biological_process unknown; LOCATED IN: endomembrane system; EXPRESSED IN: 22 plant structures; EXPRESSED DURING: 13 growth stages; CONTAINS InterPro DOMAIN/s: Core-2/I-Branching enzyme (InterPro:IPR021141); BEST Arabidopsis thaliana protein match is: Core-2/I-branchi…	protein_coding
AT1G47610	AT1G47610.1	Transducin/WD40 repeat-like superfamily protein; CONTAINS InterPro DOMAIN/s: WD40 repeat 2 (InterPro:IPR019782), WD40 repeat, conserved site (InterPro:IPR019775), WD40 repeat (InterPro:IPR001680), G-protein beta WD-40 repeat, region (InterPro:IPR020472), WD40 repeat-like-containing domain (InterPro:IPR011046), WD40-repeat-containing domain (InterPro:IPR017986), WD40/YVTN repeat-like-containing do…	protein_coding
AT1G80450	AT1G80450.1	VQ motif-containing protein; FUNCTIONS IN: molecular_function unknown; INVOLVED IN: biological_process unknown; LOCATED IN: chloroplast; EXPRESSED IN: 14 plant structures; EXPRESSED DURING: 7 growth stages; CONTAINS InterPro DOMAIN/s: VQ (InterPro:IPR008889); BEST Arabidopsis thaliana protein match is: VQ motif-containing protein (TAIR:AT1G28280.2); Has 128 Blast hits to 128 proteins in 13 specie…	protein_coding
AT5G46200	AT5G46200.1	Protein of Unknown Function (DUF239); FUNCTIONS IN: molecular_function unknown; INVOLVED IN: biological_process unknown; LOCATED IN: endomembrane system; EXPRESSED IN: petal, leaf whorl, male gametophyte, flower, pollen tube; EXPRESSED DURING: L mature pollen stage, M germinated pollen stage, 4 anthesis, petal differentiation and expansion stage; CONTAINS InterPro DOMAIN/s: Protein of unknown fun…	protein_coding
AT5G01910	AT5G01910.1	unknown protein; Has 66 Blast hits to 66 proteins in 27 species: Archae - 0; Bacteria - 2; Metazoa - 18; Fungi - 7; Plants - 29; Viruses - 0; Other Eukaryotes - 10 (source: NCBI BLink).	protein_coding
AT3G05400	AT3G05400.1	Major facilitator superfamily protein; FUNCTIONS IN: carbohydrate transmembrane transporter activity, sugar:hydrogen symporter activity; INVOLVED IN: transport, transmembrane transport; LOCATED IN: integral to membrane, membrane; EXPRESSED IN: 16 plant structures; EXPRESSED DURING: 8 growth stages; CONTAINS InterPro DOMAIN/s: Sugar transporter, conserved site (InterPro:IPR005829), Major facilitat…	protein_coding
AT1G13130	AT1G13130.1	Cellulase (glycosyl hydrolase family 5) protein; FUNCTIONS IN: cation binding, hydrolase activity, hydrolyzing O-glycosyl compounds, catalytic activity; INVOLVED IN: carbohydrate metabolic process; LOCATED IN: endomembrane system; EXPRESSED IN: 8 plant structures; EXPRESSED DURING: 4 anthesis, C globular stage, F mature embryo stage, petal differentiation and expansion stage, E expanded cotyledon…	protein_coding
AT1G50290	AT1G50290.1	unknown protein; Has 2 Blast hits to 2 proteins in 1 species: Archae - 0; Bacteria - 0; Metazoa - 0; Fungi - 0; Plants - 2; Viruses - 0; Other Eukaryotes - 0 (source: NCBI BLink).	protein_coding
AT3G32920	AT3G32920.1	P-loop containing nucleoside triphosphate hydrolases superfamily protein; FUNCTIONS IN: in 6 functions; INVOLVED IN: DNA repair, SOS response, DNA recombination, DNA metabolic process; LOCATED IN: cellular_component unknown; EXPRESSED IN: male gametophyte, pollen tube; EXPRESSED DURING: L mature pollen stage, M germinated pollen stage; CONTAINS InterPro DOMAIN/s: DNA recombination/repair protein …	protein_coding
AT5G64170	AT5G64170.2	dentin sialophosphoprotein-related; FUNCTIONS IN: molecular_function unknown; INVOLVED IN: biological_process unknown; LOCATED IN: cellular_component unknown; EXPRESSED IN: 17 plant structures; EXPRESSED DURING: 9 growth stages; BEST Arabidopsis thaliana protein match is: unknown protein (TAIR:AT3G54500.2); Has 181 Blast hits to 169 proteins in 40 species: Archae - 2; Bacteria - 18; Metazoa - 17;…	protein_coding
AT1G65180	AT1G65180.1	Cysteine/Histidine-rich C1 domain family protein; FUNCTIONS IN: zinc ion binding; INVOLVED IN: intracellular signaling pathway; LOCATED IN: intracellular; EXPRESSED IN: shoot apex, root, pedicel; EXPRESSED DURING: 4 anthesis; CONTAINS InterPro DOMAIN/s: Protein kinase C-like, phorbol ester/diacylglycerol binding (InterPro:IPR002219), DC1 (InterPro:IPR004146), Zinc finger, PHD-type (InterPro:IPR00…	protein_coding
AT4G26390	AT4G26390.1	Pyruvate kinase family protein; FUNCTIONS IN: pyruvate kinase activity, potassium ion binding, magnesium ion binding, catalytic activity; INVOLVED IN: glycolysis; LOCATED IN: cellular_component unknown; EXPRESSED IN: leaf whorl, sperm cell, flower; EXPRESSED DURING: 4 anthesis; CONTAINS InterPro DOMAIN/s: Pyruvate kinase, C-terminal-like (InterPro:IPR015795), Pyruvate kinase, active site (InterPr…	protein_coding
AT1G66540	AT1G66540.1	Cytochrome P450 superfamily protein; FUNCTIONS IN: electron carrier activity, monooxygenase activity, iron ion binding, oxygen binding, heme binding; INVOLVED IN: oxidation reduction; EXPRESSED IN: 21 plant structures; EXPRESSED DURING: 13 growth stages; CONTAINS InterPro DOMAIN/s: Cytochrome P450 (InterPro:IPR001128), Cytochrome P450, conserved site (InterPro:IPR017972), Cytochrome P450, E-class…	protein_coding
AT2G41970	AT2G41970.1	Protein kinase superfamily protein; FUNCTIONS IN: protein tyrosine kinase activity, protein kinase activity, kinase activity, ATP binding; INVOLVED IN: protein amino acid phosphorylation; LOCATED IN: cellular_component unknown; EXPRESSED IN: 8 plant structures; EXPRESSED DURING: L mature pollen stage, M germinated pollen stage, 4 anthesis, petal differentiation and expansion stage; CONTAINS Inter…	protein_coding
AT1G50990	AT1G50990.1	Protein kinase protein with tetratricopeptide repeat domain; FUNCTIONS IN: protein serine/threonine kinase activity, binding, protein kinase activity, ATP binding; INVOLVED IN: protein amino acid phosphorylation, N-terminal protein myristoylation; LOCATED IN: cellular_component unknown; EXPRESSED IN: 18 plant structures; EXPRESSED DURING: 11 growth stages; CONTAINS InterPro DOMAIN/s: Tetratricope…	protein_coding
AT3G21890	AT3G21890.1	B-box type zinc finger family protein; FUNCTIONS IN: sequence-specific DNA binding transcription factor activity, zinc ion binding; INVOLVED IN: response to UV-B, regulation of transcription; LOCATED IN: intracellular; EXPRESSED IN: 18 plant structures; EXPRESSED DURING: 7 growth stages; CONTAINS InterPro DOMAIN/s: Zinc finger, B-box (InterPro:IPR000315); BEST Arabidopsis thaliana protein match i…	protein_coding
AT3G19090	AT3G19090.1	RNA-binding protein; FUNCTIONS IN: RNA binding, nucleotide binding, nucleic acid binding; INVOLVED IN: RNA processing; LOCATED IN: ribonucleoprotein complex, nucleus; EXPRESSED IN: 22 plant structures; EXPRESSED DURING: 12 growth stages; CONTAINS InterPro DOMAIN/s: Winged helix-turn-helix transcription repressor DNA-binding (InterPro:IPR011991), RNA-binding protein Lupus La (InterPro:IPR006630), …	protein_coding
[truncated: 389 more rows]
